# Supplementary material for: Limited response of primary nasal epithelial cells to Bordetella pertussis infection
Source: Microbiol Spectr. 2025 Aug 4;13(9):e01267-25. doi: 10.1128/spectrum.01267-25 (PMC12403849; doi:10.1128/spectrum.01267-25)
Supplement: Table S1 — TPM values of gene expression in cell subsets from donor 1 and donor 2. [file spectrum.01267-25-s0002.xlsx]

## Sheet: TableS1
Table S1. TPM values of gene expression in cell subsets from donor 1 and donor 2.
This table lists the Transcripts Per Million (TPM) values for gene expression across indicated cell subsets from donor 1 and donor 2.
			donor 1				donor 2
Gene description	Gene symbol	ENSEMBL name	CD271-high Tub-low	CD66c-high Tub-low	CD66c-high Tub-mid	CD66c-low Tub-high	CD271-high Tub-low2	CD66c-high Tub-low2	CD66c-high Tub-mid2	CD66c-low Tub-high2
tetraspanin 6	TSPAN6	ENSG00000000003	13.5005	35.3657	22.3953	54.564	10.2507	69.6859	37.9572	91.4787
tenomodulin	TNMD	ENSG00000000005	0.280936	0.05025	0.927565	0.044783	0	0	0	0.25762
dolichyl-phosphate mannosyltransferase subunit 1, catalytic	DPM1	ENSG00000000419	23.2033	26.0028	20.7317	23.3626	28.8301	33.414	23.4323	41.0405
SCY1 like pseudokinase 3	SCYL3	ENSG00000000457	3.51743	6.36824	3.97044	12.5415	3.6112	7.73193	5.54206	15.9507
FIGNL1 interacting regulator of recombination and mitosis	C1orf112	ENSG00000000460	1.80029	1.32674	1.54327	0.558227	2.77976	0.67363	1.6116	0.770465
FGR proto-oncogene, Src family tyrosine kinase	FGR	ENSG00000000938	0.239014	0.359508	0.178674	0.508739	0.729768	0.150566	0.327737	0.226444
complement factor H	CFH	ENSG00000000971	63.8978	81.4097	87.4107	67.6451	30.1421	66.0988	72.6764	46.9201
alpha-L-fucosidase 2	FUCA2	ENSG00000001036	13.0839	26.1997	11.5533	10.3087	11.6637	22.7679	24.5213	22.5372
glutamate-cysteine ligase catalytic subunit	GCLC	ENSG00000001084	75.0398	67.0041	61.8885	57.4533	50.3616	56.2763	52.9968	129.868
nuclear transcription factor Y subunit alpha	NFYA	ENSG00000001167	11.626	12.6317	8.64007	9.56161	13.8916	18.6456	14.6649	14.3122
sperm tail PG-rich repeat containing 1	STPG1	ENSG00000001460	5.3375	11.4092	2.09626	30.807	10.7437	17.4116	8.66255	46.2154
NIPA like domain containing 3	NIPAL3	ENSG00000001461	15.1321	17.1967	22.3204	13.4226	14.4405	16.6217	19.1	10.2126
LAS1 like ribosome biogenesis factor	LAS1L	ENSG00000001497	14.1817	15.1921	11.8426	19.0836	12.3364	11.7948	11.8119	15.2582
ectonucleotide pyrophosphatase/phosphodiesterase 4	ENPP4	ENSG00000001561	3.79437	12.0952	12.4638	19.5408	0	24.7181	21.6169	39.9774
semaphorin 3F	SEMA3F	ENSG00000001617	44.4729	37.8733	24.2584	17.1198	51.9105	32.6156	29.2081	19.5019
CF transmembrane conductance regulator	CFTR	ENSG00000001626	3.27896	6.77726	12.4991	4.59238	0.115005	4.30096	13.0134	1.65034
ankyrin repeat and IBR domain containing 1	ANKIB1	ENSG00000001629	35.7906	43.4133	42.6048	29.2083	44.4988	51.6358	49.8677	44.4532
cytochrome P450 family 51 subfamily A member 1	CYP51A1	ENSG00000001630	74.4399	42.6505	90.4242	25.2839	70.1215	42.1611	102.564	14.751
KRIT1 ankyrin repeat containing	KRIT1	ENSG00000001631	10.0467	9.40257	5.76297	8.31322	9.5653	26.6467	9.28291	40.9452
RAD52 homolog, DNA repair protein	RAD52	ENSG00000002016	2.11334	3.11293	7.81892	3.67612	11.8667	9.77231	2.08904	4.15584
myosin heavy chain 16 (pseudogene)	MYH16	ENSG00000002079	0.394442	0.685545	0.553507	0.569779	0.808573	0.273162	0.952691	0.893014
BCL2 associated agonist of cell death	BAD	ENSG00000002330	34.2508	34.7469	40.0758	104.182	50.7279	50.5629	30.7334	70.2797
leucine aminopeptidase 3	LAP3	ENSG00000002549	18.7619	35.5608	18.5991	132.609	33.6178	76.5891	34.9048	196.353
CD99 molecule (Xg blood group)	CD99	ENSG00000002586	40.5435	29.4423	0.819437	64.6236	78.4574	86.4943	22.0179	100.079
heparan sulfate-glucosamine 3-sulfotransferase 1	HS3ST1	ENSG00000002587	7.73517	28.0282	28.6451	19.3364	4.96929	42.2171	44.7881	7.08943
amine oxidase copper containing 1	AOC1	ENSG00000002726	0.189668	0.47375	0.059346	0.156741	0.037334	0.558353	0.041253	0.090382
Wnt family member 16	WNT16	ENSG00000002745	0.070573	0.860326	0.235339	0.319678	0.209814	0	0	0.013569
HECT, C2 and WW domain containing E3 ubiquitin protein ligase 1	HECW1	ENSG00000002746	0.158781	1.02858	0.237159	0.960547	0.410996	0.058268	0.193342	0.745303
mitotic arrest deficient 1 like 1	MAD1L1	ENSG00000002822	25.0008	39.4339	22.2091	26.9893	24.469	23.1383	21.7604	24.7924
LIM and SH3 protein 1	LASP1	ENSG00000002834	142.734	187.108	169.818	264.445	147.816	264.832	219.424	238.29
sorting nexin 11	SNX11	ENSG00000002919	4.78614	4.0583	4.77547	4.46358	7.04873	8.09534	7.18272	5.83893
transmembrane protein 176A	TMEM176A	ENSG00000002933	0.201626	0.314091	0.259759	0.358775	0.353859	0.12422	0.114008	0.296426
mannose-6-phosphate receptor, cation dependent	M6PR	ENSG00000003056	77.7102	83.7984	63.0151	65.7223	66.7638	74.9759	75.8047	49.0984
kelch like family member 13	KLHL13	ENSG00000003096	5.64147	4.34662	1.55448	10.1911	29.8783	10.2646	2.41709	21.9994
cytochrome P450 family 26 subfamily B member 1	CYP26B1	ENSG00000003137	6.61424	5.06648	0.519954	0.396049	7.47579	2.4942	0.408708	2.93529
islet cell autoantigen 1	ICA1	ENSG00000003147	12.8708	29.4293	28.6403	29.1102	5.74108	41.537	74.2679	32.31
dysbindin domain containing 1	DBNDD1	ENSG00000003249	2.28906	4.80274	3.37081	4.67975	1.47725	9.26017	5.02527	5.33671
alsin Rho guanine nucleotide exchange factor ALS2	ALS2	ENSG00000003393	5.19733	11.4569	8.6303	20.5703	6.62357	11.4926	7.32742	30.9272
caspase 10	CASP10	ENSG00000003400	6.4112	10.8284	12.694	14.2036	4.39645	18.1127	19.4854	27.3666
CASP8 and FADD like apoptosis regulator	CFLAR	ENSG00000003402	92.0825	164.037	131.713	153.961	115.359	204.08	148.678	219.676
tissue factor pathway inhibitor	TFPI	ENSG00000003436	7.31115	41.9699	17.8139	10.4223	5.48717	24.3636	23.5923	4.07622
NADH:ubiquinone oxidoreductase complex assembly factor 7	NDUFAF7	ENSG00000003509	5.59821	6.57935	7.21462	4.07285	10.4577	11.9618	11.3046	11.3979
RNA binding motif protein 5	RBM5	ENSG00000003756	106.154	123.434	110.303	141.705	124.558	141.869	127.683	178.711
myotubularin related protein 7	MTMR7	ENSG00000003987	1.09602	1.26101	0.675142	0.618653	4.43955	1.11794	0.171457	3.0686
solute carrier family 7 member 2	SLC7A2	ENSG00000003989	0.569665	3.18494	0.566949	15.9013	0.340603	2.94529	0.530412	9.32278
ADP ribosylation factor 5	ARF5	ENSG00000004059	67.6887	67.922	58.226	73.3371	92.5194	62.0425	63.9384	65.1674
sterile alpha and TIR motif containing 1	SARM1	ENSG00000004139	0.944371	2.91886	1.8194	4.26395	0.114833	2.55724	1.83824	1.76871
DNA polymerase delta interacting protein 2	POLDIP2	ENSG00000004142	11.6954	15.941	10.8154	13.0128	17.9788	15.4555	10.3747	12.3192
plexin D1	PLXND1	ENSG00000004399	1.0301	3.11874	0.770047	0.61314	0.968461	6.51307	3.12019	1.29352
adenylate kinase 2	AK2	ENSG00000004455	39.6403	45.8463	40.603	33.0492	52.7227	45.5956	39.2379	42.6995
CD38 molecule	CD38	ENSG00000004468	0.36353	7.22342	0.277343	20.5791	0.084606	2.10545	1.08144	30.8977
FKBP prolyl isomerase 4	FKBP4	ENSG00000004478	40.1389	49.7723	44.4356	58.7839	25.3496	65.2899	54.1096	74.1034
lysine demethylase 1A	KDM1A	ENSG00000004487	32.6274	37.3362	31.7674	46.2725	39.8545	47.6195	35.4516	51.4663
RNA binding motif protein 6	RBM6	ENSG00000004534	50.2573	46.8012	57.3947	45.235	54.3508	87.7777	49.8549	97.3015
calcium/calmodulin dependent protein kinase kinase 1	CAMKK1	ENSG00000004660	2.74605	0.967375	0.879138	1.06172	3.06712	0.996274	0.615055	0.553591
RecQ like helicase	RECQL	ENSG00000004700	18.7276	22.0329	16.0575	11.0606	33.6553	18.0752	13.2829	12.6568
VPS50 subunit of EARP/GARPII complex	VPS50	ENSG00000004766	7.81438	24.3279	15.0038	17.8981	20.9969	33.8558	35.7465	33.4003
heat shock protein family B (small) member 6	HSPB6	ENSG00000004776	0.043793	0.691227	1.28803	1.50025	1.0089	0.04127	1.66463	1.07238
Rho GTPase activating protein 33	ARHGAP33	ENSG00000004777	0.509961	4.92664	0.28388	0.467433	4.94168	0.465519	0.675325	2.39793
NADH:ubiquinone oxidoreductase subunit AB1	NDUFAB1	ENSG00000004779	77.991	99.0406	59.9041	108.388	148.99	162.085	144.745	224.868
pyruvate dehydrogenase kinase 4	PDK4	ENSG00000004799	2.59364	7.32531	3.85451	23.3617	0.746006	11.3119	6.24976	23.6912
solute carrier family 22 member 16	SLC22A16	ENSG00000004809	0.098076	0.305451	0.22541	0.236857	0.24063	0.436264	0.09013	0.152995
zinc finger MYND-type containing 10	ZMYND10	ENSG00000004838	6.89664	42.8224	8.33148	243.064	0.744795	71.8757	26.6631	245.25
ATP binding cassette subfamily B member 5	ABCB5	ENSG00000004846	0.029068	0.083653	0.114613	0.998442	0.380232	0	0.049578	0.085286
aristaless related homeobox	ARX	ENSG00000004848	0.328193	22.2802	0.149013	123.255	12.7124	0.094575	0.051071	69.6183
solute carrier family 25 member 13	SLC25A13	ENSG00000004864	13.8722	26.1158	11.8772	22.6945	8.98484	12.8917	14.057	27.0764
suppression of tumorigenicity 7	ST7	ENSG00000004866	10.0561	9.59444	12.1423	5.8536	9.7551	14.4037	8.00512	12.9635
ST7 overlapping transcript 3	ST7	ENSG00000004866	10.0561	9.59444	12.1423	5.8536	9.7551	14.4037	8.00512	12.9635
cell division cycle 27	CDC27	ENSG00000004897	47.2747	50.7507	23.1821	16.9256	71.0477	31.3923	45.9204	24.8704
solute carrier family 4 member 1 (Diego blood group)	SLC4A1	ENSG00000004939	0.088332	0.106141	0.079946	0.1091	0.052454	1.14875	0.027993	0.04174
calcitonin receptor	CALCR	ENSG00000004948	0.012254	0.091612	0.101293	0.15692	0.034471	0.105224	0.036792	0.044858
holocytochrome c synthase	HCCS	ENSG00000004961	24.4168	25.8733	22.8407	30.6012	17.1593	32.3389	27.9335	39.8867
dishevelled segment polarity protein 2	DVL2	ENSG00000004975	8.61678	8.99966	8.21245	8.00953	22.1153	24.0434	21.7101	10.895
serine protease 22	PRSS22	ENSG00000005001	39.405	144.624	152.522	78.6724	18.1238	191.39	115.82	82.888
UPF1 RNA helicase and ATPase	UPF1	ENSG00000005007	20.7429	29.4095	30.7768	44.6544	19.7769	31.1233	27.0286	32.2171
src kinase associated phosphoprotein 2	SKAP2	ENSG00000005020	16.9105	24.0566	14.9889	13.7696	24.3086	30.1008	31.2053	11.8218
solute carrier family 25 member 5	SLC25A5	ENSG00000005022	134.878	98.6839	75.8576	89.419	188.265	119.358	129.066	103.496
mitochondrial calcium uniporter dominant negative subunit beta	MCUB	ENSG00000005059	2.66016	5.86171	0.796474	9.02295	8.73885	8.59171	11.0678	25.0303
homeobox A11	HOXA11	ENSG00000005073	0.132955	0.190716	0.209957	0.16604	0.043818	0.041287	0.023261	0.10787
RNA polymerase II subunit J	POLR2J	ENSG00000005075	45.119	52.5376	40.488	59.9318	46.3736	57.8084	63.7973	71.4711
DEAH-box helicase 33	DHX33	ENSG00000005100	5.07723	3.62031	4.24832	4.01991	5.3894	3.84996	3.32403	2.24976
mesenchyme homeobox 1	MEOX1	ENSG00000005102	0.373912	2.12725	0.33906	0.588466	1.46234	0	0.036215	0.336358
thrombospondin type 1 domain containing 7A	THSD7A	ENSG00000005108	1.30996	0.19132	0.288017	0.086832	0.019787	0.206368	0.266489	0.094313
DNA ligase 3	LIG3	ENSG00000005156	7.61871	20.466	11.7963	10.6664	10.7058	29.5608	10.4282	24.0563
RNA polymerase II associated protein 3	RPAP3	ENSG00000005175	18.2829	19.4929	14.1579	25.097	15.8935	17.4625	15.6702	28.5029
acyl-CoA synthetase medium chain family member 3	ACSM3	ENSG00000005187	2.4832	1.73067	0.790367	0.294915	1.31178	1.22537	0.819747	1.39144
RNA exonuclease 5	REXO5	ENSG00000005189	0.746161	2.01834	2.49298	3.63977	3.60207	2.53996	3.30615	4.13665
cytokine induced apoptosis inhibitor 1	CIAPIN1	ENSG00000005194	26.8393	29.2931	15.3361	31.649	43.2393	39.2513	31.0774	8.40948
signal peptide peptidase like 2B	SPPL2B	ENSG00000005206	16.9101	13.0646	15.8217	42.7026	15.0056	27.9335	22.4987	63.9521
atos homolog B	ATOSB	ENSG00000005238	4.86175	10.3662	4.53131	8.95125	4.59658	11.029	7.79606	8.56279
COPI coat complex subunit zeta 2	COPZ2	ENSG00000005243	12.9135	5.59546	5.24628	3.61328	103.317	27.4462	5.47565	5.40327
protein kinase cAMP-dependent type II regulatory subunit beta	PRKAR2B	ENSG00000005249	3.9787	4.855	7.19499	2.63145	0.700205	4.00645	7.88507	2.02573
MSL complex subunit 3	MSL3	ENSG00000005302	17.4997	24.2717	16.8282	35.9843	36.3457	27.1804	30.1034	61.3297
CREB binding protein	CREBBP	ENSG00000005339	53.5956	56.4809	113.452	78.5522	42.7143	74.8153	61.9829	56.227
TSPO associated protein 1	TSPOAP1	ENSG00000005379	1.96293	3.7395	1.62407	14.9025	1.30347	6.88345	2.02187	22.2503
myeloperoxidase	MPO	ENSG00000005381	0.287624	1.09782	0.097343	1.79067	1.95938	0.102885	0.138683	0.451287
paraoxonase 1	PON1	ENSG00000005421	0	0.03359	0.012999	0.158789	0	0	0.020482	0.184427
GC-rich sequence DNA-binding factor 2	GCFC2	ENSG00000005436	7.13567	5.7937	7.29921	13.667	8.1106	7.39201	5.77162	9.81231
WD repeat domain 54	WDR54	ENSG00000005448	13.9502	37.8559	8.61996	164.849	20.1481	65.3142	27.8632	197.2
carnitine O-octanoyltransferase	CROT	ENSG00000005469	35.0711	30.6676	17.8605	8.96159	32.2016	29.5251	22.7449	10.9254
ATP binding cassette subfamily B member 4	ABCB4	ENSG00000005471	0.404613	0.388612	0.996911	0.207646	0.047542	0.464145	0.080686	0.125318
lysine methyltransferase 2E (inactive)	KMT2E	ENSG00000005483	32.602	36.0332	33.3132	25.6096	29.8567	62.405	40.6529	48.2605
rhomboid domain containing 2	RHBDD2	ENSG00000005486	22.6276	48.5159	24.5675	51.9173	16.3597	54.56	29.4385	83.1961
SRY-box transcription factor 8	SOX8	ENSG00000005513	0.429973	0.997823	0.385039	1.04047	0.624124	0.549965	0.663827	0.900608
inhibitor of Bruton tyrosine kinase	IBTK	ENSG00000005700	13.5355	20.5244	24.4167	18.435	13.2433	27.4737	27.8126	28.3384
zinc finger protein 195	ZNF195	ENSG00000005801	13.8089	15.9701	16.5833	5.22659	15.7925	23.3173	30.8728	7.96895
MYC binding protein 2	MYCBP2	ENSG00000005810	11.2145	20.1719	15.2648	10.2277	12.7452	16.0314	18.3023	11.9405
F-box and leucine rich repeat protein 3	FBXL3	ENSG00000005812	19.9292	16.0029	13.1137	15.9314	17.7183	16.6661	12.0378	14.7518
integrin subunit alpha L	ITGAL	ENSG00000005844	0.323119	3.17657	0.653701	3.03167	3.08573	1.25767	0.220909	6.4775
pyruvate dehydrogenase kinase 2	PDK2	ENSG00000005882	10.8527	28.3015	18.8156	18.8728	11.606	39.4491	35.1738	25.016
integrin subunit alpha 3	ITGA3	ENSG00000005884	119.019	49.1456	16.8745	42.8749	174.391	25.1705	22.5524	33.209
zinc finger protein X-linked	ZFX	ENSG00000005889	45.174	17.5984	24.906	38.0049	21.2376	23.4413	22.5596	42.4967
lysosomal associated membrane protein 2	LAMP2	ENSG00000005893	42.8238	49.2212	31.9957	23.3706	70.217	46.4162	50.1878	25.273
integrin subunit alpha 2b	ITGA2B	ENSG00000005961	0.24844	1.23751	0.555598	0.559399	1.50609	0.305797	0	1.07884
ankyrin repeat and SOCS box containing 4	ASB4	ENSG00000005981	0.038315	0.362687	0.097974	0.30757	0.383478	0.042391	0.512412	0
glycerophosphodiester phosphodiesterase 1	GDE1	ENSG00000006007	20.7138	50.7146	34.7966	26.8816	21.7269	62.1594	51.3371	37.3522
required for excision 1-B domain containing	REX1BD	ENSG00000006015	11.945	15.8378	15.9026	17.5782	24.9669	16.8838	32.3579	14.8693
cytokine receptor like factor 1	CRLF1	ENSG00000006016	11.5294	5.88329	1.39444	24.6985	8.82581	5.74734	2.67892	21.921
oxysterol binding protein like 7	OSBPL7	ENSG00000006025	1.89693	4.94043	5.2282	3.20253	2.22748	10.4785	9.70274	8.97731
transmembrane protein 98	TMEM98	ENSG00000006042	11.4097	17.2748	8.96783	14.0971	33.6425	18.3636	11.1076	13.9429
Y-box binding protein 2	YBX2	ENSG00000006047	2.76625	7.12542	3.31147	4.08931	3.75177	13.102	7.37219	8.7738
keratin 33A	KRT33A	ENSG00000006059	0.345973	0.327336	0.06614	0.091388	0.156215	0.047423	0.041684	0
mitogen-activated protein kinase kinase kinase 14	MAP3K14	ENSG00000006062	4.61572	2.05792	1.80128	3.16553	3.94598	3.22301	1.81716	3.21581
ATP binding cassette subfamily C member 8	ABCC8	ENSG00000006071	1.09414	3.95873	1.68372	0.840271	1.25173	3.13334	0.098099	1.35189
calcium voltage-gated channel auxiliary subunit gamma 3	CACNG3	ENSG00000006116	0.245575	0.321649	0.286411	0.059963	0.246692	0.089794	0.026331	0.134089
transmembrane protein 132A	TMEM132A	ENSG00000006118	51.7896	34.9655	28.0937	9.00312	42.1346	30.722	22.0931	10.64
adaptor related protein complex 2 subunit beta 1	AP2B1	ENSG00000006125	82.2027	45.9309	21.2044	71.018	135.603	60.912	57.6476	77.2634
tachykinin precursor 1	TAC1	ENSG00000006128	0.483932	0.033096	0.470461	0.224618	0.691153	0.89848	0	0.188349
zinc finger protein 263	ZNF263	ENSG00000006194	4.97922	10.9783	9.01024	7.85259	6.72306	8.53436	7.75328	8.87522
C-X3-C motif chemokine ligand 1	CX3CL1	ENSG00000006210	5.08697	13.5882	14.1516	4.47149	2.96681	11.0347	19.7666	0.550064
spermatogenesis associated 20	SPATA20	ENSG00000006282	9.35656	15.3601	8.50392	13.4295	17.9448	11.688	14.2831	14.6825
calcium voltage-gated channel subunit alpha1 G	CACNA1G	ENSG00000006283	0.292332	0.20924	0.227959	0.504469	0.178515	0.725728	0.009517	0.42828
TNF receptor superfamily member 12A	TNFRSF12A	ENSG00000006327	176.143	116.503	218.796	128.403	129.911	56.0395	72.3429	62.898
distal-less homeobox 6	DLX6	ENSG00000006377	0.575694	0.835271	0.201139	0.388973	0.561689	0.097437	0.492493	1.09132
mitogen-activated protein kinase kinase kinase 9	MAP3K9	ENSG00000006432	10.178	14.4749	11.7301	12.941	8.09314	24.5937	16.9317	13.512
RAS like proto-oncogene A	RALA	ENSG00000006451	42.9757	56.9901	56.1766	38.4014	80.6125	82.0609	58.4389	46.1415
BAR/IMD domain containing adaptor protein 2 like 1	BAIAP2L1	ENSG00000006453	43.1819	79.9117	51.7752	85.1038	65.3477	114.182	83.1172	126.26
lysine demethylase 7A	KDM7A	ENSG00000006459	11.1277	19.9947	23.3987	20.6805	5.47665	37.1557	27.9974	26.848
ETS variant transcription factor 1	ETV1	ENSG00000006468	0.234395	0.151611	0.214829	0.251203	0.322857	1.97891	2.79418	2.07222
acylglycerol kinase	AGK	ENSG00000006530	7.45905	8.25643	7.00143	8.46555	12.0804	7.58628	12.3385	13.4077
aldehyde dehydrogenase 3 family member B1	ALDH3B1	ENSG00000006534	15.7174	70.5134	42.1462	315.579	2.63011	82.6498	53.9882	315.379
tetratricopeptide repeat domain 22	TTC22	ENSG00000006555	5.64205	11.8937	8.28601	6.95102	4.04053	9.61952	12.4381	6.57228
putative homeodomain transcription factor 2	PHTF2	ENSG00000006576	13.311	11.6223	4.87073	8.13472	10.3541	5.45628	12.1313	10.5373
C-C motif chemokine ligand 26	CCL26	ENSG00000006606	0	0.055317	0	0.094409	0.731086	0.330704	0	0
FERM, ARH/RhoGEF and pleckstrin domain protein 2	FARP2	ENSG00000006607	15.5925	26.8307	16.4006	24.3429	23.0629	24.3823	24.7154	54.0817
USH1 protein network component harmonin	USH1C	ENSG00000006611	0.197874	12.2324	0.510026	6.66247	0.052065	0.838172	0.385034	5.30662
gamma-glutamylcyclotransferase	GGCT	ENSG00000006625	29.228	19.9275	23.5614	13.6978	27.0584	15.7756	19.1961	18.5411
DBF4-CDC7 kinase regulatory subunit	DBF4	ENSG00000006634	10.9837	11.2908	6.24431	8.09517	13.6669	7.486	10.4156	3.77117
thromboxane A2 receptor	TBXA2R	ENSG00000006638	0.132489	1.02207	0.268664	0.292013	0.068769	2.28488	0.070568	1.38601
interferon related developmental regulator 1	IFRD1	ENSG00000006652	31.9756	42.4079	33.2091	24.0811	25.2142	56.978	33.1138	32.518
galectin 14	LGALS14	ENSG00000006659	0.041888	0.068752	0	0.027258	0	0	0.40085	0
cytochrome c oxidase assembly factor heme A:farnesyltransferase COX10	COX10	ENSG00000006695	7.82759	6.03673	6.84692	6.29501	6.21787	5.49418	6.19214	5.81562
GTF2I repeat domain containing 1	GTF2IRD1	ENSG00000006704	9.47022	22.9159	10.195	13.2692	13.9494	41.2613	19.6644	18.967
PAF1 homolog, Paf1/RNA polymerase II complex component	PAF1	ENSG00000006712	33.6007	40.2943	37.7316	64.9619	27.5678	34.8546	27.6361	44.6268
VPS41 subunit of HOPS complex	VPS41	ENSG00000006715	71.9721	69.4428	49.318	79.2766	55.0809	98.1152	61.4244	75.6022
Rho GTPase activating protein 44	ARHGAP44	ENSG00000006740	3.0816	3.72203	5.30318	12.2071	0.204377	5.38872	3.75275	13.0681
elaC ribonuclease Z 2	ELAC2	ENSG00000006744	29.55	28.3237	24.5432	19.519	40.1543	25.8859	29.7633	25.1849
scinderin	SCIN	ENSG00000006747	20.8181	25.6348	22.53	30.3467	2.88981	21.2175	24.1921	38.5087
arylsulfatase D	ARSD	ENSG00000006756	10.0765	20.3723	12.3337	20.4511	9.47908	10.1115	10.484	7.91085
patatin like phospholipase domain containing 4	PNPLA4	ENSG00000006757	8.11437	14.756	6.45092	11.2014	17.6042	12.008	11.0944	14.4882
myosin heavy chain 13	MYH13	ENSG00000006788	0.040267	0.111018	0.074315	0.144547	0.094353	0.090339	0.12929	0.156075
adiponectin receptor 2	ADIPOR2	ENSG00000006831	43.1219	28.737	27.7486	17.346	51.1333	32.1912	36.8602	34.0747
cyclin dependent kinase like 3	CDKL3	ENSG00000006837	0.205323	0.878605	0.598709	1.57268	1.55098	1.23821	1.15801	4.46385
uridine phosphorylase 2	UPP2	ENSG00000007001	0.042825	0.044517	0.00646	0.114468	0	0	0.020359	0
serine protease 21	PRSS21	ENSG00000007038	3.61821	0.596911	0.422074	2.03345	1.40383	0.672394	0.187577	0.099081
microtubule affinity regulating kinase 4	MARK4	ENSG00000007047	18.5557	40.0049	26.2076	29.6191	30.6237	36.0575	22.0356	30.1633
prominin 1	PROM1	ENSG00000007062	44.9747	71.2202	143.74	256.433	1.68473	56.9657	106.265	199.607
coiled-coil domain containing 124	CCDC124	ENSG00000007080	64.0268	80.4199	83.5421	130.487	70.0316	67.9827	54.368	64.5405
CEA cell adhesion molecule 21	CEACAM21	ENSG00000007129	0.492997	0.037375	0.01353	0.102264	0	0	0	0.116057
platelet activating factor acetylhydrolase 1b regulatory subunit 1	PAFAH1B1	ENSG00000007168	95.3417	80.2405	91.6883	82.0719	101.948	105.93	84.1202	106.222
nitric oxide synthase 2	NOS2	ENSG00000007171	0.128015	0.37198	0.046842	0.272442	0.011042	0.257511	0.117204	0.065566
dynein axonemal heavy chain 9	DNAH9	ENSG00000007174	3.18339	36.3538	3.54746	124.238	0.137727	32.2574	12.2369	204.196
bridge-like lipid transfer protein family member 2	BLTP2	ENSG00000007202	32.1747	61.9152	36.745	50.8069	37.5385	59.4284	66.287	47.6205
solute carrier family 13 member 2	SLC13A2	ENSG00000007216	1.90389	1.71255	1.64822	0.723955	0.126291	0.796045	1.7018	0.31634
growth arrest specific 7	GAS7	ENSG00000007237	0.717443	4.55962	0.71417	14.0557	1.94984	8.24115	2.26675	16.3203
trafficking protein particle complex subunit 6A	TRAPPC6A	ENSG00000007255	6.23626	6.08461	6.2706	10.9495	2.81567	4.38719	4.58942	8.70086
megakaryocyte-associated tyrosine kinase	MATK	ENSG00000007264	0.435877	1.54601	0.744444	0.673974	0	0.191747	0.22811	2.03835
CEA cell adhesion molecule 7	CEACAM7	ENSG00000007306	1.84123	15.0195	2.55537	4.87108	0.251461	17.1766	12.321	2.70293
CD79b molecule	CD79B	ENSG00000007312	1.28034	0.207489	0.178981	1.57948	0.814329	0	0	0.040984
sodium voltage-gated channel alpha subunit 4	SCN4A	ENSG00000007314	0.205614	0.296769	0.203733	0.627347	0.178	0.061028	0.185422	0.169324
suppression of tumorigenicity 7 like	ST7L	ENSG00000007341	8.17441	18.0364	6.87346	5.11693	8.97679	15.9704	10.8854	8.72827
transketolase like 1	TKTL1	ENSG00000007350	0.224706	0.839543	0.642419	0.226608	0	0.022018	0	0.080428
paired box 6	PAX6	ENSG00000007372	7.06902	15.0329	7.20752	4.5891	3.77943	15.5841	12.4224	7.99598
RNA pseudouridine synthase domain containing 1	RPUSD1	ENSG00000007376	4.05858	4.73722	4.28986	3.52169	4.46461	4.38857	3.65339	3.51873
rhomboid 5 homolog 1	RHBDF1	ENSG00000007384	14.8762	21.1425	9.66037	5.97863	17.6163	32.0967	19.4865	13.9685
LUC7 like	LUC7L	ENSG00000007392	19.0987	23.2214	34.0616	23.0442	41.258	46.9255	40.2153	35.5907
calcium voltage-gated channel auxiliary subunit alpha2delta 2	CACNA2D2	ENSG00000007402	0.252772	0.50411	0.076282	0.433526	0.476744	0.447103	0.196227	0.80825
BAI1 associated protein 3	BAIAP3	ENSG00000007516	1.10008	9.96134	3.34657	43.1415	1.94429	14.2243	6.72307	55.2115
TSR3 ribosome maturation factor	TSR3	ENSG00000007520	22.3985	33.595	23.7034	31.3558	38.7762	28.0892	28.0442	29.2976
phosphatidylinositol glycan anchor biosynthesis class Q	PIGQ	ENSG00000007541	7.22518	16.1954	5.9123	29.0652	13.7263	36.3084	16.2383	90.2135
cramped chromatin regulator homolog 1	CRAMP1	ENSG00000007545	7.66844	22.4038	5.38262	64.4232	3.59702	26.144	13.316	41.1112
TEA domain transcription factor 3	TEAD3	ENSG00000007866	10.268	15.1198	10.2904	12.7486	9.37509	17.7643	9.83503	11.0841
selectin E	SELE	ENSG00000007908	0.189487	0.03822	0.148075	0.704139	0.196513	0.047031	0.174422	0.090621
DnaJ heat shock protein family (Hsp40) member C11	DNAJC11	ENSG00000007923	22.2489	20.8344	31.49	22.0819	38.9259	30.4736	22.8103	23.9972
flavin containing dimethylaniline monoxygenase 3	FMO3	ENSG00000007933	17.8347	57.8056	57.0474	72.1768	5.07017	62.4471	66.6879	66.4792
myosin regulatory light chain interacting protein	MYLIP	ENSG00000007944	1.56445	7.2847	6.89738	8.36402	0.743197	7.6444	4.35509	6.37051
NADPH oxidase 1	NOX1	ENSG00000007952	0.889968	2.0549	3.18905	1.14915	0	1.63406	2.18221	0.180233
E2F transcription factor 2	E2F2	ENSG00000007968	0.724466	1.10702	0.331672	0.193112	1.90694	0.010096	0.045496	0.4444
proteasome 20S subunit beta 1	PSMB1	ENSG00000008018	83.8128	83.5214	68.9913	76.9635	113.648	97.4048	81.4743	89.7081
synapsin I	SYN1	ENSG00000008056	0.093668	1.59261	0.19763	0.174033	0.08466	0.102539	0.09013	0.020199
jumonji and AT-rich interaction domain containing 2	JARID2	ENSG00000008083	15.744	13.7969	8.38647	6.16208	23.083	16.3272	12.8254	6.13905
cyclin dependent kinase like 5	CDKL5	ENSG00000008086	2.02003	6.39924	3.1537	5.63299	2.30219	9.90938	6.65308	72.3875
calcium/calmodulin dependent protein kinase IG	CAMK1G	ENSG00000008118	0.031782	0.579473	0.117063	0.075938	0	0.472743	0.078661	0.362474
cyclin dependent kinase 11A	CDK11A	ENSG00000008128	20.4179	33.3191	32.8873	41.4211	35.7188	52.1459	40.6033	50.1452
NAD kinase	NADK	ENSG00000008130	47.0024	37.3326	41.6398	29.3383	14.0195	26.4759	66.3346	16.9137
transcription factor AP-2 beta	TFAP2B	ENSG00000008196	0.673178	0.0759	0.08413	0.107869	0.066866	0.039684	0.187612	0.503581
transcription factor AP-2 delta	TFAP2D	ENSG00000008197	0.107148	0.107633	0	0.120807	0.045491	0	0	0.12431
DLEC1 cilia and flagella associated protein	DLEC1	ENSG00000008226	2.33881	11.5795	3.53525	41.7965	0.230684	18.4427	4.25302	75.9518
cytohesin 3	CYTH3	ENSG00000008256	22.6078	22.3467	7.77091	34.2814	10.7535	14.1942	16.8714	22.0568
ADAM metallopeptidase domain 22	ADAM22	ENSG00000008277	0.670711	0.170183	0.570473	0.700181	0.02588	0.097325	0.090612	0.385647
synaptophysin like 1	SYPL1	ENSG00000008282	45.2644	44.1638	25.3068	23.1401	46.7392	37.8169	32.7141	36.3961
cytochrome b561	CYB561	ENSG00000008283	10.3021	24.7446	20.6248	64.2856	10.1186	26.6494	21.7963	54.1722
sperm associated antigen 9	SPAG9	ENSG00000008294	52.3218	83.9148	62.05	36.9116	62.6335	114.092	45.3846	69.0177
cadherin EGF LAG seven-pass G-type receptor 3	CELSR3	ENSG00000008300	0.460977	0.372173	0.415344	0.255793	1.95596	0.570187	0.343702	0.774846
aminoadipate-semialdehyde synthase	AASS	ENSG00000008311	5.76671	1.25758	1.70215	0.841469	6.30646	2.23584	2.8227	0.860138
pleckstrin homology and RhoGEF domain containing G6	PLEKHG6	ENSG00000008323	18.4412	12.026	11.6246	13.7545	9.25372	16.5842	9.19613	14.0565
SS18 like 2	SS18L2	ENSG00000008324	5.74757	4.3545	7.65458	6.3797	10.9197	13.8764	6.95793	10.487
MPN domain containing	MPND	ENSG00000008382	14.3025	22.1003	17.5588	21.9806	1.74866	14.1037	17.9833	14.2581
microsomal glutathione S-transferase 1	MGST1	ENSG00000008394	1392.54	1942.41	2012.59	522.76	1405.53	1649.33	2870.21	446.422
cryptochrome circadian regulator 1	CRY1	ENSG00000008405	2.51758	6.35155	4.16352	14.0726	1.84453	4.80902	5.64412	21.7722
peptidoglycan recognition protein 1	PGLYRP1	ENSG00000008438	0.063837	0.256408	0.030445	0	0	0	0	0.24333
nuclear factor I X	NFIX	ENSG00000008441	35.7715	23.7142	12.7972	42.1487	26.46	15.9222	15.6951	31.2716
ST3 beta-galactoside alpha-2,3-sialyltransferase 1	ST3GAL1	ENSG00000008513	32.172	32.5307	25.2539	3.434	19.3796	15.6884	27.0663	2.20407
matrix metallopeptidase 25	MMP25	ENSG00000008516	0.264243	0.784403	0.398151	0.274976	0.230165	0.275891	0.439916	0.538501
interleukin 32	IL32	ENSG00000008517	16.9516	51.1575	12.9645	13.8633	16.2666	18.2497	28.2347	9.49216
polycystin 1, transient receptor potential channel interacting	PKD1	ENSG00000008710	5.68802	19.4509	12.1808	43.8554	20.2338	32.4373	22.6609	63.0386
mitogen-activated protein kinase 8 interacting protein 2	MAPK8IP2	ENSG00000008735	0.143288	0.479212	0.266291	0.34501	0.022641	0.137439	0.123156	0.369287
mediator complex subunit 24	MED24	ENSG00000008838	21.2143	31.3221	36.0827	69.1735	34.6095	48.254	43.5946	61.9241
Rho related BTB domain containing 2	RHOBTB2	ENSG00000008853	4.71327	4.62584	3.68118	2.40021	7.0976	5.56403	6.05336	3.62145
HEAT repeat containing 5B	HEATR5B	ENSG00000008869	6.47599	5.9273	5.49563	7.40323	10.7873	6.60153	8.6901	9.98882
SEC62 homolog, preprotein translocation factor	SEC62	ENSG00000008952	193.726	273.026	319.963	296.597	141.094	309.986	254.349	258.416
ribosomal protein S20	RPS20	ENSG00000008988	1211.89	775.017	792.979	470.805	2104.03	1409.3	1294.14	942.995
cold shock domain containing E1	CSDE1	ENSG00000009307	316.074	399.832	336.784	283.801	335.832	476.987	410.256	301.642
ubiquitin protein ligase E3C	UBE3C	ENSG00000009335	39.7128	37.3645	30.6036	21.4014	33.0785	32.0866	38.9793	24.166
REV3 like, DNA directed polymerase zeta catalytic subunit	REV3L	ENSG00000009413	4.81087	23.3714	5.08547	16.8325	3.25644	60.6962	9.05995	36.3008
teneurin transmembrane protein 1	TENM1	ENSG00000009694	0.066002	0.067017	0.048665	0.025298	0.033994	0.05933	0.027385	0.121741
paired box 7	PAX7	ENSG00000009709	0.219802	0.74158	0.605808	1.85777	0.12693	0.530883	1.03951	2.66552
MBL associated serine protease 2	MASP2	ENSG00000009724	0.035918	0.085562	0.174605	0.215578	0.086394	0.683191	0.937179	0
iodotyrosine deiodinase	IYD	ENSG00000009765	0.243137	4.34767	4.89884	5.44866	0.022648	0.831928	2.5716	4.39722
family with sequence similarity 76 member A	FAM76A	ENSG00000009780	9.17029	6.20799	5.42394	15.5323	14.3057	9.01933	10.6079	27.5014
TRAF3 interacting protein 3	TRAF3IP3	ENSG00000009790	0.543697	0.330129	0.080173	0.755207	1.82792	0.143393	1.08441	0.711753
protein O-mannosyltransferase 2	POMT2	ENSG00000009830	15.5927	40.488	3.46165	37.8484	189.698	117.69	102.349	153.667
vesicle trafficking 1	VTA1	ENSG00000009844	19.9777	26.1996	15.9467	21.3161	26.1274	22.681	19.7763	35.6807
MLX interacting protein like	MLXIPL	ENSG00000009950	0.681529	2.12815	1.72369	0.612121	0.654486	0.297816	1.77559	1.50265
bromodomain adjacent to zinc finger domain 1B	BAZ1B	ENSG00000009954	31.4722	28.4915	27.7471	31.4459	28.0452	28.4143	27.118	28.0432
RAN binding protein 9	RANBP9	ENSG00000010017	15.1145	21.1278	18.7278	22.0829	15.3787	26.8313	19.168	24.4585
ETS variant transcription factor 7	ETV7	ENSG00000010030	1.78674	2.60931	2.31212	2.04088	1.03156	2.57249	0.340712	2.64855
SprT-like N-terminal domain	SPRTN	ENSG00000010072	17.0992	24.8138	8.65256	30.5598	12.2688	21.424	17.4495	39.0584
methyltransferase 13, eEF1A N-terminus and K55	METTL13	ENSG00000010165	7.97276	20.6389	11.1798	16.1392	6.39246	11.1717	13.5064	8.09322
dual specificity tyrosine phosphorylation regulated kinase 4	DYRK4	ENSG00000010219	17.0066	18.4366	9.54973	6.78561	21.2168	10.4469	13.1876	10.6494
zinc finger protein 207	ZNF207	ENSG00000010244	51.1709	54.7759	48.2509	45.3171	66.7217	91.7946	61.3184	89.1638
ubiquinol-cytochrome c reductase core protein 1	UQCRC1	ENSG00000010256	114.542	78.253	59.6605	88.2989	180.09	91.6852	85.5348	101.441
STARD3 N-terminal like	STARD3NL	ENSG00000010270	13.4268	15.7289	10.588	12.136	18.6346	17.2341	17.8436	18.5516
CD9 molecule	CD9	ENSG00000010278	436.855	363.31	253.095	276.314	595.586	400.795	359.617	551.077
hedgehog acyltransferase like	HHATL	ENSG00000010282	0.775162	0.430049	0.618218	1.69938	0	1.34358	0.727382	2.24341
non-SMC condensin I complex subunit D2	NCAPD2	ENSG00000010292	38.0914	18.8984	16.4346	39.3825	52.4512	37.1093	19.7086	23.3756
intermediate filament family orphan 1	IFFO1	ENSG00000010295	0.363833	0.45458	0.594476	0.402787	0.745933	0.364869	0.228989	0.784042
gastric inhibitory polypeptide receptor	GIPR	ENSG00000010310	2.43184	2.84058	1.33945	10.5127	2.49879	11.7696	5.0554	28.3693
PHD finger protein 7	PHF7	ENSG00000010318	2.05123	3.29929	0.55724	4.71017	8.43054	2.62263	3.88017	5.12445
semaphorin 3G	SEMA3G	ENSG00000010319	0.203249	0.151863	0.084375	0.118661	0.134197	0.078255	0.073889	1.44576
nischarin	NISCH	ENSG00000010322	15.8763	14.6422	17.9509	11.8974	30.0159	25.7055	33.8107	23.7623
stabilin 1	STAB1	ENSG00000010327	0.241671	1.58287	0.503274	0.555076	0.273062	3.62973	0.057788	0.457154
fuzzy planar cell polarity protein	FUZ	ENSG00000010361	2.94201	5.95075	3.16445	44.7437	3.71143	11.4967	5.99579	35.4458
solute carrier family 6 member 13	SLC6A13	ENSG00000010379	1.61145	0.61223	0.882306	0.702181	0	2.3531	1.05585	4.02063
iduronate 2-sulfatase	IDS	ENSG00000010404	16.8302	35.8563	14.5859	63.6042	17.6736	58.9303	34.7036	119.975
serine protease 3	PRSS3	ENSG00000010438	12.8986	11.2218	30.7969	12.1521	13.9278	49.7531	11.8457	3.40511
zinc finger protein 200	ZNF200	ENSG00000010539	6.94091	5.88147	4.67244	6.09161	7.57813	5.4484	4.19408	7.51857
CD4 molecule	CD4	ENSG00000010610	0.894089	4.18476	1.2912	20.1614	0.110133	11.5623	3.22291	39.0671
leucine rich repeat containing 23	LRRC23	ENSG00000010626	12.1243	68.6771	12.6402	330.637	4.42455	60.9137	31.0805	222.18
Bruton tyrosine kinase	BTK	ENSG00000010671	0.527413	1.94588	0.1749	0.681257	0.227846	0.065706	0.072912	0.198334
homeostatic iron regulator	HFE	ENSG00000010704	6.86183	6.43931	7.39131	6.8981	11.1188	9.98215	11.8293	8.96577
Scm polycomb group protein homolog 1	SCMH1	ENSG00000010803	5.85837	8.69077	4.3859	12.6873	8.49727	7.98144	19.1289	9.44813
FYN proto-oncogene, Src family tyrosine kinase	FYN	ENSG00000010810	2.86313	11.5517	14.1319	18.1948	6.96535	10.9298	12.0402	15.2106
HIVEP zinc finger 2	HIVEP2	ENSG00000010818	10.0349	21.6985	13.9918	17.0508	12.4467	37.2232	15.2759	25.0913
flavin containing dimethylaniline monoxygenase 1	FMO1	ENSG00000010932	1.88827	0.027375	0.053198	0.128698	0.271068	0	0	0.025871
elongin A	ELOA	ENSG00000011007	26.4093	39.9458	31.6463	28.1316	35.9899	35.428	30.3545	30.5535
lysophospholipase 2	LYPLA2	ENSG00000011009	30.756	45.7926	23.3936	60.2085	29.1121	47.8383	42.1205	36.8896
chloride voltage-gated channel 6	CLCN6	ENSG00000011021	2.35131	2.94115	3.27631	3.40195	4.8476	3.25332	6.14797	7.40567
mannose receptor C type 2	MRC2	ENSG00000011028	45.8396	5.92574	1.57516	2.47694	48.1941	2.53907	3.24899	0.950316
NME1-NME2 readthrough	NME1-NME2	ENSG00000011052	0.743137	0	0.55301	0.527385	0	0	0.223058	0
solute carrier family 6 member 7	SLC6A7	ENSG00000011083	0.091468	0.685649	0.086664	0.486441	0.122028	1.04606	0.202319	0.154517
tetraspanin 9	TSPAN9	ENSG00000011105	5.80838	11.1982	5.21583	4.19879	6.43131	9.14948	5.82032	2.57916
BTB domain containing 7	BTBD7	ENSG00000011114	17.628	16.8946	16.6099	22.3827	15.3736	18.3122	21.588	19.4173
amyloid beta precursor protein binding family A member 3	APBA3	ENSG00000011132	5.2456	4.30809	2.8223	5.90277	2.27125	6.84612	4.20724	2.52289
MKS transition zone complex subunit 1	MKS1	ENSG00000011143	4.72543	12.0968	4.36998	42.3167	2.84685	23.6634	12.1724	58.9029
abhydrolase domain containing 5, lysophosphatidic acid acyltransferase	ABHD5	ENSG00000011198	32.3758	50.6739	42.7736	25.7891	24.3223	57.564	67.7587	23.3528
anosmin 1	ANOS1	ENSG00000011201	5.82654	1.2655	0.91265	1.37772	2.76369	0.448306	0.578791	0.284911
A-kinase anchoring protein 8 like	AKAP8L	ENSG00000011243	13.7974	41.4655	18.7372	36.5036	18.3644	52.3538	32.7826	55.2887
mbt domain containing 1	MBTD1	ENSG00000011258	4.99315	4.98108	6.21952	3.00634	2.968	8.93444	6.7105	5.90212
UTP18 small subunit processome component	UTP18	ENSG00000011260	12.9802	9.96035	11.4819	15.2853	13.1375	9.01531	8.46313	12.7818
ring finger protein 216	RNF216	ENSG00000011275	22.5737	24.0294	16.5813	19.7066	14.9005	12.9481	20.7762	24.9348
tetratricopeptide repeat domain 19	TTC19	ENSG00000011295	24.0203	24.133	26.9174	16.3273	24.8681	30.4225	30.0029	17.9536
polypyrimidine tract binding protein 1	PTBP1	ENSG00000011304	94.153	93.961	63.5047	101.643	123.168	106.828	71.1637	104.157
double PHD fingers 1	DPF1	ENSG00000011332	4.28548	0.404771	0.191281	0.986815	4.37241	0.634672	0.334133	1.66482
synaptotagmin 7	SYT7	ENSG00000011347	11.0278	12.1684	21.1687	8.65456	17.2055	19.822	18.8028	1.28398
leucyl-tRNA synthetase 2, mitochondrial	LARS2	ENSG00000011376	14.1678	4.17164	11.1199	6.54074	8.97977	9.56256	13.2856	12.2968
phosphatidylinositol-4-phosphate 3-kinase catalytic subunit type 2 alpha	PIK3C2A	ENSG00000011405	76.8435	66.1358	101.818	99.1618	28.4575	29.2484	25.3801	35.5982
plasminogen activator, urokinase receptor	PLAUR	ENSG00000011422	42.8144	143.191	36.978	32.2656	39.6108	197.077	60.6249	98.2021
anillin, actin binding protein	ANLN	ENSG00000011426	35.774	11.8344	9.49608	1.9673	67.8111	13.2461	10.0869	10.447
WIZ zinc finger	WIZ	ENSG00000011451	5.73675	9.15714	6.06634	9.34235	8.99047	7.58166	16.7486	6.02335
RAB GTPase activating protein 1	RABGAP1	ENSG00000011454	60.6956	76.775	50.8076	43.86	42.9974	56.8463	55.6085	62.8141
decorin	DCN	ENSG00000011465	2.61159	3.05265	0.411789	0.134544	0.081001	0.98366	0.094191	0.017791
glutaminyl-peptide cyclotransferase like	QPCTL	ENSG00000011478	0.776826	3.41175	2.73471	2.09514	1.45173	2.72064	1.16333	3.71565
protein phosphatase 5 catalytic subunit	PPP5C	ENSG00000011485	18.3238	21.676	14.4143	41.3617	30.8049	19.1604	18.979	38.3341
centrosomal protein 68	CEP68	ENSG00000011523	11.4526	6.20633	1.72052	4.61186	13.154	4.81763	2.00718	6.45371
mitogen-activated protein kinase kinase kinase kinase 3	MAP4K3	ENSG00000011566	9.10283	34.4187	30.1714	21.5173	17.3214	42.3245	50.6021	97.186
zinc finger and BTB domain containing 32	ZBTB32	ENSG00000011590	0.098576	0.14038	0.421562	0.108377	0.844616	0	0.050394	0.050242
transmembrane immune signaling adaptor TYROBP	TYROBP	ENSG00000011600	0	0.17643	0.168827	0	0	0	0.221682	0.136964
lipid droplet assembly factor 1	LDAF1	ENSG00000011638	8.42668	32.1881	15.6768	17.1718	16.9464	44.343	25.8136	9.57844
gamma-aminobutyric acid type A receptor subunit alpha3	GABRA3	ENSG00000011677	0.02993	0.014299	0.03259	0.089837	0	0.03451	0.091002	0.087177
BRCA1 DNA repair associated	BRCA1	ENSG00000012048	3.16886	1.57324	1.16881	5.20393	5.53827	8.97662	5.95539	6.73445
ERCC excision repair 1, endonuclease non-catalytic subunit	ERCC1	ENSG00000012061	48.2945	77.7104	34.2232	181.645	68.8186	155.579	68.5892	228.058
CD22 molecule	CD22	ENSG00000012124	0.889753	2.49191	0.241076	0.745343	0.906283	2.39439	0.724894	2.39976
semaphorin 3B	SEMA3B	ENSG00000012171	2.06518	5.60096	1.97964	1.10539	5.92712	8.80795	3.10668	3.0172
membrane bound transcription factor peptidase, site 2	MBTPS2	ENSG00000012174	3.99141	3.64331	2.46946	2.53839	2.15609	4.23012	2.96025	2.31691
prickle planar cell polarity protein 3	PRICKLE3	ENSG00000012211	8.59558	8.62219	6.25912	10.8126	19.3422	9.9206	8.92491	9.20436
lactotransferrin	LTF	ENSG00000012223	0.072518	0.564143	0.527584	0.146123	0.190387	0.168747	0.03912	0.039632
exostosin like glycosyltransferase 3	EXTL3	ENSG00000012232	16.7125	8.20172	12.1022	7.78523	19.7983	13.4408	13.8279	10.2775
nuclear receptor subfamily 1 group H member 4	NR1H4	ENSG00000012504	0.192628	0.11549	0.033451	0	0.030332	0	0	0.060136
ELOVL fatty acid elongase 5	ELOVL5	ENSG00000012660	55.5046	45.5849	71.0597	49.0218	46.7261	53.0566	81.8073	81.7128
arachidonate 5-lipoxygenase	ALOX5	ENSG00000012779	2.21516	6.10493	4.48443	1.31978	2.63861	6.74388	4.9281	2.29168
lysine demethylase 5D	KDM5D	ENSG00000012817	6.3148	7.19985	6.15904	6.09274	10.1489	9.31447	10.0531	9.56285
calcium binding and coiled-coil domain 1	CALCOCO1	ENSG00000012822	30.3073	53.6888	29.5053	93.2267	29.3916	63.5724	27.0787	95.0751
ubiquitin protein ligase E3 component n-recognin 7	UBR7	ENSG00000012963	28.9123	12.6994	9.46191	21.0483	11.0886	13.8911	14.306	12.3909
mitogen-activated protein kinase kinase kinase kinase 5	MAP4K5	ENSG00000012983	18.2432	20.4609	13.5899	14.0424	29.6253	20.4921	16.0144	19.5799
EH domain containing 3	EHD3	ENSG00000013016	5.77558	5.03493	3.07705	1.30671	8.14382	4.79663	3.48519	0.951634
proteasome 26S subunit, ATPase 4	PSMC4	ENSG00000013275	44.6435	56.3972	44.9347	75.2826	47.9256	63.352	47.7688	65.3077
mannosidase alpha class 2B member 2	MAN2B2	ENSG00000013288	10.3914	12.7103	9.78192	11.6466	8.36359	11.594	13.5214	7.78888
solute carrier family 7 member 14	SLC7A14	ENSG00000013293	0.008869	0.084915	0.225221	0.056847	0.008876	0.050492	0.004438	0.044915
claudin 11	CLDN11	ENSG00000013297	1.59638	0.162739	0.26285	0.154019	0.234993	0.691014	0.363644	0.16176
solute carrier family 25 member 39	SLC25A39	ENSG00000013306	27.0568	30.9831	21.2136	23.1585	53.8226	28.5971	29.1912	24.7769
major vault protein	MVP	ENSG00000013364	175.784	209.839	149.631	196	63.7116	188.924	178.63	274.975
negative regulator of ubiquitin like proteins 1	NUB1	ENSG00000013374	64.9545	59.0302	54.1864	89.7832	40.5089	70.2877	54.5971	100.327
phosphoglucomutase 3	PGM3	ENSG00000013375	8.39086	84.0606	96.6527	10.2542	142.853	161.945	94.0963	226.441
RWD domain containing 2A	RWDD2A	ENSG00000013392	0.461121	1.01596	0.981585	1.21532	0.420702	1.36229	1.79614	1.63034
CDC like kinase 1	CLK1	ENSG00000013441	30.9274	31.7241	43.1136	37.4544	28.715	97.3184	38.4094	80.5254
RNA polymerase III subunit B	POLR3B	ENSG00000013503	6.4304	5.26847	3.73994	6.4142	3.99421	4.26035	5.41029	4.33401
angel homolog 1	ANGEL1	ENSG00000013523	4.6803	7.59012	2.37329	4.31779	0.992551	6.96775	3.93795	3.76187
ring finger protein 14	RNF14	ENSG00000013561	25.3153	36.8996	24.7121	29.316	49.0115	32.6053	42.9038	34.9296
deoxyribonuclease 1 like 1	DNASE1L1	ENSG00000013563	5.85013	6.45448	4.92997	12.3795	8.28134	8.50045	4.92934	10.116
DEAD/H-box helicase 11	DDX11	ENSG00000013573	20.9678	28.8503	15.9806	20.798	17.7366	29.0078	24.9637	19.9951
heme binding protein 1	HEBP1	ENSG00000013583	18.9007	9.46905	9.35655	6.04956	21.5732	14.5302	16.8395	8.59312
G protein-coupled receptor class C group 5 member A	GPRC5A	ENSG00000013588	87.5881	121.14	141.911	41.3344	64.7038	262.55	196.505	60.8523
mastermind like domain containing 1	MAMLD1	ENSG00000013619	1.51807	0.663927	0.575218	0.205073	1.94077	1.4425	0.618133	1.35683
CD6 molecule	CD6	ENSG00000013725	0.200101	0.823183	0.389621	0.257539	2.30741	0.431063	1.2363	1.14613
transforming acidic coiled-coil containing protein 3	TACC3	ENSG00000013810	16.3615	6.12857	6.52396	5.9181	29.1924	4.49932	7.0075	5.1745
UFM1 specific ligase 1	UFL1	ENSG00000014123	15.1005	22.1077	18.2008	17.8514	11.8657	25.0786	15.913	17.0062
DNA polymerase alpha 2, accessory subunit	POLA2	ENSG00000014138	2.53052	2.38463	2.33634	2.71554	4.08776	1.42893	3.20227	2.44408
zinc finger CCCH-type containing 3	ZC3H3	ENSG00000014164	4.83833	3.97103	3.41479	6.52976	6.93422	6.80267	4.942	8.08998
calpain 1	CAPN1	ENSG00000014216	101.043	127.571	67.5888	133.509	180.482	142.49	101.512	149.352
acid phosphatase 3	ACP3	ENSG00000014257	1.58609	6.08059	2.92253	3.39221	0.871689	2.08739	1.70075	1.94864
malate dehydrogenase 1	MDH1	ENSG00000014641	141.733	111.72	50.843	109.685	143.272	156.528	125.565	168.538
solute carrier family 30 member 9	SLC30A9	ENSG00000014824	41.1299	43.0091	34.9203	46.9615	42.7099	65.4086	54.2773	53.1758
myotubularin related protein 11	MTMR11	ENSG00000014914	3.84718	3.04183	0.967378	2.12392	7.19332	5.12445	3.90319	8.54245
cytochrome c oxidase assembly homolog COX15	COX15	ENSG00000014919	6.36324	9.4115	11.2127	7.33386	6.48025	14.4891	9.31262	16.5531
coiled-coil domain containing 88C	CCDC88C	ENSG00000015133	26.5996	77.116	33.9561	155.205	22.385	52.2575	45.8907	122.685
YY1 associated factor 2	YAF2	ENSG00000015153	30.7523	23.9326	8.70863	37.6414	40.4527	30.7369	22.1727	40.639
zinc finger MYND-type containing 11	ZMYND11	ENSG00000015171	41.585	40.0275	43.768	41.6763	27.9172	31.7641	33.0569	28.8905
WASP actin nucleation promoting factor	WAS	ENSG00000015285	0.086918	1.5858	0.861836	0.386346	0.065535	2.35085	0.13899	2.28835
dipeptidase 1	DPEP1	ENSG00000015413	0.07988	2.55542	0.189289	0.009606	0	0.436602	0.195383	0.055521
BH3 interacting domain death agonist	BID	ENSG00000015475	28.2375	51.7894	67.3068	31.596	70.3563	62.9819	71.6564	24.5919
matrin 3	MATR3	ENSG00000015479	101.922	126.511	99.5242	120.773	81.7292	124.491	110.964	152.698
NPC1 like intracellular cholesterol transporter 1	NPC1L1	ENSG00000015520	0.028949	0.217981	0.039534	0.397617	0.035698	0.065021	0.209559	0.391659
xylosyltransferase 2	XYLT2	ENSG00000015532	54.1635	46.0213	58.7016	9.08779	93.6715	20.1265	17.3466	28.4961
RANBP2 like and GRIP domain containing 5	RGPD5	ENSG00000015568	27.9535	75.0014	40.6452	129.118	45.277	91.0892	81.8254	155.771
RANBP2 like and GRIP domain containing 8	RGPD5	ENSG00000015568	27.9535	75.0014	40.6452	129.118	45.277	91.0892	81.8254	155.771
stathmin 4	STMN4	ENSG00000015592	0.243014	0.416189	0.109616	0.505569	0.241194	0.508836	0.184704	0.336836
NudC domain containing 3	NUDCD3	ENSG00000015676	54.9857	47.0668	51.3833	72.3916	80.9497	58.8453	40.2283	60.4542
ISL LIM homeobox 1	ISL1	ENSG00000016082	8.24993	2.98215	5.54141	2.10886	5.33117	1.63038	3.54175	1.92875
choline dehydrogenase	CHDH	ENSG00000016391	0.224627	1.13492	0.633411	0.263875	1.94408	0.286754	0.235857	1.65355
interleukin 20 receptor subunit alpha	IL20RA	ENSG00000016402	4.27947	6.45621	10.1657	12.6775	1.24275	6.40427	9.36057	13.6738
chloride channel accessory 1	CLCA1	ENSG00000016490	0.081052	0.026138	0.010115	0.124233	0.044797	0.016319	0	0.027055
chloride channel accessory 4	CLCA4	ENSG00000016602	8.56094	53.6037	3.65022	3.16313	23.1787	15.0433	4.56571	0.037745
glycosyltransferase 8 domain containing 1	GLT8D1	ENSG00000016864	12.5727	21.0672	14.3041	41.0415	14.8538	23.2914	26.5409	56.5967
ATPase secretory pathway Ca2+ transporting 1	ATP2C1	ENSG00000017260	94.8502	115.419	90.954	83.103	108.76	140.53	125.233	115.983
insulin like growth factor 1	IGF1	ENSG00000017427	0.230517	0.39253	0.202136	0.038535	0.017557	0.049744	0.191093	0
solute carrier family 38 member 5	SLC38A5	ENSG00000017483	69.5445	20.6715	4.13522	2.8571	140.623	11.619	9.59695	1.27413
ralA binding protein 1	RALBP1	ENSG00000017797	49.5756	60.0256	55.9462	48.1559	55.1468	73.4483	59.4523	47.9402
RUN and FYVE domain containing 3	RUFY3	ENSG00000018189	13.8633	25.4003	18.8261	24.7664	35.7139	25.2087	25.6629	24.8255
contactin 1	CNTN1	ENSG00000018236	14.1821	4.99847	1.40648	1.16516	25.3698	2.28078	2.18794	1.61365
solute carrier family 11 member 1	SLC11A1	ENSG00000018280	0.404724	3.77144	0.240361	0.53828	0.018821	1.75972	0.88042	0.861241
WW domain containing transcription regulator 1	WWTR1	ENSG00000018408	41.4103	52.0779	56.0741	51.6342	47.4964	45.5418	67.7897	42.5487
alkylglycerone phosphate synthase	AGPS	ENSG00000018510	22.9328	28.8226	16.1908	44.6908	42.5273	23.3817	26.1551	37.1117
STING1 ER exit protein 1	STEEP1	ENSG00000018610	12.7589	18.8693	14.4497	16.476	8.95925	16.3531	13.6198	19.5328
ATPase Na+/K+ transporting subunit alpha 2	ATP1A2	ENSG00000018625	0.115135	0.602927	0.105758	0.093567	0.069148	0.244102	0.176013	0.712712
tetratricopeptide repeat domain 27	TTC27	ENSG00000018699	9.29143	5.88918	6.48436	3.75714	12.3151	7.05821	6.43076	4.98631
zinc finger protein 582	ZNF582	ENSG00000018869	2.3696	4.75768	1.16732	2.82302	1.25695	2.73397	1.79765	1.07475
V-set and immunoglobulin domain containing 2	VSIG2	ENSG00000019102	7.18359	21.7843	23.3908	13.6723	0.090085	25.3751	26.1579	8.21033
pleckstrin homology like domain family B member 1	PHLDB1	ENSG00000019144	27.5528	6.57157	5.19228	6.95788	32.8653	4.78864	5.2349	2.98511
macrophage receptor with collagenous structure	MARCO	ENSG00000019169	0.163957	0.228874	0.080355	0.027397	0.026361	0	0	0.06438
cytochrome P450 family 24 subfamily A member 1	CYP24A1	ENSG00000019186	61.3555	12.8443	4.87172	8.58993	52.9994	2.67728	3.28052	3.01709
PR/SET domain 11	PRDM11	ENSG00000019485	3.13019	1.83053	1.58829	1.86006	2.41507	1.27457	1.48324	1.32068
synaptotagmin 13	SYT13	ENSG00000019505	0.060153	0.146487	0.157535	0.072546	0.243236	0.07112	0.060823	0.026243
snail family transcriptional repressor 2	SNAI2	ENSG00000019549	49.3212	17.2442	7.80176	5.80896	99.882	3.66845	10.3342	2.76273
CD74 molecule	CD74	ENSG00000019582	166.37	202.602	346.996	498.169	35.1343	313.366	313.807	335.828
hepatocyte growth factor	HGF	ENSG00000019991	1.84532	1.04279	0.161621	0.112558	0.241493	0	0.29758	0.148674
zinc finger RANBP2-type containing 1	ZRANB1	ENSG00000019995	8.12101	8.9357	8.14372	10.0494	7.82577	19.5226	7.84231	17.7171
neurochondrin	NCDN	ENSG00000020129	6.90966	11.4321	8.8298	8.62273	6.84302	6.47517	4.79585	6.57821
adhesion G protein-coupled receptor A2	ADGRA2	ENSG00000020181	0.150051	0.6411	0.240827	0.262332	0.086007	0.283056	0.137841	0.417611
chaperonin containing TCP1 subunit 8 like 1, pseudogene	CCT8L1P	ENSG00000020219	0.147477	0.020381	0	0.015639	0	0.035068	0	0.078485
ZFP64 zinc finger protein	ZFP64	ENSG00000020256	5.05241	9.86578	2.86903	9.05036	13.3827	5.92397	4.45947	5.98829
MNAT1 component of CDK activating kinase	MNAT1	ENSG00000020426	44.5383	45.9234	30.7977	67.1696	49.5451	56.2111	51.1758	134.451
sterile alpha motif domain containing 4A	SAMD4A	ENSG00000020577	15.3784	17.7449	17.9211	4.57019	32.4956	50.5909	33.8418	13.2008
RUNX family transcription factor 3	RUNX3	ENSG00000020633	1.42454	5.1751	0.794467	0.57753	0.726884	9.24761	0.577843	1.03896
MRE11 homolog, double strand break repair nuclease	MRE11	ENSG00000020922	8.95079	6.9258	6.67908	19.1682	13.6544	6.98403	5.97822	9.82891
pleckstrin homology domain containing B1	PLEKHB1	ENSG00000021300	1.91587	19.4013	3.46154	46.0844	0.893345	15.6467	16.3406	50.3471
serpin family B member 1	SERPINB1	ENSG00000021355	131.109	599.367	235.426	158.061	153.266	368.447	218.281	181.629
cytochrome P450 family 3 subfamily A member 43	CYP3A43	ENSG00000021461	0.157185	0.135138	0.040607	0.09374	0	0.482052	0	0.179107
solute carrier family 7 member 9	SLC7A9	ENSG00000021488	0.087792	0.34557	0.247391	0.45546	0.129319	0.328105	0	1.24986
spastin	SPAST	ENSG00000021574	9.95065	9.14186	8.95132	12.1775	7.9625	11.1293	12.1526	9.5438
neurexin 3	NRXN3	ENSG00000021645	1.4351	3.28758	3.95599	3.14335	0.275588	2.97404	7.76044	5.08591
oxysterol binding protein like 5	OSBPL5	ENSG00000021762	13.9856	21.0725	15.3495	12.1504	9.0215	17.6018	18.3712	9.62302
aquarius intron-binding spliceosomal factor	AQR	ENSG00000021776	16.6302	20.7798	11.2298	11.1221	15.7999	10.0172	24.1772	15.7401
carbamoyl-phosphate synthase 1	CPS1	ENSG00000021826	1.34606	0.984283	0.259311	0.30185	0.645859	0.50749	0.178958	0.73329
complement C8 beta chain	C8B	ENSG00000021852	0.073833	0.094247	0.122377	0.0873	0.166661	0.025297	0	0.078101
four and a half LIM domains 1	FHL1	ENSG00000022267	1.35245	2.36715	0.16441	3.89881	3.11945	1.84083	1.27745	2.07743
replication termination factor 2	RTF2	ENSG00000022277	55.7931	65.372	47.3869	59.3269	62.7439	61.2998	46.8074	66.541
gamma-aminobutyric acid type A receptor subunit alpha1	GABRA1	ENSG00000022355	0.479436	0.488819	0.26049	0.228379	0.289371	0.048315	0.975545	0.359644
NLR family pyrin domain containing 2	NLRP2	ENSG00000022556	3.46236	2.2222	3.26175	3.40638	7.2166	8.76277	11.1739	4.3093
solute carrier family 45 member 4	SLC45A4	ENSG00000022567	25.2819	38.4345	27.4527	34.2203	13.6383	60.2267	55.6133	49.588
ring finger protein 10	RNF10	ENSG00000022840	177.793	317.347	225.865	243.779	209.947	337.714	274.166	293.929
zinc finger protein 839	ZNF839	ENSG00000022976	2.46645	5.20462	2.59059	4.5449	4.51915	7.56494	5.15385	14.1202
zinc finger DHHC-type palmitoyltransferase 6	ZDHHC6	ENSG00000023041	10.2211	8.77205	12.5204	7.71284	15.5544	19.2597	19.2007	12.9154
GRAM domain containing 1B	GRAMD1B	ENSG00000023171	2.34317	10.2623	6.57833	6.96947	0.622201	4.05449	7.49586	1.97797
ribonuclease/angiogenin inhibitor 1	RNH1	ENSG00000023191	40.0072	38.3183	30.4207	49.6679	58.8594	29.7466	35.5483	39.8748
NADH:ubiquinone oxidoreductase core subunit S1	NDUFS1	ENSG00000023228	48.7742	59.1418	46.0404	56.4804	42.4935	51.7263	53.357	55.3641
RB1 inducible coiled-coil 1	RB1CC1	ENSG00000023287	14.8311	46.8743	22.9261	66.0759	25.8695	40.0395	28.5064	83.5337
endoplasmic reticulum protein 44	ERP44	ENSG00000023318	21.3538	22.9749	24.2935	17.4281	20.6712	28.9589	25.8628	28.4852
5'-aminolevulinate synthase 1	ALAS1	ENSG00000023330	13.0561	27.8058	18.9011	45.3315	10.1291	26.6392	23.9712	42.9257
baculoviral IAP repeat containing 3	BIRC3	ENSG00000023445	16.306	19.8937	43.7124	10.4254	5.9506	55.8274	97.2808	14.4941
A-kinase anchoring protein 11	AKAP11	ENSG00000023516	8.64421	12.063	11.3976	11.6804	8.61191	14.3273	12.3754	14.0548
glutaredoxin 2	GLRX2	ENSG00000023572	8.98404	4.71278	8.65456	1.19937	7.5995	4.4258	5.58413	5.93706
small nuclear RNA activating complex polypeptide 1	SNAPC1	ENSG00000023608	31.1281	20.9921	22.4944	19.3971	16.7725	27.5623	12.6663	21.0323
deoxyribose-phosphate aldolase	DERA	ENSG00000023697	31.0863	35.6615	39.1645	42.855	65.8406	38.6547	35.0921	40.9395
serine/threonine kinase receptor associated protein	STRAP	ENSG00000023734	52.3749	47.7553	46.4334	32.9853	84.604	56.2317	52.4686	40.6914
ATP binding cassette subfamily C member 2	ABCC2	ENSG00000023839	0.872819	1.34555	0.330738	1.15331	1.45885	1.71442	0.711103	1.99633
DEF6 guanine nucleotide exchange factor	DEF6	ENSG00000023892	10.001	10.0001	7.09351	12.8854	12.7304	22.6798	10.4531	23.5985
pleckstrin homology domain containing O1	PLEKHO1	ENSG00000023902	6.94444	11.2022	3.51679	4.65158	4.23464	10.2485	2.57722	6.15219
glutamate-cysteine ligase modifier subunit	GCLM	ENSG00000023909	37.6316	39.7008	31.7882	57.9468	48.6079	33.3956	41.9021	82.4028
ubiquitin protein ligase E3 component n-recognin 2	UBR2	ENSG00000024048	8.63861	10.1438	9.77567	12.1925	8.81108	11.0492	10.0872	15.9556
EH domain containing 2	EHD2	ENSG00000024422	48.9698	23.6394	16.7832	10.1061	66.0778	24.7717	16.4195	12.8637
DEP domain containing 1	DEPDC1	ENSG00000024526	5.45249	0.116209	0.252038	0.821357	11.1007	0.425879	2.36966	0.32279
coiled-coil domain containing 28A	CCDC28A	ENSG00000024862	6.96481	17.7612	12.2238	50.6599	7.30078	32.9069	16.0252	52.313
Ras related GTP binding D	RRAGD	ENSG00000025039	6.0329	19.7993	19.1055	22.6795	1.00195	43.7348	30.119	40.726
heat shock transcription factor 2	HSF2	ENSG00000025156	3.30303	4.46204	2.0389	9.48285	4.89731	5.4235	4.49889	11.7796
PHD finger protein 20	PHF20	ENSG00000025293	19.0848	21.9171	12.7902	34.8695	25.8681	22.2761	27.5665	30.6932
hydroxysteroid 17-beta dehydrogenase 6	HSD17B6	ENSG00000025423	0.085741	0.652163	9.246	0.177726	0.712517	0.914818	0	0.2185
nuclear receptor subfamily 1 group H member 3	NR1H3	ENSG00000025434	1.75676	3.21251	1.75931	2.21241	5.41458	5.41825	7.41963	6.67286
thymidine phosphorylase	TYMP	ENSG00000025708	85.1933	194.256	42.883	140.772	181.863	96.7615	100.812	272.887
non-SMC condensin II complex subunit H2	NCAPH2	ENSG00000025770	13.9898	13.1144	9.4127	11.2885	25.6408	13.8433	6.03815	5.02407
translocase of outer mitochondrial membrane 34	TOMM34	ENSG00000025772	17.1801	16.3212	9.59538	35.3953	16.8311	17.0705	13.1195	34.0975
SEC63 homolog, protein translocation regulator	SEC63	ENSG00000025796	69.2422	73.1112	83.1662	88.0638	55.3917	87.0112	76.3306	73.5962
karyopherin subunit alpha 6	KPNA6	ENSG00000025800	50.8654	55.6243	47.1187	62.6902	32.8383	38.7721	33.6162	36.4811
vimentin	VIM	ENSG00000026025	26.9962	10.9009	3.16385	14.441	77.4874	2.74256	8.95819	6.65778
RTEL1-TNFRSF6B readthrough (NMD candidate)	RTEL1-TNFRSF6B	ENSG00000026036	1.52858	1.42122	1.04189	0.456746	1.2145	0.736902	0.676012	0.751405
Fas cell surface death receptor	FAS	ENSG00000026103	14.3262	13.4116	8.69891	6.64891	22.1151	17.6043	13.3904	9.219
ribonuclease T2	RNASET2	ENSG00000026297	12.4498	12.1353	10.8574	7.3419	20.4078	10.9694	10.881	7.84108
CD44 molecule (IN blood group)	CD44	ENSG00000026508	269.098	214.838	65.4754	32.206	435.149	70.0875	48.689	14.1892
potassium voltage-gated channel modifier subfamily G member 1	KCNG1	ENSG00000026559	2.17249	3.65176	3.85253	2.69964	1.05924	3.34205	2.63748	2.9692
1-acylglycerol-3-phosphate O-acyltransferase 4	AGPAT4	ENSG00000026652	3.12956	3.76034	1.56413	9.72224	4.34698	5.37659	4.86553	17.5393
SLAM family member 7	SLAMF7	ENSG00000026751	1.47451	1.18167	1.42755	1.93931	0.813743	4.72978	0.789909	0.061188
butyrophilin subfamily 3 member A1	BTN3A1	ENSG00000026950	4.81024	4.56472	5.59776	3.93533	6.22622	13.3368	6.40229	11.5416
mitochondrial intermediate peptidase	MIPEP	ENSG00000027001	6.51776	11.3275	4.14853	28.0221	8.66471	17.1711	8.57126	48.5084
protein kinase C eta	PRKCH	ENSG00000027075	14.7496	37.6114	27.2458	23.6018	24.0702	28.1837	47.0237	16.8605
insulin receptor related receptor	INSRR	ENSG00000027644	0.132899	0.129904	0.124809	0.19348	0.398784	0.121757	0.124142	0.063862
interferon gamma receptor 1	IFNGR1	ENSG00000027697	124.018	149.673	232.095	110.249	57.7153	161.751	287.156	66.8786
beta-1,4-galactosyltransferase 7	B4GALT7	ENSG00000027847	7.51074	8.27558	4.77821	10.8943	25.4117	11.1317	9.35609	8.85292
SH2 domain containing 2A	SH2D2A	ENSG00000027869	0.52017	0.753944	0.626012	0.176853	0.183179	0	0.991934	0.306611
VRK serine/threonine kinase 2	VRK2	ENSG00000028116	8.36204	23.3975	18.1768	19.9193	11.2485	23.5064	18.5786	21.0991
TNF receptor superfamily member 1B	TNFRSF1B	ENSG00000028137	0.080814	1.48169	0.167561	0.033182	0.083766	0.089894	0.191561	0.167661
vezatin, adherens junctions transmembrane protein	VEZT	ENSG00000028203	31.5725	29.4087	31.2396	25.6002	62.6413	39.5578	48.7428	29.3024
POU class 2 homeobox 2	POU2F2	ENSG00000028277	0.550949	0.612851	0.594141	0.787917	0.683941	0.559451	4.37293	3.36029
bromodomain containing 9	BRD9	ENSG00000028310	21.4795	14.3048	18.5848	28.1337	32.4853	20.5738	16.1694	31.2383
sorting nexin 1	SNX1	ENSG00000028528	29.6538	37.6726	32.2215	38.7954	45.4708	33.6037	34.0767	42.0455
TATA-box binding protein like 1	TBPL1	ENSG00000028839	10.9394	18.742	7.82069	16.9559	12.3908	18.5851	10.6075	26.3385
basic helix-loop-helix ARNT like 2	BMAL2	ENSG00000029153	47.424	35.1739	22.0595	11.0653	74.6998	26.6596	29.233	11.5241
BCL2 associated transcription factor 1	BCLAF1	ENSG00000029363	185.412	195.812	202.28	256.466	134.055	211.419	181.494	185.762
solute carrier family 39 member 9	SLC39A9	ENSG00000029364	20.4828	28.2045	19.4896	23.2379	17.3178	34.1129	18.2156	30.0407
ankyrin 1	ANK1	ENSG00000029534	4.98102	1.37541	1.4672	0.733995	3.21354	1.20117	0.668433	1.94781
integrin binding sialoprotein	IBSP	ENSG00000029559	0.03309	0	0.042111	0.075427	0	0.151324	0	0.198229
transcription factor B1, mitochondrial	TFB1M	ENSG00000029639	4.79285	1.7341	3.22634	9.84157	12.7498	10.3938	11.5689	9.28214
rabaptin, RAB GTPase binding effector protein 1	RABEP1	ENSG00000029725	30.5464	23.3006	26.8441	30.1398	32.678	24.5133	22.47	20.9589
high mobility group box 3	HMGB3	ENSG00000029993	149.576	101.284	102.205	124.119	105.358	76.446	84.4706	64.1545
nucleoporin 160	NUP160	ENSG00000030066	8.69528	12.6505	10.5573	12.2847	12.2535	14.2445	20.8652	11.9972
BCL2 antagonist/killer 1	BAK1	ENSG00000030110	8.1207	7.93389	5.19399	5.94284	17.9917	12.8952	9.84232	9.6234
muscle associated receptor tyrosine kinase	MUSK	ENSG00000030304	0.076234	0.457146	0.058799	0.046764	0.438296	0.006213	0.362266	0.119986
IKAROS family zinc finger 2	IKZF2	ENSG00000030419	22.3187	73.4878	46.9981	62.5773	26.2296	43.0487	68.0325	62.1099
granulin precursor	GRN	ENSG00000030582	331.067	408.146	226.206	124.496	319.306	355.858	257.227	34.9818
family with sequence similarity 13 member B	FAM13B	ENSG00000031003	19.565	16.6787	19.161	18.9651	17.4016	23.5769	17.3529	14.4765
Rho GTPase activating protein 31	ARHGAP31	ENSG00000031081	0.385768	0.792136	0.545505	0.66001	0.335999	3.79656	2.74424	0.924942
centromere protein Q	CENPQ	ENSG00000031691	2.87277	2.10816	1.87765	2.41898	4.68881	1.47364	2.82611	3.47307
seryl-tRNA synthetase 1	SARS1	ENSG00000031698	62.8552	51.0159	41.0999	49.0485	87.4601	72.7209	43.8838	44.2405
RAN binding protein 3	RANBP3	ENSG00000031823	69.3259	96.5184	59.2948	86.4281	48.4748	62.8949	64.5208	62.3679
AT-rich interaction domain 4A	ARID4A	ENSG00000032219	9.41582	18.3654	20.025	14.7866	8.78583	43.4182	35.7569	23.5035
EARP complex and GARP complex interacting protein 1	EIPR1	ENSG00000032389	10.9842	17.8987	14.0273	28.2945	9.78599	10.9367	9.13083	22.0004
patatin like phospholipase domain containing 6	PNPLA6	ENSG00000032444	30.9363	45.8207	26.715	49.8672	49.4064	51.6822	33.7636	47.7407
intraflagellar transport 88	IFT88	ENSG00000032742	14.585	20.5814	3.73495	66.5323	6.62817	24.797	19.0444	88.5826
ALG1 chitobiosyldiphosphodolichol beta-mannosyltransferase	ALG1	ENSG00000033011	3.8984	7.30316	4.50532	5.30536	9.99653	3.80569	3.92556	3.27482
zinc finger CCHC-type containing 8	ZCCHC8	ENSG00000033030	7.94501	9.57912	8.9278	9.98188	9.3145	16.7215	18.2851	17.3488
ATP binding cassette subfamily F member 2	ABCF2	ENSG00000033050	32.7268	30.546	34.5498	39.8772	31.0009	25.8854	20.7188	29.0376
chondroitin polymerizing factor 2	CHPF2	ENSG00000033100	9.66249	15.123	11.0585	8.53298	9.11779	16.2638	13.3217	9.44305
leucine rich repeat containing 7	LRRC7	ENSG00000033122	0.09693	0.453588	0.184483	0.231075	0.037152	0.537849	0.041276	0.04356
fucosyltransferase 8	FUT8	ENSG00000033170	9.14557	13.8496	14.0435	17.8061	6.37797	11.1643	20.5801	12.265
ubiquitin like modifier activating enzyme 6	UBA6	ENSG00000033178	54.1806	54.1694	41.6796	48.9185	89.5822	56.658	63.107	49.1836
GRB2 associated binding protein 2	GAB2	ENSG00000033327	0.933987	1.60641	0.916844	2.19104	2.23688	3.51901	0.862429	5.3392
ATPase H+ transporting V0 subunit a1	ATP6V0A1	ENSG00000033627	22.1392	15.8589	22.1809	16.9178	35.3622	37.1818	27.7065	29.0305
protein inhibitor of activated STAT 1	PIAS1	ENSG00000033800	14.2224	17.7056	16.2319	14.7269	12.5593	21.2464	18.0293	23.047
solute carrier family 4 member 7	SLC4A7	ENSG00000033867	33.1144	24.5097	21.411	7.21972	24.2429	20.2975	20.0224	6.72826
amyloid beta precursor protein binding family A member 2	APBA2	ENSG00000034053	0.312766	0.522646	0.213486	0.539746	0.107856	0.470453	0.520266	0.151788
mitogen-activated protein kinase kinase 3	MAP2K3	ENSG00000034152	25.8913	62.7131	62.1293	53.8523	26.4701	85.2215	53.1144	46.2151
calaxin	CLXN	ENSG00000034239	4.50724	69.5741	12.7527	270.742	0.254275	89.2848	33.1515	374.825
thymosin beta 10	TMSB10	ENSG00000034510	2619.9	1537.01	1363.91	742.407	4123.41	1089.31	1682.61	471.241
asteroid homolog 1	ASTE1	ENSG00000034533	1.94305	1.56762	0.917833	0.937815	3.40444	1.61018	1.6278	1.97129
ring finger protein 19A, RBR E3 ubiquitin protein ligase	RNF19A	ENSG00000034677	39.2557	362.996	262.674	150.362	135.051	198.23	275.179	452.097
peroxisomal biogenesis factor 3	PEX3	ENSG00000034693	7.97328	7.03197	6.62563	13.9466	8.95043	19.9016	9.68362	17.6691
GABA type A receptor associated protein like 2	GABARAPL2	ENSG00000034713	62.3792	85.7237	65.3786	102.808	64.2925	158.502	122.692	167.257
myocilin	MYOC	ENSG00000034971	0.056585	0.254294	0.073806	0.092839	0	0.161956	0.132909	0.362474
SH3 and SYLF domain containing 1	SH3YL1	ENSG00000035115	31.804	63.8472	51.4188	49.4337	69.855	87.94	60.4373	63.6584
family with sequence similarity 136 member A	FAM136A	ENSG00000035141	17.2076	14.0132	22.1633	16.1041	20.8441	23.8538	27.0361	16.9662
vinculin	VCL	ENSG00000035403	102.444	71.1734	84.7461	31.8352	96.9745	105.1	92.2266	45.6148
DEP domain containing 1B	DEPDC1B	ENSG00000035499	7.31035	0.772948	1.50292	0.965772	15.0807	0	0.05837	0.090644
death associated protein kinase 2	DAPK2	ENSG00000035664	29.3209	23.1815	34.5489	9.4998	38.5084	45.1601	39.5613	5.7104
neutral sphingomyelinase activation associated factor	NSMAF	ENSG00000035681	22.9074	14.0567	9.98455	7.83791	18.6371	10.9736	18.9402	6.47899
adenylosuccinate synthase 2	ADSS2	ENSG00000035687	30.9444	33.4908	27.6484	54.9984	19.3356	41.9081	27.599	76.397
signal transducing adaptor family member 1	STAP1	ENSG00000035720	0.300798	0.522922	0.1392	0.61702	0.550762	0.058714	0.097976	0.043803
TIMP metallopeptidase inhibitor 2	TIMP2	ENSG00000035862	8.15085	28.1782	14.4251	9.43094	1.22091	29.9739	22.1411	9.98501
replication factor C subunit 1	RFC1	ENSG00000035928	30.6924	54.2757	38.2581	23.3985	61.9454	59.9881	48.7727	41.0493
TBC1 domain family member 23	TBC1D23	ENSG00000036054	23.9825	18.7018	17.931	11.2572	34.1504	29.2977	19.6645	15.4887
cullin 3	CUL3	ENSG00000036257	61.0003	66.9242	82.0569	62.6635	48.802	138.461	78.8756	89.0567
myomesin 2	MYOM2	ENSG00000036448	3.50583	2.87268	1.75081	6.04431	2.52152	5.48882	4.52512	6.93644
ornithine transcarbamylase	OTC	ENSG00000036473	0.014065	0.037727	0	0.145696	0.327243	0.039454	0	0.087864
cytochrome P450 family 46 subfamily A member 1	CYP46A1	ENSG00000036530	0.219655	0.214107	0.081103	0.441729	0.221095	0.210497	0.100254	0.481413
zinc finger ZZ-type containing 3	ZZZ3	ENSG00000036549	15.2912	18.0002	14.519	8.84554	28.3012	20.0672	26.0225	15.9504
solute carrier family 18 member A1	SLC18A1	ENSG00000036565	0.122695	0.823761	0.317995	0.08789	0	0.028865	0.272361	0.107185
ubiquitin specific peptidase 2	USP2	ENSG00000036672	1.99381	6.92768	1.40924	38.7477	4.81365	4.42293	2.9941	23.0464
calcium sensing receptor	CASR	ENSG00000036828	0.149568	0.551693	0.117811	0.461508	0.034649	0.081429	0.268138	0.156075
tubulin gamma 2	TUBG2	ENSG00000037042	3.29087	4.04717	2.69627	3.4821	4.98634	3.0173	2.83223	5.24578
ribosomal protein L26 like 1	RPL26L1	ENSG00000037241	101.472	133.346	105.303	271.219	85.1772	63.1942	77.9283	82.8909
fms related receptor tyrosine kinase 4	FLT4	ENSG00000037280	0.29421	0.334815	0.824894	1.1132	0.33532	0.094318	0.239027	1.27852
NOP2/Sun RNA methyltransferase 2	NSUN2	ENSG00000037474	21.6628	17.0665	17.4609	16.7855	28.2403	19.443	19.8811	16.176
F-box protein 42	FBXO42	ENSG00000037637	3.51008	5.6567	2.94413	3.22051	4.31226	4.3296	4.82279	4.42136
microfibril associated protein 3	MFAP3	ENSG00000037749	8.88753	15.419	10.3157	7.70255	9.25914	17.1882	9.82891	12.4346
methylthioribose-1-phosphate isomerase 1	MRI1	ENSG00000037757	4.54833	5.51941	7.37869	8.10062	9.04771	12.3729	7.83839	15.5166
methyltransferase 1, tRNA methylguanosine	METTL1	ENSG00000037897	8.24243	10.7983	4.30171	2.13198	9.97595	3.70207	4.61556	2.47473
homeobox C8	HOXC8	ENSG00000037965	0.027227	0.095356	0.454333	0.269724	0	0.046088	0.020255	0.068786
aspartylglucosaminidase	AGA	ENSG00000038002	22.329	25.3588	21.2973	13.3776	41.1119	19.2422	15.4239	11.7944
phosphatidylinositol 4-kinase type 2 beta	PI4K2B	ENSG00000038210	9.55197	8.57629	8.9213	5.2533	7.32944	6.03061	5.06475	4.25573
biorientation of chromosomes in cell division 1 like 1	BOD1L1	ENSG00000038219	13.8204	144.525	174.012	22.9245	15.1032	66.9377	20.4427	76.9445
methionine adenosyltransferase 2 non-catalytic beta subunit	MAT2B	ENSG00000038274	50.3934	60.5122	43.1786	74.5574	43.6036	61.8628	50.7249	88.0483
tolloid like 1	TLL1	ENSG00000038295	23.0958	5.33427	8.41718	1.28193	23.2367	3.88716	5.24034	1.99241
enhancer of mRNA decapping 4	EDC4	ENSG00000038358	13.5472	26.7251	10.1476	14.368	21.2711	24.1808	18.4605	12.4244
trio Rho guanine nucleotide exchange factor	TRIO	ENSG00000038382	80.9479	67.6885	75.2057	35.7844	122.321	95.4696	147.78	49.5293
versican	VCAN	ENSG00000038427	2.7986	3.23925	0.48663	3.03808	0.67982	0.991514	0.177809	6.96002
C-type lectin domain containing 16A	CLEC16A	ENSG00000038532	22.4098	23.4829	12.7291	20.713	8.19363	23.6657	12.0752	23.6597
macrophage scavenger receptor 1	MSR1	ENSG00000038945	0.659029	0.95475	0.629486	0.628092	0.0922	0.683688	0.210031	0.431189
cadherin 1	CDH1	ENSG00000039068	163.229	246.321	138.947	232.457	194.646	322.134	195.505	316.795
Mtr4 exosome RNA helicase	MTREX	ENSG00000039123	31.0859	35.0642	27.0091	43.8852	40.3322	45.5429	45.3808	34.7226
dynein axonemal heavy chain 5	DNAH5	ENSG00000039139	8.39687	17.0998	13.8983	84.9505	5.07557	34.6163	27.7683	98.5621
zinc finger FYVE-type containing 16	ZFYVE16	ENSG00000039319	32.5153	30.1659	17.7881	22.3016	23.2777	35.0662	26.3419	46.9908
RHO family interacting cell polarization regulator 1	RIPOR1	ENSG00000039523	9.92552	28.6077	11.6728	9.68557	35.3472	40.6397	20.7975	9.20224
complement C6	C6	ENSG00000039537	0.33663	0.858346	0.147114	2.72414	0.051262	0.972663	0.051472	5.71762
retinoic acid induced 14	RAI14	ENSG00000039560	53.4865	94.6695	94.2781	48.9503	82.4124	109.679	99.0419	30.6825
SRY-box transcription factor 30	SOX30	ENSG00000039600	0.035896	0.512527	0.040014	0.578099	0.175329	0.262533	0.25154	0.087208
polynucleotide kinase 3'-phosphatase	PNKP	ENSG00000039650	20.0013	20.8395	15.785	40.8506	27.1375	93.0387	164.419	116.826
bestrophin 2	BEST2	ENSG00000039987	0.165484	1.01905	0.28502	0.084347	0.154246	0	0.344156	0.324043
PH domain and leucine rich repeat protein phosphatase 2	PHLPP2	ENSG00000040199	1.82829	1.64946	1.39447	0.802071	0.973671	2.04073	2.0364	1.35071
spindle apparatus coiled-coil protein 1	SPDL1	ENSG00000040275	24.7587	25.163	14.358	16.0799	31.6779	17.4258	32.0158	7.79347
staufen double-stranded RNA binding protein 2	STAU2	ENSG00000040341	35.0746	60.8744	54.2478	27.3153	33.7294	39.1742	66.6715	51.0655
solute carrier family 66 member 1	SLC66A1	ENSG00000040487	4.97726	4.73815	2.7518	3.19932	2.82766	2.66937	3.98461	1.92824
cystinosin, lysosomal cystine transporter	CTNS	ENSG00000040531	2.3089	7.90223	5.45522	17.4815	3.59972	7.98031	7.46245	27.626
reticulon 4 receptor	RTN4R	ENSG00000040608	2.02821	0.835733	0.733355	0.666182	2.53117	2.95988	0.494471	0.976955
PHD finger protein 23	PHF23	ENSG00000040633	15.7686	22.2599	18.2268	21.0588	15.2383	21.153	22.4289	19.1271
cadherin 10	CDH10	ENSG00000040731	0.176652	0.220456	0.31122	0.049189	0	0.093983	0.01685	0.02338
inositol polyphosphate-4-phosphatase type I A	INPP4A	ENSG00000040933	14.3601	23.0721	6.97465	19.9915	12.7067	13.7605	11.7846	31.3308
RAB27B, member RAS oncogene family	RAB27B	ENSG00000041353	13.8288	36.8249	44.457	14.9727	25.6752	21.6411	29.1329	18.0078
proteasome 20S subunit alpha 4	PSMA4	ENSG00000041357	131.053	127.185	129.582	130.413	184.984	123.959	170.662	141.947
myosin XVI	MYO16	ENSG00000041515	0.172529	0.447141	0.279306	0.261271	0.05768	0.240231	0.303011	0.634151
large 60S subunit nuclear export GTPase 1	LSG1	ENSG00000041802	24.8521	25.0533	15.0307	27.8242	14.1334	18.321	25.2009	28.0908
poly(ADP-ribose) polymerase family member 3	PARP3	ENSG00000041880	4.71334	6.76781	4.47522	6.7266	5.25753	12.617	6.17754	9.68708
tenascin C	TNC	ENSG00000041982	275.506	65.8085	23.6957	14.7813	233.398	12.7806	18.8414	1.52346
THAP domain containing 3	THAP3	ENSG00000041988	2.89566	4.18127	3.24389	2.97843	6.1784	5.60755	17.8252	6.55864
RIPOR family member 3	RIPOR3	ENSG00000042062	0.674516	0.169489	0.144631	0.504472	1.00887	1.00835	0.180194	0.77715
tyrosyl-DNA phosphodiesterase 1	TDP1	ENSG00000042088	14.0219	18.9699	5.31724	23.8392	18.125	10.5944	14.9589	20.8107
apoptosis inducing factor mitochondria associated 2	AIFM2	ENSG00000042286	1.48496	2.29512	2.36614	4.82907	1.21631	3.65979	5.59931	7.00197
spermatogenesis associated 7	SPATA7	ENSG00000042317	2.39203	3.32082	2.72018	12.6165	2.60773	8.5866	2.80346	24.2978
mediator complex subunit 17	MED17	ENSG00000042429	11.4236	13.364	8.28122	12.2923	13.4438	16.7893	16.3404	20.7086
retinol saturase	RETSAT	ENSG00000042445	16.0504	23.5541	15.6611	12.5785	20.8136	15.7605	14.7186	8.3608
capping actin protein, gelsolin like	CAPG	ENSG00000042493	81.482	89.1347	34.8504	62.285	118.416	61.2346	33.86	41.2807
adaptor related protein complex 2 subunit sigma 1	AP2S1	ENSG00000042753	34.0543	50.306	29.3034	29.4594	62.2611	51.944	51.191	27.2774
usherin	USH2A	ENSG00000042781	0.187209	0.113218	0.104496	0.179231	0.230273	0.444576	0.042277	0.426989
zona pellucida binding protein	ZPBP	ENSG00000042813	0.102486	0	0.047055	0.320532	0	0.206225	0.325134	0.630761
thyroglobulin	TG	ENSG00000042832	0.372354	12.7945	0.440011	0.726982	1.41447	1.60983	2.50055	0.751326
ADAM metallopeptidase domain 28	ADAM28	ENSG00000042980	14.3743	64.2195	49.9944	12.337	5.57761	65.4082	77.6624	3.40404
BARX homeobox 2	BARX2	ENSG00000043039	3.87313	13.8974	2.82895	12.3406	9.24402	8.28889	4.68481	20.0944
defective in cullin neddylation 1 domain containing 1	DCUN1D1	ENSG00000043093	27.9803	41.2063	39.5359	29.062	33.3437	40.7857	33.0867	38.4629
jade family PHD finger 2	JADE2	ENSG00000043143	9.84454	19.487	14.5442	19.0742	6.57041	31.9049	13.5549	26.1703
Zic family member 2	ZIC2	ENSG00000043355	0.143869	4.40067	0.293133	0.359725	0.258702	0.447039	0.129716	0.357042
lymphocyte cytosolic protein 2	LCP2	ENSG00000043462	0.587946	0.339451	0.533633	0.781923	0.617097	0.921346	0.82413	0.857396
tRNA isopentenyltransferase 1	TRIT1	ENSG00000043514	9.49503	11.8453	6.87914	19.218	18.1076	25.9517	12.6131	37.9047
adrenoceptor beta 1	ADRB1	ENSG00000043591	0.655506	3.25684	1.13499	9.9948	0.358411	2.11276	1.65211	6.77098
guanylate cyclase activator 2B	GUCA2B	ENSG00000044012	0	0.206112	0.157442	0.04027	0	0	0	0
cullin 7	CUL7	ENSG00000044090	11.2328	18.4678	16.2302	15.3687	10.8998	26.7637	22.0272	14.1349
catenin alpha 1	CTNNA1	ENSG00000044115	676.045	879.605	760.169	830.507	615.65	906.544	781.531	870.169
phosphorylase kinase regulatory subunit alpha 2	PHKA2	ENSG00000044446	4.29181	3.09013	3.19342	4.54125	14.604	3.68958	3.93212	14.6078
centlein	CNTLN	ENSG00000044459	3.24915	2.08597	1.50305	6.07071	3.49612	3.04848	1.87068	6.97578
EPH receptor A3	EPHA3	ENSG00000044524	0.162885	0.202159	0.022949	0.148754	0.436684	0.021749	0.018642	0.054037
heat shock protein family A (Hsp70) member 5	HSPA5	ENSG00000044574	327.729	294.347	365.645	233.147	207.519	546.656	285.535	261.59
desmoglein 2	DSG2	ENSG00000046604	96.8327	97.6446	36.2471	38.512	99.1849	77.0687	62.3999	51.3859
gem nuclear organelle associated protein 8	GEMIN8	ENSG00000046647	3.57822	6.58244	3.72126	12.5741	6.10478	8.7167	10.2585	13.3742
OFD1 centriole and centriolar satellite protein	OFD1	ENSG00000046651	9.338	16.0426	15.1088	14.7711	14.6112	20.221	16.9955	17.4052
glycoprotein M6B	GPM6B	ENSG00000046653	0.186106	0.764411	0.749946	3.86277	0.102995	3.13739	0.504694	2.27191
MAGE family member C2	MAGEC2	ENSG00000046774	0.107822	0.027517	0.063888	0.106264	0	0.157177	0	0.064084
phosphatidylinositol-3,4,5-trisphosphate dependent Rac exchange factor 2	PREX2	ENSG00000046889	0.095409	0.100115	0.109772	0.090971	0.31008	0.01889	0.018045	0.302399
WD repeat domain 37	WDR37	ENSG00000047056	10.2487	9.34864	8.07548	7.85749	20.2627	11.4336	11.932	8.3714
YTH N6-methyladenosine RNA binding protein C2	YTHDC2	ENSG00000047188	19.1216	26.3855	21.4982	8.5476	14.3976	9.77151	27.1724	19.7049
CTP synthase 2	CTPS2	ENSG00000047230	3.52248	7.3034	5.76912	6.25074	7.70493	6.96884	12.096	9.84024
ATPase H+ transporting V1 subunit H	ATP6V1H	ENSG00000047249	27.5999	55.8439	35.2722	24.7925	47.9614	50.9434	77.3271	74.0653
RNA polymerase II subunit B	POLR2B	ENSG00000047315	70.4704	82.5247	98.0218	118.985	56.3665	85.6251	73.0106	108.885
atos homolog A	ATOSA	ENSG00000047346	30.938	86.7259	76.8241	37.4857	19.3193	155.565	106.692	63.2616
ArfGAP with RhoGAP domain, ankyrin repeat and PH domain 2	ARAP2	ENSG00000047365	11.3875	18.3671	12.8975	10.3453	7.03018	16.7389	15.8101	10.5734
translocated promoter region, nuclear basket protein	TPR	ENSG00000047410	45.7447	49.4982	41.8629	65.7282	35.9711	56.6752	33.8459	62.3924
ceruloplasmin	CP	ENSG00000047457	296.545	522.102	1298.36	251.751	5.24641	545.328	819.952	75.7719
katanin interacting protein	KATNIP	ENSG00000047578	7.15173	27.3112	14.6205	91.3015	18.7567	34.6823	25.2017	126.544
dystrobrevin binding protein 1	DTNBP1	ENSG00000047579	5.34773	6.75487	8.37767	11.2828	3.50258	6.8582	6.19511	11.4076
X-linked Kx blood group antigen, Kell and VPS13A binding protein	XK	ENSG00000047597	0.178134	0.409369	0.163594	1.64155	0.091868	0.324525	0.124798	1.36458
anoctamin 2	ANO2	ENSG00000047617	0.228856	0.725426	0.980405	0.597177	1.22161	0.073049	0.192689	0.032698
FERRY endosomal RAB5 effector complex subunit 3	C12orf4	ENSG00000047621	11.217	13.8621	11.9518	12.0132	10.7175	13.2451	16.3424	12.5922
Scm polycomb group protein like 1	SCML1	ENSG00000047634	3.07307	1.16141	0.790726	0.67949	1.33905	2.57382	1.70644	2.59054
WWC family member 3	WWC3	ENSG00000047644	7.09693	9.0385	9.82848	8.40583	7.99952	7.66301	9.32426	7.71357
Rho GTPase activating protein 6	ARHGAP6	ENSG00000047648	1.08945	1.17293	1.40471	1.48325	0.097034	0.365063	0.383032	0.452719
family with sequence similarity 184 member B	FAM184B	ENSG00000047662	0.204599	0.097717	0.23632	0.242268	0.253873	0.04623	0.081271	0.120863
microtubule associated protein 4	MAP4	ENSG00000047849	50.3286	28.2431	14.1242	26.4031	76.2201	18.7238	24.3964	29.6061
golgi associated PDZ and coiled-coil motif containing	GOPC	ENSG00000047932	12.0751	9.9358	7.48388	7.56471	15.1173	10.2017	9.68884	7.89728
ROS proto-oncogene 1, receptor tyrosine kinase	ROS1	ENSG00000047936	0.446893	0.265791	0.056273	0.113499	1.69341	0.036537	0.048169	0.137451
ubiquitin specific peptidase 28	USP28	ENSG00000048028	13.178	22.889	12.8906	16.5216	18.6417	19.4262	22.317	30.8885
histone deacetylase 9	HDAC9	ENSG00000048052	8.56842	12.5019	18.5892	21.4727	13.4319	18.927	52.0644	22.7152
tetraspanin 17	TSPAN17	ENSG00000048140	12.28	15.3779	15.4992	15.302	20.2306	21.3797	16.9362	10.4751
NOP16 nucleolar protein	NOP16	ENSG00000048162	30.2769	12.351	9.97974	10.4295	34.9987	18.0754	15.9875	8.46858
coiled-coil and C2 domain containing 2A	CC2D2A	ENSG00000048342	6.04283	34.7277	5.91895	169.311	3.2473	70.1672	28.0691	227.029
ribonucleotide reductase regulatory TP53 inducible subunit M2B	RRM2B	ENSG00000048392	18.4436	744.656	41.1268	48.3165	40.487	819.467	329.794	445.734
zinc finger protein 800	ZNF800	ENSG00000048405	15.1047	18.0003	17.3018	14.6212	15.8192	22.8449	21.3499	21.7502
TNF receptor superfamily member 17	TNFRSF17	ENSG00000048462	0	0.057403	0	0.034105	1.0822	0	0	0.089125
sorting nexin 29	SNX29	ENSG00000048471	7.94667	10.8295	3.84493	20.8376	8.59338	9.339	8.90238	22.324
LIM domain only 3	LMO3	ENSG00000048540	2.12574	0.603919	0.589352	0.289169	1.30168	0.134237	0.850191	0.222698
mitochondrial ribosomal protein S10	MRPS10	ENSG00000048544	14.2613	19.0629	10.9341	16.1771	19.395	18.6335	16.7946	22.3862
guanylate cyclase activator 1A	GUCA1A	ENSG00000048545	0.015463	0.029038	0	0.04396	0	0.021998	0.019336	0
remodeling and spacing factor 1	RSF1	ENSG00000048649	49.7927	66.9586	51.1853	58.0657	47.1683	80.1472	56.6151	49.0164
vacuolar protein sorting 13 homolog D	VPS13D	ENSG00000048707	34.2506	46.3699	39.8677	34.3037	37.162	33.7958	58.307	30.908
CUGBP Elav-like family member 2	CELF2	ENSG00000048740	4.94524	2.40717	4.16983	5.77572	1.4935	1.84179	1.62156	2.39341
family with sequence similarity 120 member A	FAM120A	ENSG00000048828	41.0705	57.6188	44.1185	88.0796	51.67	54.6988	58.5747	81.9372
R3H domain containing 1	R3HDM1	ENSG00000048991	42.8753	36.257	27.4209	10.9387	57.1741	24.6627	30.7464	9.24885
collagen type IX alpha 2 chain	COL9A2	ENSG00000049089	6.44443	5.88615	8.90123	13.9673	1.67838	18.063	13.056	11.0879
KIT ligand	KITLG	ENSG00000049130	70.6004	29.188	40.0959	13.0321	51.4289	20.3765	25.7074	10.2515
ERCC excision repair 8, CSA ubiquitin ligase complex subunit	ERCC8	ENSG00000049167	4.49806	7.55666	4.01236	5.4287	8.55356	12.0714	5.86587	10.0736
ADAM metallopeptidase with thrombospondin type 1 motif 6	ADAMTS6	ENSG00000049192	0.301866	0.564658	0.053274	0.452073	2.05592	1.33311	0.192759	0.772945
hexose-6-phosphate dehydrogenase/glucose 1-dehydrogenase	H6PD	ENSG00000049239	10.6289	18.0439	19.6863	13.7051	5.81307	20.8759	22.0827	11.5197
vesicle associated membrane protein 3	VAMP3	ENSG00000049245	31.6549	50.1589	50.1074	35.7983	125.206	88.3424	25.882	66.54
period circadian regulator 3	PER3	ENSG00000049246	13.128	4.64853	3.83098	6.85684	11.9519	13.1685	6.39079	13.1785
urotensin 2	UTS2	ENSG00000049247	0.032462	0.017771	0	0	0	0.221597	0	0
TNF receptor superfamily member 9	TNFRSF9	ENSG00000049249	0.243989	0.48434	0.141352	0.335367	0.182869	0.364174	0.133315	0.053012
epsin 3	EPN3	ENSG00000049283	11.1121	27.3529	31.7471	37.9968	7.47731	31.3791	22.712	31.6579
latent transforming growth factor beta binding protein 1	LTBP1	ENSG00000049323	3.83121	3.52589	4.49181	6.77984	6.4319	4.97588	7.96906	4.54193
reticulocalbin 1	RCN1	ENSG00000049449	75.7717	110.541	111.986	60.9639	54.5916	92.7437	107.104	25.02
elastin	ELN	ENSG00000049540	9.31437	0.719684	0.299025	0.759376	2.40802	0.228282	0.483046	1.5379
replication factor C subunit 2	RFC2	ENSG00000049541	10.0285	19.2948	5.05699	6.57404	7.41136	6.83962	7.10393	6.72889
AT-rich interaction domain 1B	ARID1B	ENSG00000049618	31.0447	49.5895	35.2244	43.8114	54.0978	40.7306	50.2741	54.3779
CLPTM1 like	CLPTM1L	ENSG00000049656	61.6397	60.1628	54.2809	70.9757	81.2293	54.9465	58.5838	49.8382
NEDD4 like E3 ubiquitin protein ligase	NEDD4L	ENSG00000049759	59.7413	208.99	152.301	264.367	102.932	122.73	162.457	161.043
forkhead box P3	FOXP3	ENSG00000049768	0.273146	0.045002	0.062736	0.338612	2.00078	0.717285	0.045485	0.961015
protein phosphatase 1 regulatory subunit 3F	PPP1R3F	ENSG00000049769	6.04167	2.46965	6.60497	14.5918	2.29522	8.2752	5.70096	9.94578
hexosaminidase subunit beta	HEXB	ENSG00000049860	101.91	90.6744	53.4275	41.8129	111.752	69.0683	63.5542	37.193
pentatricopeptide repeat domain 2	PTCD2	ENSG00000049883	1.35956	2.80741	2.65571	1.65361	3.23539	3.86755	3.01933	1.59711
neurite extension and migration factor	NEXMIF	ENSG00000050030	0.128466	0.190511	0.662242	0.204393	0.014345	0.243733	0.579069	0.158624
JNK1/MAPK8 associated membrane protein	JKAMP	ENSG00000050130	19.6739	31.0295	31.4263	41.9466	25.5413	32.0146	37.5294	70.8346
dickkopf WNT signaling pathway inhibitor 3	DKK3	ENSG00000050165	98.7805	5.23665	3.08584	3.05687	212.134	0.605258	15.5219	0.823163
Rho guanine nucleotide exchange factor 5	ARHGEF5	ENSG00000050327	10.1888	13.1536	12.5199	13.8369	18.4103	11.0084	10.8901	11.0553
NFE2 like bZIP transcription factor 3	NFE2L3	ENSG00000050344	6.51692	9.25545	6.25823	5.8924	1.52337	8.59437	6.40911	4.95983
mitochondrial calcium uniporter regulator 1	MCUR1	ENSG00000050393	16.1637	18.568	7.36184	18.9376	11.648	13.3846	10.2137	16.1344
LIM domain and actin binding 1	LIMA1	ENSG00000050405	243.86	286.292	151.224	114.801	334.628	192.997	225.703	116.024
LETM1 domain containing 1	LETMD1	ENSG00000050426	8.6463	7.0302	11.8534	10.3209	9.13366	19.7499	8.8992	27.9627
solute carrier family 4 member 8	SLC4A8	ENSG00000050438	4.00588	10.9328	2.5391	71.3942	0.753581	20.9245	5.52496	45.5106
laminin subunit gamma 3	LAMC3	ENSG00000050555	0.170239	0.795126	0.121639	0.128144	0.150265	0.232052	0.006093	0.217168
prostaglandin E receptor 3	PTGER3	ENSG00000050628	0.107229	0.80731	0.278084	0.288397	0.414616	0.097173	0.624072	0.917717
TNFAIP3 interacting protein 3	TNIP3	ENSG00000050730	0.360873	0.97202	1.4308	0.355436	0	1.89785	3.57603	0.052055
mitogen-activated protein kinase 9	MAPK9	ENSG00000050748	16.1428	19.6583	26.535	23.3989	20.4613	25.5287	24.1166	20.7058
collagen type XXIII alpha 1 chain	COL23A1	ENSG00000050767	2.462	1.90512	0.980472	2.80533	2.22449	1.34514	0.787952	1.00124
BCAR1 scaffold protein, Cas family member	BCAR1	ENSG00000050820	60.8977	80.1096	60.7158	73.9466	53.6625	87.7174	62.4869	55.9518
FHF complex subunit HOOK interacting protein 1B	FHIP1B	ENSG00000051009	4.22862	7.53193	3.0474	5.85985	9.01041	16.0559	8.9587	16.3088
homocysteine inducible ER protein with ubiquitin like domain 1	HERPUD1	ENSG00000051108	52.5732	119.365	111.733	81.5012	54.1283	254.104	146.364	177.621
homer scaffold protein 3	HOMER3	ENSG00000051128	43.4103	39.1819	22.0332	18.9207	110.374	18.4386	22.7445	10.9875
RAD51 recombinase	RAD51	ENSG00000051180	2.07679	0.574989	0.718264	0.974155	2.02547	0.391828	0.17026	0.675501
DNA polymerase theta	POLQ	ENSG00000051341	1.19065	2.02542	0.209544	5.2495	1.40672	0.446766	0.309579	10.3083
phosphatidylinositol-4,5-bisphosphate 3-kinase catalytic subunit beta	PIK3CB	ENSG00000051382	13.6299	19.3069	19.9075	14.7952	17.4916	20.1976	14.628	24.4798
cytochrome b-245 alpha chain	CYBA	ENSG00000051523	77.0215	116.321	117.812	154.338	48.143	129.887	157.379	108.292
THO complex subunit 3	THOC3	ENSG00000051596	14.7689	9.53372	13.2812	17.8621	38.4359	8.63096	21.1231	17.3353
heme binding protein 2	HEBP2	ENSG00000051620	73.7098	140.184	107.167	101.99	129.537	311.382	169.636	164.716
M-phase phosphoprotein 9	MPHOSPH9	ENSG00000051825	13.7816	11.0865	5.17582	22.9118	27.6618	17.9816	15.8405	36.109
pleckstrin homology domain containing A5	PLEKHA5	ENSG00000052126	21.5785	34.619	32.9329	46.5802	34.4281	44.8474	34.8417	45.2575
serine protease 8	PRSS8	ENSG00000052344	19.1955	78.0798	39.5341	21.1446	16.9517	130.431	69.3925	31.0548
suppressor of IKBKE 1	SIKE1	ENSG00000052723	68.708	75.082	60.3396	66.553	101.692	83.7493	86.7614	80.9704
ribosomal RNA processing 12 homolog	RRP12	ENSG00000052749	9.93845	10.3978	8.53719	35.7426	12.1488	15.2419	8.37181	21.1028
folliculin interacting protein 2	FNIP2	ENSG00000052795	2.38424	4.98544	5.10804	2.89806	3.42142	3.36452	4.31189	2.6926
methylsterol monooxygenase 1	MSMO1	ENSG00000052802	47.7968	37.0649	66.5441	30.9616	66.717	60.2733	151.91	62.9559
tetratricopeptide repeat domain 17	TTC17	ENSG00000052841	41.7184	31.2246	38.7187	40.4595	46.416	65.1849	48.6411	47.9931
ALX homeobox 4	ALX4	ENSG00000052850	0.091105	0.104003	0.081079	0.237786	0.052559	0.027397	0.064184	0.265277
follistatin like 4	FSTL4	ENSG00000053108	1.36896	1.27746	0.070354	0.588877	3.46128	0.628532	0.389787	0.082573
forkhead box N3	FOXN3	ENSG00000053254	44.6919	52.8198	63.4389	30.2682	20.5651	29.6767	49.0651	22.0062
methyltransferase like 24	METTL24	ENSG00000053328	0.383338	0.605784	0.276615	0.24305	0.154178	0.102119	0.02992	0.203067
aldo-keto reductase family 7 member A2	AKR7A2	ENSG00000053371	12.6997	15.4339	11.3569	35.4828	11.1078	23.0573	15.6616	36.6421
MRT4 homolog, ribosome maturation factor	MRTO4	ENSG00000053372	14.5939	8.74235	11.8947	8.78205	14.2996	7.6407	7.60929	6.1541
neuronatin	NNAT	ENSG00000053438	0.315189	0.765255	1.16068	0.463542	0.589749	0.06676	0.225787	0.635187
unconventional SNARE in the ER 1	USE1	ENSG00000053501	9.33732	9.40084	8.87937	10.7992	12.9927	11.3646	12.404	9.0643
MCF.2 cell line derived transforming sequence-like 2	MCF2L2	ENSG00000053524	0.545921	1.58753	0.168641	3.92196	0.230514	0.440451	0.296548	4.41014
nuclear receptor interacting protein 2	NRIP2	ENSG00000053702	0.074992	0.076568	0.120888	0.034108	0.120597	0	0.070033	0.22716
laminin subunit alpha 3	LAMA3	ENSG00000053747	161.352	42.022	13.282	19.9159	274.372	16.4673	45.0782	7.1083
adaptor related protein complex 5 subunit mu 1	AP5M1	ENSG00000053770	15.3779	18.2046	19.9431	8.89613	11.9159	19.1871	15.4902	12.3031
anaphase promoting complex subunit 4	ANAPC4	ENSG00000053900	8.00606	12.5218	6.43986	7.0779	17.2607	21.012	10.2892	15.3186
potassium voltage-gated channel subfamily Q member 1	KCNQ1	ENSG00000053918	2.96139	5.58832	8.53266	16.1671	0.891128	9.30546	11.9237	5.24074
trafficking protein particle complex subunit 3	TRAPPC3	ENSG00000054116	18.8004	19.3819	18.2244	18.7112	26.8773	17.5337	17.827	20.9054
thyroid hormone receptor associated protein 3	THRAP3	ENSG00000054118	73.1428	75.6532	60.7451	104.569	57.6049	70.3439	51.2929	77.3404
phosphohistidine phosphatase 1	PHPT1	ENSG00000054148	49.0715	35.3354	30.9074	35.5539	69.9444	37.3252	45.4951	27.9369
ectonucleoside triphosphate diphosphohydrolase 2	ENTPD2	ENSG00000054179	1.03603	0.969635	0.792377	1.82432	1.60881	0.970684	0.66361	3.82136
lymphocyte antigen 75	LY75	ENSG00000054219	1.65915	6.43161	4.15364	12.4971	0.487068	7.5925	6.42153	12.2396
AT-rich interaction domain 4B	ARID4B	ENSG00000054267	34.7228	45.2126	46.2423	48.7652	32.2559	82.6857	58.0559	86.4915
opsin 3	OPN3	ENSG00000054277	3.66326	3.25242	5.59189	1.25181	10.839	3.26491	4.81504	1.12696
SHH signaling and ciliogenesis regulator SDCCAG8	SDCCAG8	ENSG00000054282	125.322	155.273	104.948	227.947	183.797	207.627	209.077	312.603
protein tyrosine phosphatase receptor type N	PTPRN	ENSG00000054356	2.84418	2.25291	1.79112	1.92552	1.38543	0.790384	1.19219	2.63116
hedgehog acyltransferase	HHAT	ENSG00000054392	1.46202	4.36806	1.44434	7.08032	0.503981	3.795	2.25561	8.47255
kinesin family member 1B	KIF1B	ENSG00000054523	25.6028	25.217	12.0958	11.8742	23.0122	36.5407	20.1579	22.5093
forkhead box C1	FOXC1	ENSG00000054598	19.6364	36.4355	16.5834	30.2707	14.2133	36.5192	25.8648	34.885
TBC1 domain family member 22A	TBC1D22A	ENSG00000054611	15.0675	15.1118	11.2168	15.2542	20.1777	18.2728	14.5951	16.352
spectrin repeat containing nuclear envelope protein 2	SYNE2	ENSG00000054654	50.7148	74.8287	114.599	160.244	36.2848	78.3237	83.348	157.46
pleckstrin homology, MyTH4 and FERM domain containing H1	PLEKHH1	ENSG00000054690	10.1484	30.1022	38.1787	19.0068	6.1793	23.4857	39.4018	19.5954
ATPase phospholipid transporting 9A (putative)	ATP9A	ENSG00000054793	15.9844	26.6374	23.9839	37.225	12.5107	19.1962	14.2745	31.4738
SPO11 initiator of meiotic double strand breaks	SPO11	ENSG00000054796	0	0	0.02725	0	0	0	0	0
cerebellin 4 precursor	CBLN4	ENSG00000054803	0.040282	0.207562	0.218769	0.195261	0.028329	0.051587	0.015013	0.397677
chordin like 2	CHRDL2	ENSG00000054938	0.36265	0.299732	0.028065	0.261201	1.05727	0.20434	0	0.067408
family with sequence similarity 168 member A	FAM168A	ENSG00000054965	10.0884	11.3523	9.15977	7.96113	12.2151	10.6223	10.9808	10.3117
RELT TNF receptor	RELT	ENSG00000054967	1.51482	4.53513	2.18697	0.68243	3.87453	4.93357	2.7836	0.986934
galactosylceramidase	GALC	ENSG00000054983	8.87654	13.586	8.9145	25.2395	4.20578	18.0796	14.167	42.3764
NOP58 ribonucleoprotein	NOP58	ENSG00000055044	91.4745	49.0585	63.7264	49.1224	109.825	62.0025	66.4739	50.4893
SUZ RNA binding domain containing 1	SZRD1	ENSG00000055070	53.1538	56.0472	50.886	56.6121	56.5394	44.3179	47.2818	39.7687
potassium voltage-gated channel subfamily H member 2	KCNH2	ENSG00000055118	0.607135	1.05178	1.11355	0.88984	0.242845	0.34572	0.466437	0.653131
cullin 1	CUL1	ENSG00000055130	23.8732	31.9159	28.4783	29.4603	31.4545	25.2579	24.0999	35.8129
family with sequence similarity 114 member A2	FAM114A2	ENSG00000055147	24.8808	24.0991	10.6008	15.9253	32.047	21.3692	31.1159	31.3282
cytoplasmic FMR1 interacting protein 2	CYFIP2	ENSG00000055163	4.56435	6.73419	10.6864	11.5594	3.97421	10.6439	9.55034	12.8657
TGF-beta activated kinase 1 (MAP3K7) binding protein 2	TAB2	ENSG00000055208	37.7372	64.5663	70.2101	43.6219	49.3486	75.9938	67.1385	47.839
glycosylated integral membrane protein 1	GINM1	ENSG00000055211	26.6821	28.4803	24.9864	16.8031	23.2616	29.5286	31.6404	21.9111
eukaryotic translation initiation factor 2 alpha kinase 2	EIF2AK2	ENSG00000055332	35.7981	52.0161	36.8606	64.4124	39.1761	33.0962	43.1356	65.041
ubiquitin specific peptidase 36	USP36	ENSG00000055483	8.66558	7.05302	9.3111	5.44346	18.2483	10.7484	14.3544	14.5728
lysine methyltransferase 2C	KMT2C	ENSG00000055609	75.0168	79.8562	135.798	101.673	122.737	210.518	396.851	167.458
mucolipin TRP cation channel 3	MCOLN3	ENSG00000055732	4.13778	2.41143	0.525224	0.575361	11.2758	1.56484	1.47839	0.497985
coiled-coil domain containing 85A	CCDC85A	ENSG00000055813	0.183531	0.38029	0.267292	0.204521	0.213143	0.219699	0.079516	0.260927
pumilio RNA binding family member 2	PUM2	ENSG00000055917	89.0763	124.227	87.2329	122.088	82.8558	123.051	93.1813	149.721
mitochondrial ribosomal protein L43	MRPL43	ENSG00000055950	18.5488	25.2854	22.5885	36.9736	34.8917	19.5602	33.7228	45.1782
inter-alpha-trypsin inhibitor heavy chain 4	ITIH4	ENSG00000055955	2.84818	0.862459	4.09904	2.09636	1.70445	6.60805	3.81366	2.83952
inter-alpha-trypsin inhibitor heavy chain 1	ITIH1	ENSG00000055957	0.170012	0.582837	0.368179	0.235552	0.03099	0.039413	0.034626	0.051174
histone PARylation factor 1	HPF1	ENSG00000056050	5.97549	4.8432	4.25089	6.04937	11.111	3.4118	6.63394	8.40729
zinc finger RNA binding protein	ZFR	ENSG00000056097	34.7338	39.7396	25.4598	37.5716	28.2174	38.5264	30.2494	40.9289
zinc finger protein 280C	ZNF280C	ENSG00000056277	3.21108	2.65027	1.12575	1.07121	2.97591	2.48478	2.079	2.51064
neuropeptide FF receptor 2	NPFFR2	ENSG00000056291	0.074282	0.182368	0.138426	0.347558	0.178604	0	0.051217	0.06632
PHD finger protein 21B	PHF21B	ENSG00000056487	0.969378	0.317747	0.854187	0.487659	1.57316	0.979867	0.200264	2.36531
TNF receptor associated factor 1	TRAF1	ENSG00000056558	0.176738	0.555833	0.3611	0.430736	0.617151	0.195479	0.438824	0.535968
ring finger and CCCH-type domains 2	RC3H2	ENSG00000056586	42.5235	47.8477	52.2704	40.4242	44.5094	49.0167	58.5076	49.861
interleukin 17 receptor B	IL17RB	ENSG00000056736	0.240664	0.130057	0.491037	0.021843	0	0.391264	0.198836	0.144846
TRAF3 interacting protein 2	TRAF3IP2	ENSG00000056972	19.0915	18.9163	16.3156	20.781	45.3638	17.3312	29.9469	12.2854
glycogenin 2	GYG2	ENSG00000056998	0.907728	1.91259	0.574691	1.89911	0.520552	3.05655	0.339871	0.989323
discoidin, CUB and LCCL domain containing 2	DCBLD2	ENSG00000057019	102.756	84.7516	45.8197	13.1235	125.218	30.5088	57.3418	13.1024
serpin family B member 3	SERPINB3	ENSG00000057149	1153.48	3285.88	3793.57	729.859	179.506	2127.33	3022.95	59.9916
sterol O-acyltransferase 1	SOAT1	ENSG00000057252	23.0442	21.8356	22.2645	34.8757	9.93945	26.2834	22.0457	33.6271
plakophilin 2	PKP2	ENSG00000057294	44.4688	23.6753	14.9116	21.754	58.5391	23.4983	22.4505	23.3974
mutS homolog 4	MSH4	ENSG00000057468	0.009681	0.01589	0.041507	0.061366	0.027234	0.115746	0.116273	0.135695
coagulation factor VII	F7	ENSG00000057593	0.391124	0.398065	0.127007	0.942632	0.102334	0.772702	0.122821	0.365487
GDP dissociation inhibitor 2	GDI2	ENSG00000057608	199.75	174.225	170.1	195.547	270.424	195.771	195.501	179.046
PR/SET domain 1	PRDM1	ENSG00000057657	14.5085	38.9294	16.3014	9.87869	11.086	43.9339	16.5006	23.1282
autophagy related 5	ATG5	ENSG00000057663	21.4078	25.3366	20.6251	19.9502	26.9411	31.0473	31.8696	43.3365
transmembrane and coiled-coil domain family 3	TMCC3	ENSG00000057704	12.6034	20.9712	10.7555	10.3018	27.162	24.5017	12.0669	17.0684
PITH domain containing 1	PITHD1	ENSG00000057757	17.5785	12.7389	11.5219	13.4388	20.6337	12.8034	13.8196	14.4633
metastasis associated 1 family member 3	MTA3	ENSG00000057935	14.0655	26.158	18.8393	13.1266	24.6376	38.1222	15.7344	25.2941
ubiquitin specific peptidase 13	USP13	ENSG00000058056	2.03264	47.6302	36.9352	1.32644	26.1122	106.295	134.631	251.856
ATPase phospholipid transporting 11B (putative)	ATP11B	ENSG00000058063	36.5316	47.8153	44.841	45.0695	43.1513	78.0996	50.1955	68.9224
laminin subunit gamma 2	LAMC2	ENSG00000058085	350.801	178.389	51.0672	176.845	453.614	51.9461	59.5816	75.1654
cyclin dependent kinase 14	CDK14	ENSG00000058091	29.805	11.2654	5.5233	9.66323	54.151	5.61776	19.1912	5.66045
SEC61 translocon subunit alpha 1	SEC61A1	ENSG00000058262	39.8192	42.4919	49.8355	32.1193	54.9405	60.8992	49.1165	27.945
protein phosphatase 1 regulatory subunit 12A	PPP1R12A	ENSG00000058272	144.72	162.545	120.144	91.8552	159.876	114.204	132.672	74.1754
Ras protein specific guanine nucleotide releasing factor 1	RASGRF1	ENSG00000058335	0.419734	0.286784	0.281484	7.77222	0.542496	0.473658	0.156653	3.67345
calcium/calmodulin dependent protein kinase II beta	CAMK2B	ENSG00000058404	0.775385	1.88582	0.677372	0.559721	0.553929	0.554361	0.122635	2.68297
ciliary rootlet coiled-coil, rootletin	CROCC	ENSG00000058453	22.326	18.8015	6.56914	94.938	19.8222	21.6096	8.28432	91.002
RNA polymerase III subunit E	POLR3E	ENSG00000058600	18.9579	35.5795	25.2889	48.7191	23.5796	25.9324	27.8175	34.7961
ATPase plasma membrane Ca2+ transporting 4	ATP2B4	ENSG00000058668	34.3181	31.1107	12.4256	34.6767	39.4685	23.9476	16.6695	30.854
zinc finger CCCH-type containing 11A	ZC3H11A	ENSG00000058673	36.1053	40.1434	33.1213	36.35	38.4871	49.9097	34.3658	47.2773
RIO kinase 2	RIOK2	ENSG00000058729	16.1144	12.434	16.3596	13.0264	25.1392	14.6475	17.2479	22.5256
Yip1 domain family member 1	YIPF1	ENSG00000058799	11.0623	18.8769	14.88	18.1453	12.1633	22.3532	20.5141	27.3433
NDC1 transmembrane nucleoporin	NDC1	ENSG00000058804	6.95914	3.60948	3.19268	3.90686	5.92669	4.92998	4.1424	2.69319
diacylglycerol kinase gamma	DGKG	ENSG00000058866	0.720257	0.225316	0.098608	0.687553	1.633	0.321758	0.188757	0.464816
FLYWCH-type zinc finger 1	FLYWCH1	ENSG00000059122	19.5058	12.4915	4.81959	7.05576	15.6321	20.6649	6.37606	15.7967
unk like zinc finger	UNKL	ENSG00000059145	2.94953	55.24	5.05703	4.12646	30.4029	39.0847	12.5804	5.43495
thromboxane A synthase 1	TBXAS1	ENSG00000059377	1.15768	7.11494	6.63854	6.33027	1.51728	3.60237	2.96037	0.932738
poly(ADP-ribose) polymerase family member 12	PARP12	ENSG00000059378	7.59164	14.2065	10.6423	11.5085	5.9529	18.1714	15.771	22.2603
aldehyde dehydrogenase 18 family member A1	ALDH18A1	ENSG00000059573	28.691	30.5618	38.0492	18.557	16.6137	20.4574	19.1218	18.6427
TAR (HIV-1) RNA binding protein 1	TARBP1	ENSG00000059588	5.02424	5.06124	5.8425	5.4767	7.23024	5.99073	9.32417	10.7339
glutamyl-tRNA amidotransferase subunit B	GATB	ENSG00000059691	5.03773	8.61119	5.25293	11.3649	5.92779	4.78747	5.74011	8.1947
MAX dimerization protein 1	MXD1	ENSG00000059728	33.9501	54.6088	32.7816	30.134	36.9765	135.357	43.2025	43.0097
cyclin dependent kinase 17	CDK17	ENSG00000059758	11.5115	17.0193	10.3569	15.4324	17.248	21.1462	14.2274	23.3917
DnaJ heat shock protein family (Hsp40) member C25	DNAJC25	ENSG00000059769	4.47846	5.1145	7.29105	7.17857	7.14741	22.2558	10.2309	13.7499
solute carrier family 2 member 3	SLC2A3	ENSG00000059804	2.47191	1.0457	1.7957	0.409905	3.26222	6.93819	0.646832	1.60578
pleckstrin and Sec7 domain containing	PSD	ENSG00000059915	0.572979	3.18911	0.944549	4.76064	1.88385	1.97559	3.03687	5.41496
CTD phosphatase subunit 1	CTDP1	ENSG00000060069	9.87602	12.1103	13.719	39.4844	14.0634	23.1055	19.4268	31.016
Y-box binding protein 3	YBX3	ENSG00000060138	2519.4	3228.89	2055.48	3196.82	2408.01	2622.34	1977.09	3639.94
serine/threonine/tyrosine kinase 1	STYK1	ENSG00000060140	2.4181	12.4428	16.7834	10.6971	1.12556	17.6931	11.2121	15.3583
WNK lysine deficient protein kinase 1	WNK1	ENSG00000060237	116.774	132.268	103.582	182.582	116.223	117.091	117.479	233.112
ribosomal protein S17 pseudogene 5	RPS17P5	ENSG00000060303	4.83938	4.53648	3.95644	3.9222	8.56037	1.53143	4.43574	2.58593
cell division cycle and apoptosis regulator 1	CCAR1	ENSG00000060339	118.916	108.779	111.233	97.2861	169.093	141.514	143.279	144.319
opioid growth factor receptor	OGFR	ENSG00000060491	8.79654	18.1801	10.0457	21.9925	2.99829	16.2945	9.70491	21.9155
G protein subunit alpha 15	GNA15	ENSG00000060558	17.992	28.3801	17.1224	16.9309	18.6391	19.9696	27.4688	16.3332
cAMP responsive element binding protein 3 like 3	CREB3L3	ENSG00000060566	0.025178	0.576337	0.029787	0.048779	0	0.057876	0	0.118644
phosphatidylinositol glycan anchor biosynthesis class V	PIGV	ENSG00000060642	3.22901	5.26788	3.52956	10.8118	5.00799	6.20864	7.51926	7.10254
protein tyrosine phosphatase receptor type U	PTPRU	ENSG00000060656	70.1982	83.3585	82.0858	148.794	41.078	125.152	73.2006	137.695
small nuclear ribonucleoprotein U5 subunit 40	SNRNP40	ENSG00000060688	15.1354	12.7023	10.2152	12.5635	21.9057	13.1624	15.5332	18.1289
RIMS binding protein 2	RIMBP2	ENSG00000060709	0.284569	0.585576	0.272822	0.366959	1.01048	0.240693	0.410153	1.57089
collagen type XI alpha 1 chain	COL11A1	ENSG00000060718	0.10494	0.157406	0.134363	0.061996	0.023762	0.247697	0.026133	0.352937
glutamine and serine rich 1	QSER1	ENSG00000060749	18.4012	10.4469	9.47541	6.12883	21.5607	14.4512	18.0339	7.68402
mitochondrial pyruvate carrier 1	MPC1	ENSG00000060762	13.8813	35.1431	33.9792	33.7234	21.2883	71.5274	73.1617	38.9557
acetyl-CoA acyltransferase 1	ACAA1	ENSG00000060971	22.0513	30.4649	24.5093	14.5744	24.9292	30.7782	37.7493	17.237
branched chain amino acid transaminase 1	BCAT1	ENSG00000060982	1.087	10.0674	2.96697	5.84629	0.846647	11.0287	5.98323	8.95792
histone deacetylase 7	HDAC7	ENSG00000061273	32.1024	53.1814	39.6453	28.5768	48.4546	73.8952	72.1434	67.0601
leucine zipper tumor suppressor 1	LZTS1	ENSG00000061337	1.74975	0.132213	0.103332	0.191302	2.79661	0.146441	0.386156	0.723559
PR/SET domain 6	PRDM6	ENSG00000061455	0.098897	0.120191	0.180489	0.161382	0.17049	0.151543	0.485062	0.654608
Wnt family member 8A	WNT8A	ENSG00000061492	0	0.127224	0.01477	0	0	0.052955	0	0.039506
sperm associated antigen 4	SPAG4	ENSG00000061656	0.476213	0.9338	0.524117	1.69563	0.979111	11.8878	4.96544	13.7897
NCK associated protein 1	NCKAP1	ENSG00000061676	44.3556	60.3606	53.7241	30.5274	54.0404	63.5859	50.2865	47.5621
mitochondrial ribosomal protein S35	MRPS35	ENSG00000061794	57.8241	61.0671	48.4954	24.5569	51.0272	50.1433	55.8329	52.6929
guanylate cyclase 1 soluble subunit beta 1	GUCY1B1	ENSG00000061918	1.80755	4.28132	1.93343	0.749138	0.978241	3.15287	3.24815	0.103637
splicing factor SWAP	SFSWAP	ENSG00000061936	11.8024	21.1574	10.024	14.8266	12.6307	33.9168	17.2896	23.9008
tyrosine kinase non receptor 2	TNK2	ENSG00000061938	17.1328	31.0609	5.75103	21.6193	22.2653	20.1671	15.6845	25.0469
MON2 homolog, regulator of endosome-to-Golgi trafficking	MON2	ENSG00000061987	7.57789	8.24704	9.6539	6.3637	7.02716	16.7254	13.6547	10.2833
cadherin 3	CDH3	ENSG00000062038	371.426	199.93	100.646	33.9392	620.499	148.716	159.855	25.4105
arylsulfatase F	ARSF	ENSG00000062096	0.241854	0.056167	0.029093	0.016461	0.141724	0	0.075634	0.148627
GC-rich promoter binding protein 1	GPBP1	ENSG00000062194	19.9915	30.4883	23.2531	37.201	24.8866	56.4018	39.1616	69.3983
diacylglycerol O-acyltransferase 2	DGAT2	ENSG00000062282	0.369869	2.10592	1.4891	2.05294	0.640607	5.07145	3.43242	4.48804
zinc finger protein 112	ZNF112	ENSG00000062370	2.64098	2.61391	2.56629	8.1771	2.33183	6.46073	4.992	6.33146
citrate synthase	CS	ENSG00000062485	33.9304	41.0344	33.6621	35.7637	36.917	39.1307	31.761	23.7872
leukocyte receptor tyrosine kinase	LTK	ENSG00000062524	0.311275	0.119648	0.136829	0.425372	0.043714	0.629314	0.23827	0.655197
mitochondrial ribosomal protein S24	MRPS24	ENSG00000062582	10.9365	6.38669	9.95852	4.00225	15.0766	18.8414	18.3858	13.233
engulfment and cell motility 2	ELMO2	ENSG00000062598	8.15349	17.0749	7.22215	5.64636	6.71603	10.0287	14.4827	7.34523
WAPL cohesin release factor	WAPL	ENSG00000062650	16.1746	16.584	15.6638	17.1303	13.803	24.8714	15.3481	17.8176
vacuole membrane protein 1	VMP1	ENSG00000062716	111.345	95.7942	100.468	64.3657	88.5826	137.138	96.4253	117.712
amyloid beta precursor protein binding protein 2	APPBP2	ENSG00000062725	8.46254	13.2385	7.76776	7.29672	5.83878	14.5925	8.72115	16.7698
DNA polymerase delta 1, catalytic subunit	POLD1	ENSG00000062822	4.74017	2.04245	1.58291	3.30762	6.70409	1.41734	2.49405	2.63134
seizure related 6 homolog	SEZ6	ENSG00000063015	0.188506	0.141979	0.197855	0.112016	0.040571	0.200614	0.064792	0.202228
eukaryotic translation initiation factor 4B	EIF4B	ENSG00000063046	307.132	245.815	208.845	205.021	311.312	272.924	235.376	227.62
solute carrier family 6 member 16	SLC6A16	ENSG00000063127	0.066098	0.628324	0.062976	0.488801	0.234839	0.327809	0.394484	2.21825
BRD4 interacting chromatin remodeling complex associated protein	BICRA	ENSG00000063169	2.87435	3.35441	2.73391	3.36087	2.56023	3.46527	2.49467	3.77582
sphingosine kinase 2	SPHK2	ENSG00000063176	1.92818	5.79205	5.64549	6.86246	2.85507	6.25063	4.53773	5.41769
ribosomal protein L18	RPL18	ENSG00000063177	635.153	542.381	422.37	301.001	852.088	574.768	545.981	310.652
carbonic anhydrase 11	CA11	ENSG00000063180	5.2887	20.6508	4.40255	3.16416	1.79652	42.1789	7.76135	7.22201
isochorismatase domain containing 2	ISOC2	ENSG00000063241	22.3634	26.9887	27.8963	40.1067	22.7759	21.7122	35.9136	24.3771
U2 small nuclear RNA auxiliary factor 2	U2AF2	ENSG00000063244	43.1373	37.5784	37.1313	48.8363	58.1565	37.7153	38.9104	39.3431
epsin 1	EPN1	ENSG00000063245	76.8465	75.8915	65.1336	139.881	82.1322	110.906	65.5974	117.753
mediator complex subunit 29	MED29	ENSG00000063322	13.0905	14.5034	17.8969	22.3508	15.2957	23.7649	16.4104	33.3092
aryl hydrocarbon receptor repressor	AHRR	ENSG00000063438	0.455313	1.02981	1.6261	1.02761	0.247486	0.361366	0.320045	0.76002
goosecoid homeobox 2	GSC2	ENSG00000063515	0.375471	0.237096	0.158423	0.078992	0.03463	0.021026	0.203294	0.29691
zinc finger protein 275	ZNF275	ENSG00000063587	1.85755	1.95217	1.76338	0.95574	1.73032	3.82461	1.9938	0.848315
uncharacterized LOC105373378	ZNF275	ENSG00000063587	1.85755	1.95217	1.76338	0.95574	1.73032	3.82461	1.9938	0.848315
myotubularin related protein 1	MTMR1	ENSG00000063601	64.3216	46.8019	42.5293	36.5819	24.3542	31.0867	22.5311	32.2833
glypican 1	GPC1	ENSG00000063660	154.296	68.9629	27.3132	62.3752	142.838	53.4288	37.9344	68.1175
aarF domain containing kinase 1	ADCK1	ENSG00000063761	3.05214	10.2763	2.1753	3.22399	7.10309	3.34116	7.83357	2.22599
hydroxyacylglutathione hydrolase	HAGH	ENSG00000063854	15.6835	33.182	19.411	62.886	14.9905	30.6552	21.6625	43.9331
ring finger protein 4	RNF4	ENSG00000063978	62.3677	64.3929	37.5837	52.0839	61.7676	91.2396	58.9324	62.7583
caspase 8	CASP8	ENSG00000064012	15.7668	12.783	14.1053	22.0752	13.0915	13.4855	13.4863	25.4413
LIM and calponin homology domains 1	LIMCH1	ENSG00000064042	4.6359	16.745	24.3598	40.2484	0.502558	47.5459	38.1025	43.6261
integrator complex subunit 13	INTS13	ENSG00000064102	11.1844	8.39903	7.70207	8.809	12.1891	8.91657	10.5228	9.83865
transmembrane 7 superfamily member 3	TM7SF3	ENSG00000064115	440.698	187.011	74.4732	76.879	645.555	285.814	177.232	169.365
distal-less homeobox 3	DLX3	ENSG00000064195	0.79361	0.582744	0.676584	0.705275	2.03695	0.403397	1.32483	0.701474
sperm autoantigenic protein 17	SPA17	ENSG00000064199	7.88096	33.0965	3.30431	128.877	2.68045	35.6737	15.5047	126.821
tetraspanin 32	TSPAN32	ENSG00000064201	0.026677	0.450824	0.046895	0.055617	0	0.146155	0.170785	0.109263
cellular communication network factor 5	CCN5	ENSG00000064205	0.116398	0.378333	0.169917	0.075268	0.147514	1.30966	0.122087	0.345563
doublesex and mab-3 related transcription factor 3	DMRT3	ENSG00000064218	0.18249	0.888426	0.249767	0.232397	1.04506	1.19989	0.136982	0.64779
ST3 beta-galactoside alpha-2,3-sialyltransferase 6	ST3GAL6	ENSG00000064225	6.70499	5.16279	2.82792	10.2153	4.0954	1.90678	11.187	6.28168
ATPase secretory pathway Ca2+ transporting 2	ATP2C2	ENSG00000064270	7.88895	14.4813	24.5476	34.973	9.71988	25.6274	31.4524	83.9276
nerve growth factor receptor	NGFR	ENSG00000064300	18.8961	1.49758	0.430199	0.667924	21.7894	0.128829	0.726094	1.11985
cell adhesion associated, oncogene regulated	CDON	ENSG00000064309	3.30046	4.09079	2.67774	4.65235	1.52863	4.05761	2.86901	4.87516
TATA-box binding protein associated factor 2	TAF2	ENSG00000064313	15.9812	16.362	16.2885	16.032	15.8021	18.1817	23.1211	24.7698
homeodomain interacting protein kinase 2	HIPK2	ENSG00000064393	16.1476	28.6735	27.2231	44.793	12.0101	29.581	30.1081	35.4942
transportin 3	TNPO3	ENSG00000064419	12.3329	13.724	9.1945	11.6585	11.5795	12.8335	9.80674	14.6313
regulatory factor X associated ankyrin containing protein	RFXANK	ENSG00000064490	52.8411	24.3182	8.13604	23.1375	18.5065	33.8063	40.9302	72.3147
transmembrane protein 161A	TMEM161A	ENSG00000064545	4.53217	26.0601	3.9881	3.70122	16.4878	6.54531	14.5564	1.50228
lysophosphatidic acid receptor 2	LPAR2	ENSG00000064547	2.13578	3.13303	4.45555	3.37825	6.9937	7.83018	13.7896	5.04962
cathepsin A	CTSA	ENSG00000064601	33.6921	69.5136	37.2715	32.8623	25.887	57.0138	46.2618	24.7003
SURP and G-patch domain containing 2	SUGP2	ENSG00000064607	16.7185	18.8719	9.67798	14.3135	8.50483	20.5542	20.3415	23.2053
solute carrier family 12 member 2	SLC12A2	ENSG00000064651	39.8299	77.6937	122.107	34.6407	19.8221	79.3162	98.1662	15.4835
sorting nexin 24	SNX24	ENSG00000064652	5.82348	11.6582	7.35329	11.2225	21.7677	13.696	13.9016	28.626
EYA transcriptional coactivator and phosphatase 2	EYA2	ENSG00000064655	54.4187	56.6629	49.4709	84.485	31.9505	54.4084	55.9794	40.187
calponin 2	CNN2	ENSG00000064666	140.275	93.2405	70.3573	54.0829	171.961	120.623	81.1475	54.5056
ATP binding cassette subfamily A member 7	ABCA7	ENSG00000064687	9.43245	43.0805	26.0591	41.3147	28.0552	63.6102	30.7246	30.9953
synuclein alpha interacting protein	SNCAIP	ENSG00000064692	0.255439	2.06161	0.938632	3.42589	0.056411	1.26332	7.88309	6.15939
DEAD-box helicase 20	DDX20	ENSG00000064703	5.68128	6.3236	3.3969	8.75287	4.07541	5.24824	5.83149	7.55002
BTB domain containing 1	BTBD1	ENSG00000064726	19.4319	23.9849	16.8379	33.7457	19.4802	30.3118	19.6803	36.277
fatty acyl-CoA reductase 2	FAR2	ENSG00000064763	1.04417	1.25945	0.835862	1.2661	0.028303	0.974917	1.24017	0.632956
brain enriched myelin associated protein 1	BCAS1	ENSG00000064787	10.6398	35.5882	26.4277	66.0146	2.38024	35.8034	33.3571	63.9759
POU class 1 homeobox 1	POU1F1	ENSG00000064835	0	0.271322	0	0.281649	0	0	0.331686	0.030092
chitinase 3 like 2	CHI3L2	ENSG00000064886	0.256348	0.167575	0.043548	0.725389	0.389428	2.36118	0.202272	0.097186
strawberry notch homolog 2	SBNO2	ENSG00000064932	42.8544	69.11	49.7225	51.5007	37.1131	82.5741	93.524	51.5745
PMS1 homolog 1, mismatch repair system component	PMS1	ENSG00000064933	11.7192	4.30524	4.76736	8.3552	15.7064	10.4392	21.8501	26.1076
high mobility group 20B	HMG20B	ENSG00000064961	61.413	50.3612	39.1911	78.4316	83.0992	66.5921	49.2068	74.135
calcitonin receptor like receptor	CALCRL	ENSG00000064989	2.65175	2.21183	2.81798	0.559763	0.008269	1.67319	2.84639	0.505871
TATA-box binding protein associated factor 11	TAF11	ENSG00000064995	14.9001	18.7523	22.9559	17.3507	25.931	32.861	25.0545	23.2324
ankyrin repeat and sterile alpha motif domain containing 1A	ANKS1A	ENSG00000064999	7.17969	14.5968	8.96073	19.9063	5.33494	12.3476	10.6803	21.1321
adaptor related protein complex 3 subunit delta 1	AP3D1	ENSG00000065000	54.6686	68.0514	53.0677	75.618	57.5807	83.9728	78.4067	72.8516
zinc finger protein 76	ZNF76	ENSG00000065029	6.8122	6.99383	18.5806	9.88464	5.02082	26.9829	13.4603	10.2094
NHERF family PDZ scaffold protein 2	NHERF2	ENSG00000065054	25.3547	50.0139	80.5754	51.9849	6.91456	46.7004	59.722	20.642
nth like DNA glycosylase 1	NTHL1	ENSG00000065057	7.3866	3.52289	2.43567	7.37822	1.66105	3.64602	5.34523	2.10115
bridge-like lipid transfer protein family member 3A	BLTP3A	ENSG00000065060	3.11958	5.63125	5.44192	3.27268	2.52029	5.72952	5.29516	2.73503
G protein subunit alpha i3	GNAI3	ENSG00000065135	11.9673	10.4229	8.44488	7.78271	14.9876	13.1683	10.4167	10.307
importin 5	IPO5	ENSG00000065150	35.5872	33.2082	21.8078	41.8655	55.9409	32.2792	28.1226	31.7604
ornithine aminotransferase	OAT	ENSG00000065154	147.16	85.7266	98.7983	58.0825	196.406	70.1024	103.811	58.281
WD repeat domain 3	WDR3	ENSG00000065183	12.0047	10.8374	12.1511	8.88746	18.6003	5.99304	9.99191	6.00809
protein kinase N2	PKN2	ENSG00000065243	44.9729	65.6056	54.4422	39.6609	45.5997	109.064	73.3023	54.5145
WD repeat domain 18	WDR18	ENSG00000065268	19.1518	20.4533	16.3163	28.7807	28.7666	19.464	16.5481	22.0492
translocation associated membrane protein 2	TRAM2	ENSG00000065308	4.14285	2.06518	2.51024	1.47267	3.84191	1.55018	1.89873	1.26497
netrin 1	NTN1	ENSG00000065320	18.9261	24.0711	23.6854	9.23752	4.99554	19.7163	22.4566	4.21941
glucagon like peptide 2 receptor	GLP2R	ENSG00000065325	0.079444	0.465457	0.22256	0.20574	0.306259	0.012655	0.043246	0.06632
minichromosome maintenance 10 replication initiation factor	MCM10	ENSG00000065328	2.6897	0.523186	0.165234	0.378684	2.43414	0.076825	0.01021	0.10399
diacylglycerol kinase alpha	DGKA	ENSG00000065357	69.2362	80.9473	15.0505	14.5834	126.438	53.686	55.4899	30.0595
erb-b2 receptor tyrosine kinase 3	ERBB3	ENSG00000065361	34.1294	113.808	80.5315	82.4792	18.6218	169.252	107.277	103.894
rhophilin associated tail protein 1	ROPN1	ENSG00000065371	0.38884	0.384258	0.050668	0.06738	0.174521	0.164171	0.200107	0.244858
ankyrin repeat domain 44	ANKRD44	ENSG00000065413	1.4783	2.67517	0.417784	7.22933	0.234436	0.533875	1.21046	2.07625
lysyl-tRNA synthetase 1	KARS1	ENSG00000065427	106.996	132.043	106.005	97.9376	130.078	185.404	116.94	140.921
adenosine deaminase tRNA specific 1	ADAT1	ENSG00000065457	9.82561	15.2099	7.2158	11.777	15.996	13.6226	11.4441	10.988
protein disulfide isomerase family A member 5	PDIA5	ENSG00000065485	6.16729	5.55996	5.18962	5.08388	18.3147	9.56596	12.512	8.28936
TBC1 domain family member 22B	TBC1D22B	ENSG00000065491	6.1488	8.07534	6.53048	8.90143	5.86383	9.77894	8.25387	11.8536
NADH:ubiquinone oxidoreductase subunit B4	NDUFB4	ENSG00000065518	49.1563	62.7141	60.9785	50.9729	67.5861	106.532	76.165	68.0757
spen family transcriptional repressor	SPEN	ENSG00000065526	22.8625	17.4003	14.8903	19.1824	21.2102	21.3785	17.5245	23.6917
myosin light chain kinase	MYLK	ENSG00000065534	54.7452	11.9932	3.24114	49.8373	104.927	16.2179	9.53096	51.311
zinc finger CCCH-type containing 15	ZC3H15	ENSG00000065548	120.091	113.177	116.021	90.6687	120.544	140.633	115.525	93.0073
mitogen-activated protein kinase kinase 4	MAP2K4	ENSG00000065559	22.4347	16.2955	28.4771	16.8717	16.4903	23.9681	36.052	21.1018
proton activated chloride channel 1	PACC1	ENSG00000065600	2.13868	7.10645	6.5842	4.20118	4.94773	7.1595	8.47476	3.1586
synaptosome associated protein 91	SNAP91	ENSG00000065609	0.675179	3.00589	0.082944	0.321174	0.17632	0.336221	0.196525	0.650811
STE20 like kinase	SLK	ENSG00000065613	47.4201	74.3503	49.82	49.4155	54.4516	77.4778	49.8371	51.1053
cytochrome b5 reductase 4	CYB5R4	ENSG00000065615	21.0653	27.8305	20.1015	12.9407	27.7502	28.9137	24.6978	30.6226
RIPPLY2-CYB5R4 readthrough	CYB5R4	ENSG00000065615	21.0653	27.8305	20.1015	12.9407	27.7502	28.9137	24.6978	30.6226
collagen type XVII alpha 1 chain	COL17A1	ENSG00000065618	198.042	15.3375	8.18176	9.8711	409.886	1.21142	31.336	3.0338
glutathione S-transferase omega 2	GSTO2	ENSG00000065621	2.80373	2.57215	1.02823	3.43643	4.36521	4.62406	2.73655	3.25004
SEC61 translocon subunit alpha 2	SEC61A2	ENSG00000065665	1.27575	0.753492	3.16735	1.04283	3.45903	2.59235	1.83049	13.9845
protein kinase C theta	PRKCQ	ENSG00000065675	2.43148	1.3911	0.518844	0.060109	2.30839	0.738802	0.295179	0.130901
TLE family member 2, transcriptional corepressor	TLE2	ENSG00000065717	32.9172	67.2312	62.7275	49.3414	28.9542	69.5153	67.1893	86.8741
ankyrin repeat and SOCS box containing 1	ASB1	ENSG00000065802	7.11222	15.8484	2.3278	7.72902	17.7388	17.646	8.66986	18.558
family with sequence similarity 107 member B	FAM107B	ENSG00000065809	205.384	423.9	660.237	372.302	27.7837	488.957	616.33	343.871
malic enzyme 1	ME1	ENSG00000065833	16.8012	18.3009	23.4905	11.7907	12.0521	17.9188	21.2074	15.6368
TBC1 domain family member 1	TBC1D1	ENSG00000065882	13.8536	19.2344	14.8246	20.2439	18.9296	31.9518	18.4359	49.929
cyclin dependent kinase 13	CDK13	ENSG00000065883	29.9494	30.6685	30.8905	38.6722	31.3872	47.3445	34.5445	56.3074
methylenetetrahydrofolate dehydrogenase (NADP+ dependent) 2, methenyltetrahydrofolate cyclohydrolase	MTHFD2	ENSG00000065911	32.1701	24.4082	40.1096	26.6728	41.4051	39.0253	30.5464	34.8964
solute carrier family 9 member A7	SLC9A7	ENSG00000065923	7.26108	11.5535	9.30086	4.09414	8.12523	14.3376	9.11541	1.57702
forkhead box J2	FOXJ2	ENSG00000065970	5.1806	5.48775	4.81215	3.1424	5.21387	9.35378	5.7247	2.62687
Y-box binding protein 1	YBX1	ENSG00000065978	874.721	517.729	460.469	496.214	1053.02	440.316	420.022	349.185
phosphodiesterase 4A	PDE4A	ENSG00000065989	2.28298	2.41411	1.95403	3.58488	1.97893	3.05002	1.97366	2.31093
protein phosphatase 2 regulatory subunit B'alpha	PPP2R5A	ENSG00000066027	10.2258	16.4361	12.1161	12.5198	11.0868	24.073	16.9627	27.7194
catenin alpha 2	CTNNA2	ENSG00000066032	1.0081	1.08591	0.146185	0.163257	0	0.570167	0.015047	0.997677
ELAV like RNA binding protein 1	ELAVL1	ENSG00000066044	35.0328	31.25	25.5426	39.1169	36.5199	30.885	35.74	36.3676
tyrosine kinase with immunoglobulin like and EGF like domains 1	TIE1	ENSG00000066056	0.084314	1.21289	0.282298	1.43879	0.265532	0	0.262544	1.64732
disco interacting protein 2 homolog B	DIP2B	ENSG00000066084	14.435	12.1143	8.42551	6.00415	24.7154	11.9431	9.85309	6.84491
SWI/SNF related, matrix associated, actin dependent regulator of chromatin, subfamily d, member 1	SMARCD1	ENSG00000066117	32.2534	23.0894	18.4899	12.9568	50.895	26.4977	26.9241	16.8204
lysine demethylase 4A	KDM4A	ENSG00000066135	16.0534	19.9349	14.8927	27.0711	21.3049	29.9843	18.0915	36.9183
nuclear transcription factor Y subunit gamma	NFYC	ENSG00000066136	40.2933	35.2682	37.327	31.285	31.5217	36.0825	60.2359	20.5328
zinc finger MYND-type containing 12	ZMYND12	ENSG00000066185	0.231907	10.1432	0.940089	32.7259	1.77852	7.82106	2.80835	43.9444
solute carrier family 9 member A3	SLC9A3	ENSG00000066230	1.25431	1.79788	1.22802	2.56301	1.62575	1.01396	1.34177	2.61494
neuronal guanine nucleotide exchange factor	NGEF	ENSG00000066248	2.68725	4.16861	2.73704	15.1322	3.12151	6.1098	2.72911	29.19
assembly factor for spindle microtubules	ASPM	ENSG00000066279	4.62555	0.524298	0.338824	0.176918	5.97647	0.228239	0.314271	0.224248
CD84 molecule	CD84	ENSG00000066294	0.064962	0.554698	0.189304	0.025092	0.073247	0.181591	0.005749	0.068569
ELOVL fatty acid elongase 1	ELOVL1	ENSG00000066322	22.1425	27.8983	20.0362	16.5188	19.5603	23.7506	33.9883	13.3401
Spi-1 proto-oncogene	SPI1	ENSG00000066336	3.92059	2.77871	2.76301	0.6866	0.077673	0.728997	0.640775	0.976307
RNA polymerase I subunit H	POLR1H	ENSG00000066379	7.90348	5.21173	5.14129	9.42036	13.4439	16.8101	12.3966	11.9419
metallophosphoesterase domain containing 2	MPPED2	ENSG00000066382	9.02833	6.11467	1.24585	0.471894	7.70249	0.855065	0.265818	0.080567
claudin 18	CLDN18	ENSG00000066405	0.098264	0.169577	0.035925	0.100869	0.145687	0.062734	0	0.109703
zinc finger and BTB domain containing 11	ZBTB11	ENSG00000066422	6.51574	9.31462	6.26814	6.50847	9.60533	18.0838	9.38068	13.878
ataxin 3	ATXN3	ENSG00000066427	31.0474	18.6121	19.5064	28.0992	25.2347	32.0327	35.4975	22.0128
golgin A5	GOLGA5	ENSG00000066455	25.4353	30.5749	32.313	24.8254	22.7453	48.359	32.7517	32.5715
fibroblast growth factor receptor 2	FGFR2	ENSG00000066468	33.6536	33.6471	37.236	20.3188	17.6821	28.4451	41.7402	14.3463
leucine rich repeat containing 40	LRRC40	ENSG00000066557	4.81477	2.63748	4.03397	1.58886	5.2019	3.4472	4.94284	1.75281
isochorismatase domain containing 1	ISOC1	ENSG00000066583	11.9785	10.0265	11.3451	7.68104	7.17817	7.12939	10.1403	5.89843
EMAP like 1	EML1	ENSG00000066629	6.55972	23.0149	3.00921	74.6594	16.0643	12.8331	2.97743	76.2531
tRNA methyltransferase 11 homolog	TRMT11	ENSG00000066651	18.5357	14.5052	11.2541	4.5579	18.989	16.5262	46.4872	15.7823
THUMP domain containing 1	THUMPD1	ENSG00000066654	20.3458	19.8765	14.2348	19.3135	15.5076	19.3048	14.8765	14.7077
Myb/SANT DNA binding domain containing 3	MSANTD3	ENSG00000066697	17.4721	11.2309	4.97164	8.05334	22.0858	8.79135	13.4566	6.78866
kinesin family member 26A	KIF26A	ENSG00000066735	0.220489	0.273509	0.322838	0.183021	0.084806	0.356206	0.088221	0.220617
autophagy related 2B	ATG2B	ENSG00000066739	7.49725	12.9045	4.87427	13.8923	5.26429	11.1512	11.7985	16.5991
ADP ribosylation factor guanine nucleotide exchange factor 1	ARFGEF1	ENSG00000066777	31.5367	44.2959	54.3752	43.9314	19.972	43.5893	49.6317	38.1582
acyl-CoA synthetase medium chain family member 2B	ACSM2B	ENSG00000066813	0.092189	0.380509	0.202879	0.134159	0.018558	0	0	0.464809
zinc finger and AT-hook domain containing	ZFAT	ENSG00000066827	5.8483	11.4726	4.13291	8.67136	3.78178	3.64577	3.73392	10.5183
mitochondrial fission regulator 1	MTFR1	ENSG00000066855	18.4952	34.155	24.7515	34.5072	24.5017	32.7592	38.9857	49.6246
STAG3 cohesin complex component	STAG3	ENSG00000066923	0.042025	0.070499	0.178842	0.091982	0.026121	2.376	0.188783	0.079747
ferrochelatase	FECH	ENSG00000066926	14.6747	15.4283	13.4128	22.928	11.5419	12.0955	9.15802	12.4509
myosin IXA	MYO9A	ENSG00000066933	16.5238	14.7476	14.4264	22.5304	19.1121	21.5664	24.8233	19.3386
DEAD-box helicase 3 Y-linked	DDX3Y	ENSG00000067048	48.0644	49.2219	36.9554	77.5281	45.7308	98.4319	36.7901	112.542
phosphofructokinase, platelet	PFKP	ENSG00000067057	215.786	66.3231	53.7179	64.0161	141.463	148.121	87.8173	129.345
isopentenyl-diphosphate delta isomerase 1	IDI1	ENSG00000067064	68.3737	46.028	90.7224	31.2995	80.57	68.0439	125.692	47.7094
SP100 nuclear antigen	SP100	ENSG00000067066	47.0363	52.0002	33.4298	38.7096	59.5781	58.8893	65.9455	50.7568
KLF transcription factor 6	KLF6	ENSG00000067082	125.964	251.373	139.126	163.812	128.106	88.0017	106.617	87.5546
phospholipid phosphatase 1	PLPP1	ENSG00000067113	12.127	22.0866	11.6763	9.18753	13.0283	9.30591	13.2015	15.1228
neogenin 1	NEO1	ENSG00000067141	22.4372	27.8356	27.7352	19.7482	15.0646	19.0166	20.339	18.7443
translocation associated membrane protein 1	TRAM1	ENSG00000067167	318.575	147.813	185.396	87.0444	365.689	195.225	261.689	111.206
phosphorylase kinase regulatory subunit alpha 1	PHKA1	ENSG00000067177	3.66545	6.46036	4.2492	5.78749	5.18736	4.49824	4.99949	5.69563
TNF receptor superfamily member 1A	TNFRSF1A	ENSG00000067182	52.0787	90.7815	40.9721	36.1357	40.121	56.6878	50.06	29.9086
calcium voltage-gated channel auxiliary subunit beta 1	CACNB1	ENSG00000067191	4.8533	10.0062	9.98637	5.876	5.32938	10.6166	15.1987	15.0174
ecotropic viral integration site 5	EVI5	ENSG00000067208	32.79	40.5545	41.1594	76.5604	24.9495	33.3656	42.7298	69.4656
stomatin like 1	STOML1	ENSG00000067221	1.42239	4.02394	1.89997	1.16346	1.67797	3.54888	2.9325	4.0343
pyruvate kinase M1/2	PKM	ENSG00000067225	1563.6	872.071	1092.69	535.542	1754.79	932.654	803.02	530
DExH-box helicase 29	DHX29	ENSG00000067248	16.8753	14.0367	17.8834	10.0865	12.0716	17.4537	18.1491	11.9384
deoxynucleotidyltransferase terminal interacting protein 2	DNTTIP2	ENSG00000067334	37.588	42.4305	41.512	51.4704	41.0512	53.6921	51.2194	77.4402
methyltransferase 22, Kin17 lysine	METTL22	ENSG00000067365	9.8294	8.67567	5.66804	7.72209	21.8072	19.9731	10.0141	15.7892
tumor protein p53 binding protein 1	TP53BP1	ENSG00000067369	20.0607	41.697	25.6172	80.6401	30.8904	39.537	25.0552	104.022
trophinin	TRO	ENSG00000067445	2.45388	0.840458	0.232203	0.265937	0.071999	0.015987	0.78625	0.678899
ribosomal RNA processing 15 homolog	RRP15	ENSG00000067533	2.87122	6.40832	11.5852	9.94474	9.41085	3.58786	3.2452	5.30898
ras homolog family member A	RHOA	ENSG00000067560	218.077	252.925	208.482	258.644	260.131	286.02	240.769	248.833
DEAH-box helicase 8	DHX8	ENSG00000067596	17.6101	23.7887	22.7093	26.6615	222.325	137.65	67.2299	62.1406
protein kinase C zeta	PRKCZ	ENSG00000067606	22.7627	31.7751	14.0983	34.3787	51.9403	50.9008	32.1167	42.3167
zinc finger protein Y-linked	ZFY	ENSG00000067646	16.4368	16.2871	16.6333	19.5703	11.682	16.6376	17.0846	15.4122
isoleucyl-tRNA synthetase 2, mitochondrial	IARS2	ENSG00000067704	22.1322	26.9351	21.5782	30.6596	26.3667	25.5315	22.8101	32.6969
synaptotagmin 1	SYT1	ENSG00000067715	1.60271	0.704389	0.442516	0.256119	0.054355	0.383176	0.09601	0.143706
neuron navigator 3	NAV3	ENSG00000067798	0.46855	0.238309	0.61767	0.535972	2.37168	1.57421	1.00436	0.485432
isocitrate dehydrogenase (NAD(+)) 3 non-catalytic subunit gamma	IDH3G	ENSG00000067829	17.0019	21.7387	14.9377	25.2153	12.76	28.0645	23.5341	35.5076
rogdi atypical leucine zipper	ROGDI	ENSG00000067836	59.3838	58.0932	35.7261	39.2645	129.351	44.8299	74.6098	55.6089
PDZ domain containing 4	PDZD4	ENSG00000067840	1.79108	0.729239	0.294303	1.05565	0.086249	1.57805	1.54742	3.05438
ATPase plasma membrane Ca2+ transporting 3	ATP2B3	ENSG00000067842	0.188633	1.20857	0.35401	0.290886	0.172017	0.333878	0.186445	0.254257
Rho associated coiled-coil containing protein kinase 1	ROCK1	ENSG00000067900	17.0083	22.6195	19.7713	20.7155	34.3543	21.7279	22.2475	29.7171
core-binding factor subunit beta	CBFB	ENSG00000067955	39.1904	31.7557	35.1928	48.5419	28.4775	42.2727	51.9097	39.2708
pyruvate dehydrogenase kinase 3	PDK3	ENSG00000067992	6.88226	5.98391	5.4947	4.50695	10.2431	10.3678	7.36986	8.46839
hyaluronidase 2	HYAL2	ENSG00000068001	10.7144	15.759	9.26339	5.81903	28.0103	13.9527	16.5121	7.22532
histone deacetylase 4	HDAC4	ENSG00000068024	4.14222	13.2517	6.84282	11.7398	8.03862	10.1876	12.4944	24.8897
Ras association domain family member 1	RASSF1	ENSG00000068028	5.52488	4.42807	3.37655	2.87914	8.67471	5.60914	2.89306	3.92338
fibroblast growth factor receptor 3	FGFR3	ENSG00000068078	40.1292	75.606	51.6754	15.0607	55.1659	32.3214	42.1528	12.2995
interferon induced protein 35	IFI35	ENSG00000068079	12.6718	24.6359	10.998	26.1756	4.39095	8.96116	25.267	17.6634
HEAT repeat containing 6	HEATR6	ENSG00000068097	4.3204	4.39561	3.68635	7.43192	4.03227	3.20865	4.13143	3.47221
Coenzyme A synthase	COASY	ENSG00000068120	30.3228	48.7991	27.5832	64.9674	33.5301	76.8931	47.8866	85.6196
pleckstrin homology, MyTH4 and FERM domain containing H3	PLEKHH3	ENSG00000068137	10.3572	5.30922	3.42659	7.7767	14.8472	13.1587	6.7804	5.81711
myocyte enhancer factor 2A	MEF2A	ENSG00000068305	42.8201	56.7559	33.0736	41.9893	52.2184	74.4779	42.4332	64.6931
OTU deubiquitinase 5	OTUD5	ENSG00000068308	53.7834	66.0321	44.7448	81.5763	48.1674	66.7006	52.9661	77.1699
transcription factor binding to IGHM enhancer 3	TFE3	ENSG00000068323	20.927	21.3742	11.0631	14.3746	22.7601	26.7912	15.0678	13.9332
TBC1 domain family member 25	TBC1D25	ENSG00000068354	3.05457	6.20556	2.83375	3.37478	4.86239	3.26575	1.6911	1.52685
acyl-CoA synthetase long chain family member 4	ACSL4	ENSG00000068366	48.5808	13.3635	18.2644	4.65525	35.6127	16.2451	24.1048	3.91274
inositol polyphosphate-5-phosphatase A	INPP5A	ENSG00000068383	4.57735	8.14919	4.9184	2.21912	5.18443	7.74844	6.5337	4.46098
G-patch domain and KOW motifs	GPKOW	ENSG00000068394	7.67278	10.7362	8.8733	16.3487	7.15574	8.04038	8.2923	10.3984
GRIP1 associated protein 1	GRIPAP1	ENSG00000068400	22.8748	46.4761	30.186	48.7799	25.756	50.6864	48.4212	91.0967
FtsJ RNA 2'-O-methyltransferase 1	FTSJ1	ENSG00000068438	34.9737	29.8577	30.5725	26.2294	60.7261	56.771	44.6082	20.5699
proline rich 11	PRR11	ENSG00000068489	8.49921	1.20967	0.260555	0.305344	19.2293	1.61282	0.928925	1.25736
receptor accessory protein 1	REEP1	ENSG00000068615	0.233545	1.6632	0.888752	4.22912	0.401508	0.214757	1.30842	3.69935
ATPase phospholipid transporting 11A	ATP11A	ENSG00000068650	10.0473	26.7199	21.6986	8.37242	5.6982	19.6527	17.5172	6.40347
RNA polymerase I subunit A	POLR1A	ENSG00000068654	9.95872	9.01947	16.4604	9.52896	18.6487	9.54955	11.3748	5.69332
lysosomal protein transmembrane 4 alpha	LAPTM4A	ENSG00000068697	90.2168	116.669	88.8283	66.0753	112.266	207.756	150.055	155.333
tetratricopeptide repeat domain 7A	TTC7A	ENSG00000068724	18.3849	10.8339	7.21805	22.8034	12.7123	19.471	15.8455	30.0621
inositol hexakisphosphate kinase 2	IP6K2	ENSG00000068745	67.1128	71.1398	59.9864	60.6772	96.9534	91.842	72.9573	65.4693
STON1-GTF2A1L readthrough	STON1-GTF2A1L	ENSG00000068781	0.152001	0.799814	0.053321	0.086414	0	2.29333	0.13334	0.044276
S1 RNA binding domain 1	SRBD1	ENSG00000068784	8.40055	6.05165	5.8939	8.99374	4.75887	3.34708	11.2516	11.4097
kinesin family member 2A	KIF2A	ENSG00000068796	129.045	185.067	115.07	215.593	161.664	305.704	110.418	377.37
RAS guanyl releasing protein 2	RASGRP2	ENSG00000068831	0.820147	2.08116	1.10266	1.0308	0.139545	0.460655	1.40152	0.730974
proteasome activator subunit 4	PSME4	ENSG00000068878	30.1689	29.1585	16.6485	27.2393	44.8873	38.3833	46.9931	47.3649
intraflagellar transport 80	IFT80	ENSG00000068885	20.3588	65.329	28.0972	109.015	23.4245	70.5668	58.2639	209.467
sirtuin 2	SIRT2	ENSG00000068903	14.9789	14.0003	9.27374	17.9194	16.0855	19.1533	12.3282	24.498
endoplasmic reticulum lectin 1	ERLEC1	ENSG00000068912	25.5778	43.5995	40.6969	38.7109	26.7515	72.8102	50.8333	64.604
protein phosphatase 2 regulatory subunit B'beta	PPP2R5B	ENSG00000068971	6.2874	6.14399	3.75582	2.67468	5.80358	10.6708	6.51863	6.69688
glycogen phosphorylase, muscle associated	PYGM	ENSG00000068976	1.41161	0.316468	0.220974	0.250092	0.757227	0.502728	0.705566	2.65307
PAGE family member 1	PAGE1	ENSG00000068985	0.11736	1.07369	0.278302	0	0	0.732562	0	0.182173
paired like homeodomain 1	PITX1	ENSG00000069011	61.6962	77.7667	52.8748	71.205	98.7047	115.76	65.0137	57.0403
transient receptor potential cation channel subfamily C member 7	TRPC7	ENSG00000069018	0.129875	0.633386	0.079413	0.127615	0.346485	0.020334	0.170632	0.395001
microtubule associated serine/threonine kinase family member 4	MAST4	ENSG00000069020	15.1095	20.3909	11.5968	23.4794	30.9345	23.2325	19.2574	29.3769
adhesion G protein-coupled receptor F5	ADGRF5	ENSG00000069122	0.123369	0.14647	0.084862	1.55508	0	0	0	0.029446
sidekick cell adhesion molecule 2	SDK2	ENSG00000069188	6.71956	0.896116	0.299351	0.370939	11.9475	0.272367	0.615449	0.205907
ADAM metallopeptidase domain 7	ADAM7	ENSG00000069206	0.012527	0.050184	0.049077	0.045821	0.013232	0	0	0.063846
nucleoporin 133	NUP133	ENSG00000069248	7.85039	13.8573	9.38236	9.65643	5.92704	10.4252	12.0543	16.4483
nuclear casein kinase and cyclin dependent kinase substrate 1	NUCKS1	ENSG00000069275	53.2192	37.9573	34.6761	32.7448	225.619	131.043	63.9909	151.462
VPS35 retromer complex component	VPS35	ENSG00000069329	36.7772	66.8603	28.0407	103.202	101.112	66.4707	48.1249	116.918
DnaJ heat shock protein family (Hsp40) member A2	DNAJA2	ENSG00000069345	49.5326	55.9514	41.5947	63.7049	45.758	55.7434	46.5016	70.3846
BCL3 transcription coactivator	BCL3	ENSG00000069399	34.1457	59.6509	38.2591	30.6879	29.044	65.4006	75.8471	27.9658
potassium voltage-gated channel subfamily A regulatory beta subunit 2	KCNAB2	ENSG00000069424	5.28365	5.11138	1.28826	13.7236	1.60238	2.08717	2.39415	16.8682
ATP binding cassette subfamily C member 9	ABCC9	ENSG00000069431	5.45812	12.3436	8.28346	1.91836	1.8155	8.71878	8.70118	0.673138
galanin and GMAP prepropeptide	GAL	ENSG00000069482	2.16781	2.72617	1.30039	2.55803	0.41363	0.624818	0.443364	0.658536
C-type lectin domain family 2 member D	CLEC2D	ENSG00000069493	1.05039	2.17695	1.22521	9.63016	0.793776	5.13045	7.49041	5.75396
FUN14 domain containing 1	FUNDC1	ENSG00000069509	12.3129	12.6492	11.3905	8.72667	13.3979	19.0964	19.2345	13.5644
monoamine oxidase B	MAOB	ENSG00000069535	1.57797	0.827386	0.246118	0.159766	1.41732	0.30134	0.151355	0.500966
RAR related orphan receptor A	RORA	ENSG00000069667	8.54879	17.9836	12.3664	12.299	6.04309	31.0522	14.3984	22.9145
dopamine receptor D4	DRD4	ENSG00000069696	0.254549	1.01359	0.278807	0.509439	3.31959	1.30382	1.2228	0.825593
transforming growth factor beta receptor 3	TGFBR3	ENSG00000069702	3.47706	3.53749	2.02982	11.1456	5.4417	4.88562	3.69672	9.95359
phospholipase A2 group X	PLA2G10	ENSG00000069764	2.04511	10.0118	3.50583	22.8667	0.95884	10.746	4.58842	23.8756
group 10 secretory phospholipase A2	PLA2G10	ENSG00000069764	2.04511	10.0118	3.50583	22.8667	0.95884	10.746	4.58842	23.8756
hes family bHLH transcription factor 2	HES2	ENSG00000069812	6.85951	10.1793	3.70982	6.10063	19.0776	7.26074	2.71323	2.73349
ATPase Na+/K+ transporting subunit beta 3	ATP1B3	ENSG00000069849	311.609	210.974	67.5831	36.327	576.967	65.4677	68.2637	22.0776
NEDD4 E3 ubiquitin protein ligase	NEDD4	ENSG00000069869	8.65092	3.46495	1.73945	1.47329	9.60126	1.94428	7.00954	2.85507
phosphatidylinositol glycan anchor biosynthesis class B	PIGB	ENSG00000069943	6.97905	6.59737	4.14648	1.81128	14.894	6.73982	8.30906	3.44379
mitogen-activated protein kinase 6	MAPK6	ENSG00000069956	63.0753	76.7009	44.5872	37.6203	71.1191	88.0818	54.4451	80.1971
G protein subunit beta 5	GNB5	ENSG00000069966	18.6044	18.0803	16.308	25.7313	31.2619	25.714	19.6618	32.0934
RAB27A, member RAS oncogene family	RAB27A	ENSG00000069974	10.1031	17.4825	13.9956	12.2262	9.94163	15.1479	12.4608	13.3781
haloacid dehalogenase like hydrolase domain containing 5	HDHD5	ENSG00000069998	6.98214	4.39095	3.91497	5.42997	8.10835	2.73997	4.1968	5.26175
ubiquitin recognition factor in ER associated degradation 1	UFD1	ENSG00000070010	51.902	64.8902	57.3627	71.7783	126.488	111.214	64.165	55.4949
LDL receptor related protein 6	LRP6	ENSG00000070018	5.77513	9.65029	9.33284	6.7855	6.89327	8.00788	8.20894	5.02796
guanylate cyclase 2C	GUCY2C	ENSG00000070019	0.072932	0.066503	0.046324	0.047413	0.056989	0	0	0.354052
secretin	SCT	ENSG00000070031	0.105933	0.086936	0.151394	0.154954	0	0	1.32844	0.809701
PHD and ring finger domains 1	PHRF1	ENSG00000070047	15.3207	13.9825	13.158	19.9086	17.7768	15.4791	15.7178	15.2433
elongator acetyltransferase complex subunit 1	ELP1	ENSG00000070061	21.3218	16.4736	20.5617	25.5252	27.7511	17.7474	18.3517	31.9851
nucleobindin 2	NUCB2	ENSG00000070081	60.2658	120.954	106.417	409.249	30.8492	153.095	98.7885	441.024
profilin 2	PFN2	ENSG00000070087	77.8926	78.4882	47.5887	222.677	129.597	105.445	69.3641	242.126
protein tyrosine phosphatase non-receptor type 3	PTPN3	ENSG00000070159	8.99134	15.1259	14.3695	12.8792	10.5259	23.7855	19.2785	13.6822
spectrin beta, erythrocytic	SPTB	ENSG00000070182	0.238173	0.407522	0.171573	0.298128	1.18518	0.10482	0.99005	1.02829
dual adaptor of phosphotyrosine and 3-phosphoinositides 1	DAPP1	ENSG00000070190	15.6585	28.1405	27.8861	38.2223	21.9835	51.3402	46.1733	63.3927
fibroblast growth factor 10	FGF10	ENSG00000070193	0.059841	0.815227	0.03801	0.041326	0	0.076657	0	0.170983
solute carrier family 44 member 1	SLC44A1	ENSG00000070214	23.5306	10.8181	9.53103	15.2785	20.9104	11.8752	13.2838	23.959
transmembrane protein 260	TMEM260	ENSG00000070269	4.38372	6.72742	5.96739	3.29145	3.82493	6.94034	11.0792	3.94567
SMG6 nonsense mediated mRNA decay factor	SMG6	ENSG00000070366	16.4308	21.9433	13.2944	23.5416	11.2255	25.8585	15.2632	30.9661
exocyst complex component 5	EXOC5	ENSG00000070367	52.0729	61.9769	50.0198	37.5898	63.1332	67.7007	43.5478	58.4877
clathrin heavy chain like 1	CLTCL1	ENSG00000070371	1.70267	0.758404	0.536844	1.98003	2.88214	2.48086	0.810561	3.41258
fibroblast growth factor 22	FGF22	ENSG00000070388	0.343727	0.957405	0.270512	0.729347	0.152451	0.425274	0.33829	0.836124
follistatin like 3	FSTL3	ENSG00000070404	28.2079	9.5786	5.64138	5.1713	38.7443	8.08535	4.26831	1.41778
DiGeorge syndrome critical region gene 2	DGCR2	ENSG00000070413	15.3648	23.2342	11.9817	12.4991	15.2973	14.7439	12.6946	13.3959
ring finger protein 126	RNF126	ENSG00000070423	36.5298	37.4739	29.3562	34.2533	37.8994	26.6641	27.2315	25.603
MAX network transcriptional repressor	MNT	ENSG00000070444	33.9581	28.3553	27.433	21.7953	52.528	34.3316	30.9395	35.0947
ZXD family zinc finger C	ZXDC	ENSG00000070476	4.38589	5.6529	5.61941	6.81123	8.00863	9.05828	8.915	10.6379
jumonji domain containing 6, arginine demethylase and lysine hydroxylase	JMJD6	ENSG00000070495	7.89973	7.46551	5.17275	6.61113	6.94773	14.3619	9.09785	12.5159
DNA polymerase beta	POLB	ENSG00000070501	24.9765	49.2178	27.8823	22.1539	41.8997	40.2415	30.0995	35.0201
ST6 N-acetylgalactosaminide alpha-2,6-sialyltransferase 1	ST6GALNAC1	ENSG00000070526	68.1069	146.473	254.841	126.748	16.0558	130.056	209.948	60.7922
WD repeat domain, phosphoinositide interacting 1	WIPI1	ENSG00000070540	48.662	65.0849	76.9252	62.8308	54.5141	94.0186	89.5285	63.6339
FERM and PDZ domain containing 1	FRMPD1	ENSG00000070601	0.194133	0.257692	0.687256	0.072916	0	0.030527	1.06706	0.414163
glucosylceramidase beta 2	GBA2	ENSG00000070610	6.37869	9.52187	11.7343	6.91653	16.7993	27.2139	25.0629	18.406
N-deacetylase and N-sulfotransferase 1	NDST1	ENSG00000070614	29.8953	11.6358	7.52949	9.35904	55.7646	8.80564	9.55548	6.82353
asparagine synthetase (glutamine-hydrolyzing)	ASNS	ENSG00000070669	3.98092	6.70467	4.76193	3.939	3.63116	6.95135	7.07206	2.41742
adaptor related protein complex 3 subunit mu 2	AP3M2	ENSG00000070718	4.78892	7.05394	1.98868	24.5488	8.16312	11.823	13.581	40.0998
cyclic nucleotide gated channel subunit beta 1	CNGB1	ENSG00000070729	1.61722	1.08061	1.66512	0.860251	0.316257	0.108794	0.597982	1.47696
ST6 N-acetylgalactosaminide alpha-2,6-sialyltransferase 2	ST6GALNAC2	ENSG00000070731	44.2232	21.7999	2.45531	35.441	89.6489	7.23422	10.5909	43.7375
choline O-acetyltransferase	CHAT	ENSG00000070748	0.061367	1.10695	0.650961	0.895397	0.089647	0.059377	0.017397	0.095978
poly(A) binding protein cytoplasmic 1	PABPC1	ENSG00000070756	758.683	1053.55	600.491	560.562	1035.81	1057.3	897.534	507.459
testis associated actin remodelling kinase 2	TESK2	ENSG00000070759	2.92272	5.36188	1.52253	2.123	3.25576	4.19406	2.9484	3.10645
cilia and flagella associated protein 20	CFAP20	ENSG00000070761	16.8388	26.7464	17.7955	107.549	34.8207	40.9174	27.7654	97.2808
casein kinase 2 alpha 2	CSNK2A2	ENSG00000070770	25.2831	24.1113	16.1372	15.572	23.765	23.6703	17.1165	16.5713
protein tyrosine phosphatase non-receptor type 21	PTPN21	ENSG00000070778	6.34913	12.6293	8.04379	9.64537	6.38237	10.5852	13.0218	20.078
eukaryotic translation initiation factor 2B subunit gamma	EIF2B3	ENSG00000070785	7.79508	12.0099	6.98383	7.60991	12.6245	5.41478	7.62232	10.4292
calcium/calmodulin dependent protein kinase II alpha	CAMK2A	ENSG00000070808	0.223815	0.725722	0.242489	0.249695	1.25238	0.961609	0.54135	0.806985
treacle ribosome biogenesis factor 1	TCOF1	ENSG00000070814	28.4868	10.3235	14.704	17.3513	21.5771	8.2912	9.26396	5.0942
cell division cycle 42	CDC42	ENSG00000070831	48.7177	127.878	38.031	93.5789	211.743	160.512	80.5402	216.937
oxysterol binding protein like 3	OSBPL3	ENSG00000070882	40.4406	28.0582	7.39819	30.8423	51.0977	44.2852	37.72	45.8587
EPH receptor A8	EPHA8	ENSG00000070886	0.150617	0.70348	0.130707	0.239772	0.798711	0.255965	0.337299	0.748104
solute carrier family 12 member 3	SLC12A3	ENSG00000070915	0.159656	0.438418	0.139256	0.391276	0	0.102959	0	0.376711
RAD18 E3 ubiquitin protein ligase	RAD18	ENSG00000070950	13.2535	6.03222	6.97826	4.99808	14.203	7.22612	7.39193	6.55415
ATPase plasma membrane Ca2+ transporting 1	ATP2B1	ENSG00000070961	5.99801	10.8314	6.87664	6.82574	4.42195	9.39231	20.8813	4.34766
transient receptor potential cation channel subfamily M member 5	TRPM5	ENSG00000070985	0.206659	0.453038	0.137181	0.186951	0.174785	0.10939	0.104911	0.832327
NCK adaptor protein 2	NCK2	ENSG00000071051	39.5877	47.1873	26.3009	79.0396	20.203	37.0392	18.4739	74.4584
mitogen-activated protein kinase kinase kinase kinase 4	MAP4K4	ENSG00000071054	58.7106	77.6881	47.7853	66.6988	110.743	77.4232	57.6451	79.1957
alpha-1,3-mannosyl-glycoprotein 4-beta-N-acetylglucosaminyltransferase A	MGAT4A	ENSG00000071073	3.14381	11.1146	12.5625	3.19388	0.104858	23.6245	19.7724	5.60298
ribosomal protein L31	RPL31	ENSG00000071082	613.48	525.35	349.966	364.603	1054.16	539.818	595.145	448.885
WD repeat domain 1	WDR1	ENSG00000071127	1342.3	1300.61	1114.72	1033.97	1529.1	1534.2	1126.45	1148.81
sorting nexin 13	SNX13	ENSG00000071189	14.8985	27.5461	20.355	25.3185	23.3939	36.0093	30.0373	36.7065
membrane spanning 4-domains A12	MS4A12	ENSG00000071203	0.132097	1.09916	0.133622	0.185378	0	0	0	0.227114
Rho GTPase activating protein 10	ARHGAP10	ENSG00000071205	9.07757	7.74399	3.90665	3.72245	14.8464	8.38893	5.99804	6.50038
ribosomal protein S6 kinase A2	RPS6KA2	ENSG00000071242	6.25366	26.7658	28.5565	63.0518	2.57923	34.1989	28.5883	34.5197
inhibitor of growth family member 3	ING3	ENSG00000071243	11.0528	14.695	16.2339	9.85166	12.032	8.74325	8.52117	5.95443
vasohibin 1	VASH1	ENSG00000071246	0.501055	1.56358	1.47756	0.5717	0.258722	0.056389	0.092053	1.2803
LIM and cysteine rich domains 1	LMCD1	ENSG00000071282	5.68197	3.4623	4.09503	7.56333	6.72516	2.78023	3.66191	3.01027
BUD23 rRNA methyltransferase and ribosome maturation factor	BUD23	ENSG00000071462	24.4722	28.9144	22.9794	61.3552	23.178	33.1859	24.8774	61.4246
SEL1L adaptor subunit of SYVN1 ubiquitin ligase	SEL1L	ENSG00000071537	53.8615	65.292	60.1063	64.9304	38.4691	79.5106	49.8124	49.2137
thyroid hormone receptor interactor 13	TRIP13	ENSG00000071539	3.95104	3.20899	1.08679	42.8033	58.6427	4.32925	17.8348	63.0995
ATPase H+ transporting accessory protein 1	ATP6AP1	ENSG00000071553	24.7678	38.8853	29.7344	49.1151	19.704	40.4393	34.9735	47.3258
transcription factor 3	TCF3	ENSG00000071564	33.6076	30.6484	22.4321	30.2782	39.586	17.9624	23.1632	13.4962
tribbles pseudokinase 2	TRIB2	ENSG00000071575	4.62027	9.47432	8.01873	8.23872	1.08125	9.70176	8.39379	3.402
DAZ associated protein 1	DAZAP1	ENSG00000071626	58.2174	48.3377	47.4205	42.6896	62.8334	49.3095	49.9078	59.4826
methyl-CpG binding domain protein 3	MBD3	ENSG00000071655	16.7056	9.02926	13.119	10.7903	20.2381	13.7721	11.213	9.08976
prolactin releasing hormone	PRLH	ENSG00000071677	0.568276	12.1746	0	0	0	0	0	0
helicase like transcription factor	HLTF	ENSG00000071794	5.39687	6.40499	6.9635	8.2581	7.14151	7.7165	6.74267	8.91815
family with sequence similarity 50 member A	FAM50A	ENSG00000071859	54.5831	47.1241	59.965	92.1613	35.6787	70.4654	47.4373	96.0579
FAM3 metabolism regulating signaling molecule A	FAM3A	ENSG00000071889	9.21459	19.7784	12.8978	18.9916	14.6494	20.0019	9.7339	21.7824
cleavage and polyadenylation specific factor 1	CPSF1	ENSG00000071894	31.4113	29.8662	21.2426	24.1012	25.626	37.1944	21.3326	39.6344
myosin IIIB	MYO3B	ENSG00000071909	0.940122	0.512231	0.084465	0.137826	1.80273	0.28107	0.246681	0.268491
cytochrome b reductase 1	CYBRD1	ENSG00000071967	22.5011	18.2992	19.8699	9.54403	7.48324	8.61753	17.8432	4.25506
cadherin 19	CDH19	ENSG00000071991	0.108789	0.759774	0.047815	0.030078	0	0.206451	0.200374	0.006161
programmed cell death 2	PDCD2	ENSG00000071994	36.1023	53.3827	50.7607	38.6476	78.1088	38.5946	47.2091	36.3721
solute carrier family 6 member 15	SLC6A15	ENSG00000072041	6.93201	0.400902	0.341491	0.150777	4.06012	0.822919	3.99986	0.874466
retinol dehydrogenase 11	RDH11	ENSG00000072042	42.0176	47.2841	52.1607	19.788	42.5705	30.253	50.3368	12.2939
protein kinase cAMP-activated catalytic subunit alpha	PRKACA	ENSG00000072062	61.9078	72.8661	85.7284	81.3876	56.5511	83.0703	76.3288	65.1248
adhesion G protein-coupled receptor L1	ADGRL1	ENSG00000072071	27.6679	27.7811	28.8512	34.6563	13.8491	26.7246	26.4061	42.3964
secreted phosphoprotein 2	SPP2	ENSG00000072080	0.283309	0.118005	0	1.68761	0	0	0	0.577586
actinin alpha 1	ACTN1	ENSG00000072110	252.76	74.241	45.0043	134.236	440.074	41.841	68.8086	90.3379
zinc finger FYVE-type containing 26	ZFYVE26	ENSG00000072121	3.03534	7.76818	4.88259	6.10316	3.81834	17.6035	6.40088	14.5909
ribosomal protein S6 kinase A6	RPS6KA6	ENSG00000072133	36.3832	3.39785	0.417477	3.25753	0.420807	1.77897	1.97768	4.31295
epsin 2	EPN2	ENSG00000072134	15.1872	33.8292	27.2837	43.5263	60.0625	65.201	73.3659	88.9272
protein tyrosine phosphatase non-receptor type 18	PTPN18	ENSG00000072135	22.119	34.615	30.5967	32.7477	30.4436	42.3707	40.6947	29.4987
LIM zinc finger domain containing 2	LIMS2	ENSG00000072163	1.00919	2.70067	0.295863	1.03819	1.8495	0.611061	0.385819	1.00648
acid sensing ion channel subunit family member 4	ASIC4	ENSG00000072182	0.197143	0.41085	0.016781	0.219748	0.012505	1.01155	0.102288	0.420956
striated muscle enriched protein kinase	SPEG	ENSG00000072195	3.28448	1.49476	0.429275	2.307	3.91607	0.846029	5.74398	2.70337
ligand of numb-protein X 1	LNX1	ENSG00000072201	10.6561	28.962	20.5182	29.2376	15.4312	35.6153	42.247	23.3213
aldehyde dehydrogenase 3 family member A2	ALDH3A2	ENSG00000072210	103.48	78.0333	63.1888	68.5056	152.576	61.7799	90.0281	88.0823
transferrin receptor	TFRC	ENSG00000072274	20.5512	42.1784	29.5106	12.8479	21.5134	67.5838	47.5589	21.9211
sterol regulatory element binding transcription factor 1	SREBF1	ENSG00000072310	157.826	129.147	68.5378	67.6649	177.881	176.358	125.995	115.913
transient receptor potential cation channel subfamily C member 5	TRPC5	ENSG00000072315	0.044249	0.073041	0.033959	0.036856	0.027669	0.020994	0.003691	0.046987
ALF transcription elongation factor 4	AFF4	ENSG00000072364	100.143	118.166	103.726	91.4934	134.962	147.662	143.001	107.052
ubiquitin conjugating enzyme E2 D1	UBE2D1	ENSG00000072401	12.2662	26.5626	18.2385	12.9604	16.3097	43.4059	34.5094	35.954
protein associated with LIN7 1, MAGUK p55 family member	PALS1	ENSG00000072415	18.6253	18.4015	21.1831	14.0919	13.9563	35.6166	22.654	21.0965
Rho related BTB domain containing 1	RHOBTB1	ENSG00000072422	1.90436	6.74068	2.10691	27.8008	3.48529	8.9132	2.71473	17.9884
structural maintenance of chromosomes 1A	SMC1A	ENSG00000072501	99.0392	83.5237	78.8632	114.93	67.2179	54.7456	61.8848	79.1824
hydroxysteroid 17-beta dehydrogenase 10	HSD17B10	ENSG00000072506	16.5629	12.7148	10.0105	5.80721	23.1041	6.50207	7.24385	1.98505
microtubule affinity regulating kinase 2	MARK2	ENSG00000072518	21.7807	46.326	31.7338	44.0515	24.5871	49.4466	35.6372	46.5474
hyaluronan mediated motility receptor	HMMR	ENSG00000072571	9.37349	2.93739	0.610887	1.86803	19.7254	0.779359	1.65778	4.26547
checkpoint with forkhead and ring finger domains	CHFR	ENSG00000072609	44.6091	57.0697	43.2294	35.2248	45.4373	54.3604	52.2234	45.8508
thyrotropin releasing hormone degrading enzyme	TRHDE	ENSG00000072657	0.115476	0.926011	0.557913	0.055454	0.825982	0.188512	0.024392	0.7894
prolyl 4-hydroxylase subunit alpha 2	P4HA2	ENSG00000072682	23.9709	20.2153	12.8977	43.0114	41.1865	28.1952	12.9264	38.9814
Fc gamma receptor IIb	FCGR2B	ENSG00000072694	0.569631	0.624084	0.226526	0.369396	0.519753	0.022545	0.009908	0.266356
nuclear factor of activated T cells 3	NFATC3	ENSG00000072736	9.03932	13.669	8.15627	11.8065	8.64949	10.5183	14.6046	11.3064
tRNA nucleotidyl transferase 1	TRNT1	ENSG00000072756	26.7403	25.8416	8.42757	20.661	23.8869	28.7893	34.0179	23.2996
acyl-CoA dehydrogenase very long chain	ACADVL	ENSG00000072778	108.829	135.485	79.9963	79.5343	161.814	358.93	223.289	235.174
serine/threonine kinase 10	STK10	ENSG00000072786	11.3829	17.7702	8.71397	16.0165	21.6827	11.5516	7.38146	17.4662
F-box and WD repeat domain containing 11	FBXW11	ENSG00000072803	15.1642	24.4006	14.7389	40.7068	11.0453	66.5228	69.9555	41.4975
ArfGAP with coiled-coil, ankyrin repeat and PH domains 1	ACAP1	ENSG00000072818	2.44227	3.30565	0.313717	1.65781	0.018188	1.54988	4.24381	7.24566
collapsin response mediator protein 1	CRMP1	ENSG00000072832	0.250733	0.379821	0.248471	0.422639	0.140642	0.256459	0.015011	0.865991
EvC ciliary complex subunit 1	EVC	ENSG00000072840	8.88922	4.37049	3.69068	2.94321	8.09445	2.27975	3.98574	3.48617
derlin 2	DERL2	ENSG00000072849	31.8177	27.1	24.0239	22.8295	32.7472	43.6348	45.4321	30.4068
SID1 transmembrane family member 1	SIDT1	ENSG00000072858	5.31989	14.1348	8.99175	13.3567	3.15694	10.529	19.4461	18.3266
nudE neurodevelopment protein 1	NDE1	ENSG00000072864	38.355	27.5511	11.8991	35.6959	65.4593	19.5007	35.0768	62.0212
inositol 1,4,5-triphosphate receptor associated 1	IRAG1	ENSG00000072952	1.38274	1.47015	1.0536	0.217188	1.0728	0.462901	2.19711	0.674096
transmembrane protein 38A	TMEM38A	ENSG00000072954	1.86764	3.14842	2.13286	1.6606	3.27459	3.46864	2.72335	1.36358
adaptor related protein complex 1 subunit mu 1	AP1M1	ENSG00000072958	28.8304	36.3974	28.4555	61.1266	54.994	35.3227	24.1125	43.6958
PVR cell adhesion molecule	PVR	ENSG00000073008	22.7117	22.6899	9.16484	6.01801	37.1387	9.85238	29.2848	3.32699
X-ray repair cross complementing 1	XRCC1	ENSG00000073050	8.38241	15.679	5.11219	26.5358	6.90661	15.8759	5.21456	16.3016
scavenger receptor class B member 1	SCARB1	ENSG00000073060	36.909	21.2388	24.4034	9.17088	30.6245	18.38	26.7357	12.4887
cytochrome P450 family 2 subfamily W member 1	CYP2W1	ENSG00000073067	5.06809	1.09058	2.0838	1.24848	0.039695	1.45127	0.18127	0.254839
minichromosome maintenance complex component 2	MCM2	ENSG00000073111	17.7131	8.7878	2.57996	11.0965	17.4006	1.2233	1.12551	3.20193
Mov10 like RNA helicase 1	MOV10L1	ENSG00000073146	3.88713	2.29858	4.70889	3.07984	0.143789	0.014221	0.151635	0.47916
pannexin 2	PANX2	ENSG00000073150	1.42238	1.79426	2.00806	1.85756	0.712162	2.65543	1.45957	1.96687
selenoprotein O	SELENOO	ENSG00000073169	5.17736	5.72121	3.06395	6.03887	5.01682	5.61163	3.12041	6.1781
tumor protein p63	TP63	ENSG00000073282	171.152	21.2373	5.56182	4.5905	213.112	1.94853	11.5711	0.45588
alpha kinase 1	ALPK1	ENSG00000073331	6.70953	13.6128	10.0013	15.2351	4.65306	17.4581	19.8037	22.8547
LLGL scribble cell polarity complex component 2	LLGL2	ENSG00000073350	10.4037	39.4516	33.6932	79.1646	15.3254	63.8804	53.2588	108.727
phosphodiesterase 8A	PDE8A	ENSG00000073417	11.501	12.0632	15.5092	5.96843	17.1843	27.4279	27.1716	17.0576
chloride voltage-gated channel 4	CLCN4	ENSG00000073464	1.00865	2.92201	2.16481	2.67239	1.76294	0.912933	1.75038	1.17159
notchless homolog 1	NLE1	ENSG00000073536	3.07602	2.86179	0.653514	0.395141	3.0469	1.85814	1.15567	0.775287
succinate dehydrogenase complex flavoprotein subunit A	SDHA	ENSG00000073578	53.1493	53.6161	54.0986	52.3769	93.7754	102.904	67.8418	66.9679
SWI/SNF related, matrix associated, actin dependent regulator of chromatin, subfamily e, member 1	SMARCE1	ENSG00000073584	112.488	107.659	91.2268	75.3562	133.168	137.764	103.878	89.1861
fibronectin type III domain containing 8	FNDC8	ENSG00000073598	0.464298	0.130641	0.081381	0.090573	0.447807	0.589064	0.040113	0.033806
gasdermin B	GSDMB	ENSG00000073605	15.2434	16.3111	13.7671	59.8411	9.92593	37.1378	29.2129	46.4301
lysine demethylase 5A	KDM5A	ENSG00000073614	48.8051	60.8255	58.024	54.8963	47.1241	59.7351	68.6995	66.2024
ADAM metallopeptidase domain 11	ADAM11	ENSG00000073670	0.405257	0.688457	0.499687	0.566697	0.310971	0.11442	0.372146	0.548682
protein phosphatase 2 regulatory subunit B''alpha	PPP2R3A	ENSG00000073711	8.29055	7.94525	7.42481	6.8325	9.56057	7.68092	8.66869	6.14908
FERM domain containing kindlin 2	FERMT2	ENSG00000073712	15.8503	10.4858	5.51516	5.03545	14.9993	8.41714	9.82929	5.3164
ATP binding cassette subfamily B member 11	ABCB11	ENSG00000073734	1.43227	1.08704	0.722411	0.872346	2.03649	1.32237	4.346	1.84538
dehydrogenase/reductase 9	DHRS9	ENSG00000073737	98.0656	487.519	287.819	184.523	59.5665	594.546	731.956	201.141
CD5 molecule like	CD5L	ENSG00000073754	0.022444	0.01228	0.128888	0.036478	0	0.230003	0.112327	0.019169
prostaglandin-endoperoxide synthase 2	PTGS2	ENSG00000073756	115.347	63.8331	66.7021	14.217	39.0226	16.7165	27.9813	2.23881
insulin like growth factor 2 mRNA binding protein 2	IGF2BP2	ENSG00000073792	51.1643	81.9675	65.7431	43.3306	140.573	98.4099	86.6406	185.771
mitogen-activated protein kinase kinase kinase 13	MAP3K13	ENSG00000073803	24.8826	57.2494	44.1526	81.6958	14.0474	74.3059	42.5892	87.9739
ST6 beta-galactoside alpha-2,6-sialyltransferase 1	ST6GAL1	ENSG00000073849	30.611	68.9006	83.5647	78.3074	9.54254	65.7518	70.9751	41.995
T-box transcription factor 21	TBX21	ENSG00000073861	0.19534	0.112697	0.071721	0.998232	0.035254	0.127405	0.093789	0.676583
FRY microtubule binding protein	FRY	ENSG00000073910	4.82176	28.1013	25.4609	10.3572	1.56047	27.9792	19.9341	25.0282
phosphatidylinositol binding clathrin assembly protein	PICALM	ENSG00000073921	103.324	131.085	103.001	62.4706	114.355	266.423	152.018	155.276
N-ethylmaleimide sensitive factor, vesicle fusing ATPase	NSF	ENSG00000073969	28.7537	39.6661	37.1559	22.3257	15.2788	44.2069	55.3958	29.8869
GLI family zinc finger 2	GLI2	ENSG00000074047	1.33933	0.779279	2.79184	0.813387	1.06574	2.34002	2.12663	0.399603
cytoplasmic linker associated protein 1	CLASP1	ENSG00000074054	49.7888	38.9925	17.2803	45.0787	102.708	27.2922	43.8237	55.004
mitochondrial ribosomal protein S34	MRPS34	ENSG00000074071	42.1896	44.3177	41.3843	45.2132	59.2484	38.8526	38.9723	28.5919
notch receptor 3	NOTCH3	ENSG00000074181	10.604	51.6176	30.8339	6.66256	17.3171	18.2821	22.0598	2.03099
chloride nucleotide-sensitive channel 1A	CLNS1A	ENSG00000074201	126.531	86.1107	89.6539	97.3247	164.405	105.398	97.7779	132.485
protein phosphatase 2 regulatory subunit Bgamma	PPP2R2C	ENSG00000074211	1.35729	5.79208	0.940319	2.3642	3.14242	10.4176	5.74359	2.89544
TEA domain transcription factor 2	TEAD2	ENSG00000074219	8.6329	7.39977	1.47781	2.48517	8.41742	2.54242	3.31276	1.71483
embryonic ectoderm development	EED	ENSG00000074266	11.1121	17.1945	9.56795	18.9109	11.3134	23.8037	9.8609	27.0173
cadherin related family member 2	CDHR2	ENSG00000074276	0.125741	0.51173	0.461755	0.541888	0.354107	0.716831	0.241682	0.77803
synuclein beta	SNCB	ENSG00000074317	0.720966	0.294146	0.340969	0.222803	0.073116	0	0.038741	0.452406
tumor susceptibility 101	TSG101	ENSG00000074319	18.4241	34.5529	21.9981	44.7173	44.2965	32.2832	24.8662	44.0488
nuclear cap binding subunit 3	NCBP3	ENSG00000074356	10.0502	23.8026	20.2188	24.4178	8.33616	16.9279	11.9176	50.8867
ATPase sarcoplasmic/endoplasmic reticulum Ca2+ transporting 3	ATP2A3	ENSG00000074370	2.23439	3.46675	4.5301	3.16612	3.52858	5.12818	1.7834	1.8602
carbonic anhydrase 12	CA12	ENSG00000074410	18.0582	21.9006	9.87004	4.21436	34.6713	14.4859	7.86641	1.42666
monoglyceride lipase	MGLL	ENSG00000074416	3.02565	162.693	110.768	302.593	131.495	140.532	32.5873	125.791
netrin 4	NTN4	ENSG00000074527	34.2532	62.9433	58.0926	43.3122	23.6342	99.7878	84.7502	61.4145
BCS1 homolog, ubiquinol-cytochrome c reductase complex chaperone	BCS1L	ENSG00000074582	4.55625	7.17563	4.35814	6.55514	29.4283	7.07404	7.74444	9.65309
NUAK family kinase 1	NUAK1	ENSG00000074590	18.3758	7.47208	6.59617	2.79235	14.6484	4.71317	6.82023	5.51889
dipeptidyl peptidase 8	DPP8	ENSG00000074603	17.9167	23.8998	18.19	18.8626	16.8028	21.4106	18.8251	20.0336
solute carrier family 24 member 1	SLC24A1	ENSG00000074621	5.3258	6.16213	2.70012	13.5286	3.51084	8.4575	8.91696	10.7356
zinc finger protein 532	ZNF532	ENSG00000074657	28.3764	33.2241	26.6064	9.54983	37.5376	34.2599	26.1482	16.8655
scavenger receptor class F member 1	SCARF1	ENSG00000074660	0.798597	1.09825	1.08216	2.13461	1.12123	1.32377	1.08824	1.03676
lectin, mannose binding 1	LMAN1	ENSG00000074695	83.0479	106.534	89.5812	86.1607	82.9021	168.562	121.194	135.669
3-hydroxyacyl-CoA dehydratase 3	HACD3	ENSG00000074696	28.9987	27.7525	26.7065	43.3465	23.156	34.3624	28.2037	39.0193
interaction protein for cytohesin exchange factors 1	IPCEF1	ENSG00000074706	0.32377	3.35297	3.06164	0.478048	0.024162	1.31937	2.03872	0.986446
zinc finger ZZ-type and EF-hand domain containing 1	ZZEF1	ENSG00000074755	11.7072	22.5809	18.5464	13.1425	12.5486	22.9362	20.9516	27.128
NADPH oxidase 3	NOX3	ENSG00000074771	0.414058	0.152567	0.140823	0.164724	0.078025	0.288649	0.202978	0.086593
enolase 1	ENO1	ENSG00000074800	888.223	338.826	364.08	244.863	1322.07	477.127	406.83	292.824
solute carrier family 12 member 1	SLC12A1	ENSG00000074803	0.09731	0.114649	0.15532	0.167634	0.024584	0.333049	0.113203	1.09241
myeloid derived growth factor	MYDGF	ENSG00000074842	47.6079	45.2612	46.3145	27.1943	61.8046	56.5696	48.0677	27.4562
anoctamin 8	ANO8	ENSG00000074855	3.52792	6.53749	4.37755	3.69313	4.3335	7.55309	5.17386	4.34401
tubulin epsilon 1	TUBE1	ENSG00000074935	7.2906	11.5198	11.3481	25.3272	5.27146	21.1989	10.5792	35.4968
Rho guanine nucleotide exchange factor 10 like	ARHGEF10L	ENSG00000074964	5.66481	13.0837	9.45406	9.30941	5.19383	20.0264	19.1329	11.2283
TXK tyrosine kinase	TXK	ENSG00000074966	0	0.009371	0.041921	0.010736	0.455411	1.48796	0.302184	0.230782
WSC domain containing 2	WSCD2	ENSG00000075035	0.869045	0.158954	1.75717	1.2648	0.119149	0.817034	0.414032	0.296887
potassium voltage-gated channel subfamily Q member 2	KCNQ2	ENSG00000075043	38.2505	41.7362	7.70193	55.429	0.059646	43.9211	1.41929	105.746
tachykinin receptor 2	TACR2	ENSG00000075073	0.376925	0.01204	0.279973	0.171741	0.082795	0.033514	0	0.120932
actin related protein 6	ACTR6	ENSG00000075089	11.4139	12.0788	10.3998	18.1197	13.7228	19.5153	19.8844	26.4555
TIMELESS interacting protein	TIPIN	ENSG00000075131	6.66707	4.59785	2.91152	7.19592	4.64327	5.21235	5.41706	6.93837
sorcin	SRI	ENSG00000075142	70.7552	114.356	83.0765	230.469	85.7496	131.279	90.7865	255.143
eukaryotic translation initiation factor 4 gamma 3	EIF4G3	ENSG00000075151	26.8918	42.1673	41.4925	69.3932	21.1879	48.7462	43.6118	69.0198
nucleoporin 37	NUP37	ENSG00000075188	9.66027	15.1027	7.01735	14.4903	19.0112	13.5369	15.2051	16.6239
semaphorin 3A	SEMA3A	ENSG00000075213	7.52606	38.5814	13.2866	8.90029	15.8485	12.9531	20.2654	6.91096
G2 and S-phase expressed 1	GTSE1	ENSG00000075218	1.54027	0.517986	0.574026	0.245624	4.97612	0.185055	0.128483	0.081063
semaphorin 3C	SEMA3C	ENSG00000075223	151.135	96.4861	53.7921	66.7011	190.106	66.0591	74.2357	47.8522
tetratricopeptide repeat domain 38	TTC38	ENSG00000075234	2.36034	15.9441	3.4269	7.89405	6.91784	3.08574	6.98491	23.7276
acetyl-CoA acetyltransferase 1	ACAT1	ENSG00000075239	14.7717	22.642	14.5721	33.0052	15.7482	21.3364	22.5109	52.6189
GRAM domain containing 4	GRAMD4	ENSG00000075240	60.5489	120.733	45.7389	24.6741	45.264	99.6067	68.1766	44.0264
cadherin EGF LAG seven-pass G-type receptor 1	CELSR1	ENSG00000075275	55.9459	45.0252	45.8103	64.8955	83.2792	75.6745	51.6044	126.062
Wnt family member 8B	WNT8B	ENSG00000075290	0.061231	0.249572	0.214668	0.044028	0	0.052731	0.278546	0.413064
zinc finger protein 638	ZNF638	ENSG00000075292	40.7143	52.7421	51.0143	65.6772	66.6038	72.1132	77.0801	59.7071
solute carrier family 25 member 40	SLC25A40	ENSG00000075303	10.3948	5.53647	4.71048	6.26382	7.96912	11.1532	21.512	17.3531
translocase of inner mitochondrial membrane 21	TIMM21	ENSG00000075336	37.4833	34.1383	29.8705	26.5001	47.8522	38.3589	31.9342	20.6235
adducin 2	ADD2	ENSG00000075340	2.31042	2.06272	2.78859	1.46288	0.182567	0.496401	1.01365	0.323125
fibroblast growth factor 4	FGF4	ENSG00000075388	0.085496	0.963874	0.086126	0.201398	0.056509	0.325318	0.714871	1.03419
RAS protein activator like 2	RASAL2	ENSG00000075391	21.6691	22.8368	10.9795	28.8579	26.3641	23.3117	23.261	37.9386
VPS9 domain containing 1	VPS9D1	ENSG00000075399	2.59791	20.7044	4.05861	11.7741	6.10804	6.58897	6.99749	5.21832
zinc finger protein 37A	ZNF37A	ENSG00000075407	3.96724	3.86721	3.7495	3.71267	3.56584	4.36167	4.1413	6.4021
microtubule affinity regulating kinase 3	MARK3	ENSG00000075413	39.5699	29.9064	21.2988	37.0217	57.0342	72.6541	58.2722	51.4904
solute carrier family 25 member 3	SLC25A3	ENSG00000075415	144.911	103.382	95.5871	76.335	201.409	129.034	139.105	83.5295
fibronectin type III domain containing 3B	FNDC3B	ENSG00000075420	52.4636	89.6756	74.3147	47.7746	77.5278	103.239	122.367	36.1717
FOS like 2, AP-1 transcription factor subunit	FOSL2	ENSG00000075426	106.409	93.5951	89.5875	59.0883	76.8254	95.8016	82.6995	66.4551
calcium voltage-gated channel auxiliary subunit gamma 5	CACNG5	ENSG00000075429	0.019665	0.115814	0.029721	0.052693	0.123712	0.029016	0.019239	0.219486
calcium voltage-gated channel auxiliary subunit gamma 4	CACNG4	ENSG00000075461	4.83258	3.11584	0.613375	14.0399	4.84851	3.19125	1.43545	14.6062
FRY like transcription coactivator	FRYL	ENSG00000075539	44.7359	53.6319	36.5534	36.4278	102.505	57.9085	49.1337	73.468
transmembrane protein 131	TMEM131	ENSG00000075568	26.2157	27.7687	23.84	38.4505	18.3115	16.4109	24.9535	18.8036
fascin actin-bundling protein 1	FSCN1	ENSG00000075618	44.3549	22.7572	4.41794	5.35404	119.745	24.7657	13.0009	2.42364
actin beta	ACTB	ENSG00000075624	3835.04	3303.3	2598	2518.5	5291.3	3827.98	3920.14	3544.4
molybdenum cofactor sulfurase	MOCOS	ENSG00000075643	8.01918	11.7136	9.15761	9.83048	10.3739	5.43833	14.9373	1.87153
phospholipase D1	PLD1	ENSG00000075651	16.8367	31.4345	25.1778	24.7576	14.7856	24.5725	24.5817	30.4612
ATPase H+/K+ transporting non-gastric alpha2 subunit	ATP12A	ENSG00000075673	45.3806	97.1902	154.583	106.349	0.861158	61.6482	46.1958	74.3295
WD repeat domain 62	WDR62	ENSG00000075702	0.811169	2.09482	0.754943	1.13275	6.1241	1.43866	0.781074	3.34285
discs large MAGUK scaffold protein 1	DLG1	ENSG00000075711	85.3611	138.046	84.3971	185.264	179.1	223.183	170.967	251.533
RAB7A, member RAS oncogene family	RAB7A	ENSG00000075785	177.123	187.352	131.853	181.454	225.841	200.683	143.181	201.298
B cell receptor associated protein 29	BCAP29	ENSG00000075790	36.7402	28.2318	34.5385	24.838	47.6196	66.6413	185.117	33.3015
SEC31 homolog B, COPII coat complex component	SEC31B	ENSG00000075826	0.846592	0.800199	0.688829	0.49903	0.962967	5.27062	3.07056	1.08123
spliceosome associated factor 3, U4/U6 recycling protein	SART3	ENSG00000075856	38.9704	45.4603	31.3249	67.1383	29.1047	97.5897	39.5667	68.7694
Rho GTPase activating protein 15	ARHGAP15	ENSG00000075884	2.02909	2.13542	0.645238	0.134128	0.105911	0.271393	0.169087	4.04842
tubulin alpha 3d	TUBA3D	ENSG00000075886	0	0.060499	0	0.144181	0	0	0	0.338202
paired box 2	PAX2	ENSG00000075891	0.416346	0.755402	0.243522	0.513514	0.226847	0.42051	0.086428	0.62924
exosome component 7	EXOSC7	ENSG00000075914	12.7331	9.65633	9.43821	8.49893	11.3362	10.1679	18.246	17.5001
kinesin associated protein 3	KIFAP3	ENSG00000075945	4.28079	9.74129	8.38541	23.4917	20.9927	32.1144	11.5573	50.2307
makorin ring finger protein 2	MKRN2	ENSG00000075975	8.72982	7.42829	8.09188	8.4065	8.10178	15.3234	10.405	13.3292
minichromosome maintenance complex component 6	MCM6	ENSG00000076003	15.2599	3.2686	1.81298	2.24538	12.9661	3.32741	1.54121	1.2083
RNA exonuclease 2	REXO2	ENSG00000076043	51.6068	63.9462	49.6337	54.6566	66.2983	54.5894	46.6956	54.522
RNA binding motif protein 7	RBM7	ENSG00000076053	42.7968	50.5945	45.5219	27.4457	37.0043	69.7504	60.5456	45.2622
RNA binding motif single stranded interacting protein 2	RBMS2	ENSG00000076067	49.9348	56.4659	45.8755	30.9601	71.4685	65.2125	84.3313	37.9604
bromodomain adjacent to zinc finger domain 2A	BAZ2A	ENSG00000076108	105.069	143.813	151.617	118.266	131.734	259.098	169.655	188.089
protein tyrosine phosphatase non-receptor type 23	PTPN23	ENSG00000076201	14.5583	22.6155	10.888	21.6971	21.2288	56.5235	28.1165	15.9655
mutL homolog 1	MLH1	ENSG00000076242	13.609	10.5819	10.3774	16.9368	12.4823	19.0918	19.5243	23.4579
uracil DNA glycosylase	UNG	ENSG00000076248	19.8272	20.4672	10.6232	10.9406	27.9131	16.215	8.69758	7.09841
flavin containing dimethylaniline monoxygenase 4	FMO4	ENSG00000076258	2.43672	6.66423	2.42879	8.25222	5.83399	5.02796	5.48611	4.59101
kelch like family member 20	KLHL20	ENSG00000076321	5.60592	5.18398	7.31114	7.08775	5.02053	8.62408	7.88095	8.80951
regulator of G protein signaling 11	RGS11	ENSG00000076344	0.462314	2.4787	0.122158	0.210997	0.382705	0.080803	0.376258	0.271782
solute carrier family 46 member 1	SLC46A1	ENSG00000076351	2.55199	1.33492	2.28813	3.27375	2.66013	8.37745	7.93043	3.67558
plexin A2	PLXNA2	ENSG00000076356	11.5836	11.8896	2.58346	2.99823	29.434	2.2052	1.5125	2.32733
sperm associated antigen 5	SPAG5	ENSG00000076382	4.23673	5.35262	1.94099	16.753	13.7726	6.04681	3.89955	17.0906
ankyrin repeat domain 13A	ANKRD13A	ENSG00000076513	35.0667	65.6396	60.043	69.8757	49.8053	118.993	87.0417	120.02
tumor protein D52	TPD52	ENSG00000076554	242.71	283.3	222.006	110.726	228.979	246.058	222.951	123.849
TPD52-MRPS28 readthrough	TPD52	ENSG00000076554	242.71	283.3	222.006	110.726	228.979	246.058	222.951	123.849
acetyl-CoA carboxylase beta	ACACB	ENSG00000076555	2.01478	3.62359	3.45765	11.677	0.936947	7.02278	3.94025	15.2321
TNF receptor associated factor 4	TRAF4	ENSG00000076604	54.7483	100.403	89.4847	110.024	50.8694	159.779	133.497	156.921
phosphoprotein membrane anchor with glycosphingolipid microdomains 1	PAG1	ENSG00000076641	5.00357	1.95312	7.79119	4.88568	3.47193	1.22295	1.88683	2.74351
G-patch domain containing 1	GPATCH1	ENSG00000076650	4.59735	4.22208	4.94254	7.63337	3.81008	3.91029	5.85935	7.74472
intercellular adhesion molecule 3	ICAM3	ENSG00000076662	0.58435	2.65774	1.4803	1.22625	1.43559	5.55737	2.52335	1.3601
5'-nucleotidase, cytosolic II	NT5C2	ENSG00000076685	28.0362	56.3778	44.3367	33.4176	30.4473	77.239	55.4402	40.1688
melanoma cell adhesion molecule	MCAM	ENSG00000076706	19.4921	5.05871	1.78757	2.17499	29.9368	47.0245	3.89838	1.76384
glypican 4	GPC4	ENSG00000076716	8.49061	5.75624	1.85138	8.69149	3.03664	4.09331	2.14385	7.33277
muscleblind like splicing regulator 3	MBNL3	ENSG00000076770	3.9034	5.52753	3.63283	2.54724	4.34145	8.31396	8.00826	3.06181
calmodulin regulated spectrin associated protein family member 3	CAMSAP3	ENSG00000076826	3.00729	7.6175	16.9557	5.47806	6.10904	7.34849	8.0222	5.51777
RAP1 GTPase activating protein	RAP1GAP	ENSG00000076864	0.891103	2.60354	3.60537	2.67321	2.07666	5.4106	5.15809	4.29311
XPA binding protein 2	XAB2	ENSG00000076924	8.32894	10.9133	7.45985	13.554	11.6802	16.9511	8.73984	13.9668
Rho guanine nucleotide exchange factor 1	ARHGEF1	ENSG00000076928	24.9303	10.0294	6.21445	12.9892	37.2216	12.1893	15.3644	14.2938
syntaxin binding protein 2	STXBP2	ENSG00000076944	20.8179	34.2048	38.3085	31.2472	33.8429	48.5242	32.054	30.737
mitogen-activated protein kinase kinase 7	MAP2K7	ENSG00000076984	11.9801	12.6112	13.413	14.545	13.7989	17.2032	13.8785	19.3121
nicotinamide riboside kinase 2	NMRK2	ENSG00000077009	0.190136	0.310766	0.239788	0.515367	0.138775	0	0.099531	0.148933
diacylglycerol kinase delta	DGKD	ENSG00000077044	4.88557	3.44217	34.8526	2.20058	3.34188	8.55844	12.0874	2.78485
cortactin binding protein 2	CTTNBP2	ENSG00000077063	1.95265	2.5836	2.75301	1.92891	0.268018	0.556418	0.380396	1.22671
actin like 6B	ACTL6B	ENSG00000077080	0.256412	2.88939	0.100236	0.767322	0	0	0.062974	0.175452
retinoic acid receptor beta	RARB	ENSG00000077092	21.2442	24.3569	18.2925	10.5761	21.3562	17.536	22.8517	12.6212
DNA topoisomerase II beta	TOP2B	ENSG00000077097	54.0918	44.3442	66.0606	51.1895	30.8465	37.4727	51.5469	60.5947
transmembrane 9 superfamily member 3	TM9SF3	ENSG00000077147	194.531	327.703	291.751	124.733	186.809	354.786	301.397	180.585
nuclear factor kappa B subunit 2	NFKB2	ENSG00000077150	47.6601	52.6689	71.8843	18.7138	19.4877	90.2189	96.2301	26.6496
ubiquitin conjugating enzyme E2 T	UBE2T	ENSG00000077152	13.2108	7.48109	1.296	3.45205	26.7075	15.8884	6.46794	18.4234
protein phosphatase 1 regulatory subunit 12B	PPP1R12B	ENSG00000077157	52.6375	23.1857	8.67967	14.7459	64.8724	19.433	20.7097	41.0627
DnaJ heat shock protein family (Hsp40) member C10	DNAJC10	ENSG00000077232	42.2286	33.0886	51.0244	68.2371	32.6646	60.2872	56.8304	128.35
general transcription factor IIIC subunit 1	GTF3C1	ENSG00000077235	42.2859	35.3882	33.381	69.5261	32.2542	29.8901	31.2136	45.7071
interleukin 4 receptor	IL4R	ENSG00000077238	60.7504	113.227	47.629	48.2294	159.503	126.334	113.387	66.2186
ubiquitin specific peptidase 33	USP33	ENSG00000077254	18.8278	23.6234	20.543	22.1401	24.3113	38.5787	32.5479	45.9758
p21 (RAC1) activated kinase 3	PAK3	ENSG00000077264	0.515309	0.101066	0.418094	0.069494	0.127978	0.283814	0	0.619165
calpain 6	CAPN6	ENSG00000077274	0.057905	0.347212	0.106368	0.134535	0.01253	0	0	0.045409
doublecortin	DCX	ENSG00000077279	0.390811	0.95241	0.0225	0.009597	0.048692	0.058065	0.079415	0.25322
small nuclear ribonucleoprotein polypeptide A	SNRPA	ENSG00000077312	49.8884	42.9587	20.5251	19.282	100.119	35.1415	70.5662	43.2278
sperm associated antigen 6	SPAG6	ENSG00000077327	4.90553	43.8623	5.27364	250.907	0.179508	47.4747	22.8684	223.341
exosome component 5	EXOSC5	ENSG00000077348	4.94798	4.05177	8.90168	2.26157	3.84846	2.2052	1.02082	1.40355
dynein cytoplasmic 1 intermediate chain 2	DYNC1I2	ENSG00000077380	105.327	111.848	94.4076	93.69	125.17	101.41	123.972	81.0762
amyloid beta precursor protein binding family B member 1 interacting protein	APBB1IP	ENSG00000077420	0.355949	0.742915	0.194884	0.60897	0.017309	0.653561	0	0.29488
leucine rich repeats and calponin homology domain containing 4	LRCH4	ENSG00000077454	11.8198	18.3427	14.2047	15.2074	14.6471	34.2903	26.3472	24.7169
family with sequence similarity 76 member B	FAM76B	ENSG00000077458	18.5081	22.367	11.9319	18.3943	15.8557	23.0169	17.961	25.0715
sirtuin 6	SIRT6	ENSG00000077463	3.03296	7.12244	6.14203	7.12114	7.97388	11.873	3.71822	4.06153
tyrosinase	TYR	ENSG00000077498	0	0.160498	0.030747	0.085093	0.79433	0	0.048447	0
DNA polymerase delta 3, accessory subunit	POLD3	ENSG00000077514	20.0019	11.0049	7.46225	35.5198	11.1824	18.2892	6.80487	42.3191
actinin alpha 2	ACTN2	ENSG00000077522	0.402971	0.78043	0.19924	0.185443	0.091907	1.8816	0.140261	0.364962
capping actin protein of muscle Z-line subunit beta	CAPZB	ENSG00000077549	109.803	140.926	103.231	184.871	198.12	199.839	140.713	162.154
G protein-coupled receptor 137B	GPR137B	ENSG00000077585	13.6738	15.3024	15.8822	11.7276	15.8198	16.4745	23.0079	11.5034
N-acetylated alpha-linked acidic dipeptidase 2	NAALAD2	ENSG00000077616	0.272168	0.496198	0.203871	0.308583	0.412719	0.096417	0.016427	0.12435
jade family PHD finger 1	JADE1	ENSG00000077684	2.85448	18.9767	6.70972	17.1037	5.32063	7.44191	8.55346	17.6458
solute carrier family 25 member 43	SLC25A43	ENSG00000077713	5.70045	4.86825	2.7585	3.92654	17.1637	2.69926	3.55553	2.29638
ubiquitin conjugating enzyme E2 A	UBE2A	ENSG00000077721	28.76	32.0337	26.9788	40.8897	34.6507	47.3264	33.4901	72.9067
fibroblast growth factor receptor 1	FGFR1	ENSG00000077782	5.40663	3.41941	1.09022	0.866022	10.0549	4.6806	3.54888	1.90855
FKBP prolyl isomerase family member 6 (inactive)	FKBP6	ENSG00000077800	0.910424	0.693479	0.055436	1.09336	0.085142	0.016563	0.419919	0.096699
structural maintenance of chromosomes 1B	SMC1B	ENSG00000077935	0.112253	0.028793	0.11362	0.122096	0	0.191722	0.012963	0.26406
fibulin 1	FBLN1	ENSG00000077942	199.462	91.7771	26.3535	16.5057	107.686	62.1605	54.8649	4.2604
integrin subunit alpha 8	ITGA8	ENSG00000077943	0.072085	0.107432	0.100215	0.054248	0	0.103092	0.02069	0.139002
cystatin F	CST7	ENSG00000077984	0.480826	0.149731	0.200044	0.379516	0.128311	0.155808	0.410856	0.63931
microtubule associated protein 2	MAP2	ENSG00000078018	29.9528	10.2029	1.0717	2.92938	52.4428	5.65867	2.19067	14.5092
protein inhibitor of activated STAT 2	PIAS2	ENSG00000078043	10.9191	16.7689	12.3134	8.29102	21.3086	11.9852	13.0396	11.8014
amphiphysin	AMPH	ENSG00000078053	0.586007	0.847994	0.205769	0.338263	0.08523	0.43928	0.561253	0.183003
A-Raf proto-oncogene, serine/threonine kinase	ARAF	ENSG00000078061	12.9853	16.2022	15.6298	13.6055	13.199	20.7028	18.1816	13.0441
methylcrotonyl-CoA carboxylase subunit 1	MCCC1	ENSG00000078070	30.5866	26.7721	50.7979	19.3256	15.4484	39.5094	34.8581	27.057
lysosomal associated membrane protein 3	LAMP3	ENSG00000078081	7.73223	10.0037	2.87834	21.7767	4.27722	11.3889	5.55887	23.7489
fibroblast activation protein alpha	FAP	ENSG00000078098	6.77338	2.65436	1.28488	0.386861	56.8455	0.299308	5.86174	0.250507
nebulette	NEBL	ENSG00000078114	18.0891	71.3719	69.2943	81.5177	7.75897	69.5405	82.6843	133.723
alkaline ceramidase 3	ACER3	ENSG00000078124	9.96426	4.3188	7.2836	1.61894	16.6164	3.91422	9.09565	4.11931
ubiquitin conjugating enzyme E2 K	UBE2K	ENSG00000078140	89.2073	61.4668	81.5632	55.6415	46.3847	35.7514	40.1802	38.7114
phosphatidylinositol 3-kinase catalytic subunit type 3	PIK3C3	ENSG00000078142	76.2894	77.6882	74.6779	94.5756	49.559	60.9499	61.0846	71.72
NEDD4 binding protein 2	N4BP2	ENSG00000078177	4.98185	4.80904	2.72603	4.63164	3.75216	4.80271	3.11119	5.46767
TP53 induced glycolysis regulatory phosphatase	TIGAR	ENSG00000078237	20.5328	22.5271	42.789	8.97664	121.549	13.4238	19.4338	10.2702
TUB like protein 3	TULP3	ENSG00000078246	8.97588	14.7966	11.3293	42.4704	8.92252	25.83	11.3745	62.4897
synaptojanin 2	SYNJ2	ENSG00000078269	8.51247	11.7594	5.81849	11.1206	3.69771	7.00002	4.49013	11.4729
adenylate cyclase 2	ADCY2	ENSG00000078295	0.463983	2.80246	1.45157	1.59791	0.387038	2.52247	0.876045	0.385674
protein phosphatase 2 regulatory subunit B'gamma	PPP2R5C	ENSG00000078304	91.4635	198.691	109.358	60.775	201.504	219.555	124.924	171.944
RNA binding fox-1 homolog 1	RBFOX1	ENSG00000078328	0.701691	0.63909	0.40335	0.518923	1.12627	0.244209	0.352098	0.231541
G protein subunit beta 1	GNB1	ENSG00000078369	105.659	107.848	89.522	118.131	136.22	117.217	109.31	101.273
homeobox A9	HOXA9	ENSG00000078399	289.183	0.684562	0.979056	1.48903	0	1.71036	0.671833	0.643106
endothelin 1	EDN1	ENSG00000078401	126.319	126.707	100.97	46.9521	28.6137	39.7532	32.7797	25.5249
MLLT10 histone lysine methyltransferase DOT1L cofactor	MLLT10	ENSG00000078403	32.6217	22.6109	18.1384	25.8577	42.7173	31.9182	26.3145	35.7887
zinc finger CW-type and PWWP domain containing 1	ZCWPW1	ENSG00000078487	0.947015	4.7755	2.50559	12.0737	0.781532	10.903	4.0996	19.7556
ADCYAP receptor type I	ADCYAP1R1	ENSG00000078549	0.078262	0.907647	0.053202	0.08694	0.070803	0.015632	0.126857	0.335621
fibroblast growth factor 20	FGF20	ENSG00000078579	0.221291	0.075454	0.052559	0.107591	0.206911	0.262598	0	0.070307
P2Y receptor family member 10	P2RY10	ENSG00000078589	0.054264	0.044067	0.116993	0.013091	0.03053	0	0	0.010552
integral membrane protein 2A	ITM2A	ENSG00000078596	0.111054	0.178917	0.26933	0.039381	2.61517	0	0	2.41437
nardilysin convertase	NRDC	ENSG00000078618	58.1734	93.9291	94.8561	123.652	78.0355	101.898	103.485	111.5
voltage dependent anion channel 3	VDAC3	ENSG00000078668	54.5558	91.0305	44.1437	140.105	75.8798	137.315	100.293	212.341
pericentriolar material 1	PCM1	ENSG00000078674	107.634	224.696	131.286	570.519	135.978	273.581	179.828	540.805
trinucleotide repeat containing adaptor 6C	TNRC6C	ENSG00000078687	1.45107	3.17266	1.69704	2.26928	0.819793	4.43162	1.26994	2.25661
CBFA2/RUNX1 partner transcriptional co-repressor 2	CBFA2T2	ENSG00000078699	14.8189	15.6582	10.0961	17.2052	13.1471	29.7121	9.86758	22.5423
BMP/retinoic acid inducible neural specific 1	BRINP1	ENSG00000078725	8.80725	3.48874	2.59882	2.83864	4.64608	1.33311	1.93845	1.30044
itchy E3 ubiquitin protein ligase	ITCH	ENSG00000078747	23.0642	21.0763	16.0337	23.4565	35.0351	49.6351	19.7157	33.79
polycystin 2 like 2, transient receptor potential cation channel	PKD2L2	ENSG00000078795	0.138077	0.011519	0.107868	0.099393	0	0	0.203805	0.192695
tumor protein p53 inducible nuclear protein 2	TP53INP2	ENSG00000078804	13.2029	37.7595	35.1803	47.1088	7.08552	37.2793	32.6228	40.9361
stromal cell derived factor 4	SDF4	ENSG00000078808	59.8932	64.5282	59.4185	47.7947	76.0628	80.7846	67.557	49.2847
myosin heavy chain 7B	MYH7B	ENSG00000078814	0.49454	0.921444	0.168833	0.409922	0.354431	0.134755	0.336491	0.691474
BPI fold containing family B member 2	BPIFB2	ENSG00000078898	0.11402	0.318205	0.081505	0.046456	0.026738	0	0.228312	0.145335
tumor protein p73	TP73	ENSG00000078900	10.4816	12.4078	2.17329	52.8617	4.55119	7.55694	4.24156	49.8659
toll interacting protein	TOLLIP	ENSG00000078902	12.0075	14.385	12.8469	13.6489	24.0702	18.6556	12.2218	15.9282
ubiquitin conjugating enzyme E2 D4 (putative)	UBE2D4	ENSG00000078967	4.22109	7.56726	6.0097	12.3453	3.56911	7.29026	11.8684	14.2913
clusterin like 1	CLUL1	ENSG00000079101	1.05165	1.34075	0.810116	0.604246	0	0.616498	0.346454	0.625971
RUNX1 partner transcriptional co-repressor 1	RUNX1T1	ENSG00000079102	0.313849	0.433828	0.363812	0.924598	0.665704	1.26171	0	0.366385
cadherin 17	CDH17	ENSG00000079112	0.188742	0.06161	0.024469	0.045852	0.106263	0	0	0.021786
THO complex subunit 1	THOC1	ENSG00000079134	11.8947	9.67438	10.271	8.12959	15.2633	18.6765	16.9008	14.0521
FKBP prolyl isomerase 7	FKBP7	ENSG00000079150	8.26596	4.92435	4.29169	3.03225	9.35303	4.28757	6.32724	1.41074
oxysterol binding protein like 6	OSBPL6	ENSG00000079156	2.51153	2.22415	1.31931	4.58363	3.86854	3.24505	2.01304	3.88936
solute carrier family 1 member 3	SLC1A3	ENSG00000079215	5.19539	5.56373	7.93325	3.27357	8.91282	2.18492	2.88027	2.64552
X-ray repair cross complementing 5	XRCC5	ENSG00000079246	333.402	384.228	264.446	226.348	400.991	383.947	333.739	288.664
latexin	LXN	ENSG00000079257	12.0013	21.1929	20.1568	60.0096	8.7156	31.0201	28.7631	94.4962
SP140 nuclear body protein	SP140	ENSG00000079263	0.178482	0.561729	0.468561	0.618253	0.440573	0.855614	0.92754	2.72058
MAPK interacting serine/threonine kinase 1	MKNK1	ENSG00000079277	31.9798	35.9975	29.3669	39.7706	53.417	23.5563	31.9495	22.568
tensin 1	TNS1	ENSG00000079308	39.5055	12.9453	19.284	8.03987	33.1457	44.849	22.532	22.4397
RNA exonuclease 1 homolog	REXO1	ENSG00000079313	12.8412	24.3687	9.2346	12.901	24.2603	16.7664	28.8219	10.6407
secretion associated Ras related GTPase 1A	SAR1A	ENSG00000079332	21.2303	19.9219	23.5428	9.9101	27.3943	32.5262	25.7553	14.2032
cell division cycle 14A	CDC14A	ENSG00000079335	3.10488	9.03677	2.57292	31.6289	1.61971	8.37876	9.31068	27.6215
Rap guanine nucleotide exchange factor 3	RAPGEF3	ENSG00000079337	8.30951	7.09973	1.55834	1.47404	35.8539	7.53891	6.80198	2.565
CEA cell adhesion molecule 1	CEACAM1	ENSG00000079385	75.3092	155.067	67.2283	16.8924	76.687	196.641	75.9281	11.4246
SUMO specific peptidase 1	SENP1	ENSG00000079387	7.47675	10.594	5.38656	7.21111	15.7643	8.52604	5.64206	8.34009
dual specificity phosphatase 13B	DUSP13	ENSG00000079393	1.42731	0.124764	0.446137	0.801641	0.344877	0	0.315094	0.454986
capicua transcriptional repressor	CIC	ENSG00000079432	21.8925	15.9106	14.737	15.9301	28.3232	26.488	17.6605	12.296
lipase E, hormone sensitive type	LIPE	ENSG00000079435	1.67852	3.07284	3.74632	2.31614	19.767	2.68811	5.19932	5.91599
farnesyl-diphosphate farnesyltransferase 1	FDFT1	ENSG00000079459	185.265	172.737	234.689	172.167	320.566	283.987	675.644	165.025
platelet activating factor acetylhydrolase 1b catalytic subunit 3	PAFAH1B3	ENSG00000079462	23.0296	25.5782	15.0557	22.1863	27.109	12.897	23.9508	13.5892
oligophrenin 1	OPHN1	ENSG00000079482	2.20104	3.22089	3.1523	3.24986	4.02681	5.13437	6.37515	3.52128
afamin	AFM	ENSG00000079557	0.025104	0.123612	0.023711	0	0	0	0.05025	0
kinesin family member 22	KIF22	ENSG00000079616	8.48608	5.47154	3.46296	5.01638	15.1312	5.43278	5.55632	2.57825
secretagogin, EF-hand calcium binding protein	SCGN	ENSG00000079689	0.317248	0.97894	0.435947	0.541602	0.249883	0.17339	0	0.517421
capping protein regulator and myosin 1 linker 1	CARMIL1	ENSG00000079691	22.4121	26.9398	23.3897	16.716	26.2901	21.3867	26.693	12.7953
phosphoglucomutase 1	PGM1	ENSG00000079739	23.8063	18.22	16.6412	11.0328	37.856	14.923	18.8726	11.5348
DEAD-box helicase 1	DDX1	ENSG00000079785	28.1779	30.219	30.0194	28.9687	33.6996	30.05	25.47	27.8679
dynamin 2	DNM2	ENSG00000079805	55.8214	89.0953	86.2348	77.4969	66.1514	144.804	127.484	92.7192
erythrocyte membrane protein band 4.1 like 2	EPB41L2	ENSG00000079819	48.3667	10.4996	2.12228	3.0704	40.6354	7.32657	4.73074	3.96114
regulating synaptic membrane exocytosis 1	RIMS1	ENSG00000079841	6.16119	11.8437	25.8936	8.9248	1.08515	22.0943	36.0448	7.79148
monooxygenase DBH like 1	MOXD1	ENSG00000079931	0.263605	0.395394	0.080269	0.087817	0.466112	0.143935	0.168414	0.178401
syntaxin 7	STX7	ENSG00000079950	29.204	42.0023	23.3009	42.8403	48.5716	53.0355	49.9054	56.647
RAB, member of RAS oncogene family like 2B	RABL2B	ENSG00000079974	11.7078	23.6399	14.6747	99.7751	6.66041	52.9347	37.7243	273.044
RAB, member of RAS oncogene family like 2A	RABL2B	ENSG00000079974	11.7078	23.6399	14.6747	99.7751	6.66041	52.9347	37.7243	273.044
kelch like ECH associated protein 1	KEAP1	ENSG00000079999	18.7634	21.6105	10.8362	19.7273	21.9762	14.9723	19.0684	22.4043
DEAD-box helicase 43	DDX43	ENSG00000080007	0.241411	0.121073	0.121393	0.37197	0.102297	0.481038	0.342285	0.255528
protein tyrosine phosphatase receptor type H	PTPRH	ENSG00000080031	1.16495	4.46753	4.32982	4.59788	0.119661	14.3676	13.4962	8.36466
dopachrome tautomerase	DCT	ENSG00000080166	0.059127	0.112746	0.016205	0.067903	0.031682	0.227927	0.018503	0.255999
solute carrier family 35 member C2	SLC35C2	ENSG00000080189	9.08321	12.3571	13.3337	10.152	9.20722	18.2218	10.4615	8.75642
crystallin beta-gamma domain containing 3	CRYBG3	ENSG00000080200	8.37573	11.5722	11.4662	11.789	8.13552	14.712	17.0688	12.0868
EPH receptor A6	EPHA6	ENSG00000080224	0.023756	0.203307	0.119088	0.31273	0.626304	0.168586	0.021742	0.990756
secretin receptor	SCTR	ENSG00000080293	0.0474	0.029924	0.162893	0.235005	0.435849	0.062265	0	0.698271
regulatory factor X3	RFX3	ENSG00000080298	3.43108	15.0753	2.87699	72.9487	1.07718	35.3435	13.7738	104.589
replication timing regulatory factor 1	RIF1	ENSG00000080345	13.1715	10.6001	9.94015	7.7184	10.4738	10.3302	10.1681	8.78371
RAB21, member RAS oncogene family	RAB21	ENSG00000080371	97.2958	97.7889	83.3438	31.0441	70.5699	117.556	67.9659	42.7593
solute carrier family 4 member 4	SLC4A4	ENSG00000080493	55.0984	102.689	330.419	86.1402	0.515269	54.4637	89.602	3.75665
SWI/SNF related, matrix associated, actin dependent regulator of chromatin, subfamily a, member 2	SMARCA2	ENSG00000080503	244.405	411.387	313.21	606.929	184.655	386.719	401.709	488.011
retinol dehydrogenase 8	RDH8	ENSG00000080511	0.47729	0	0.067892	0.204605	0.05618	0.331436	0.059963	0.407149
sestrin 1	SESN1	ENSG00000080546	7.44052	11.1645	5.62122	37.2918	19.896	15.2308	20.5204	54.6018
midline 2	MID2	ENSG00000080561	3.6525	8.35741	7.67385	7.02273	4.29097	8.78372	8.61968	12.7146
dynein axonemal assembly factor 6	DNAAF6	ENSG00000080572	0.651777	8.75106	1.80968	33.4233	0	8.33761	4.83761	48.9818
collagen type V alpha 3 chain	COL5A3	ENSG00000080573	1.25659	0.387349	0.16854	0.43393	1.61059	0.142508	0.105413	0.106264
Snf2 related CREBBP activator protein	SRCAP	ENSG00000080603	8.4389	9.395	9.24216	10.9807	5.32265	10.4345	7.76776	8.61745
pumilio RNA binding family member 3	PUM3	ENSG00000080608	25.5993	18.0732	16.8888	16.417	30.687	15.7015	18.5624	14.2443
carboxypeptidase B2	CPB2	ENSG00000080618	0.083514	0.004498	0.03911	0.068497	0.007708	0.046801	0.008228	0.060429
cholinergic receptor nicotinic alpha 3 subunit	CHRNA3	ENSG00000080644	0.103757	0.099277	0.337275	0.542658	0.290608	0	0.133902	0.45764
potassium calcium-activated channel subfamily N member 2	KCNN2	ENSG00000080709	0.887655	0.444581	0.251836	0.753768	0.482543	0.543715	0	0.550479
CCR4-NOT transcription complex subunit 4	CNOT4	ENSG00000080802	14.4834	14.4323	11.4842	18.5695	18.8899	21.7344	18.4404	14.7207
presenilin 1	PSEN1	ENSG00000080815	48.6678	82.333	61.7842	77.6437	50.5484	79.9657	87.6764	63.5653
coproporphyrinogen oxidase	CPOX	ENSG00000080819	7.1449	9.52645	7.26849	4.50964	9.30848	11.4092	7.24634	3.95393
claudin domain containing 1	CLDND1	ENSG00000080822	69.3492	64.7831	28.049	28.2806	132.879	87.5629	54.8965	48.6534
MOK protein kinase	MOK	ENSG00000080823	14.1729	41.2818	8.88315	188.705	29.9345	72.8193	43.0661	269.935
heat shock protein 90 alpha family class A member 1	HSP90AA1	ENSG00000080824	1057.76	1571.69	1041.81	3940.49	766.388	1823.6	1278.19	3134.27
RB transcriptional corepressor like 1	RBL1	ENSG00000080839	7.49818	1.99555	1.97927	4.00327	6.15792	1.13358	1.1076	2.00938
DLG associated protein 4	DLGAP4	ENSG00000080845	28.9232	58.0716	26.1571	81.8341	62.9508	50.6616	56.2733	59.2821
immunoglobulin superfamily member 9B	IGSF9B	ENSG00000080854	0.193024	0.438636	0.150432	0.269775	0.21727	0.15129	0.829768	2.45057
complement factor H related 2	CFHR2	ENSG00000080910	0.013218	0.890511	0.092707	0.192883	0.037182	0	0.147469	0
CROCC pseudogene 3	CROCCP3	ENSG00000080947	0	0.335681	0	1.09846	0.595135	1.1217	1.13905	0
NDC80 kinetochore complex component	NDC80	ENSG00000080986	8.16186	1.1101	0.500705	0.665895	8.79156	0.212948	0.304163	0.735651
adaptor related protein complex 4 subunit epsilon 1	AP4E1	ENSG00000081014	10.8004	10.119	10.0984	6.50571	10.6738	8.98145	5.79611	5.41181
round spermatid basic protein 1	RSBN1	ENSG00000081019	7.11156	7.7415	6.87939	7.73777	6.2605	8.59064	9.99054	6.71013
membrane associated guanylate kinase, WW and PDZ domain containing 3	MAGI3	ENSG00000081026	8.95614	21.8011	20.9172	12.4855	6.79913	20.0968	19.0856	12.243
C-X-C motif chemokine ligand 2	CXCL2	ENSG00000081041	95.2483	148.643	205.244	48.388	25.7027	55.1749	100.535	2.58032
alpha fetoprotein	AFP	ENSG00000081051	1.71655	1.37289	0.156704	1.97619	0	0	0.026378	0.667046
collagen type IV alpha 4 chain	COL4A4	ENSG00000081052	1.36214	1.02884	0.618298	0.189725	1.04865	2.95405	2.73985	0.053519
transcription factor 7	TCF7	ENSG00000081059	2.62178	10.4632	4.17222	21.9791	6.19276	11.9788	4.09609	15.1903
osteoclastogenesis associated transmembrane protein 1	OSTM1	ENSG00000081087	9.8455	11.283	7.6092	4.34929	13.9582	8.39231	8.96135	10.5542
cadherin 7	CDH7	ENSG00000081138	0.108748	0.180905	0.151249	0.129024	0.081394	0.115752	0.047893	0.459019
interphotoreceptor matrix proteoglycan 2	IMPG2	ENSG00000081148	0.158787	0.080083	0.173375	0.272037	0.218257	0.221884	0.287131	0.404638
PEST proteolytic signal containing nuclear protein	PCNP	ENSG00000081154	90.2587	69.5891	104.769	76.273	76.8405	82.5394	59.7428	73.6519
exonuclease 3'-5' domain containing 2	EXD2	ENSG00000081177	5.04365	8.49763	6.81449	10.6968	8.31849	8.97195	7.44893	13.0063
arginase 2	ARG2	ENSG00000081181	0.721697	3.27892	1.69629	0.720941	4.7906	2.83992	2.21939	1.30087
myocyte enhancer factor 2C	MEF2C	ENSG00000081189	1.3271	57.0544	3.1886	5.03737	0.980384	69.1317	1.69781	1.10434
protein tyrosine phosphatase receptor type C	PTPRC	ENSG00000081237	0.121429	0.403836	0.535542	0.18432	0.027397	0.561403	0.871279	0.708839
calcium voltage-gated channel subunit alpha1 S	CACNA1S	ENSG00000081248	0.051974	0.181757	0.082632	0.126645	0.136646	0.369	0.107799	0.076341
plakophilin 1	PKP1	ENSG00000081277	40.0849	18.3533	2.50198	4.90228	67.4652	4.38542	5.3368	0.724993
ubiquitin like modifier activating enzyme 5	UBA5	ENSG00000081307	28.3182	30.6983	27.2272	33.3761	24.4554	34.0334	32.3274	48.5666
serine/threonine kinase 17b	STK17B	ENSG00000081320	27.284	73.286	69.2525	33.5975	16.4978	52.3066	56.0694	30.4049
cell division cycle 14B	CDC14B	ENSG00000081377	12.9146	18.5279	14.5239	21.1511	6.51482	22.4931	19.6961	26.0407
zinc finger protein 510	ZNF510	ENSG00000081386	2.11782	3.80197	2.43694	3.28245	3.07308	3.30394	2.43895	4.80982
LDL receptor related protein 2	LRP2	ENSG00000081479	0.071171	0.79328	0.244336	0.086596	0.021355	0.048517	0.158628	1.05851
zinc finger protein 506	ZNF506	ENSG00000081665	10.0572	15.9839	11.7564	4.39041	18.5267	19.9008	16.6279	10.3774
jumonji domain containing 4	JMJD4	ENSG00000081692	2.40912	5.53072	2.21409	3.1889	1.39045	3.98731	2.23888	2.78119
dual specificity phosphatase 12	DUSP12	ENSG00000081721	5.87608	5.5762	6.22147	5.16851	13.2527	9.49281	7.44747	7.69493
acetoacetyl-CoA synthetase	AACS	ENSG00000081760	18.9666	16.7589	20.2522	15.6345	26.6822	18.4046	26.7933	14.5784
DAP3 binding cell death enhancer 1	DELE1	ENSG00000081791	17.0978	12.9329	12.0604	15.3689	12.129	13.1886	16.6009	12.2607
solute carrier family 13 member 1	SLC13A1	ENSG00000081800	0.05039	0.253107	0.057922	0.038219	0	0	0.104294	0.028536
calcium dependent secretion activator 2	CADPS2	ENSG00000081803	3.69045	7.76438	9.75012	5.74712	0.524693	4.7356	13.6608	6.97308
protocadherin beta 4	PCDHB4	ENSG00000081818	0.56507	0.645446	0.418657	0.287712	0.283776	0.340665	0.819482	0.424592
protocadherin alpha 6	PCDHA6	ENSG00000081842	0.046262	0.043287	0.342833	0.090796	0.163115	0	0	0.412274
protocadherin gamma subfamily A, 2	PCDHGA2	ENSG00000081853	0.634875	0.847764	0.788204	0.19922	0.214604	0.627204	0.890073	0.167032
intraflagellar transport 25	IFT25	ENSG00000081870	32.1591	47.8507	28.0231	106.104	50.2184	78.7265	66.2259	227.434
PH domain and leucine rich repeat protein phosphatase 1	PHLPP1	ENSG00000081913	4.31998	17.6092	10.0193	16.6039	5.53632	27.037	16.5223	18.982
ATPase phospholipid transporting 8B1	ATP8B1	ENSG00000081923	36.652	100.499	54.2999	61.6599	24.3801	107.98	92.7732	59.6276
interleukin 12 receptor subunit beta 2	IL12RB2	ENSG00000081985	0.481237	0.126834	0.166988	0.123568	2.35324	0.064462	1.27158	0.194505
SWI/SNF related, matrix associated, actin dependent regulator of chromatin, subfamily d, member 3	SMARCD3	ENSG00000082014	7.71255	7.7505	5.60734	8.27456	5.2235	9.94928	10.2809	6.29624
WD repeat domain 70	WDR70	ENSG00000082068	17.2509	21.539	16.5119	14.2658	14.1411	16.0822	19.5265	14.6425
FYN binding protein 1	FYB1	ENSG00000082074	29.7517	6.83839	1.65937	1.27093	80.3351	1.21972	4.6016	0.840858
MAGUK p55 scaffold protein 4	MPP4	ENSG00000082126	0.321895	0.439906	0.042662	0.256308	1.55986	0.034086	0	1.08963
STE20 related adaptor beta	STRADB	ENSG00000082146	11.4406	8.5669	6.91197	6.11039	11.8954	9.27564	15.0752	11.9637
basic leucine zipper and W2 domains 1	BZW1	ENSG00000082153	548.567	471.89	677.253	385.183	288.479	432.89	414.063	139.354
progesterone receptor	PGR	ENSG00000082175	0.20015	0.447802	0.305719	0.626325	0.071669	0.445717	0.228286	0.447394
C1q and TNF related 3	C1QTNF3	ENSG00000082196	0.549334	0.951789	0.852706	0.310986	1.05017	0.7714	1.91848	0.946988
malic enzyme 2	ME2	ENSG00000082212	13.0795	12.0769	9.99475	16.1469	20.6406	18.6402	14.4858	19.0258
chromosome 5 open reading frame 22	C5orf22	ENSG00000082213	14.449	20.2409	16.6484	22.6226	10.5616	25.9244	20.0187	25.4099
cyclin T2	CCNT2	ENSG00000082258	8.47312	10.103	10.3292	6.54122	11.4791	15.4172	16.6174	12.0967
family with sequence similarity 135 member A	FAM135A	ENSG00000082269	10.163	12.1039	8.04815	8.3127	11.196	11.6194	13.1498	13.9024
collagen type XIX alpha 1 chain	COL19A1	ENSG00000082293	0.417385	12.1363	0.080861	0.359926	0.892754	0.035291	0.129478	0.299064
erythrocyte membrane protein band 4.1 like 3	EPB41L3	ENSG00000082397	0.325208	1.93743	1.15504	0.442656	2.89686	0.204191	0	0.673374
cordon-bleu WH2 repeat protein like 1	COBLL1	ENSG00000082438	21.9048	32.5693	13.576	13.8024	49.5386	24.845	26.9514	8.07114
discs large MAGUK scaffold protein 3	DLG3	ENSG00000082458	31.2803	51.2039	66.8409	89.7748	11.0438	75.7213	69.563	70.2489
potassium two pore domain channel subfamily K member 2	KCNK2	ENSG00000082482	0.236471	0.103623	0.145131	0.194921	0.65484	0.013776	0	0.471468
SERTA domain containing 4	SERTAD4	ENSG00000082497	16.8315	8.77047	6.38959	15.288	6.815	7.95626	3.27801	9.01864
TNF receptor associated factor 5	TRAF5	ENSG00000082512	1.38509	0.448814	0.74911	0.861874	0.252871	1.18189	0.377671	1.39332
mitochondrial ribosomal protein L22	MRPL22	ENSG00000082515	13.0763	18.5988	16.4406	17.8941	34.3216	18.4258	19.3016	18.502
gem nuclear organelle associated protein 5	GEMIN5	ENSG00000082516	3.60506	2.47633	3.28561	4.75585	6.49522	2.92132	2.7167	2.96176
opioid receptor kappa 1	OPRK1	ENSG00000082556	0.523722	0.187561	0.172324	0.194572	0.045922	0.190902	0.041796	0.088427
NFE2 like bZIP transcription factor 1	NFE2L1	ENSG00000082641	397.899	366.66	312.258	497.383	401.959	315.717	283.707	445.556
semaphorin 5B	SEMA5B	ENSG00000082684	0.369029	0.426917	0.667191	0.223362	0.240734	0.405179	0.083086	0.846941
glycogen synthase kinase 3 beta	GSK3B	ENSG00000082701	615.83	1287.41	976.541	452.053	1802.65	1084.11	1089.85	1046.44
integrin subunit beta 5	ITGB5	ENSG00000082781	47.6454	29.6903	9.27161	15.8136	64.0519	33.6406	22.8481	14.7929
ELKS/RAB6-interacting/CAST family member 1	ERC1	ENSG00000082805	22.3322	64.8468	31.4867	58.2989	60.3112	32.0628	60.3579	51.8628
exportin 1	XPO1	ENSG00000082898	71.8521	92.6941	57.551	44.2405	98.4667	87.1414	89.2345	98.534
long intergenic non-protein coding RNA 1587	LINC01587	ENSG00000082929	0.070395	3.26768	1.87029	0.218646	3.65823	2.93385	4.96247	0.398352
ring finger protein 13	RNF13	ENSG00000082996	51.806	64.7969	41.3516	54.5984	41.7809	65.7906	93.8837	54.7954
transient receptor potential cation channel subfamily M member 3	TRPM3	ENSG00000083067	0.119965	0.29826	0.204981	0.40398	0.060612	0.202384	0.173282	0.588492
partner and localizer of BRCA2	PALB2	ENSG00000083093	15.7539	11.9789	10.279	5.6693	7.24282	8.81134	12.1256	7.46704
DOP1 leucine zipper like protein A	DOP1A	ENSG00000083097	5.04004	15.567	10.5767	12.7427	6.70707	12.3052	25.1976	19.6108
LYR motif containing 2	LYRM2	ENSG00000083099	18.4361	25.7109	20.1909	35.0524	12.4031	18.3483	15.1191	28.2319
branched chain keto acid dehydrogenase E1 subunit beta	BCKDHB	ENSG00000083123	4.88886	8.69656	9.55264	3.3305	9.33702	7.50392	9.58257	6.59549
lysine acetyltransferase 6A	KAT6A	ENSG00000083168	18.8762	36.888	20.3538	26.2252	16.9064	30.4466	29.9601	36.7022
terminal uridylyl transferase 7	TUT7	ENSG00000083223	16.8932	28.7745	29.8701	23.6916	14.924	47.8693	31.7476	28.7336
unc-51 like autophagy activating kinase 2	ULK2	ENSG00000083290	4.29079	8.08424	1.95155	12.016	12.1329	9.97332	20.6984	26.9265
grainyhead like transcription factor 2	GRHL2	ENSG00000083307	245.146	366.08	305.858	372.746	46.8102	159.859	188.757	290
transportin 1	TNPO1	ENSG00000083312	78.5818	72.896	65.255	56.0198	84.3018	70.066	62.1824	56.1627
procollagen-lysine,2-oxoglutarate 5-dioxygenase 1	PLOD1	ENSG00000083444	36.1634	17.3253	11.9815	10.5882	38.1023	13.9529	13.1189	4.96664
purinergic receptor P2X 5	P2RX5	ENSG00000083454	0.514737	0.103936	0.115258	0.561186	1.22741	0	0.07334	0.279064
integrin subunit alpha E	ITGAE	ENSG00000083457	10.8594	10.817	6.41666	9.66704	20.2567	8.04376	10.5149	13.4435
DIS3 homolog, exosome endoribonuclease and 3'-5' exoribonuclease	DIS3	ENSG00000083520	25.2362	23.5859	22.7523	12.4411	16.2327	32.5912	23.0499	22.0525
progesterone immunomodulatory binding factor 1	PIBF1	ENSG00000083535	20.0189	25.2618	9.76908	34.6334	12.4675	22.5501	22.3905	50.4226
tudor domain containing 3	TDRD3	ENSG00000083544	8.32043	13.7786	9.18387	14.7873	8.80249	12.4819	14.4329	12.5646
nuclear FMR1 interacting protein 1	NUFIP1	ENSG00000083635	2.3069	1.9503	2.49968	2.21464	1.43872	2.87081	2.1334	1.29179
PDS5 cohesin associated factor B	PDS5B	ENSG00000083642	26.8414	28.3615	27.5317	33.6152	10.8501	15.208	16.508	21.9802
3-oxoacid CoA-transferase 1	OXCT1	ENSG00000083720	13.908	8.96322	3.73818	5.99162	9.26598	4.12427	7.20634	2.48823
Ras related GTP binding B	RRAGB	ENSG00000083750	4.04667	7.2779	3.93032	2.64484	8.74791	4.94852	11.6525	7.48545
epiphycan	EPYC	ENSG00000083782	0.01195	0.355398	0.045221	0.211196	0	0	0	0
CYLD lysine 63 deubiquitinase	CYLD	ENSG00000083799	24.7001	23.6601	32.0604	13.2866	23.3948	40.264	33.5861	15.1119
solute carrier family 27 member 5	SLC27A5	ENSG00000083807	0.966007	0.973394	2.77806	4.22048	1.25803	2.87699	5.21525	2.61762
zinc finger protein 324	ZNF324	ENSG00000083812	1.33657	4.21897	1.83376	5.43536	1.99153	3.31547	3.3037	4.49749
zinc finger protein 671	ZNF671	ENSG00000083814	3.42753	0.462066	1.4879	2.534	1.47072	2.82378	1.16855	1.69902
zinc finger protein 416	ZNF416	ENSG00000083817	1.73168	1.68327	1.11373	1.54192	2.68782	3.8513	2.33382	2.55494
zinc finger protein 586	ZNF586	ENSG00000083828	9.17002	4.15526	6.06687	7.4184	9.91299	7.12461	6.51603	7.00563
zinc finger protein 446	ZNF446	ENSG00000083838	2.61394	3.1513	1.88215	9.74683	2.43605	3.92464	5.06673	13.0796
zinc finger protein 264	ZNF264	ENSG00000083844	4.25473	4.25047	4.57061	39.9496	3.78823	7.39322	23.7468	23.8344
ribosomal protein S5	RPS5	ENSG00000083845	314.36	199.528	147.428	132.539	492.277	207.963	269.421	111.595
FAT atypical cadherin 1	FAT1	ENSG00000083857	119.652	52.1282	43.6045	57.421	128.978	50.8722	57.0474	62.8047
YTH N6-methyladenosine RNA binding protein C1	YTHDC1	ENSG00000083896	125.282	121.672	99.0466	118.26	112.735	188.57	172.677	131.015
charged multivesicular body protein 2B	CHMP2B	ENSG00000083937	37.5169	45.9696	38.013	47.6404	42.8475	73.203	54.3822	66.3113
small ArfGAP2	SMAP2	ENSG00000084070	22.5896	47.2981	71.3276	98.1055	24.4843	110.777	70.9043	199.614
peptidylprolyl isomerase E	PPIE	ENSG00000084072	18.5294	23.0076	12.9877	37.2811	22.8739	34.1871	24.2199	51.4638
zinc metallopeptidase STE24	ZMPSTE24	ENSG00000084073	18.1517	22.1198	20.3289	23.1314	18.0984	28.9898	24.9298	23.8835
StAR related lipid transfer domain containing 7	STARD7	ENSG00000084090	36.3593	35.4114	34.5217	40.9687	40.993	38.6237	42.7928	32.338
nitric oxide associated 1	NOA1	ENSG00000084092	9.62699	12.8274	8.01659	26.193	8.40025	18.2694	11.687	27.9289
RE1 silencing transcription factor	REST	ENSG00000084093	28.8432	43.7013	27.5713	41.0576	35.7213	52.2195	28.9533	41.01
histidine ammonia-lyase	HAL	ENSG00000084110	0.121773	4.18647	0.497697	0.089299	0.034309	0.291619	0.223418	1.2491
slingshot protein phosphatase 1	SSH1	ENSG00000084112	31.7006	13.4973	15.1097	11.9661	30.0825	10.3497	21.0823	10.2251
glutathione S-transferase pi 1	GSTP1	ENSG00000084207	485.245	570.503	487.237	1032.84	882.201	723.815	642.365	1312.25
amyloid beta precursor like protein 2	APLP2	ENSG00000084234	1004.35	1481.44	953.926	806.976	883.887	1313.65	953.204	562.972
family with sequence similarity 234 member B	FAM234B	ENSG00000084444	1.21412	2.1085	1.23652	2.44241	3.16466	1.97004	2.48284	2.98623
solute carrier organic anion transporter family member 1A2	SLCO1A2	ENSG00000084453	0.12849	0.442946	0.233811	0.102188	0.140354	0.24969	0.211603	0.026019
WW domain binding protein 11	WBP11	ENSG00000084463	99.181	119.577	106.087	188.305	91.88	177.986	104.326	155.439
eukaryotic translation initiation factor 3 subunit I	EIF3I	ENSG00000084623	59.2372	53.1897	39.5992	58.0382	105.738	50.8161	51.4353	65.7667
sodium/potassium transporting ATPase interacting 1	NKAIN1	ENSG00000084628	1.47332	0.521296	0.083432	1.8429	0.015391	1.68835	0.553813	0.509678
collagen type XVI alpha 1 chain	COL16A1	ENSG00000084636	43.7315	3.80984	2.35658	6.40279	75.3299	3.5264	9.21281	7.70929
taxilin alpha	TXLNA	ENSG00000084652	19.3079	17.5846	16.9494	23.4655	17.3824	12.9637	13.8199	16.9588
apolipoprotein B	APOB	ENSG00000084674	0.100121	0.239404	0.191824	0.107715	0.017788	0.036367	0.088603	0.042972
nuclear receptor coactivator 1	NCOA1	ENSG00000084676	10.073	14.3757	13.8378	11.3941	8.06137	14.3988	18.3288	19.2175
AGBL carboxypeptidase 5	AGBL5	ENSG00000084693	8.00683	15.5361	5.57957	38.134	7.48216	17.6675	10.1327	37.5365
EFR3 homolog B	EFR3B	ENSG00000084710	0.140002	0.170649	0.467081	0.432416	0.282421	0.145826	0.18464	0.830692
kinesin family member 3C	KIF3C	ENSG00000084731	5.27357	8.74326	4.00193	8.92313	9.2204	3.28397	4.44318	3.24851
RAB10, member RAS oncogene family	RAB10	ENSG00000084733	168.836	312.839	203.085	162.301	235.051	360.879	229.368	175.872
glucokinase regulator	GCKR	ENSG00000084734	0.156041	0.396733	0.24478	0.203372	0.021209	0.23505	0.966165	0.172919
hydroxyacyl-CoA dehydrogenase trifunctional multienzyme complex subunit alpha	HADHA	ENSG00000084754	62.8293	54.4983	50.4728	44.5075	74.9208	48.3178	47.8102	37.0444
microtubule associated protein RP/EB family member 3	MAPRE3	ENSG00000084764	12.6933	41.4397	13.8582	128.818	8.47436	62.6721	29.6927	191.233
carbamoyl-phosphate synthetase 2, aspartate transcarbamylase, and dihydroorotase	CAD	ENSG00000084774	8.67266	6.70043	2.06682	2.58388	5.56313	2.10474	8.83926	3.32754
CD59 molecule (CD59 blood group)	CD59	ENSG00000085063	271.354	450.762	261.806	617.938	295.282	351.846	298.842	656.245
CD82 molecule	CD82	ENSG00000085117	56.7171	123.17	94.6128	128.758	39.0768	91.5378	83.3911	72.2244
BCL6 corepressor like 1	BCORL1	ENSG00000085185	2.6202	5.3192	1.57128	2.08952	1.72722	3.29439	1.81733	6.12674
ATRX chromatin remodeler	ATRX	ENSG00000085224	88.8498	77.2519	88.1374	66.1123	35.8758	40.9825	42.8747	39.2729
adenylate kinase 6	AK6	ENSG00000085231	16.1017	11.9668	10.4223	12.5907	19.4579	16.6799	12.9454	21.0507
ficolin 1	FCN1	ENSG00000085265	0.047087	0.047436	0.068952	0.068516	0.033625	0	0.035888	0.051889
myoneurin	MYNN	ENSG00000085274	5.27173	7.55704	4.86373	3.70991	5.77737	11.2102	8.96504	7.81031
MDS1 and EVI1 complex locus	MECOM	ENSG00000085276	15.4723	50.7979	32.5037	42.1091	11.1931	48.2876	28.7199	42.8902
secretory carrier membrane protein 1	SCAMP1	ENSG00000085365	54.473	82.4487	41.5587	69.4584	68.461	72.7205	63.893	101.892
prolyl endopeptidase	PREP	ENSG00000085377	22.978	16.8983	22.8984	10.04	25.6449	12.7358	22.7852	6.23772
HECT domain and ankyrin repeat containing E3 ubiquitin protein ligase 1	HACE1	ENSG00000085382	5.4732	3.78461	2.19222	3.01286	5.31298	7.98287	5.51838	7.00241
SEH1 like nucleoporin	SEH1L	ENSG00000085415	31.6894	18.1653	17.7553	10.1915	37.9476	10.8994	23.3576	9.88966
WD repeat domain 47	WDR47	ENSG00000085433	8.59788	7.30959	3.16698	13.3782	9.77065	7.57334	5.31021	19.7207
WD repeat and FYVE domain containing 1	WDFY1	ENSG00000085449	42.4383	70.8257	21.9958	53.7824	132.428	91.2946	45.7987	79.9135
oviductal glycoprotein 1	OVGP1	ENSG00000085465	0.291293	1.22068	0.976062	1.79375	1.85654	1.36661	2.1096	3.34422
solute carrier family 25 member 24	SLC25A24	ENSG00000085491	20.3073	27.443	23.7705	30.5244	27.5466	30.4513	32.1723	33.045
mitogen-activated protein kinase kinase kinase 4	MAP3K4	ENSG00000085511	30.5316	68.8234	20.7308	17.262	106.855	25.0099	39.2538	123.491
paired immunoglobin like type 2 receptor alpha	PILRA	ENSG00000085514	0.053864	0.857714	0.225609	0.690376	0	1.33354	2.52074	0.792941
immunoglobulin superfamily member 9	IGSF9	ENSG00000085552	6.38919	2.81115	2.15163	3.93396	7.63785	2.21908	2.43548	3.2772
ATP binding cassette subfamily B member 1	ABCB1	ENSG00000085563	0.66317	0.019704	0.610453	0.059166	0	0.127543	0.419566	0.150371
zinc finger protein 213	ZNF213	ENSG00000085644	4.12891	5.48463	3.35885	5.05429	7.97361	6.25219	4.2914	4.93528
aldo-keto reductase family 1 member B	AKR1B1	ENSG00000085662	15.3626	25.5123	9.50318	24.7868	8.45993	14.382	11.8829	15.479
copine 3	CPNE3	ENSG00000085719	75.8427	43.8707	48.8474	48.3913	63.1638	47.8069	40.5381	41.3969
RRN3 homolog, RNA polymerase I transcription factor	RRN3	ENSG00000085721	11.1515	10.923	11.5776	5.82758	25.7183	14.9798	10.8979	6.19545
cortactin	CTTN	ENSG00000085733	266.064	316.841	332.05	322.934	323.159	459.112	326.461	364.36
Wnt family member 11	WNT11	ENSG00000085741	0.165339	1.11702	0.070531	1.18266	0.227501	1.50621	0.053204	2.77083
mitochondrial translational initiation factor 2	MTIF2	ENSG00000085760	25.6662	15.9674	22.194	19.9755	28.7855	25.662	16.7541	27.0781
DDHD domain containing 2	DDHD2	ENSG00000085788	35.3283	15.8531	12.1716	22.6711	56.6643	20.7134	25.4079	44.2902
tetratricopeptide repeat domain 39A	TTC39A	ENSG00000085831	4.18143	19.6793	13.4381	19.9124	0.477288	22.2716	18.0339	21.5584
epidermal growth factor receptor pathway substrate 15	EPS15	ENSG00000085832	17.8019	25.5894	22.0335	22.5755	13.3071	20.6389	23.9282	29.3457
origin recognition complex subunit 1	ORC1	ENSG00000085840	1.60323	0.084786	0.242707	0.17379	1.23526	0.282431	0.263669	0.220593
microsomal glutathione S-transferase 2	MGST2	ENSG00000085871	17.4056	28.4123	20.7714	17.2733	11.0678	14.9198	18.6428	14.0007
calcium homeostasis endoplasmic reticulum protein	CHERP	ENSG00000085872	49.9532	74.6762	44.3693	98.4276	28.8166	45.923	29.4329	41.675
autophagy related 16 like 1	ATG16L1	ENSG00000085978	26.5662	55.6008	64.9473	34.9868	25.8851	58.2358	54.3	43.3608
ubiquitin specific peptidase 40	USP40	ENSG00000085982	39.9993	27.3107	46.447	42.9255	39.6693	76.8166	37.4106	36.3642
protein O-linked mannose N-acetylglucosaminyltransferase 1 (beta 1,2-)	POMGNT1	ENSG00000085998	10.2008	9.85171	5.54256	3.36796	14.8079	4.52937	4.79963	2.12028
RAD54 like	RAD54L	ENSG00000085999	2.73788	2.78221	0.930322	0.136105	3.73751	2.44569	0.737899	0.839026
microtubule associated serine/threonine kinase 2	MAST2	ENSG00000086015	5.7472	6.69716	3.8364	15.1235	8.75271	9.79279	6.69996	9.72858
DnaJ heat shock protein family (Hsp40) member A1	DNAJA1	ENSG00000086061	71.5263	98.8308	93.858	180.986	51.5167	85.3166	79.0223	150.753
beta-1,4-galactosyltransferase 1	B4GALT1	ENSG00000086062	67.9873	68.4727	61.0975	42.588	51.9428	75.4109	66.4669	42.0043
charged multivesicular body protein 5	CHMP5	ENSG00000086065	49.3829	67.7423	48.2197	97.7644	53.7154	107.873	72.2537	152.631
nuclear transcription factor, X-box binding 1	NFX1	ENSG00000086102	16.0721	18.7762	15.6475	19.0146	12.1562	16.7198	14.9379	22.1702
aquaporin 6	AQP6	ENSG00000086159	0.113858	0.825378	0.521892	0.077623	0.016857	1.63849	0.458818	0.221617
DIM1 rRNA methyltransferase and ribosome maturation factor	DIMT1	ENSG00000086189	16.1167	15.1916	10.7403	15.0261	16.3812	12.0714	14.7419	14.119
importin 11	IPO11	ENSG00000086200	7.41075	8.84065	6.23174	25.9716	5.41648	14.0952	10.8254	32.201
IPO11-LRRC70 readthrough	IPO11	ENSG00000086200	7.41075	8.84065	6.23174	25.9716	5.41648	14.0952	10.8254	32.201
folate hydrolase 1	FOLH1	ENSG00000086205	1.51001	1.52389	1.21492	0.81266	0.425416	0.103495	3.60863	0.734044
eukaryotic translation initiation factor 2 alpha kinase 1	EIF2AK1	ENSG00000086232	47.2615	86.0182	55.8555	112.689	42.4065	89.296	79.844	139.025
NME/NM23 family member 8	NME8	ENSG00000086288	0.04487	0.044189	0.047375	0.377822	0	0.145587	1.37781	0
ependymin related 1	EPDR1	ENSG00000086289	0.2389	0.845998	0.998083	0.50981	0	1.27872	0.910806	1.56155
sorting nexin 10	SNX10	ENSG00000086300	0.491797	1.51209	0.217512	0.260035	2.18521	0.108308	0.619025	0.369399
selenophosphate synthetase 1	SEPHS1	ENSG00000086475	16.9889	24.1612	23.3678	23.9576	31.1593	30.8793	21.8394	33.3243
mitochondrial ribosomal protein L28	MRPL28	ENSG00000086504	28.7388	26.1006	22.5879	44.1724	32.9426	25.8237	15.9869	36.4264
hemoglobin subunit theta 1	HBQ1	ENSG00000086506	0.22174	0	0.050102	0.102559	0.147927	0.898135	0	0.805056
inositol-trisphosphate 3-kinase C	ITPKC	ENSG00000086544	27.7824	42.4603	27.9714	27.1762	18.6854	34.548	25.377	22.3885
CEA cell adhesion molecule 6	CEACAM6	ENSG00000086548	97.1466	534.321	431.274	48.9932	0.882511	489.032	362.169	5.1666
FAT atypical cadherin 2	FAT2	ENSG00000086570	37.7825	12.1365	3.19233	3.35997	47.8751	4.94527	5.96471	1.2057
RNA binding motif protein 22	RBM22	ENSG00000086589	27.6902	32.2356	31.0069	23.8016	31.701	33.679	37.7166	32.3642
transmembrane p24 trafficking protein 2	TMED2	ENSG00000086598	328.044	335.081	328.631	293.532	469.292	504.23	421.684	300.499
endoplasmic reticulum oxidoreductase 1 beta	ERO1B	ENSG00000086619	3.15264	9.98544	12.716	7.52498	2.38258	18.6401	11.9877	11.1762
zinc finger AN1-type containing 6	ZFAND6	ENSG00000086666	64.5727	92.5418	75.8741	69.0517	65.0062	120.364	124.674	94.2442
hydroxysteroid 17-beta dehydrogenase 2	HSD17B2	ENSG00000086696	11.1297	16.7065	29.551	8.60161	6.68042	11.9172	20.7672	0.160393
taxilin gamma	TXLNG	ENSG00000086712	3.24037	3.84993	3.80054	4.92134	2.62895	4.26256	3.5012	5.53717
protein phosphatase with EF-hand domain 1	PPEF1	ENSG00000086717	0.084422	0.198184	0.029151	0.036357	0.089044	0.290365	0.126721	0.133226
linker for activation of T cells family member 2	LAT2	ENSG00000086730	0.210055	0.385605	0.222495	0.223866	1.71254	0.441737	0.019924	0.778978
HECT, UBA and WWE domain containing E3 ubiquitin protein ligase 1	HUWE1	ENSG00000086758	53.4802	50.1498	65.0748	56.3001	55.0261	65.3788	83.7985	58.3582
zw10 kinetochore protein	ZW10	ENSG00000086827	9.22968	8.77646	6.22456	8.81271	7.36917	8.2635	7.24531	9.10906
ALG9 alpha-1,2-mannosyltransferase	ALG9	ENSG00000086848	10.4947	21.6937	7.36825	4.35117	21.3401	3.12395	9.59738	5.32656
myosin binding protein C2	MYBPC2	ENSG00000086967	0.204968	0.466574	0.215941	0.198547	0.318334	0.267995	0.03926	0.077752
NADPH oxidase 4	NOX4	ENSG00000086991	11.9251	1.2396	0.723893	0.732439	2.62777	1.52313	0.399103	0.01894
acyl-CoA oxidase 3, pristanoyl	ACOX3	ENSG00000087008	4.6606	8.82479	5.02507	17.6063	8.0101	10.2022	5.38704	23.6492
myotubularin related protein 2	MTMR2	ENSG00000087053	11.7626	17.0514	9.34866	28.106	29.4717	19.3843	16.503	47.2511
protein phosphatase 1 regulatory subunit 15A	PPP1R15A	ENSG00000087074	150.762	261.97	213.691	344.267	60.7775	267.92	120.864	269.856
hydroxysteroid 17-beta dehydrogenase 14	HSD17B14	ENSG00000087076	0.493211	0.157341	0.469913	0.6298	0	1.14564	0.719559	2.58092
thyroid hormone receptor interactor 6	TRIP6	ENSG00000087077	50.9562	33.8605	42.0615	30.8679	54.4389	41.066	50.0664	23.8372
acetylcholinesterase (Yt blood group)	ACHE	ENSG00000087085	0.422233	0.884637	0.539739	0.719739	1.24178	2.42039	0.728904	0.778238
ferritin light chain	FTL	ENSG00000087086	376.5	367.036	252.41	303.762	322.799	766.955	372.115	443.67
serrate, RNA effector molecule	SRRT	ENSG00000087087	52.81	37.0207	42.9284	36.6146	60.17	53.4094	45.5062	35.3843
BCL2 associated X, apoptosis regulator	BAX	ENSG00000087088	15.7767	20.4562	17.9866	12.9721	13.4026	33.5776	18.8726	11.3752
nemo like kinase	NLK	ENSG00000087095	4.61248	9.83066	3.39382	6.39465	3.14841	7.77551	7.18665	9.41907
phosphatidylinositol glycan anchor biosynthesis class S	PIGS	ENSG00000087111	36.9145	45.9967	30.2923	47.1558	10.4992	21.1766	17.0823	10.4104
ADAM metallopeptidase with thrombospondin type 1 motif 2	ADAMTS2	ENSG00000087116	0.256526	1.68291	0.152211	0.259387	0.019027	0.157967	0.086163	0.387529
transmembrane serine protease 11E	TMPRSS11E	ENSG00000087128	0.593497	6.30623	0.409216	0.388377	2.92146	3.09434	1.04743	0.407403
ataxin 7 like 3	ATXN7L3	ENSG00000087152	37.4747	54.2462	51.0515	58.4237	59.8255	60.5928	65.2234	39.0387
phosphatidylglycerophosphate synthase 1	PGS1	ENSG00000087157	5.89766	9.49946	5.7106	16.2806	7.46319	10.7267	6.87437	13.9015
proteasome 26S subunit, ATPase 5	PSMC5	ENSG00000087191	77.772	70.3731	68.6827	68.5906	68.156	64.879	66.0683	65.3533
ubiquitin interaction motif containing 1	UIMC1	ENSG00000087206	43.1332	25.6889	28.3001	39.7975	41.0925	37.0698	44.7622	52.9092
cholesteryl ester transfer protein	CETP	ENSG00000087237	0.08579	0.292135	0.094243	0.068941	0	0.310404	0	0.167265
matrix metallopeptidase 2	MMP2	ENSG00000087245	19.0865	10.2929	1.25667	1.17213	74.2467	0.86229	12.5019	0.243326
metallothionein 3	MT3	ENSG00000087250	0.033736	3.84692	0.042856	1.71904	0.155771	0.189153	1.74964	1.76344
lysophosphatidylcholine acyltransferase 2	LPCAT2	ENSG00000087253	23.9352	13.204	4.43913	1.61711	69.0729	8.48435	7.53271	10.2317
G protein subunit alpha o1	GNAO1	ENSG00000087258	0.892731	1.2241	0.508034	0.452169	0.612452	0.076645	1.37496	0.899005
2-oxoglutarate and iron dependent oxygenase domain containing 1	OGFOD1	ENSG00000087263	22.5513	22.9857	21.8421	19.3618	32.2915	24.7004	18.7393	18.1652
SH3 domain binding protein 2	SH3BP2	ENSG00000087266	23.5399	35.6579	37.3914	19.8371	41.5472	99.6717	51.5962	20.5057
NOP14 nucleolar protein	NOP14	ENSG00000087269	26.1888	18.1726	25.6501	24.2995	18.5086	14.683	18.5457	12.4886
adducin 1	ADD1	ENSG00000087274	138.315	186.308	111.602	149.9	151.472	161.811	143.163	180.392
L-2-hydroxyglutarate dehydrogenase	L2HGDH	ENSG00000087299	3.18572	3.32445	2.52499	3.11753	2.74944	2.80082	5.5116	2.88077
thioredoxin domain containing 16	TXNDC16	ENSG00000087301	15.8964	11.1219	9.68958	5.95802	3.91326	4.73223	3.76173	3.96991
RNA transcription, translation and transport factor	RTRAF	ENSG00000087302	139.013	164.79	135.093	169.547	169.722	159.786	162.805	172.608
nidogen 2	NID2	ENSG00000087303	0.055975	0.779307	0.177543	0.774503	0.091183	1.69974	0.893727	3.55613
germ cell-less 1, spermatogenesis associated	GMCL1	ENSG00000087338	5.76924	4.96089	5.52995	8.87243	8.04584	13.5688	7.0374	10.5534
splicing factor 3b subunit 2	SF3B2	ENSG00000087365	164.158	229.721	163.3	491.943	150.876	357.902	189.447	436.773
kelch like family member 42	KLHL42	ENSG00000087448	13.5853	9.15927	5.45309	6.82068	10.7327	4.91116	7.69711	5.49345
GNAS complex locus	GNAS	ENSG00000087460	312.748	277.383	187.785	262.203	368.956	321.938	231.549	290.602
dynamin 1 like	DNM1L	ENSG00000087470	34.7985	20.8823	24.158	31.3282	38.496	17.6463	30.7935	35.0137
parathyroid hormone like hormone	PTHLH	ENSG00000087494	647.357	374.232	116.111	63.3044	990.443	148.166	94.2173	25.2383
phosphatase and actin regulator 3	PHACTR3	ENSG00000087495	1.88122	3.34289	7.02486	2.56515	0.19295	5.11068	14.0203	1.84396
ERGIC and golgi 2	ERGIC2	ENSG00000087502	90.8084	110.033	136.657	72.5865	140.418	139.739	116.685	93.6473
transcription factor AP-2 gamma	TFAP2C	ENSG00000087510	7.14619	9.90264	9.64693	6.9978	8.06098	9.6106	8.46941	8.78998
aurora kinase A	AURKA	ENSG00000087586	5.54241	0.981264	2.00089	0.253468	7.32634	0.687627	1.57201	3.04282
Cas scaffold protein family member 4	CASS4	ENSG00000087589	0.122706	0.082274	0.089789	0.256452	0	0.021979	0.039291	0.255266
pirin	PIR	ENSG00000087842	38.1618	48.0956	23.8833	81.6758	30.8612	45.4113	39.6945	95.1258
adipogenesis associated Mth938 domain containing	AAMDC	ENSG00000087884	18.2955	10.1118	16.8992	12.3987	19.9993	24.124	12.1799	20.4794
regulatory factor X2	RFX2	ENSG00000087903	8.42293	33.0541	9.41089	172.37	3.80441	36.8595	23.8917	138.863
methyltransferase 2A, tRNA N3-cytidine	METTL2A	ENSG00000087995	9.51693	11.9126	8.17694	9.59144	19.1511	20.8039	8.28516	12.0942
sulfotransferase family 2B member 1	SULT2B1	ENSG00000088002	5.69349	19.6465	15.088	6.63979	7.70687	15.0327	11.7179	4.03805
ALG6 alpha-1,3-glucosyltransferase	ALG6	ENSG00000088035	4.76888	2.65715	6.46554	3.54427	4.82267	5.78567	6.36869	3.2737
CCR4-NOT transcription complex subunit 3	CNOT3	ENSG00000088038	38.4848	64.6563	43.5486	80.6769	46.2416	60.7932	49.773	73.8511
glycoprotein VI platelet	GP6	ENSG00000088053	0.063316	0.488271	0.359151	0.246963	0	2.41421	0.286447	1.16549
protein tyrosine phosphatase non-receptor type 4	PTPN4	ENSG00000088179	10.8435	17.7867	21.6486	18.0203	23.085	20.7996	12.4418	25.8351
DEAD-box helicase 18	DDX18	ENSG00000088205	33.2708	26.5527	27.0878	21.3855	30.2266	26.003	18.9911	23.5482
KH-type splicing regulatory protein	KHSRP	ENSG00000088247	80.2958	72.8554	51.5235	80.1033	81.4009	97.9599	53.4766	69.5156
G protein subunit alpha 11	GNA11	ENSG00000088256	18.4282	36.7883	18.5669	66.3007	19.7074	31.7356	26.3362	48.9004
ArfGAP with SH3 domain, ankyrin repeat and PH domain 3	ASAP3	ENSG00000088280	15.8023	26.7047	37.0424	30.2254	15.901	24.1891	33.7517	26.589
ER degradation enhancing alpha-mannosidase like protein 2	EDEM2	ENSG00000088298	5.41293	6.24134	5.13997	6.72663	7.04626	5.41205	6.87676	5.72266
MMP24-AS1-EDEM2 readthrough	EDEM2	ENSG00000088298	5.41293	6.24134	5.13997	6.72663	7.04626	5.41205	6.87676	5.72266
DNA methyltransferase 3 beta	DNMT3B	ENSG00000088305	2.42034	0.893121	0.497785	0.744934	1.15155	1.61272	2.0446	1.5254
RRAD and GEM like GTPase 1	REM1	ENSG00000088320	0.073879	0.097728	0.197692	1.17281	0.116663	0.070832	0	0.607713
TPX2 microtubule nucleation factor	TPX2	ENSG00000088325	11.7204	1.40335	1.01988	1.45233	19.2015	0.632619	1.04864	0.75749
fer-1 like family member 4 (pseudogene)	FER1L4	ENSG00000088340	1.95217	4.2142	2.83926	2.07782	2.52106	7.47778	9.94538	17.0825
p53 and DNA damage regulated 1	PDRG1	ENSG00000088356	2.49213	2.56391	4.16949	4.3761	3.13185	3.48121	4.85987	3.40461
erythrocyte membrane protein band 4.1 like 1	EPB41L1	ENSG00000088367	133.399	126.379	82.126	122.814	287.055	80.4583	96.9532	100.081
solute carrier family 15 member 1	SLC15A1	ENSG00000088386	0.99756	3.35063	3.40983	1.26896	0.043231	4.99864	4.51428	1.67362
dedicator of cytokinesis 9	DOCK9	ENSG00000088387	93.8615	43.7178	46.9334	42.4117	68.2503	49.5702	43.4111	25.4709
ankyrin repeat domain 10	ANKRD10	ENSG00000088448	18.4018	18.4486	30.0825	20.8148	15.4061	59.1117	44.1235	61.5111
TDP-glucose 4,6-dehydratase	TGDS	ENSG00000088451	4.15207	6.8209	5.71177	3.14228	7.84018	16.7376	9.1457	14.8269
dedicator of cytokinesis 3	DOCK3	ENSG00000088538	0.24352	0.239428	0.441775	0.268385	0.177197	0.605875	0.638112	0.51439
chromosome 3 open reading frame 18	C3orf18	ENSG00000088543	0.860928	0.925348	0.643081	0.829406	0.804327	1.21033	1.39856	1.66176
coenzyme Q9	COQ9	ENSG00000088682	47.653	49.1738	27.9366	69.0547	28.4053	42.8386	51.8175	77.7806
transmembrane protein 40	TMEM40	ENSG00000088726	55.4761	39.828	10.115	38.2447	175.319	32.4756	38.8132	47.1202
kinesin family member 9	KIF9	ENSG00000088727	10.1541	22.1857	9.59848	145.157	2.36668	33.1455	21.2431	138.969
Rho GTPase activating protein 28	ARHGAP28	ENSG00000088756	2.81912	1.89373	2.5826	1.69777	2.00135	2.9496	1.7589	2.13892
cardiolipin synthase 1	CRLS1	ENSG00000088766	20.261	21.175	16.6233	19.2117	35.4104	25.9975	21.8717	22.0093
defensin beta 127	DEFB127	ENSG00000088782	0	0.257083	0	0.101827	0	0	0.156761	0
protein phosphatase 1 regulatory subunit 13B	PPP1R13B	ENSG00000088808	26.4644	24.5141	21.326	21.191	27.6042	16.5377	17.2458	20.5179
attractin	ATRN	ENSG00000088812	22.0674	18.6635	14.2057	15.815	15.5682	15.1188	18.1401	10.7263
spermine oxidase	SMOX	ENSG00000088826	2.07444	3.36477	12.9443	15.5947	10.2914	49.229	1.88616	0.819081
sialic acid binding Ig like lectin 1	SIGLEC1	ENSG00000088827	0.115034	0.248944	0.102748	0.175607	0.060412	0.17698	0.144631	0.206704
FKBP prolyl isomerase 1A	FKBP1A	ENSG00000088832	54.1782	42.8837	32.5039	51.9597	85.7837	35.05	52.9708	43.7366
NSFL1 cofactor	NSFL1C	ENSG00000088833	50.2475	43.075	40.8802	45.3191	45.5879	42.583	44.029	52.8118
solute carrier family 4 member 11	SLC4A11	ENSG00000088836	46.6225	44.262	32.3829	125.268	27.2932	81.9446	71.8609	289.35
dynein axonemal assembly factor 9	DNAAF9	ENSG00000088854	3.88417	3.07906	2.18228	4.30468	6.27601	3.66188	3.90532	7.20412
zinc finger protein 343	ZNF343	ENSG00000088876	3.91169	6.9111	3.72531	3.8059	7.1101	5.04616	3.85006	4.48133
EBF family member 4	EBF4	ENSG00000088881	2.84154	23.4833	3.08015	4.59974	4.18906	8.48958	6.98621	5.86854
carboxypeptidase X, M14 family member 1	CPXM1	ENSG00000088882	0.311331	0.191865	0.116346	0.13876	0	0.164419	0.350979	0.216469
mitochondrial antiviral signaling protein	MAVS	ENSG00000088888	8.13613	11.9699	11.1182	10.0204	6.94853	10.69	10.4366	8.72533
leucine zipper tumor suppressor family member 3	LZTS3	ENSG00000088899	6.10541	13.722	15.4459	13.5917	2.02441	14.9774	18.4011	12.4979
coagulation factor XI	F11	ENSG00000088926	0.106397	0.042801	0.130964	0.656484	0	0.21386	0.062637	0.280013
5'-3' exoribonuclease 2	XRN2	ENSG00000088930	30.617	34.9128	28.4871	40.0135	30.2241	37.302	34.3862	45.9486
kizuna centrosomal protein	KIZ	ENSG00000088970	9.22906	11.2831	4.94564	22.9302	22.9896	5.71997	8.27335	18.4419
dynein light chain LC8-type 1	DYNLL1	ENSG00000088986	297.05	413.624	241.468	1156.37	327.181	453.665	394.371	1276.93
tescalcin	TESC	ENSG00000088992	11.929	22.7654	74.691	11.2796	2.27168	4.96417	27.394	0.462751
sorting nexin 5	SNX5	ENSG00000089006	74.5555	64.2426	53.6644	31.3676	114.923	75.4012	72.2248	76.5348
ribosomal protein L6	RPL6	ENSG00000089009	985.398	716.826	570.941	420.645	1258.59	585.125	691.384	387.552
signal regulatory protein gamma	SIRPG	ENSG00000089012	0.104414	0.63958	0.020225	0.325647	0.072988	0.216175	0	0
MAPK activated protein kinase 5	MAPKAPK5	ENSG00000089022	35.1096	44.9675	29.4874	40.2886	38.0167	73.0141	52.3877	49.8676
purinergic receptor P2X 7	P2RX7	ENSG00000089041	0.069141	0.251666	0.037484	0.605729	0.746887	0.293315	0.799992	0.530444
ESF1 nucleolar pre-rRNA processing protein homolog	ESF1	ENSG00000089048	15.171	12.5637	12.4156	11.1468	10.4681	9.00739	10.2192	8.99329
RB binding protein 9, serine hydrolase	RBBP9	ENSG00000089050	12.2007	13.7837	15.5854	8.37486	7.67168	15.8265	16.9166	6.73425
anaphase promoting complex subunit 5	ANAPC5	ENSG00000089053	40.4001	47.6413	32.2153	67.7233	102.603	87.116	58.1281	92.7744
solute carrier family 23 member 2	SLC23A2	ENSG00000089057	5.82744	8.12784	3.62664	7.37439	4.99854	4.53399	3.63572	13.1774
solute carrier family 8 member B1	SLC8B1	ENSG00000089060	17.0558	27.2131	22.2071	9.13022	18.5443	39.1281	28.2379	10.287
transmembrane protein 230	TMEM230	ENSG00000089063	20.4747	30.5034	25.1238	29.3103	22.1572	38.2603	28.3347	34.2753
double zinc ribbon and ankyrin repeat domains 1	DZANK1	ENSG00000089091	1.12844	4.45161	1.1801	16.3844	0.729577	5.16863	4.30165	29.4818
lysine demethylase 2B	KDM2B	ENSG00000089094	7.97328	13.1359	12.0622	9.24671	13.9605	11.4707	9.33951	19.8931
cilia and flagella associated protein 61	CFAP61	ENSG00000089101	1.34551	11.9401	1.11969	50.0188	0.425505	15.474	3.36567	69.6029
LIM homeobox 5	LHX5	ENSG00000089116	0.672342	0.581575	0.403086	0.41421	0.576247	0.243862	0.306341	0.871959
taspase 1	TASP1	ENSG00000089123	9.11547	12.8797	7.99483	19.8644	11.6255	13.5749	11.4125	34.1752
2'-5'-oligoadenylate synthetase 1	OAS1	ENSG00000089127	6.3554	20.0868	13.8682	12.8551	4.54458	23.1154	17.1254	8.51367
GCN1 activator of EIF2AK4	GCN1	ENSG00000089154	59.1264	54.8923	57.2513	48.8254	70.3081	89.8115	86.5379	71.7831
ribosomal protein lateral stalk subunit P0	RPLP0	ENSG00000089157	848.835	718.745	529.254	400.063	1249.23	612.628	730.066	323.424
paxillin	PXN	ENSG00000089159	95.0949	106.038	67.2189	198.359	132.296	110.125	88.1282	136.174
sirtuin 4	SIRT4	ENSG00000089163	0.634963	3.66445	0.302474	0.309587	0.146347	0	0.090782	0.423782
rabphilin 3A	RPH3A	ENSG00000089169	0.383472	1.0859	0.918891	0.56107	0.017997	0.011908	0.385433	0.334783
kinesin family member 16B	KIF16B	ENSG00000089177	27.9728	20.756	16.833	24.0866	28.6998	25.0928	13.2903	14.1793
tRNA methyltransferase 6 non-catalytic subunit	TRMT6	ENSG00000089195	11.7959	11.15	10.5816	17.2652	9.75256	9.30198	12.9522	9.64658
chromogranin B	CHGB	ENSG00000089199	0.109377	0.0273	0.182179	0.100814	0	0.780267	0.198431	0.683751
phosphatidylethanolamine binding protein 1	PEBP1	ENSG00000089220	60.0275	65.8439	62.0663	88.7269	58.3929	83.0431	63.5531	92.5764
T-box transcription factor 5	TBX5	ENSG00000089225	0.825041	0.075779	0.171173	0.055826	0.222207	0.089861	0.051391	0.033513
BRCA1 associated protein	BRAP	ENSG00000089234	10.8652	12.9206	9.7493	13.6897	12.6123	17.9832	12.7766	17.8287
endoplasmic reticulum protein 29	ERP29	ENSG00000089248	70.7752	71.1906	78.64	111.02	61.6929	87.7466	51.2538	87.6874
nitric oxide synthase 1	NOS1	ENSG00000089250	0.276133	0.774328	0.156528	0.284019	0.118925	0.125655	0.070934	0.086156
FUS RNA binding protein	FUS	ENSG00000089280	228.971	124.005	140.749	84.0991	174.501	100.108	111.418	67.272
immunoglobulin binding protein 1	IGBP1	ENSG00000089289	23.4471	32.6146	21.2486	41.7056	34.2773	37.4169	33.3003	38.8531
FXYD domain containing ion transport regulator 5	FXYD5	ENSG00000089327	17.87	13.6107	2.97916	3.43713	34.4612	11.513	3.9287	3.42153
zinc finger protein 302	ZNF302	ENSG00000089335	13.2667	11.8384	4.86662	7.4903	11.4437	10.8702	9.80347	17.2155
GRAM domain containing 1A	GRAMD1A	ENSG00000089351	12.6979	6.90234	4.10836	3.456	18.7875	8.28541	4.48501	5.56984
FXYD domain containing ion transport regulator 3	FXYD3	ENSG00000089356	227.273	358.631	194.805	425.259	406.739	348.156	391.589	621.616
hephaestin	HEPH	ENSG00000089472	0.110811	0.335855	0.094499	0.069418	0.098501	0.106229	0.39755	0.877005
cell death inducing p53 target 1	CDIP1	ENSG00000089486	17.1274	9.30612	4.2551	2.66435	14.4056	5.53639	10.5985	2.12247
CKLF like MARVEL transmembrane domain containing 1	CMTM1	ENSG00000089505	0.546956	2.69781	0.418736	1.02958	2.30367	1.20893	1.79672	0.998443
potassium voltage-gated channel subfamily H member 4	KCNH4	ENSG00000089558	0.037883	0.220497	0.116357	0.175819	0.094728	0	0.012638	0.07618
glucosidase II alpha subunit	GANAB	ENSG00000089597	54.2384	71.141	45.1595	53.8301	39.7399	45.4719	45.1223	52.0476
GEM interacting protein	GMIP	ENSG00000089639	5.53053	15.636	10.2724	6.52502	6.87925	14.8062	12.4329	5.76555
RNA binding motif protein 41	RBM41	ENSG00000089682	24.4661	13.8938	18.1267	10.3727	22.5184	16.461	7.82377	12.3958
baculoviral IAP repeat containing 5	BIRC5	ENSG00000089685	12.1581	1.16072	1.81688	0.565881	34.3894	0.295616	1.24722	0.26888
lymphocyte activating 3	LAG3	ENSG00000089692	0.229387	0.258172	0.300415	0.033037	0.911345	0.433977	0.254305	0.107921
myeloid leukemia factor 2	MLF2	ENSG00000089693	56.7955	52.8238	48.214	41.6415	66.9907	57.8666	41.7999	32.083
OTU deubiquitinase, ubiquitin aldehyde binding 2	OTUB2	ENSG00000089723	0.64289	1.95053	0.913076	0.660835	0.887398	1.3226	1.07904	0.522744
DEAD-box helicase 24	DDX24	ENSG00000089737	100.457	123.569	82.5172	115.233	101.76	138.915	96.5471	137.789
zinc finger and BTB domain containing 25	ZBTB25	ENSG00000089775	3.44308	3.66961	3.44533	4.5538	3.61307	6.32111	7.14663	8.15581
NECAP endocytosis associated 1	NECAP1	ENSG00000089818	9.47877	12.6049	14.6392	12.423	6.97759	17.3064	25.1152	12.2029
Rho GTPase activating protein 4	ARHGAP4	ENSG00000089820	0.445734	4.04772	1.51813	2.11974	0.82116	6.16912	0.754698	1.08582
ankyrin repeat domain 24	ANKRD24	ENSG00000089847	0.272209	2.14336	0.732267	1.44148	0.521567	0.968218	0.93917	3.25126
DEAH-box helicase 32 (putative)	DHX32	ENSG00000089876	30.1555	46.5184	45.0195	62.2926	34.6462	62.5828	44.3785	72.5334
REST corepressor 1	RCOR1	ENSG00000089902	20.5587	20.9306	9.61449	12.8474	14.6158	28.8188	31.3402	16.1574
G-patch domain containing 2 like	GPATCH2L	ENSG00000089916	15.1328	15.4611	9.34275	12.3501	14.4323	21.2124	19.7582	9.33382
latent transforming growth factor beta binding protein 4	LTBP4	ENSG00000090006	42.3149	11.5172	6.96829	29.0173	52.0418	32.6977	46.4598	43.5313
biliverdin reductase B	BLVRB	ENSG00000090013	52.127	43.863	28.0708	48.6851	114.102	70.9638	47.9227	56.5134
solute carrier family 9 member A1	SLC9A1	ENSG00000090020	19.8461	26.3528	30.2239	23.0277	32.5535	46.2367	32.3229	16.5213
serine palmitoyltransferase long chain base subunit 1	SPTLC1	ENSG00000090054	79.365	82.8777	56.4284	67.5441	84.7488	86.7557	68.9605	54.9274
poly(A) polymerase alpha	PAPOLA	ENSG00000090060	192.398	162.74	162.528	212.752	120.987	212.014	153.408	296.091
cyclin K	CCNK	ENSG00000090061	291.425	470.21	456.102	472.769	327.431	506.5	348.219	537.84
poly(rC) binding protein 4	PCBP4	ENSG00000090097	9.11674	10.1342	6.36166	3.75894	21.5569	1.79068	6.30551	1.3558
regulator of G protein signaling 1	RGS1	ENSG00000090104	0	0.380087	0.100043	0.140676	0.017113	0.090629	0	0.57019
yippee like 3	YPEL3	ENSG00000090238	26.1564	61.0971	43.3366	83.1405	22.7498	98.711	58.1513	109.965
mitochondrial ribosomal protein S33	MRPS33	ENSG00000090263	23.5112	27.262	26.8222	49.5726	28.9172	49.723	33.2407	63.0652
NADH:ubiquinone oxidoreductase subunit B2	NDUFB2	ENSG00000090266	76.05	66.2183	62.6	74.715	118.359	72.6684	96.3337	93.6757
nuclear distribution C, dynein complex regulator	NUDC	ENSG00000090273	72.526	128.012	65.478	519.406	51.9356	142.542	84.7785	391.997
macrophage erythroblast attacher, E3 ubiquitin ligase	MAEA	ENSG00000090316	35.1372	35.9653	28.7033	34.3084	29.0252	33.67	34.5128	36.3823
intercellular adhesion molecule 1	ICAM1	ENSG00000090339	28.3266	46.2263	88.4222	19.2944	10.2434	47.2558	38.3457	11.9136
striatin 4	STRN4	ENSG00000090372	100.047	139.297	110.709	155.239	94.1888	186.421	116.265	137.448
interleukin 1 receptor associated kinase 3	IRAK3	ENSG00000090376	14.1938	16.1199	40.8364	11.2529	4.46743	30.9335	59.2242	8.70074
lysozyme	LYZ	ENSG00000090382	0.565888	3.17122	1.51638	3.50572	0	2.98007	2.01767	2.4035
sucrase-isomaltase	SI	ENSG00000090402	0.124318	0.017224	0.038704	0.030356	0.042823	0.043332	0.015235	0.051724
mitochondrial E3 ubiquitin protein ligase 1	MUL1	ENSG00000090432	7.08804	8.50273	7.90275	9.77881	6.0798	10.8677	7.85964	8.5353
transcription factor AP-4	TFAP4	ENSG00000090447	6.35621	3.67646	0.84873	4.24083	2.73387	1.66196	0.988356	1.74135
programmed cell death 7	PDCD7	ENSG00000090470	5.32653	6.37316	5.04127	5.46859	6.13582	6.17544	4.1283	5.83103
SPG21 abhydrolase domain containing, maspardin	SPG21	ENSG00000090487	17.2388	28.5655	22.6989	23.2348	27.0628	41.7768	33.5267	45.1337
fetuin B	FETUB	ENSG00000090512	0	0.448817	0.116865	0.569055	0.10411	0.372196	0.163577	0.711866
DnaJ heat shock protein family (Hsp40) member B11	DNAJB11	ENSG00000090520	49.3129	50.5082	50.8872	40.6978	38.9738	53.9478	49.4939	45.8858
prolyl 3-hydroxylase 2	P3H2	ENSG00000090530	40.6948	11.0793	4.10721	5.21871	81.7987	3.81703	13.2211	4.2136
thrombopoietin	THPO	ENSG00000090534	0.233267	0.086446	2.12311	8.97303	0	0	0.556391	3.93922
chordin	CHRD	ENSG00000090539	0.397499	1.57068	0.335483	0.755859	1.12001	0.781783	0.201344	0.723766
fms related receptor tyrosine kinase 3 ligand	FLT3LG	ENSG00000090554	2.36529	2.57691	1.85815	2.19324	4.14746	1.18344	0.839791	2.85292
RAB11 family interacting protein 3	RAB11FIP3	ENSG00000090565	51.0624	44.8217	32.4721	60.0108	28.0015	37.0768	28.1663	19.5741
N-acetylglucosamine-1-phosphate transferase subunit gamma	GNPTG	ENSG00000090581	21.9472	34.6178	24.252	14.905	27.8329	23.9819	21.4412	15.4344
zinc finger protein 268	ZNF268	ENSG00000090612	9.05086	14.7131	8.79973	12.2701	10.0292	18.9106	9.71016	8.09828
golgin A3	GOLGA3	ENSG00000090615	27.7313	39.0314	42.3039	32.5038	24.8	47.0618	46.8763	32.9954
poly(A) binding protein cytoplasmic 4	PABPC4	ENSG00000090621	172.413	133.67	148.826	89.3364	228.098	188.256	199.794	143.828
CD209 molecule	CD209	ENSG00000090659	0.214576	0.059635	0.007212	0.009339	0	0.222881	0.073832	0.093148
ceramide synthase 4	CERS4	ENSG00000090661	5.47501	16.5017	5.31015	13.1047	11.6834	11.5782	6.39262	13.675
mucolipin TRP cation channel 1	MCOLN1	ENSG00000090674	3.73535	3.2512	3.94899	3.70423	4.65351	3.14984	5.49641	11.1994
ubiquitin specific peptidase 48	USP48	ENSG00000090686	43.6361	58.2538	54.6402	56.2297	82.1367	82.5875	83.3047	68.0756
ephrin B1	EFNB1	ENSG00000090776	24.1911	8.38669	3.2019	2.47942	27.0071	6.21546	5.4338	2.09516
pyruvate dehydrogenase phosphatase regulatory subunit	PDPR	ENSG00000090857	7.27669	7.28951	7.42478	10.8505	4.76753	5.95697	5.94627	5.28775
pyruvate dehydrogenase phosphatase regulatory subunit, mitochondrial-like	PDPR	ENSG00000090857	7.27669	7.28951	7.42478	10.8505	4.76753	5.95697	5.94627	5.28775
alanyl-tRNA synthetase 1	AARS1	ENSG00000090861	26.624	58.9379	30.6872	63.3195	38.9405	54.9693	30.759	46.9819
golgi glycoprotein 1	GLG1	ENSG00000090863	58.5669	62.1973	61.5921	63.9722	48.495	46.3027	53.9036	44.9002
kinesin family member 4A	KIF4A	ENSG00000090889	3.23512	0.47153	0.487224	0.512138	7.38529	0.084474	0.021215	0.26929
trinucleotide repeat containing adaptor 6A	TNRC6A	ENSG00000090905	20.899	35.7539	17.6863	24.7286	37.9201	44.2855	41.193	37.2027
pleckstrin homology and RhoGEF domain containing G2	PLEKHG2	ENSG00000090924	5.7221	16.9694	2.71574	4.86259	4.88538	11.5951	20.8	4.16877
delta like canonical Notch ligand 3	DLL3	ENSG00000090932	0.07525	0.996201	0.103871	0.329397	0.51176	0.11388	0	0.946058
N-acetyltransferase 14 (putative)	NAT14	ENSG00000090971	5.01857	7.07925	2.1998	32.4365	1.38959	12.0415	7.63706	32.459
phosphatidylinositol transfer protein membrane associated 2	PITPNM2	ENSG00000090975	3.24729	2.54825	1.32552	0.732082	9.60495	1.05379	1.71654	0.470765
exocyst complex component 1	EXOC1	ENSG00000090989	20.2257	22.6932	18.3026	18.989	25.1226	42.825	23.0459	31.989
RNA binding motif protein 27	RBM27	ENSG00000091009	10.0727	17.4089	10.6387	16.6457	19.6347	9.27488	6.3267	21.11
POU class 4 homeobox 3	POU4F3	ENSG00000091010	0.137093	0.123198	0.462064	0.300525	0.106557	0.472516	0.018879	0.347925
oxysterol binding protein like 8	OSBPL8	ENSG00000091039	37.7206	48.6327	33.0213	39.3454	50.1559	36.4174	46.5691	32.3173
deltex E3 ubiquitin ligase 2	DTX2	ENSG00000091073	52.1546	87.938	84.6828	94.9635	52.4	137.969	153.362	94.8398
NLR family CARD domain containing 4	NLRC4	ENSG00000091106	0.018681	0.368613	0.073358	0.399565	0.026455	0.048186	0.039472	0.047931
pseudouridine synthase 7	PUS7	ENSG00000091127	10.4951	6.68942	6.81995	3.37645	39.8946	18.1503	4.21987	2.77551
laminin subunit beta 4	LAMB4	ENSG00000091128	1.27668	0.561045	0.339761	0.07065	2.3001	0.501306	0.17003	0.241818
neuronal cell adhesion molecule	NRCAM	ENSG00000091129	10.6327	8.62376	0.500497	0.980403	2.57809	1.41272	0.546185	0.668727
laminin subunit beta 1	LAMB1	ENSG00000091136	64.0818	25.9323	2.30899	2.11155	102.113	3.47428	216.817	0.317893
solute carrier family 26 member 4	SLC26A4	ENSG00000091137	0.386361	3.00438	2.74404	0.819589	0.117496	4.23153	7.70852	0.965192
solute carrier family 26 member 3	SLC26A3	ENSG00000091138	0.415559	0.093908	0.28533	0.204976	0.034969	0.106157	0	0.115904
dihydrolipoamide dehydrogenase	DLD	ENSG00000091140	49.8824	36.912	44.9249	30.8769	40.5226	55.7188	52.5199	43.5868
WD repeat domain 7	WDR7	ENSG00000091157	6.74662	17.3243	4.75188	21.2549	7.59455	15.6224	11.9131	12.1598
thioredoxin like 1	TXNL1	ENSG00000091164	47.9001	40.9682	37.792	34.4198	59.6344	49.703	54.311	49.8589
interleukin 5 receptor subunit alpha	IL5RA	ENSG00000091181	1.0028	14.6449	1.12634	41.2435	0.023811	19.7668	8.2087	62.719
ATP binding cassette subfamily C member 6	ABCC6	ENSG00000091262	0.845249	4.66258	2.10104	10.5489	0.065606	6.20967	3.98124	17.1469
CKLF like MARVEL transmembrane domain containing 6	CMTM6	ENSG00000091317	27.9274	48.5827	33.5399	64.2546	42.5303	63.9161	44.3956	65.4357
integrin subunit alpha 6	ITGA6	ENSG00000091409	263.23	53.874	14.4558	31.2669	364.116	25.7736	23.2139	26.2417
Rap guanine nucleotide exchange factor 4	RAPGEF4	ENSG00000091428	0.666105	1.66667	0.434469	0.533311	3.20676	3.01478	2.55605	1.6878
mitogen-activated protein kinase kinase kinase 20	MAP3K20	ENSG00000091436	7.11205	5.99085	3.2673	6.67911	16.1459	5.79502	5.07401	6.66582
small muscle protein X-linked	SMPX	ENSG00000091482	0.028276	0.659625	0.021934	0.371968	0	0	0	0.263281
fumarate hydratase	FH	ENSG00000091483	20.0277	18.0709	16.1959	14.4567	37.5441	17.7899	35.9062	16.0404
SEL1L family member 3	SEL1L3	ENSG00000091490	39.7486	52.7037	90.3751	38.4053	28.9803	80.8089	94.8305	26.8955
transferrin	TF	ENSG00000091513	22.2	158.798	85.8161	19.3277	3.55881	88.6172	101.62	1.0293
CDV3 homolog	CDV3	ENSG00000091527	85.8632	67.657	70.5966	81.0517	63.6995	49.7023	59.4617	38.8243
myosin XVA	MYO15A	ENSG00000091536	0.603097	1.41708	0.440349	0.665199	0.473514	0.463269	2.67717	1.28985
alkB homolog 5, RNA demethylase	ALKBH5	ENSG00000091542	23.5034	31.2523	22.407	51.5069	25.3752	37.4737	21.7875	58.8132
apolipoprotein H	APOH	ENSG00000091583	0.122541	0.800438	0.055937	0.09257	1.04774	0.472799	0	0
NLR family pyrin domain containing 1	NLRP1	ENSG00000091592	9.30562	6.33078	4.61132	3.55254	29.5518	15.1797	11.3014	6.8305
PITPNM family member 3	PITPNM3	ENSG00000091622	11.1248	13.0368	10.6652	7.31123	12.4686	10.0995	9.07405	5.87002
sperm associated antigen 7	SPAG7	ENSG00000091640	42.3983	40.1364	33.1178	60.0244	35.9475	29.4386	32.2982	39.2685
origin recognition complex subunit 6	ORC6	ENSG00000091651	6.23589	2.31676	1.70098	1.47334	12.159	2.01108	3.88486	1.58813
zinc finger homeobox 4	ZFHX4	ENSG00000091656	4.50224	5.68578	4.50359	5.09371	10.1666	11.6602	11.1025	7.88384
solute carrier family 17 member 6	SLC17A6	ENSG00000091664	0.029631	0.272927	0.073441	0.295716	0	0.183847	0.196318	1.20826
carboxypeptidase A1	CPA1	ENSG00000091704	0.305186	0.89768	0.620795	1.24754	0	0.305708	0	1.41722
zinc finger C3HC-type containing 1	ZC3HC1	ENSG00000091732	3.10858	2.46113	1.77832	3.4638	6.90018	4.13254	2.19241	2.4249
estrogen receptor 1	ESR1	ENSG00000091831	2.27159	2.27997	3.73462	1.86902	2.91267	1.69416	2.63638	0.815086
regulator of G protein signaling 17	RGS17	ENSG00000091844	0.09589	0.381066	0.793674	0.185975	0.010706	1.18958	1.01705	0.155186
angiopoietin 2	ANGPT2	ENSG00000091879	0.676519	0.143985	0.124183	0.059498	0.029941	0.067664	0.008747	0.08909
transmembrane protein 101	TMEM101	ENSG00000091947	6.87619	7.24146	9.08985	8.65411	5.98601	11.4261	8.05567	13.6822
CD200 molecule	CD200	ENSG00000091972	0.264293	0.290937	0.585648	0.961035	1.23478	0.664336	0.025125	1.93101
coiled-coil domain containing 80	CCDC80	ENSG00000091986	462.974	149.442	160.783	297.917	124.329	154.814	163.902	412.459
chymase 1	CMA1	ENSG00000092009	0	0	0.020426	0.020751	0	0	0	0.486349
proteasome activator subunit 1	PSME1	ENSG00000092010	450.594	448.329	382.786	540.354	475.729	543.99	578.612	528.979
protein phosphatase 2 regulatory subunit B''gamma	PPP2R3C	ENSG00000092020	15.14	27.7437	31.1077	31.797	18.6807	27.647	33.555	39.7849
HAUS augmin like complex subunit 4	HAUS4	ENSG00000092036	14.7712	19.5923	15.4164	28.2661	16.2243	26.6875	32.1017	33.21
junctophilin 4	JPH4	ENSG00000092051	0.353334	0.357015	0.555639	0.273113	0.190365	0.204809	0.06098	0.415074
myosin heavy chain 7	MYH7	ENSG00000092054	0.051773	0.372362	0.300292	0.312899	0.07108	0.145332	0	0.314123
CCAAT enhancer binding protein epsilon	CEBPE	ENSG00000092067	0.062149	0.915604	0.042814	0.310983	0.215284	0	0	0.036687
solute carrier family 7 member 8	SLC7A8	ENSG00000092068	35.3198	10.7949	19.4635	4.71369	31.4306	13.0142	16.0751	7.55574
O-sialoglycoprotein endopeptidase	OSGEP	ENSG00000092094	12.443	12.184	10.391	7.5741	19.8606	11.3607	11.227	9.25186
solute carrier family 22 member 17	SLC22A17	ENSG00000092096	1.28577	1.47573	2.26201	0.459273	1.98367	0.658195	2.13566	0.611701
ring finger protein 31	RNF31	ENSG00000092098	19.2628	34.3044	22.6514	8.01272	31.8485	36.4479	27.9345	21.1108
sec1 family domain containing 1	SCFD1	ENSG00000092108	51.4639	27.939	35.1893	45.3968	61.5478	54.4644	48.2068	58.5772
G2/M-phase specific E3 ubiquitin protein ligase	G2E3	ENSG00000092140	13.2619	11.8507	15.3686	15.8895	37.0654	24.0555	23.5445	17.9256
HECT domain E3 ubiquitin protein ligase 1	HECTD1	ENSG00000092148	67.3723	166.859	106.378	215.211	55.2308	167.821	130.428	195.396
heterogeneous nuclear ribonucleoprotein C	HNRNPC	ENSG00000092199	343.937	264.986	272.281	268.861	346.128	444.88	308.973	336.45
RPGR interacting protein 1	RPGRIP1	ENSG00000092200	0.181131	0.634493	0.506175	0.320639	0.577636	0.149064	0.201072	0.996282
SPT16 homolog, facilitates chromatin remodeling subunit	SUPT16H	ENSG00000092201	61.2292	48.1987	45.9152	50.4252	49.7401	45.8143	50.9122	47.1391
TOX high mobility group box family member 4	TOX4	ENSG00000092203	24.0499	41.8352	32.4922	36.5413	47.2295	51.6401	32.3148	42.3793
gem nuclear organelle associated protein 2	GEMIN2	ENSG00000092208	6.1023	4.86743	5.40065	4.56808	6.17072	9.77727	9.38581	10.5305
transglutaminase 1	TGM1	ENSG00000092295	75.3622	11.8469	10.9923	5.84421	68.5737	10.8077	7.7094	3.40501
TERF1 interacting nuclear factor 2	TINF2	ENSG00000092330	14.144	12.9216	7.35447	10.0898	17.1674	15.1399	15.0182	9.5961
deleted in azoospermia like	DAZL	ENSG00000092345	0.0644	0.700907	0.015339	0.299808	0.015097	0.617336	0.030759	0.013676
transducin beta like 1 Y-linked	TBL1Y	ENSG00000092377	0.170151	0.251846	0.222905	3.4579	0.957274	0.339044	0.06386	1.50625
semaphorin 6A	SEMA6A	ENSG00000092421	16.6904	22.6463	8.14645	1.67463	24.0694	22.6783	13.9728	1.13309
transient receptor potential cation channel subfamily M member 7	TRPM7	ENSG00000092439	28.2557	25.7063	29.5888	31.5534	32.3393	14.9175	38.2075	21.4207
TYRO3 protein tyrosine kinase	TYRO3	ENSG00000092445	2.53217	4.63175	1.34121	0.779315	3.69486	5.075	4.90952	0.953621
WD repeat domain 76	WDR76	ENSG00000092470	8.98202	1.2813	0.696659	3.46241	6.68301	0.339877	0.536444	2.05165
calpain 3	CAPN3	ENSG00000092529	0.880586	1.82543	1.43917	0.804846	7.30781	5.37031	3.84898	8.34527
synaptosome associated protein 23	SNAP23	ENSG00000092531	42.4565	70.601	60.396	82.6981	67.813	86.1635	75.1888	70.8359
T-box transcription factor 15	TBX15	ENSG00000092607	0.231107	0.03904	0.068861	0.150377	0.016937	0.148045	0.138902	0.045965
phosphoglycerate dehydrogenase	PHGDH	ENSG00000092621	24.1484	27.408	9.31086	55.9436	22.5023	18.6685	6.68926	56.4169
collagen type IX alpha 3 chain	COL9A3	ENSG00000092758	4.87593	1.30795	1.06708	1.67016	3.06143	0.897351	0.242438	2.25147
ezrin	EZR	ENSG00000092820	233.637	372.493	355.128	873.728	161.78	521.896	318.531	813.712
myosin light chain 6	MYL6	ENSG00000092841	2348.08	1871.1	1552.82	2012.37	4269.83	2763.23	2654.68	2793.74
argonaute RISC component 1	AGO1	ENSG00000092847	7.87236	10.7828	8.84276	13.9264	5.55663	9.20592	8.20227	11.3552
tektin 2	TEKT2	ENSG00000092850	4.15186	20.4416	3.71029	115.769	1.34366	32.8157	12.6722	138.113
claspin	CLSPN	ENSG00000092853	5.2165	0.819481	1.17367	0.20523	4.31164	1.3454	1.02875	1.27416
ring finger and FYVE like domain containing E3 ubiquitin protein ligase	RFFL	ENSG00000092871	10.9351	18.2474	7.85849	15.7267	14.1833	25.1456	15.5356	24.1945
unc-13 homolog D	UNC13D	ENSG00000092929	2.34085	10.4212	1.52086	3.03486	7.2987	6.7269	2.46189	5.40448
major facilitator superfamily domain containing 11	MFSD11	ENSG00000092931	9.30511	16.3912	7.37462	8.71894	11.2805	13.141	9.38331	16.0724
dihydropyrimidinase like 2	DPYSL2	ENSG00000092964	8.01598	2.08209	6.76229	1.88182	5.59669	3.26332	2.58558	1.36093
transforming growth factor beta 2	TGFB2	ENSG00000092969	63.5742	59.1654	47.168	17.2279	41.0696	63.1022	83.7536	8.02808
G-patch domain containing 2	GPATCH2	ENSG00000092978	6.63884	10.3269	8.77892	9.28617	5.88121	9.62303	8.89799	20.0439
nucleoporin 50	NUP50	ENSG00000093000	42.2044	98.1814	87.3955	112.456	49.5076	108.723	78.7337	128.82
cell division cycle 45	CDC45	ENSG00000093009	4.86779	0.654389	1.07368	0.965168	6.92213	1.4417	0.821991	0.877484
[truncated: 35,401 more rows]
