# Supplementary material for: Limited response of primary nasal epithelial cells to Bordetella pertussis infection
Source: Microbiol Spectr. 2025 Aug 4;13(9):e01267-25. doi: 10.1128/spectrum.01267-25 (PMC12403849; doi:10.1128/spectrum.01267-25)
Supplement: Table S2 — TPM values of all gene expressions at 24 hours post-infection. [file spectrum.01267-25-s0003.xlsx]

## Sheet: TableS2
Table S2. TPM values of all gene expressions at 24 hours post-infection.
This table lists the Transcripts Per Million (TPM) values for the expression levels of all genes at 24 hours post-infection.
Gene description	Gene symbol	ENSEMBL name	uninf_1	uninf_3	uninf_4	WT_2	WT_3	WT_4	ΔbteA_1	ΔbteA_2	ΔbteA_3	ΔbteA..bteA_2	ΔbteA..bteA_3	ΔbteA..bteA_4
tetraspanin 6	TSPAN6	ENSG00000000003	69.312	74.6708	59.0594	80.0135	69.8184	66.5671	72.5838	74.8609	63.8988	79.7836	79.6036	71.0525
tenomodulin	TNMD	ENSG00000000005	0	0	0	0	0	0	0	0	0	0	0	0
dolichyl-phosphate mannosyltransferase subunit 1, catalytic	DPM1	ENSG00000000419	42.5003	44.3003	42.8469	40.7953	43.0235	43.7615	39.0474	46.481	41.0302	42.7229	43.8454	41.6052
SCY1 like pseudokinase 3	SCYL3	ENSG00000000457	8.39854	8.57389	7.10847	8.62923	8.2934	8.84784	8.06436	8.84389	9.26472	8.79861	10.6918	8.75328
FIGNL1 interacting regulator of recombination and mitosis	C1orf112	ENSG00000000460	2.47994	2.67709	2.78495	2.14667	2.80048	2.44335	2.78374	3.43887	1.81649	3.14323	2.8318	2.53026
FGR proto-oncogene, Src family tyrosine kinase	FGR	ENSG00000000938	0.019732	0.041909	0	0.042457	0	0.016966	0.04802	0.022144	0.066636	0.269023	0.056806	0.029919
complement factor H	CFH	ENSG00000000971	94.9979	94.3696	92.8202	97.1994	100.333	100.738	99.1407	107.654	102.488	101.775	103.548	96.2545
alpha-L-fucosidase 2	FUCA2	ENSG00000001036	41.4134	46.0646	38.4741	44.7492	42.0605	42.4566	41.953	43.446	42.1794	44.17	45.5788	39.6799
glutamate-cysteine ligase catalytic subunit	GCLC	ENSG00000001084	92.6373	112.885	81.5465	99.2821	80.5327	119.64	92.6924	93.1851	100.741	116.689	132.782	93.2014
nuclear transcription factor Y subunit alpha	NFYA	ENSG00000001167	15.7003	15.1376	14.444	14.3385	15.49	14.3532	16.5426	16.4379	14.2257	14.8404	15.7848	15.3796
sperm tail PG-rich repeat containing 1	STPG1	ENSG00000001460	16.0583	13.0174	10.1832	14.2929	13.2773	12.2134	10.3383	12.5552	14.2109	12.7099	15.1321	12.3717
NIPA like domain containing 3	NIPAL3	ENSG00000001461	39.2656	39.1991	35.3026	46.9648	43.1394	46.4529	45.9523	43.6721	39.5668	43.9536	45.4719	40.6336
LAS1 like ribosome biogenesis factor	LAS1L	ENSG00000001497	16.2734	16.675	15.7058	17.0354	16.0367	16.0684	19.3418	17.7746	17.4297	18.5161	17.3793	17.4855
ectonucleotide pyrophosphatase/phosphodiesterase 4	ENPP4	ENSG00000001561	20.7095	15.5992	13.0723	18.6437	15.6689	16.4604	14.2288	19.4482	12.9641	18.1678	18.1374	20.3119
semaphorin 3F	SEMA3F	ENSG00000001617	38.2372	41.5973	36.4303	49.3006	46.0176	49.4643	54.4081	39.8757	39.7358	45.0471	44.8171	42.5502
CF transmembrane conductance regulator	CFTR	ENSG00000001626	5.29055	6.77548	6.80469	7.67047	6.06957	7.34861	7.54415	7.15648	9.79146	6.64386	7.81159	8.2959
ankyrin repeat and IBR domain containing 1	ANKIB1	ENSG00000001629	31.8307	21.5406	25.7878	32.6759	38.3899	37.309	28.5331	33.7553	27.1265	30.324	35.6766	29.319
cytochrome P450 family 51 subfamily A member 1	CYP51A1	ENSG00000001630	70.8191	68.82	75.7954	54.9202	65.6109	52.0086	65.2246	61.3505	49.7581	52.4966	57.1858	63.9256
KRIT1 ankyrin repeat containing	KRIT1	ENSG00000001631	13.553	10.2184	9.07201	8.53834	12.4001	7.73765	11.0841	8.84289	8.51722	8.98765	9.85189	7.79925
RAD52 homolog, DNA repair protein	RAD52	ENSG00000002016	6.39996	1.55275	1.38373	5.18142	2.86774	6.14839	6.00722	5.08413	3.29154	2.12855	4.15346	3.30999
myosin heavy chain 16 (pseudogene)	MYH16	ENSG00000002079	0.695646	0.505465	0.542164	0.272739	0.35546	0.629471	0.43802	0.696556	0.317021	0.291311	0.370174	0.510288
BCL2 associated agonist of cell death	BAD	ENSG00000002330	28.7547	42.0208	43.6083	43.3949	41.7454	33.0649	36.22	36.4165	41.9306	49.9211	47.9495	33.7778
leucine aminopeptidase 3	LAP3	ENSG00000002549	88.0985	65.1958	47.5707	76.1266	80.0309	66.7224	70.7105	84.8367	76.6053	75.1244	79.981	59.4613
CD99 molecule (Xg blood group)	CD99	ENSG00000002586	35.4564	35.5655	35.9793	31.6612	25.936	29.524	33.4132	24.095	24.0491	42.6424	32.9021	28.4945
heparan sulfate-glucosamine 3-sulfotransferase 1	HS3ST1	ENSG00000002587	13.8248	11.3211	15.3068	11.7085	13.8811	12.3822	16.6144	15.8691	13.1731	18.4878	17.9157	13.8546
amine oxidase copper containing 1	AOC1	ENSG00000002726	0.206214	0.164044	0.125756	0.187721	0.155374	0.34709	0.198356	0.613478	0.239986	0.474715	0.323138	0.319612
Wnt family member 16	WNT16	ENSG00000002745	0.178293	0.025593	0.031844	0.076546	0.050585	0.072712	0.0343	0.040018	0.057933	0.026713	0.023378	0.054164
HECT, C2 and WW domain containing E3 ubiquitin protein ligase 1	HECW1	ENSG00000002746	0	0.110915	0.18656	0.007643	0.009941	0	0.013667	0	0	0	0.024883	0.012773
mitotic arrest deficient 1 like 1	MAD1L1	ENSG00000002822	11.374	10.8552	11.5709	11.5509	8.51797	7.48608	11.6396	12.3623	13.1515	14.2761	8.92503	14.221
LIM and SH3 protein 1	LASP1	ENSG00000002834	142.931	140.132	129.144	147.534	152.604	148.96	153.417	140.331	144.042	158.83	151.599	142.058
sorting nexin 11	SNX11	ENSG00000002919	12.8581	13.7618	15.0094	13.2294	13.9971	12.7441	14.1389	13.8113	13.4177	12.6239	13.646	9.76031
transmembrane protein 176A	TMEM176A	ENSG00000002933	0.963724	0.823307	0.680353	1.40379	1.68774	1.04006	1.77228	1.49701	1.60125	1.18112	2.0343	1.27617
mannose-6-phosphate receptor, cation dependent	M6PR	ENSG00000003056	151.931	113.003	109.272	114.945	105.513	119.574	117.687	117.17	108.826	123.852	115.696	125.572
kelch like family member 13	KLHL13	ENSG00000003096	7.35589	9.13463	8.0177	5.76468	9.64157	4.26362	5.22238	8.5712	12.1625	5.31342	9.30447	5.47396
cytochrome P450 family 26 subfamily B member 1	CYP26B1	ENSG00000003137	0.382895	0.72907	1.0615	0.370146	0.514717	0.219888	0.489736	1.38467	0.624393	0.359116	1.06188	0.714978
islet cell autoantigen 1	ICA1	ENSG00000003147	22.5273	20.1248	18.3605	25.5094	18.1876	21.7044	23.3709	20.4258	21.0741	22.704	23.4542	21.6693
dysbindin domain containing 1	DBNDD1	ENSG00000003249	7.45917	8.01741	7.56757	9.44706	7.4633	8.49595	7.6065	7.95282	7.8912	8.23207	9.98988	7.7018
alsin Rho guanine nucleotide exchange factor ALS2	ALS2	ENSG00000003393	9.18121	7.3128	4.64749	8.00771	8.56433	5.71063	9.27444	7.0138	6.16057	6.86465	8.27858	10.1712
caspase 10	CASP10	ENSG00000003400	15.0883	13.2195	11.5149	12.7383	15.5014	12.5447	13.9193	15.0994	15.1895	15.1164	15.1694	12.2229
CASP8 and FADD like apoptosis regulator	CFLAR	ENSG00000003402	77.6079	72.9269	63.4482	57.4949	75.6743	69.1347	69.9678	71.3433	69.4757	61.401	62.0474	70.6519
tissue factor pathway inhibitor	TFPI	ENSG00000003436	32.0662	27.9945	33.6229	35.4932	38.3867	33.0451	38.8165	31.7985	23.9078	28.8246	31.5541	43.3752
NADH:ubiquinone oxidoreductase complex assembly factor 7	NDUFAF7	ENSG00000003509	7.43444	10.1239	7.12677	6.89431	7.54798	8.02111	7.56092	6.77229	6.47265	7.13432	11.3391	3.9268
RNA binding motif protein 5	RBM5	ENSG00000003756	31.1242	31.7532	27.5645	28.6165	24.8854	27.2549	32.6142	31.8011	30.0688	31.0613	26.4544	25.2637
myotubularin related protein 7	MTMR7	ENSG00000003987	0.203937	0.076359	0.012668	0.900828	0.120737	0.073311	0.149234	0.096834	0.468337	0.055789	0.104626	0.285204
solute carrier family 7 member 2	SLC7A2	ENSG00000003989	4.71158	2.68972	1.83247	3.15976	3.56588	2.21743	2.15141	3.12037	2.4639	3.03436	3.41979	3.07809
ADP ribosylation factor 5	ARF5	ENSG00000004059	112.914	152.709	151.823	146.431	125.36	137.929	123.021	121.564	130.257	132.108	137.084	136.073
sterile alpha and TIR motif containing 1	SARM1	ENSG00000004139	2.80663	2.7314	2.50807	3.7504	2.96152	3.48204	3.25463	3.83744	3.4055	3.88991	3.93607	2.32014
DNA polymerase delta interacting protein 2	POLDIP2	ENSG00000004142	42.1549	49.7902	46.2321	49.6617	46.149	50.5284	45.8685	46.6421	50.6501	48.6663	50.7997	44.7919
plexin D1	PLXND1	ENSG00000004399	1.21566	0.758952	0.439687	1.21191	0.83678	3.58789	1.95625	1.87544	1.8664	1.70914	2.75312	1.9913
adenylate kinase 2	AK2	ENSG00000004455	95.1297	114.825	119.873	116.473	111.288	121.088	110.065	107.552	116.64	113.126	116.781	112.574
CD38 molecule	CD38	ENSG00000004468	2.77572	1.82944	1.04158	2.18394	2.51081	3.47192	1.95817	2.25094	2.4496	1.78512	2.91531	1.94924
FKBP prolyl isomerase 4	FKBP4	ENSG00000004478	53.1338	64.9379	57.3842	64.1213	70.4223	76.9093	74.6008	71.9637	70.2514	72.0544	71.6711	61.5108
lysine demethylase 1A	KDM1A	ENSG00000004487	44.3667	41.9635	40.7776	44.6384	46.4152	47.7079	46.7714	46.4599	41.9795	45.4642	47.8391	42.6947
RNA binding motif protein 6	RBM6	ENSG00000004534	18.0142	21.048	16.7997	20.5005	19.7465	19.9727	14.2413	13.3312	13.7622	15.9878	15.5007	27.4403
calcium/calmodulin dependent protein kinase kinase 1	CAMKK1	ENSG00000004660	0.568046	0.525041	0.359033	0.544375	0.373579	0.460093	0.384503	0.440949	0.356981	0.419746	0.41344	0.34713
RecQ like helicase	RECQL	ENSG00000004700	19.3572	20.1803	15.7268	20.5078	19.1334	18.4733	21.0671	18.366	14.2673	19.3969	22.0939	17.3116
VPS50 subunit of EARP/GARPII complex	VPS50	ENSG00000004766	26.1301	15.5141	18.6586	19.2478	22.1976	29.6452	21.1401	21.4759	18.4908	21.4504	24.9047	20.8643
heat shock protein family B (small) member 6	HSPB6	ENSG00000004776	0.057761	0	0	0.031071	0	0.058891	0.02778	0.032411	0.023515	0	0.324908	0
Rho GTPase activating protein 33	ARHGAP33	ENSG00000004777	0.044023	0.081422	0	0.0521	0.040658	0.143411	0.027949	0.059286	0.016222	0.424268	0.056373	0.031661
NADH:ubiquinone oxidoreductase subunit AB1	NDUFAB1	ENSG00000004779	95.4417	113.196	94.4311	105.757	99.3288	107.354	88.7622	97.6987	103.536	101.982	107.999	88.0788
pyruvate dehydrogenase kinase 4	PDK4	ENSG00000004799	6.70542	4.38546	3.26104	9.72027	7.70469	7.79661	7.30052	11.5462	8.45402	8.84242	10.4976	7.97803
solute carrier family 22 member 16	SLC22A16	ENSG00000004809	0.102239	0.304808	0.036024	0.043997	0.190267	0.164949	0.138044	0.091791	0.110714	0	0.099177	0.110293
zinc finger MYND-type containing 10	ZMYND10	ENSG00000004838	71.1468	69.0663	50.1883	66.1643	52.8245	56.1505	42.193	59.7026	77.3796	63.8772	74.7759	59.2633
ATP binding cassette subfamily B member 5	ABCB5	ENSG00000004846	0	0.056976	0	0.007372	0.039658	0.017354	0	0.019638	0	0.029167	0	0.025479
aristaless related homeobox	ARX	ENSG00000004848	0.102234	23.1391	0.093174	0.184919	0.074005	0.107669	0.038154	0.118706	0.107656	0.219832	0.166736	0.166407
solute carrier family 25 member 13	SLC25A13	ENSG00000004864	18.7508	17.6831	13.1125	19.6074	15.3177	20.1548	16.1817	19.9733	14.8123	17.5723	15.0175	16.4441
suppression of tumorigenicity 7	ST7	ENSG00000004866	15.5514	19.2655	14.9848	16.2278	17.2975	18.3872	15.2179	16.7809	16.955	16.6551	21.065	16.4367
ST7 overlapping transcript 3	ST7	ENSG00000004866	15.5514	19.2655	14.9848	16.2278	17.2975	18.3872	15.2179	16.7809	16.955	16.6551	21.065	16.4367
cell division cycle 27	CDC27	ENSG00000004897	71.6662	65.0035	64.1532	59.0246	65.8379	72.5807	68.1795	58.1052	66.1603	62.7293	75.9104	81.222
solute carrier family 4 member 1 (Diego blood group)	SLC4A1	ENSG00000004939	0.009694	0	0	0	0	0	0.007146	0	0	0	0	0
calcitonin receptor	CALCR	ENSG00000004948	0	0.030294	0.061747	0.011317	0	0.02145	0.040474	0	0.01713	0	0.055345	0.05129
holocytochrome c synthase	HCCS	ENSG00000004961	44.0684	51.8581	48.8883	50.6405	50.77	52.76	46.8994	47.5741	54.7306	49.6611	49.6386	45.0971
dishevelled segment polarity protein 2	DVL2	ENSG00000004975	10.961	11.6627	10.3466	15.3208	14.3332	14.5418	12.5031	12.4033	12.7632	13.0737	12.8596	9.53347
serine protease 22	PRSS22	ENSG00000005001	116.572	131.471	163.372	153.198	147.832	132.738	132.33	136.231	146.425	150.61	142.064	145.533
UPF1 RNA helicase and ATPase	UPF1	ENSG00000005007	35.1181	34.0138	27.4371	46.7915	41.5223	44.7357	45.4707	44.4843	41.4496	47.4491	48.345	35.8634
src kinase associated phosphoprotein 2	SKAP2	ENSG00000005020	10.876	13.3317	14.0424	17.2802	16.7537	19.1181	19.373	11.1552	16.5228	17.6411	18.0458	16.5395
solute carrier family 25 member 5	SLC25A5	ENSG00000005022	251.606	358.007	318.341	359.356	345.01	361.682	322.284	331.478	346.52	360.833	336.348	272.4
mitochondrial calcium uniporter dominant negative subunit beta	MCUB	ENSG00000005059	5.15426	7.0766	5.82697	7.61208	4.90771	8.45745	5.95907	4.33771	6.35555	7.32565	6.82458	5.44125
homeobox A11	HOXA11	ENSG00000005073	0.018519	0	0.016313	0.019923	0.103653	0	0.013896	0.041566	0.023525	0.061579	0.089822	0.016648
RNA polymerase II subunit J	POLR2J	ENSG00000005075	45.3733	46.5985	48.049	52.2473	50.3283	50.8538	50.1581	44.1779	52.4738	48.7363	55.7021	48.9456
DEAH-box helicase 33	DHX33	ENSG00000005100	5.33039	5.0953	4.06149	5.23794	5.91769	5.23431	4.95281	5.75035	4.96297	5.4161	5.76074	4.80005
mesenchyme homeobox 1	MEOX1	ENSG00000005102	0.028833	0.107167	0.088893	0.08336	0.020173	0.044095	0.013867	0.064716	0.094635	0	0.070918	0.034828
thrombospondin type 1 domain containing 7A	THSD7A	ENSG00000005108	0.342301	0.124831	0.347026	0.252925	0.183281	0.143817	0.235829	0.644295	0.393784	0.783782	0.237829	0.214366
DNA ligase 3	LIG3	ENSG00000005156	52.2315	30.1612	25.1959	6.4259	24.9792	32.069	27.273	28.58	21.9988	9.21977	51.529	42.9616
RNA polymerase II associated protein 3	RPAP3	ENSG00000005175	27.6081	25.5295	18.6409	25.4842	21.5116	21.8054	24.4713	24.3734	21.8816	23.5485	26.3669	23.7068
acyl-CoA synthetase medium chain family member 3	ACSM3	ENSG00000005187	0.595434	1.41837	1.82732	1.08481	1.20614	1.52225	1.62257	1.08065	1.30096	1.41066	1.456	0.728611
RNA exonuclease 5	REXO5	ENSG00000005189	1.16366	1.60103	1.55992	1.7054	1.20989	1.43615	0.89508	3.0664	1.91836	1.89759	2.19306	0.901348
cytokine induced apoptosis inhibitor 1	CIAPIN1	ENSG00000005194	56.0724	77.8475	66.4408	69.4739	66.6379	68.8365	70.0173	70.1051	77.3112	67.9368	68.4252	54.3131
signal peptide peptidase like 2B	SPPL2B	ENSG00000005206	6.30364	6.71125	5.6488	9.59391	5.69255	5.58365	7.91917	7.04949	7.55658	12.2085	7.57615	4.95006
atos homolog B	ATOSB	ENSG00000005238	20.449	21.3478	21.9569	19.8292	22.0189	18.5998	20.1985	20.7918	20.6236	19.8121	20.7424	22.8629
COPI coat complex subunit zeta 2	COPZ2	ENSG00000005243	9.81921	13.2668	10.8728	12.4518	12.6572	15.8687	27.7137	10.5611	15.4997	11.1081	12.4118	9.79455
protein kinase cAMP-dependent type II regulatory subunit beta	PRKAR2B	ENSG00000005249	18.1521	16.4894	16.3494	28.3086	24.4186	28.9699	22.8923	25.0955	21.9045	28.4021	25.2118	35.1579
MSL complex subunit 3	MSL3	ENSG00000005302	30.4733	32.0982	26.6623	35.3698	29.6524	32.3685	24.6561	23.6915	28.6277	26.3537	32.5123	32.8866
CREB binding protein	CREBBP	ENSG00000005339	29.5546	15.4574	14.2709	21.6064	17.2251	23.5917	24.9548	21.8546	19.1758	18.7571	24.0829	19.8451
TSPO associated protein 1	TSPOAP1	ENSG00000005379	1.2143	2.27876	1.58144	1.70413	1.34441	1.27571	1.52164	1.67099	1.17092	1.38424	2.21995	1.60158
myeloperoxidase	MPO	ENSG00000005381	0	0.012512	0	0	0	0	0	0.020652	0	0	0	0.016543
paraoxonase 1	PON1	ENSG00000005421	0	0	0	0	0.022818	0	0.110936	0	0.223027	0.018074	0	0
GC-rich sequence DNA-binding factor 2	GCFC2	ENSG00000005436	10.9143	10.7097	7.60086	8.15322	7.87561	8.33004	5.2666	8.54159	5.91789	10.1007	9.45725	10.5666
WD repeat domain 54	WDR54	ENSG00000005448	29.5835	28.4671	19.2565	34.7834	25.6349	28.065	24.0956	27.3778	32.6898	32.2323	37.0438	25.5363
carnitine O-octanoyltransferase	CROT	ENSG00000005469	30.4189	29.3103	26.8897	35.1823	33.1457	33.7837	36.1252	36.3045	25.9798	32.057	37.3965	39.9257
ATP binding cassette subfamily B member 4	ABCB4	ENSG00000005471	0	0.042902	0.030268	0	0	0.01033	0	0	0	0	0.009829	0.201364
lysine methyltransferase 2E (inactive)	KMT2E	ENSG00000005483	26.587	22.6072	20.6273	24.253	24.7796	25.0425	24.3153	25.8889	20.7794	24.7398	25.1431	26.8405
rhomboid domain containing 2	RHBDD2	ENSG00000005486	86.052	88.8636	87.8022	101.876	106.981	91.5267	90.3621	90.2035	90.0502	101.831	105.938	90.2203
SRY-box transcription factor 8	SOX8	ENSG00000005513	0	0.026162	0	0.013252	0.034472	0	0	0.027647	0	0.013653	0.023898	0.044294
inhibitor of Bruton tyrosine kinase	IBTK	ENSG00000005700	23.5855	19.6622	18.2694	21.9898	22.5515	20.3411	21.3689	26.5315	18.8907	22.5513	23.5665	22.178
zinc finger protein 195	ZNF195	ENSG00000005801	18.8421	17.024	14.5836	13.3708	15.8126	14.261	15.6771	15.5825	20.2507	13.3285	15.7869	13.4827
MYC binding protein 2	MYCBP2	ENSG00000005810	18.9996	10.4382	9.25172	15.6035	14.1506	20.3139	15.8534	18.0235	11.8311	14.2284	17.8315	14.7558
F-box and leucine rich repeat protein 3	FBXL3	ENSG00000005812	17.8418	17.4311	16.3066	18.8299	16.0318	15.5997	17.0482	18.3347	12.8055	17.9387	17.184	18.4744
integrin subunit alpha L	ITGAL	ENSG00000005844	0.566432	0.177753	0.245756	0.286097	0.121611	0.993877	0.694896	0.453174	0.612044	0.892523	0.505112	0.359969
pyruvate dehydrogenase kinase 2	PDK2	ENSG00000005882	22.7376	21.7258	20.7637	34.5406	22.4684	25.1776	21.4049	24.1703	25.7617	25.4677	25.9833	28.53
integrin subunit alpha 3	ITGA3	ENSG00000005884	103.013	112.856	104.706	89.8536	86.9387	94.4679	117.355	111.263	103.908	106.09	108.266	95.3227
zinc finger protein X-linked	ZFX	ENSG00000005889	19.077	19.026	13.9556	18.7211	11.5472	16.1434	15.0206	15.4064	20.0785	17.2893	16.4067	16.2513
lysosomal associated membrane protein 2	LAMP2	ENSG00000005893	123.469	128.613	115.586	144.423	138.947	141.79	140.978	139.568	120.868	147.379	140.434	121.584
integrin subunit alpha 2b	ITGA2B	ENSG00000005961	0	0	0	0	0.053151	0	0.02839	0	0	0	0	0.161408
ankyrin repeat and SOCS box containing 4	ASB4	ENSG00000005981	0	0.111778	0.191059	0.113239	0	0.010082	0	0.258445	0.016097	0.116666	0.204209	0.008889
glycerophosphodiester phosphodiesterase 1	GDE1	ENSG00000006007	108.631	128.706	114.644	157.897	144.116	161.021	141.159	134.826	135.614	130.21	148.158	124.778
required for excision 1-B domain containing	REX1BD	ENSG00000006015	10.4971	9.49991	11.5246	10.4794	8.04731	11.5813	9.69042	7.94778	9.10712	11.3673	13.3206	10.4237
cytokine receptor like factor 1	CRLF1	ENSG00000006016	10.821	12.6605	12.3694	6.52496	13.722	10.1189	7.61142	11.1714	13.0072	10.7644	15.6076	10.8913
oxysterol binding protein like 7	OSBPL7	ENSG00000006025	4.08302	4.17899	6.78473	4.70219	7.06877	4.72361	5.42278	5.76522	5.79949	4.27359	4.14053	7.57286
transmembrane protein 98	TMEM98	ENSG00000006042	32.0963	46.1868	47.4081	41.8589	42.5374	40.8095	35.2541	35.781	39.1273	39.0009	40.5912	38.3188
Y-box binding protein 2	YBX2	ENSG00000006047	0.944144	1.57054	0.723517	1.98684	0.911454	1.73713	1.71469	1.69777	1.38581	1.92076	1.41028	1.15666
keratin 33A	KRT33A	ENSG00000006059	0.033186	0.105727	0.077479	0.129624	0.046437	0.101507	0.104083	0.074487	0.108086	0.086838	0.064385	0
mitogen-activated protein kinase kinase kinase 14	MAP3K14	ENSG00000006062	0.783603	0.974908	0.756341	0.711477	0.769872	0.855163	0.793	0.860693	0.941281	0.994007	1.06548	0.65948
ATP binding cassette subfamily C member 8	ABCC8	ENSG00000006071	0	0.006174	0.005121	0.012509	0	0	0	0	0.004827	0	0.011279	0.011403
calcium voltage-gated channel auxiliary subunit gamma 3	CACNG3	ENSG00000006116	0	0	0	0	0	0	0	0	0	0	0	0
transmembrane protein 132A	TMEM132A	ENSG00000006118	37.0449	35.0006	40.5323	44.0575	48.7874	43.0826	56.898	38.2586	43.2623	48.2425	45.6904	43.5471
adaptor related protein complex 2 subunit beta 1	AP2B1	ENSG00000006125	83.2055	64.2993	60.461	67.6208	71.9424	63.9732	73.0381	75.4453	69.101	67.6634	72.387	73.2407
tachykinin precursor 1	TAC1	ENSG00000006128	0	0	0	0	0	0	0.370732	0	0.079702	0	0	0
zinc finger protein 263	ZNF263	ENSG00000006194	5.90627	7.55853	6.88459	7.60362	8.42904	7.97226	8.46464	7.27263	8.02442	8.35384	8.23804	7.21352
C-X3-C motif chemokine ligand 1	CX3CL1	ENSG00000006210	40.9379	44.8364	44.742	24.1553	41.4871	23.3966	31.8484	31.5722	35.7752	37.4996	28.1898	28.8643
spermatogenesis associated 20	SPATA20	ENSG00000006282	19.925	17.3069	22.562	21.1576	16.1324	22.3935	17.4372	18.9302	18.726	17.9307	19.1996	16.6021
calcium voltage-gated channel subunit alpha1 G	CACNA1G	ENSG00000006283	0.005009	0.036926	0.009695	0.008087	0.048655	0	0	0	0.028312	0.037816	0.06746	0.004947
TNF receptor superfamily member 12A	TNFRSF12A	ENSG00000006327	101.015	127.939	157.204	88.484	83.2552	77.6184	84.7845	76.5652	88.8115	77.3933	81.2897	91.9757
distal-less homeobox 6	DLX6	ENSG00000006377	0.584472	0.271539	0.195205	0.275089	0.262382	0.27808	0.229557	0.153045	0.384166	0.245626	0.181896	0.260517
mitogen-activated protein kinase kinase kinase 9	MAP3K9	ENSG00000006432	9.57639	7.94263	6.78042	8.53924	8.97562	7.869	8.66244	8.90679	7.65909	8.6178	8.40166	7.58311
RAS like proto-oncogene A	RALA	ENSG00000006451	51.3744	61.0182	41.341	62.7134	60.1892	41.155	58.0565	65.304	46.0591	50.1887	59.1815	58.3633
BAR/IMD domain containing adaptor protein 2 like 1	BAIAP2L1	ENSG00000006453	54.4899	50.0319	45.421	45.1087	48.9162	46.6352	44.0331	49.7116	50.3014	48.0356	53.8157	47.958
lysine demethylase 7A	KDM7A	ENSG00000006459	12.3102	11.6175	11.1937	13.0526	10.7549	10.3102	12.3316	13.1649	11.3049	13.9951	14.082	10.8721
ETS variant transcription factor 1	ETV1	ENSG00000006468	0.154662	0.164355	0.066725	0.028692	0.14203	0.144958	0.071077	0.177742	0.099787	0.019572	0.249121	0.093612
acylglycerol kinase	AGK	ENSG00000006530	11.2271	14.2239	13.1653	11.0328	11.8504	12.1391	10.8678	11.8697	12.2312	13.1185	12.8388	11.5985
aldehyde dehydrogenase 3 family member B1	ALDH3B1	ENSG00000006534	47.514	43.6915	31.7098	56.7759	46.0151	47.855	45.1762	46.6398	51.3706	56.1153	59.9198	43.2232
tetratricopeptide repeat domain 22	TTC22	ENSG00000006555	11.809	11.6495	11.5575	12.6998	12.7003	13.4055	12.9854	11.9164	12.043	14.5766	14.21	11.6594
putative homeodomain transcription factor 2	PHTF2	ENSG00000006576	11.4815	9.81334	11.4178	13.5224	12.6855	15.2686	11.0019	17.7097	9.97196	10.8289	12.7006	12.9821
C-C motif chemokine ligand 26	CCL26	ENSG00000006606	0.462853	0.163842	0.339761	0.688144	0.215887	0.791757	2.81081	1.54914	2.02337	0.826675	1.35595	0.624144
FERM, ARH/RhoGEF and pleckstrin domain protein 2	FARP2	ENSG00000006607	25.2732	16.0934	19.807	23.9377	19.8634	21.004	25.07	27.9676	21.4846	30.2494	23.094	17.5745
USH1 protein network component harmonin	USH1C	ENSG00000006611	0.349638	1.40356	0.177373	0.347932	0.246713	0.431432	0.488564	0.606111	0.272764	0.440208	0.290756	1.14777
gamma-glutamylcyclotransferase	GGCT	ENSG00000006625	40.1248	42.9618	40.566	38.8511	38.2296	40.4339	34.5039	42.552	38.9689	41.6587	44.2012	41.1442
DBF4-CDC7 kinase regulatory subunit	DBF4	ENSG00000006634	4.42528	6.0506	5.53315	7.82539	7.4673	5.92665	6.81612	8.47505	6.29786	7.96204	6.34	6.95207
thromboxane A2 receptor	TBXA2R	ENSG00000006638	0	0.029831	0	0	0.020443	0	0.021492	0.203337	0	0.093408	0.086698	0.07576
interferon related developmental regulator 1	IFRD1	ENSG00000006652	10.771	8.57803	10.1732	11.8015	8.96667	8.23601	8.33515	9.96081	10.1189	9.18726	9.99512	11.0497
galectin 14	LGALS14	ENSG00000006659	0	0	0	0	0	0	0.096314	0.149972	0	0	0	0.090015
cytochrome c oxidase assembly factor heme A:farnesyltransferase COX10	COX10	ENSG00000006695	8.63948	9.70049	8.87267	10.1321	9.48372	9.82048	10.2356	9.92041	9.29541	9.04534	10.487	9.17966
GTF2I repeat domain containing 1	GTF2IRD1	ENSG00000006704	31.2125	25.5073	23.4545	23.6421	22.2391	25.1967	24.6151	29.0331	27.7386	29.2436	23.4293	25.6082
PAF1 homolog, Paf1/RNA polymerase II complex component	PAF1	ENSG00000006712	41.5323	38.9319	41.4548	43.7324	38.8106	47.1374	44.0757	43.4123	42.9736	44.5644	46.9096	43.7656
VPS41 subunit of HOPS complex	VPS41	ENSG00000006715	72.7408	73.1509	64.1638	77.2192	73.6001	81.201	82.0846	80.5931	71.9494	74.7837	82.8871	66.7777
Rho GTPase activating protein 44	ARHGAP44	ENSG00000006740	4.94825	5.05287	4.2929	5.56621	5.14105	4.95581	4.77068	4.87319	4.64379	4.75372	5.11369	5.28389
elaC ribonuclease Z 2	ELAC2	ENSG00000006744	66.896	54.256	58.0598	57.6472	52.693	73.7129	68.6066	67.3545	64.6221	57.7504	71.1061	60.89
scinderin	SCIN	ENSG00000006747	18.0857	23.3397	15.9187	26.7684	21.1113	25.9467	20.4984	22.6556	17.5715	24.0209	25.3469	17.5574
arylsulfatase D	ARSD	ENSG00000006756	34.12	33.0128	34.85	40.3581	38.9934	39.0879	41.6197	41.3779	39.9924	38.4228	40.1242	36.8863
patatin like phospholipase domain containing 4	PNPLA4	ENSG00000006757	38.2337	49.5765	46.5365	51.94	50.3661	51.3499	43.5397	46.2234	48.6769	44.6271	44.9405	43.6448
myosin heavy chain 13	MYH13	ENSG00000006788	0	0	0	0	0	0	0	0	0	0	0	0
adiponectin receptor 2	ADIPOR2	ENSG00000006831	37.9679	45.1289	41.8681	57.8171	45.5546	51.695	51.7319	45.1145	52.6324	40.4767	54.2789	45.5474
cyclin dependent kinase like 3	CDKL3	ENSG00000006837	3.77177	3.39372	1.40206	3.50331	1.4907	2.66598	1.50083	1.8156	1.54908	2.56264	4.21838	1.10804
uridine phosphorylase 2	UPP2	ENSG00000007001	0.015993	0	0.094569	0	0	0.016306	0	0.01819	0.026044	0	0	0
serine protease 21	PRSS21	ENSG00000007038	0.343725	0.253973	0.143842	0.863349	0.459021	0.365608	0.211521	0.064291	0.09329	0.818595	0.754232	0.274292
microtubule affinity regulating kinase 4	MARK4	ENSG00000007047	28.8407	29.9713	25.3512	32.3374	33.8201	33.1508	35.5686	31.6054	31.9262	30.1268	34.4064	31.8733
prominin 1	PROM1	ENSG00000007062	137.054	136.699	102.738	142.811	122.101	123.638	123.896	129.438	145.415	146.624	144.135	121.836
coiled-coil domain containing 124	CCDC124	ENSG00000007080	66.3808	84.1139	86.9778	92.9066	82.6253	77.583	81.0948	80.3793	84.9285	82.2422	85.7455	84.3823
CEA cell adhesion molecule 21	CEACAM21	ENSG00000007129	0	0	0	0	0	0	0	0	0	0	0	0
platelet activating factor acetylhydrolase 1b regulatory subunit 1	PAFAH1B1	ENSG00000007168	145.18	123.304	104.762	135.397	127.935	140.998	133.123	121.89	136.162	131.797	147.99	139.18
nitric oxide synthase 2	NOS2	ENSG00000007171	1.59003	0.956839	0.443527	0.224291	0.321376	0.180127	0.254907	0.475846	0.546631	0.283939	0.479861	0.228463
dynein axonemal heavy chain 9	DNAH9	ENSG00000007174	27.1222	19.9516	11.9156	19.1785	20.5568	17.4046	16.3307	21.0247	21.976	20.9379	22.23	16.4804
bridge-like lipid transfer protein family member 2	BLTP2	ENSG00000007202	66.4271	60.8849	54.3756	67.224	68.3923	68.242	70.0786	69.2802	62.8857	65.8344	66.4407	61.1989
solute carrier family 13 member 2	SLC13A2	ENSG00000007216	1.25039	1.64285	0.690731	1.94393	1.19935	1.47408	1.52903	2.24511	1.48815	2.38881	1.92576	1.27902
growth arrest specific 7	GAS7	ENSG00000007237	6.50274	2.28442	1.41444	2.49383	1.36232	3.09996	2.03024	2.87423	2.92313	2.82854	2.78061	3.58653
trafficking protein particle complex subunit 6A	TRAPPC6A	ENSG00000007255	12.6995	19.6885	14.9617	23.8284	20.2694	16.079	18.1397	18.1041	14.4367	19.2503	18.4931	14.9436
megakaryocyte-associated tyrosine kinase	MATK	ENSG00000007264	0	0.024906	0.064942	0	0	0	0	0.079873	0	0.204684	0	0.070661
CEA cell adhesion molecule 7	CEACAM7	ENSG00000007306	23.3396	13.1529	21.8606	17.3008	26.569	15.5099	28.927	22.7407	32.9284	23.7422	22.2329	32.6715
CD79b molecule	CD79B	ENSG00000007312	0	0	0	0	0	0	0	0	0	0	0	0
sodium voltage-gated channel alpha subunit 4	SCN4A	ENSG00000007314	0	0	0.008149	0.004999	0	0	0	0.005191	0	0.015381	0	0
suppression of tumorigenicity 7 like	ST7L	ENSG00000007341	11.0757	7.97419	12.0579	7.46724	11.2297	10.3887	8.86415	8.50428	7.15444	6.8526	9.17689	9.87298
transketolase like 1	TKTL1	ENSG00000007350	0.015115	0	0	0	0	0	0	0	0.103468	0	0	0.103001
paired box 6	PAX6	ENSG00000007372	10.0332	12.3124	13.8933	10.3885	9.91826	19.2589	10.0752	9.23965	16.7107	13.1655	15.7619	15.7643
RNA pseudouridine synthase domain containing 1	RPUSD1	ENSG00000007376	3.90296	6.58451	6.59076	7.05261	5.81507	6.08408	5.8885	5.46474	6.5723	6.25214	6.1938	4.83727
rhomboid 5 homolog 1	RHBDF1	ENSG00000007384	11.5872	11.9381	13.4256	11.5949	10.2633	9.18026	13.2086	9.48077	9.48375	15.3297	8.56724	11.0434
LUC7 like	LUC7L	ENSG00000007392	17.1856	15.2968	13.6229	13.111	16.1099	15.3692	12.176	11.9074	15.578	13.8551	15.4856	12.9882
calcium voltage-gated channel auxiliary subunit alpha2delta 2	CACNA2D2	ENSG00000007402	0.076543	0.029558	0.042907	0.227743	0.070745	0.315324	0.240128	0.054664	0.072208	0.197654	0.140529	0.135736
BAI1 associated protein 3	BAIAP3	ENSG00000007516	6.90473	4.39532	3.80146	7.50651	3.95897	5.11701	4.41006	5.57704	6.62254	5.56618	6.84475	5.59976
TSR3 ribosome maturation factor	TSR3	ENSG00000007520	18.0915	23.3872	23.042	23.7097	20.5948	21.9713	21.0086	20.6903	23.5038	23.1189	24.0512	18.7612
phosphatidylinositol glycan anchor biosynthesis class Q	PIGQ	ENSG00000007541	26.1073	20.0807	25.7117	21.3985	17.8556	27.2016	18.0711	17.0513	27.0953	22.6328	19.757	19.7086
cramped chromatin regulator homolog 1	CRAMP1	ENSG00000007545	5.0357	4.54204	3.62386	6.05965	10.851	11.6633	4.97781	17.8776	3.65754	14.6313	4.53146	10.4509
TEA domain transcription factor 3	TEAD3	ENSG00000007866	16.0805	19.1867	18.5138	21.9582	19.3223	19.4677	20.5368	19.3365	18.9007	21.6884	20.4557	17.9638
selectin E	SELE	ENSG00000007908	0.12386	0.061424	0.03702	0.011977	0.015578	0	0	0	0	0	0.010799	0
DnaJ heat shock protein family (Hsp40) member C11	DNAJC11	ENSG00000007923	38.973	42.1073	45.3991	43.123	28.7675	36.149	38.0496	44.1047	38.7935	39.9282	47.1979	47.5947
flavin containing dimethylaniline monoxygenase 3	FMO3	ENSG00000007933	158.392	164.276	151.099	181.734	172.114	208.069	179.387	197.907	176.629	172.378	168.076	176.728
myosin regulatory light chain interacting protein	MYLIP	ENSG00000007944	14.9094	14.895	11.663	18.0394	16.0974	16.9686	15.5681	17.6354	14.7019	18.9137	16.4328	14.3366
NADPH oxidase 1	NOX1	ENSG00000007952	3.21152	2.58127	5.43313	3.36755	6.39722	4.89644	5.61938	4.58186	4.53524	4.30385	2.98197	6.1486
E2F transcription factor 2	E2F2	ENSG00000007968	0	0.067528	0.012447	0.053208	0.059319	0.07924	0.108738	0.071362	0.04027	0.388434	0.196292	0.019055
proteasome 20S subunit beta 1	PSMB1	ENSG00000008018	166.595	201.799	186.458	182.032	183.453	196.239	173.171	171.936	186.165	181.628	185.497	156.481
synapsin I	SYN1	ENSG00000008056	0.071756	0	0	0.058734	0.11164	0.024387	0.023007	0.026843	0	0.163087	0.142731	0.043005
jumonji and AT-rich interaction domain containing 2	JARID2	ENSG00000008083	11.7294	9.40873	9.62049	11.5278	11.398	10.7884	12.686	11.3578	9.50596	11.5399	10.955	11.7404
cyclin dependent kinase like 5	CDKL5	ENSG00000008086	4.70475	3.12382	2.96317	3.67172	4.38884	3.98768	4.43127	5.175	3.81312	5.15839	4.3454	3.21827
calcium/calmodulin dependent protein kinase IG	CAMK1G	ENSG00000008118	0.099587	0	0	0	0	0	0	0	0	0	0.015367	0.014241
cyclin dependent kinase 11A	CDK11A	ENSG00000008128	13.6787	12.2611	9.89269	10.201	11.145	11.6593	10.9695	12.888	10.7381	9.01729	10.4325	12.4197
NAD kinase	NADK	ENSG00000008130	29.6484	52.1279	31.8934	59.1695	39.1451	52.1027	49.9483	37.297	51.9267	38.6691	35.5566	26.7946
transcription factor AP-2 beta	TFAP2B	ENSG00000008196	0.006494	0.157242	0.011441	0.013973	0.009087	0.033106	0.006247	0.071696	0.097277	0.035991	0.0063	0.005838
transcription factor AP-2 delta	TFAP2D	ENSG00000008197	0	0	0	0	0	0	0	0	0	0	0	0
DLEC1 cilia and flagella associated protein	DLEC1	ENSG00000008226	3.22567	1.99271	0.839131	2.22073	2.01063	1.77291	1.65745	2.8274	2.45892	2.41297	2.63678	1.78133
cytohesin 3	CYTH3	ENSG00000008256	13.1459	17.3512	12.4923	16.9161	11.7939	14.1406	17.6576	12.2794	12.5109	13.9612	13.6592	14.7727
ADAM metallopeptidase domain 22	ADAM22	ENSG00000008277	0.046163	0.01669	0.054317	0.06208	0.010766	0.02003	0.037003	0.440929	0.146815	0.079242	0.022868	0.027666
synaptophysin like 1	SYPL1	ENSG00000008282	117.704	126.882	115.708	130.42	129.608	139.127	135.065	128.831	129.854	134.943	144.157	114.792
cytochrome b561	CYB561	ENSG00000008283	52.0965	58.4813	48.0069	57.6121	53.3222	51.2176	49.8732	54.1315	55.6126	58.8918	64.2662	47.4867
sperm associated antigen 9	SPAG9	ENSG00000008294	28.5583	23.0357	26.1639	27.1584	24.7974	30.2593	26.203	25.0348	28.4469	29.5974	35.0466	32.2424
cadherin EGF LAG seven-pass G-type receptor 3	CELSR3	ENSG00000008300	0.194607	0.165175	0.204921	0.24123	0.372409	0.344251	0.224417	0.367569	0.195635	0.374318	0.414169	0.239318
aminoadipate-semialdehyde synthase	AASS	ENSG00000008311	1.67377	2.01733	1.90496	1.72694	1.88438	2.13105	2.21105	2.14492	1.82782	1.73566	2.01467	2.21071
pleckstrin homology and RhoGEF domain containing G6	PLEKHG6	ENSG00000008323	16.3755	16.4941	10.8098	19.5905	15.6343	14.9659	11.0187	18.3892	16.4873	17.0774	20.5869	11.1818
SS18 like 2	SS18L2	ENSG00000008324	10.4436	13.7825	11.0075	13.6438	11.9639	12.6512	12.3574	12.8921	14.084	12.1011	13.9508	11.3591
MPN domain containing	MPND	ENSG00000008382	6.9997	9.10764	4.43557	6.39391	7.02125	5.69444	6.64731	5.86987	7.02248	6.88249	7.24549	5.68307
microsomal glutathione S-transferase 1	MGST1	ENSG00000008394	1092.05	1221.99	1348.15	1388.8	1089.01	1205.95	1244.23	1109.13	853.307	1214.81	1052.75	1136.71
cryptochrome circadian regulator 1	CRY1	ENSG00000008405	7.21725	5.42874	4.87463	6.49032	6.09602	5.78833	5.57034	7.12212	5.65874	6.60234	7.58613	6.47919
peptidoglycan recognition protein 1	PGLYRP1	ENSG00000008438	0	0	0	0	0	0	0	0	0	0	0	0
nuclear factor I X	NFIX	ENSG00000008441	41.8189	27.3258	14.9171	24.2051	37.154	35.5648	24.2265	34.1589	19.4287	30.3478	38.0536	18.1888
ST3 beta-galactoside alpha-2,3-sialyltransferase 1	ST3GAL1	ENSG00000008513	19.3437	18.2486	17.7251	17.7835	18.5563	17.237	21.9508	22.9324	17.9273	20.6109	20.7879	20.1731
matrix metallopeptidase 25	MMP25	ENSG00000008516	0.316386	0.380949	0.395568	0.35136	0.456996	0.374605	0.396671	0.332159	0.523532	0.441179	0.336611	0.38535
interleukin 32	IL32	ENSG00000008517	70.8016	63.7952	98.1867	34.0681	62.594	41.0291	47.6592	61.6175	56.4526	42.8283	40.2655	66.7684
polycystin 1, transient receptor potential channel interacting	PKD1	ENSG00000008710	3.54896	4.5696	2.54922	5.76838	5.13803	3.25299	2.83628	6.13908	6.2573	3.26159	4.73923	2.86122
mitogen-activated protein kinase 8 interacting protein 2	MAPK8IP2	ENSG00000008735	0.327012	0.367699	0.310648	0.43459	0.358888	0.339947	0.401457	0.389407	0.381121	0.540133	0.335877	0.357384
mediator complex subunit 24	MED24	ENSG00000008838	36.9049	31.2193	29.5369	37.9886	39.8298	31.0151	45.8345	39.5698	38.2967	31.8136	42.8329	31.7479
Rho related BTB domain containing 2	RHOBTB2	ENSG00000008853	2.80866	3.56918	4.3824	4.39716	4.44097	5.05739	4.51641	3.02483	3.22379	5.3801	6.3675	3.66265
HEAT repeat containing 5B	HEATR5B	ENSG00000008869	8.65096	6.12678	6.08558	7.03334	7.2832	7.09661	8.05132	7.71802	7.20381	7.47789	7.78766	6.94828
SEC62 homolog, preprotein translocation factor	SEC62	ENSG00000008952	182.74	181.431	169.831	186.271	170.87	199.782	174.515	179.414	169.084	186.907	189.253	193.572
ribosomal protein S20	RPS20	ENSG00000008988	1288.13	1617.37	1524.33	1555.28	1480.92	1506.79	1498.25	1336.16	1448.9	1477.17	1499.29	1434.53
cold shock domain containing E1	CSDE1	ENSG00000009307	357.221	351.81	309.333	394.847	405.137	450.009	441.262	405.963	386.504	366.127	437.331	368.543
ubiquitin protein ligase E3C	UBE3C	ENSG00000009335	37.4467	35.2111	31.81	35.4676	35.7819	34.3736	34.9526	36.5757	30.7125	33.7684	36.4187	34.4705
REV3 like, DNA directed polymerase zeta catalytic subunit	REV3L	ENSG00000009413	4.80601	3.68059	3.20352	3.72887	4.18804	7.28168	3.40382	4.54525	3.3963	3.6666	4.97336	4.93354
teneurin transmembrane protein 1	TENM1	ENSG00000009694	0	0	0.007315	0.002978	0.003873	0.002822	0	0	0	0	0.002685	0.004977
paired box 7	PAX7	ENSG00000009709	0.454766	0.509805	0.433627	0.439816	0.291275	0.513852	0.3044	0.328842	0.314931	0.350759	0.537268	0.612456
MBL associated serine protease 2	MASP2	ENSG00000009724	0	0	0	0	0	0	0.025254	0.048179	0.021378	0	0.034947	0
iodotyrosine deiodinase	IYD	ENSG00000009765	1.36163	1.64294	0.995835	1.95997	0.679988	1.04669	0.739398	1.25947	1.42057	2.23088	1.26109	1.04602
family with sequence similarity 76 member A	FAM76A	ENSG00000009780	5.49947	4.45443	5.52994	5.95484	6.20771	6.35228	5.5682	5.92236	6.65183	5.75679	6.68869	5.83328
TRAF3 interacting protein 3	TRAF3IP3	ENSG00000009790	0	0	0.03777	0	0	0	0.014298	0.016681	0.024206	0.016475	0	0.050381
protein O-mannosyltransferase 2	POMT2	ENSG00000009830	43.7484	72.2578	66.8344	27.8139	21.2278	25.2887	30.4459	19.7033	42.5301	24.0153	32.4134	21.605
vesicle trafficking 1	VTA1	ENSG00000009844	50.3314	46.2486	41.8342	45.4059	51.0326	44.6081	48.7599	50.6965	41.1998	49.6032	49.5414	45.7728
MLX interacting protein like	MLXIPL	ENSG00000009950	0.04941	0	0.030762	0.026579	0.427719	0.050377	0.089248	0.02347	0	0.046359	0.023965	0.217542
bromodomain adjacent to zinc finger domain 1B	BAZ1B	ENSG00000009954	28.7059	23.9149	21.4632	26.7888	26.2549	28.3241	28.0945	29.4811	24.4981	26.5319	27.9322	27.7944
RAN binding protein 9	RANBP9	ENSG00000010017	35.9593	30.4241	32.1082	37.6096	35.1801	39.0956	35.4216	31.4842	35.2412	35.2358	38.7759	37.5836
ETS variant transcription factor 7	ETV7	ENSG00000010030	3.59716	3.7135	2.74977	3.56875	4.54353	3.46334	4.50789	5.04491	3.55239	4.21237	4.6466	3.47835
SprT-like N-terminal domain	SPRTN	ENSG00000010072	13.509	13.7506	12.8434	13.726	13.5949	13.2011	11.3561	14.0574	13.0005	11.2592	14.2968	14.0419
methyltransferase 13, eEF1A N-terminus and K55	METTL13	ENSG00000010165	26.7749	32.6345	28.3842	26.9297	29.2981	30.1941	26.6707	31.9361	31.3469	32.17	32.758	30.8986
dual specificity tyrosine phosphorylation regulated kinase 4	DYRK4	ENSG00000010219	19.1301	25.8664	19.6352	25.0615	23.1855	26.0551	25.8527	24.2813	24.1697	23.8851	25.6963	22.2691
zinc finger protein 207	ZNF207	ENSG00000010244	105.522	114.844	97.7146	94.4521	103.537	109.999	111.891	104.339	99.0136	106.567	105.908	91.931
ubiquinol-cytochrome c reductase core protein 1	UQCRC1	ENSG00000010256	84.7778	104.078	104.124	109.257	99.9712	105.175	102.83	98.7783	96.4269	109.304	101.544	86.9608
STARD3 N-terminal like	STARD3NL	ENSG00000010270	31.4082	39.0998	33.3753	34.6615	33.6992	34.2784	30.062	32.6941	32.1729	34.6972	31.7369	35.1159
CD9 molecule	CD9	ENSG00000010278	501.315	620.548	570.847	560.74	558.951	555.603	527.333	541.658	592.318	580.539	652.533	543.213
hedgehog acyltransferase like	HHATL	ENSG00000010282	0.077313	0	0	0	0	0.023753	0	0.185866	0	0	0	0
non-SMC condensin I complex subunit D2	NCAPD2	ENSG00000010292	25.95	21.4749	23.2354	29.9001	26.4746	25.9992	34.7602	27.926	27.0073	40.0794	27.1198	24.8788
intermediate filament family orphan 1	IFFO1	ENSG00000010295	0.072112	0.015316	0.039788	0.07391	0.064087	0.058818	0.022027	0.049638	0.055938	0.063943	0.272049	0.102933
gastric inhibitory polypeptide receptor	GIPR	ENSG00000010310	1.14809	1.04247	0.938169	1.11149	0.926315	1.24685	6.96334	0.980665	1.02284	1.06203	1.32995	0.983029
PHD finger protein 7	PHF7	ENSG00000010318	3.20088	3.88202	2.92149	4.15757	3.44847	3.91993	1.81141	3.60186	4.07819	3.2444	9.45098	3.37778
semaphorin 3G	SEMA3G	ENSG00000010319	0	0.015648	0.00649	0.007927	0.041238	0.227461	0.021261	0.016537	0.035994	0.12769	0.035736	0.138786
nischarin	NISCH	ENSG00000010322	27.1298	21.8536	20.9595	28.9098	25.7134	29.3358	29.1668	26.7507	24.2765	27.8495	28.906	27.867
stabilin 1	STAB1	ENSG00000010327	0.098719	0.141067	0.292469	0.269451	0.50781	0.08463	0.239528	0.372614	0.203293	0.292798	0.41784	1.15326
fuzzy planar cell polarity protein	FUZ	ENSG00000010361	16.6447	18.8406	13.3835	16.4189	17.9795	14.0981	17.236	19.8323	22.3462	18.8585	18.8092	16.4446
solute carrier family 6 member 13	SLC6A13	ENSG00000010379	0.391404	0.342883	0.480019	0.154701	0	0.188427	0.118497	0.313128	0.353837	0.113814	0.103053	0.129282
iduronate 2-sulfatase	IDS	ENSG00000010404	59.7334	50.1715	41.0742	53.3121	50.1261	47.4954	49.3828	56.249	54.2934	55.777	56.6439	54.6802
serine protease 3	PRSS3	ENSG00000010438	10.8655	79.1969	73.2445	20.9775	45.3878	11.6785	13.9483	13.0887	15.2706	35.2937	13.4074	43.6213
zinc finger protein 200	ZNF200	ENSG00000010539	6.10524	5.306	5.07448	5.12235	5.75745	6.73319	4.89993	5.81813	6.59503	5.46745	5.27107	5.11885
CD4 molecule	CD4	ENSG00000010610	6.75724	4.55463	2.98315	5.26731	7.00116	4.3658	5.11704	7.53157	8.22209	7.36168	7.97213	5.3671
leucine rich repeat containing 23	LRRC23	ENSG00000010626	75.2594	73.7819	50.8192	75.7291	63.267	70.0485	56.0499	74.5939	92.4388	71.5441	86.1169	64.9571
Bruton tyrosine kinase	BTK	ENSG00000010671	0.07553	0.14785	0	0.0385	0.086241	0.129325	0.044229	0	0	0	0.061522	0.022633
homeostatic iron regulator	HFE	ENSG00000010704	10.1579	11.6994	11.6819	13.7553	10.4525	12.2552	10.4928	10.4334	11.0661	12.2087	10.8879	11.0533
Scm polycomb group protein homolog 1	SCMH1	ENSG00000010803	12.1509	9.41922	9.05151	11.2313	12.9963	12.4222	10.0618	9.89942	12.3468	11.6094	11.9968	9.13638
FYN proto-oncogene, Src family tyrosine kinase	FYN	ENSG00000010810	3.47035	4.78886	4.0299	2.41612	7.77588	7.07432	8.37386	6.46372	8.50125	5.71219	5.6437	6.77898
HIVEP zinc finger 2	HIVEP2	ENSG00000010818	11.7996	8.64963	9.0822	10.2179	10.894	10.8331	10.7019	10.8003	10.101	12.4354	11.4017	10.4157
flavin containing dimethylaniline monoxygenase 1	FMO1	ENSG00000010932	0.091865	0.15609	0	0.500233	0.111577	0.149859	0.0767	0.164953	0.257966	0.283323	0.106936	0.275428
elongin A	ELOA	ENSG00000011007	24.0267	23.6809	22.4847	25.434	24.7115	24.227	24.2413	24.4902	23.4691	24.9554	23.262	25.5421
lysophospholipase 2	LYPLA2	ENSG00000011009	83.0688	86.692	83.7768	78.4579	68.5074	84.0181	93.5686	85.9897	82.6683	89.3691	98.7947	76.2439
chloride voltage-gated channel 6	CLCN6	ENSG00000011021	1.39566	1.13115	1.29618	1.09751	1.29074	1.67801	1.87514	0.949303	1.68857	1.62205	1.87578	1.18169
mannose receptor C type 2	MRC2	ENSG00000011028	6.24802	5.39406	6.40594	6.69616	5.85638	6.85667	8.49044	6.37383	4.91417	6.74386	5.6061	6.46271
NME1-NME2 readthrough	NME1-NME2	ENSG00000011052	2.18047	2.72943	1.83189	2.58194	1.28371	1.94699	2.62867	1.68651	3.41285	2.77934	4.22695	0.223487
solute carrier family 6 member 7	SLC6A7	ENSG00000011083	0	0	0	0.011139	0.014488	0	0	0	0	0.114935	0	0
tetraspanin 9	TSPAN9	ENSG00000011105	11.2023	12.9694	9.95246	11.1072	12.1914	13.2336	12.2859	12.6317	10.4019	14.4465	11.6074	8.83239
BTB domain containing 7	BTBD7	ENSG00000011114	23.4705	13.9103	17.3086	22.5778	17.4663	14.4414	19.8452	25.9248	22.069	16.4189	16.9666	26.126
amyloid beta precursor protein binding family A member 3	APBA3	ENSG00000011132	2.97078	4.04725	4.8262	4.39113	4.29179	3.44378	5.62546	3.45643	4.38663	3.57064	4.58715	3.96005
MKS transition zone complex subunit 1	MKS1	ENSG00000011143	15.7621	12.5473	11.2057	14.4896	10.005	13.5717	11.3345	14.2355	15.204	11.8739	15.4326	11.6736
abhydrolase domain containing 5, lysophosphatidic acid acyltransferase	ABHD5	ENSG00000011198	69.1324	68.3467	66.8726	83.2293	85.3689	81.6236	77.7917	84.1744	74.6175	78.0596	80.1676	76.8055
anosmin 1	ANOS1	ENSG00000011201	3.19557	1.76589	2.34603	2.23315	2.51182	3.19811	3.10138	2.47376	2.31736	1.93236	2.20379	3.47873
A-kinase anchoring protein 8 like	AKAP8L	ENSG00000011243	30.0438	24.09	22.9977	32.9814	31.1611	33.8854	34.3063	31.7531	28.6714	27.1421	27.4753	30.7111
mbt domain containing 1	MBTD1	ENSG00000011258	6.37752	4.87959	4.46586	5.17434	5.30293	6.47797	5.82966	6.14671	5.2233	6.43557	6.79765	5.20793
UTP18 small subunit processome component	UTP18	ENSG00000011260	18.5748	20.444	18.0984	19.7236	19.7577	18.4543	18.533	19.6949	19.179	20.092	21.6851	17.9423
ring finger protein 216	RNF216	ENSG00000011275	15.4305	10.7628	11.6461	19.9122	16.783	17.7785	14.701	13.8565	12.2972	12.8917	18.4273	16.924
tetratricopeptide repeat domain 19	TTC19	ENSG00000011295	27.9094	31.1612	27.5325	33.9134	29.3508	30.4958	33.1918	31.7694	27.983	31.1624	32.5929	30.9718
polypyrimidine tract binding protein 1	PTBP1	ENSG00000011304	130.108	142.079	144.358	134.599	153.081	132.267	153.054	142.216	156.49	160.941	151.973	139.264
double PHD fingers 1	DPF1	ENSG00000011332	0.278623	0.149351	0.063176	0.115738	0.200712	0.21515	0.228092	0.487994	0.562354	0.929097	0.039648	0.043451
synaptotagmin 7	SYT7	ENSG00000011347	13.3456	14.5303	12.3063	20.2402	16.0537	17.478	17.5919	20.8176	14.3204	19.6818	19.325	16.5171
leucyl-tRNA synthetase 2, mitochondrial	LARS2	ENSG00000011376	10.0571	10.6455	13.7074	11.6655	13.5609	11.4574	15.1908	17.0643	10.9266	14.9586	14.4728	13.8269
phosphatidylinositol-4-phosphate 3-kinase catalytic subunit type 2 alpha	PIK3C2A	ENSG00000011405	21.1228	23.0208	17.3959	25.5208	27.6517	14.5735	20.0457	15.2233	22.3618	16.4923	28.2513	22.1116
plasminogen activator, urokinase receptor	PLAUR	ENSG00000011422	22.4136	26.3554	21.6615	11.028	15.4871	12.1417	16.0124	21.4118	20.1439	14.855	14.3371	14.8763
anillin, actin binding protein	ANLN	ENSG00000011426	3.45594	1.95149	2.03621	3.10379	3.33505	2.29677	3.4339	4.24417	5.79401	5.95158	4.54975	2.11577
WIZ zinc finger	WIZ	ENSG00000011451	10.6921	11.0053	10.1926	12.7401	11.1324	11.217	13.1933	11.518	11.209	13.0249	12.1338	10.6661
RAB GTPase activating protein 1	RABGAP1	ENSG00000011454	30.3659	25.5387	23.197	28.3705	27.6434	29.6423	26.2902	43.7092	28.7843	29.7984	29.6832	32.2466
decorin	DCN	ENSG00000011465	0.178723	0.079636	0.089745	0.225573	0.609279	0.152914	0.040016	0.004844	0	0.062529	0.315421	0.154046
glutaminyl-peptide cyclotransferase like	QPCTL	ENSG00000011478	2.4797	4.00188	3.50676	3.30988	2.80268	4.02677	3.76358	3.58784	4.12783	3.74331	2.99884	2.97456
protein phosphatase 5 catalytic subunit	PPP5C	ENSG00000011485	49.6451	51.1535	46.1929	55.0705	55.2386	56.096	49.9555	67.4338	56.4318	49.6158	53.9127	44.938
centrosomal protein 68	CEP68	ENSG00000011523	3.02506	5.52337	3.38912	5.4637	5.0867	6.73168	7.1311	4.48688	4.03436	7.36559	5.64582	3.56326
mitogen-activated protein kinase kinase kinase kinase 3	MAP4K3	ENSG00000011566	19.3712	21.338	15.0716	23.6709	25.4779	25.3158	15.6545	29.8984	21.3823	19.7235	23.141	19.9555
zinc finger and BTB domain containing 32	ZBTB32	ENSG00000011590	0	0	0	0	0	0	0.076222	0	0	0	0	0
transmembrane immune signaling adaptor TYROBP	TYROBP	ENSG00000011600	0	0	0	0	0	0	0	0	0	0.112597	0	0
lipid droplet assembly factor 1	LDAF1	ENSG00000011638	35.4757	44.0372	47.8981	47.4701	44.774	43.9844	38.9687	39.2805	45.5251	41.5093	45.4962	40.1629
gamma-aminobutyric acid type A receptor subunit alpha3	GABRA3	ENSG00000011677	0.633698	0.672957	0.531196	0.615779	0.486268	0.552308	0.737358	0.493232	0.624164	0.951621	0.713866	0.578871
BRCA1 DNA repair associated	BRCA1	ENSG00000012048	2.07191	0.714258	0.771575	0.799939	1.67625	1.4454	1.7613	0.977788	0.83071	1.44736	1.14945	1.00053
ERCC excision repair 1, endonuclease non-catalytic subunit	ERCC1	ENSG00000012061	74.7977	87.07	59.5185	93.9744	68.5144	77.5661	61.9389	75.6255	87.2575	89.7629	81.8874	80.6114
CD22 molecule	CD22	ENSG00000012124	0	0	0	0	0	0	0.057855	0.015656	0.034076	0	0	0
semaphorin 3B	SEMA3B	ENSG00000012171	1.10144	0.733652	1.58956	1.69609	1.93743	1.29086	2.03421	1.55639	1.9928	1.30501	1.92978	2.32633
membrane bound transcription factor peptidase, site 2	MBTPS2	ENSG00000012174	8.37824	7.95613	8.07928	9.51729	9.35815	8.43102	8.54924	9.47264	7.41067	8.94046	8.6054	8.32702
prickle planar cell polarity protein 3	PRICKLE3	ENSG00000012211	6.22981	7.19655	5.03434	6.4128	6.65646	7.16302	7.08378	6.26307	6.08713	7.91326	6.10044	5.9341
lactotransferrin	LTF	ENSG00000012223	0.393981	0.330752	1.35507	0.452352	0.653724	0.787477	0.539257	0.497593	0.393075	0.362477	0.302128	0.503988
exostosin like glycosyltransferase 3	EXTL3	ENSG00000012232	25.6962	27.8492	19.2185	22.4444	26.9748	28.7621	29.654	26.317	25.8011	18.8879	19.5497	25.626
nuclear receptor subfamily 1 group H member 4	NR1H4	ENSG00000012504	0	0	0	0	0	0	0	0	0	0	0	0
ELOVL fatty acid elongase 5	ELOVL5	ENSG00000012660	78.7038	73.3906	66.2431	83.593	76.9219	77.4649	72.8727	88.1605	62.3582	79.1182	81.4269	80.7979
arachidonate 5-lipoxygenase	ALOX5	ENSG00000012779	6.49541	8.40829	6.80931	7.93022	8.25748	7.88271	9.44841	7.7816	6.52079	7.76579	7.47706	5.98778
lysine demethylase 5D	KDM5D	ENSG00000012817	0.12895	0	0.028345	0.007542	0	0.007147	0	0	0	0	0.0068	0
calcium binding and coiled-coil domain 1	CALCOCO1	ENSG00000012822	52.303	55.1791	49.4678	60.6383	62.5951	65.6907	60.8776	61.2966	62.5186	62.9355	62.2673	55.7213
ubiquitin protein ligase E3 component n-recognin 7	UBR7	ENSG00000012963	14.9147	16.916	12.1517	18.2468	16.0207	17.5628	15.6594	16.0226	14.1417	17.2305	17.6337	14.6647
mitogen-activated protein kinase kinase kinase kinase 5	MAP4K5	ENSG00000012983	28.2353	23.25	21.6442	25.5211	24.7693	24.8017	25.4014	25.4037	19.7171	25.1235	24.1981	25.1254
EH domain containing 3	EHD3	ENSG00000013016	6.56897	6.05933	5.42981	7.28079	7.44968	7.5152	9.94303	7.52636	6.92837	7.00162	7.75781	6.50278
proteasome 26S subunit, ATPase 4	PSMC4	ENSG00000013275	64.6283	69.0599	65.3885	66.513	70.7017	67.7965	70.0658	68.7455	70.4346	70.0161	69.8264	64.2855
mannosidase alpha class 2B member 2	MAN2B2	ENSG00000013288	22.837	23.7519	21.3661	27.3821	25.3817	25.0575	27.0179	24.7531	23.6599	27.4829	26.8027	22.9735
solute carrier family 7 member 14	SLC7A14	ENSG00000013293	0	0	0	0	0.004944	0.003603	0.006798	0	0.002877	0	0.003428	0.003176
claudin 11	CLDN11	ENSG00000013297	0.174119	0.161983	0.146185	0.20454	0.121941	0.177701	0.070875	0.115567	0.04607	0.12074	0.140723	0.157051
solute carrier family 25 member 39	SLC25A39	ENSG00000013306	53.8311	70.2462	64.9587	71.8494	65.849	68.253	66.116	68.1916	69.3321	71.7211	70.2767	55.522
major vault protein	MVP	ENSG00000013364	558.09	402.434	456.506	509.038	501.747	523.861	641.69	597.176	433.107	568.971	535.796	594.456
negative regulator of ubiquitin like proteins 1	NUB1	ENSG00000013374	75.6511	63.4226	59.2346	69.5041	65.0914	70.9529	64.3041	67.526	67.54	67.5391	75.6223	70.7022
phosphoglucomutase 3	PGM3	ENSG00000013375	16.6482	16.144	15.4669	17.4879	18.6599	16.6958	18.6876	18.4377	18.5429	25.7724	19.3127	15.8554
RWD domain containing 2A	RWDD2A	ENSG00000013392	2.43297	2.53097	2.44055	2.93798	3.18209	3.37155	2.96114	3.34336	2.70062	2.90582	3.06331	2.68712
CDC like kinase 1	CLK1	ENSG00000013441	13.119	12.1473	11.453	14.6252	11.6354	12.698	12.1439	16.1333	12.2488	14.029	11.4426	12.6859
RNA polymerase III subunit B	POLR3B	ENSG00000013503	8.53932	5.96332	7.1731	9.24984	6.51483	7.35591	6.97401	7.09966	8.58283	9.78521	10.9192	9.82999
angel homolog 1	ANGEL1	ENSG00000013523	4.33541	4.29316	3.68565	4.7291	4.3983	5.23937	4.88973	4.39581	5.1216	4.90724	4.27092	3.71286
ring finger protein 14	RNF14	ENSG00000013561	55.5845	63.8554	50.9228	61.2784	53.1825	65.2777	50.1355	50.2799	56.8491	53.3587	57.9046	59.94
deoxyribonuclease 1 like 1	DNASE1L1	ENSG00000013563	13.8914	15.8833	13.4154	14.8156	14.4815	14.9005	15.4185	13.4857	13.6575	15.1184	15.8099	12.6547
DEAD/H-box helicase 11	DDX11	ENSG00000013573	7.17562	7.28996	5.69728	6.98147	6.96657	8.52272	8.06241	7.41114	8.30398	8.31004	8.38306	5.97018
heme binding protein 1	HEBP1	ENSG00000013583	32.6178	40.181	33.166	38.7621	42.8454	40.3158	37.2699	34.1995	36.3365	34.8407	36.6219	31.2226
G protein-coupled receptor class C group 5 member A	GPRC5A	ENSG00000013588	387.824	398.781	408.481	507.716	447.855	447.057	522.893	446.314	457.351	421.658	457.821	418.654
mastermind like domain containing 1	MAMLD1	ENSG00000013619	0.409101	0.520162	0.345654	0.555083	0.434761	0.562364	0.38281	0.41546	0.422821	0.35661	0.472406	0.729752
CD6 molecule	CD6	ENSG00000013725	0.081485	0.061809	0.111047	0.050094	0.03528	0.451649	0.084883	0.028296	0.243362	0.038707	0.178147	0.062789
transforming acidic coiled-coil containing protein 3	TACC3	ENSG00000013810	1.81801	0.726712	0.833464	1.87415	1.54133	2.40542	1.11663	1.53855	2.1227	1.93197	1.19831	1.73528
UFM1 specific ligase 1	UFL1	ENSG00000014123	17.6934	14.6476	14.6807	16.747	17.7276	16.6795	16.1305	18.6225	14.1194	17.8232	17.3871	16.64
DNA polymerase alpha 2, accessory subunit	POLA2	ENSG00000014138	4.56983	4.67775	5.36428	4.24932	4.46996	6.98214	6.99495	6.00397	5.48467	4.32617	6.13222	5.38899
zinc finger CCCH-type containing 3	ZC3H3	ENSG00000014164	4.8021	4.74324	3.85289	6.01279	5.55371	4.93144	6.16848	5.86966	5.40806	5.6178	4.93889	4.86832
calpain 1	CAPN1	ENSG00000014216	177.207	181.419	199.851	206.096	212.72	183.267	203.924	181.133	204.329	205.698	218.058	217.378
acid phosphatase 3	ACP3	ENSG00000014257	5.58041	4.13036	5.09608	8.18324	5.33261	5.26545	4.72837	7.72508	7.2072	7.79315	5.67593	4.88445
malate dehydrogenase 1	MDH1	ENSG00000014641	174.821	262.265	200.844	242.708	226.67	254.541	237.68	201.524	249.469	233.188	270.043	187.643
solute carrier family 30 member 9	SLC30A9	ENSG00000014824	49.3162	50.5902	49.8109	56.7069	54.1497	51.6257	53.698	52.7927	43.1831	51.6307	49.4394	48.6043
myotubularin related protein 11	MTMR11	ENSG00000014914	2.65963	1.94539	1.52712	1.6215	2.20164	2.1002	1.97652	1.98699	2.15612	1.43582	2.6316	1.39597
cytochrome c oxidase assembly homolog COX15	COX15	ENSG00000014919	12.1074	12.6662	11.7214	16.5514	12.4586	12.3218	13.4973	13.9931	11.4793	12.432	14.5851	11.8463
coiled-coil domain containing 88C	CCDC88C	ENSG00000015133	15.5532	18.7545	11	13.6148	12.934	16.9459	16.2292	17.5568	16.1712	14.8439	14.9546	13.0214
YY1 associated factor 2	YAF2	ENSG00000015153	19.1803	27.1952	13.9786	22.0744	14.7537	18.0784	16.5142	25.947	17.5717	21.2817	18.4811	18.1058
zinc finger MYND-type containing 11	ZMYND11	ENSG00000015171	39.3573	37.6001	35.6506	36.0717	35.5817	47.003	36.9539	39.6877	35.5285	47.1588	49.598	47.6606
WASP actin nucleation promoting factor	WAS	ENSG00000015285	0.102359	0.06522	0.347566	0.132146	0.15484	0.112822	0.249729	0.173859	0.150019	0.206091	0.470547	0.447528
dipeptidase 1	DPEP1	ENSG00000015413	0	0	0.033642	0	0	0	0	0	0	0.024003	0	0.135411
BH3 interacting domain death agonist	BID	ENSG00000015475	43.4313	56.0677	65.4505	39.5866	52.4343	40.0326	41.8539	48.0935	52.2555	42.5068	42.406	42.7194
matrin 3	MATR3	ENSG00000015479	254.813	246.43	203.706	275.817	261.485	278.413	255.574	266.669	210.213	257.732	274.507	233.331
NPC1 like intracellular cholesterol transporter 1	NPC1L1	ENSG00000015520	0.015273	0.01622	0	0	0.010686	0.023358	0.014207	0.008604	0.03109	0	0.014816	0.01373
xylosyltransferase 2	XYLT2	ENSG00000015532	9.46186	10.465	11.0851	12.4014	11.4975	11.2673	12.362	10.4156	10.4921	11.5807	11.2874	15.6778
RANBP2 like and GRIP domain containing 5	RGPD5	ENSG00000015568	0.597573	1.30489	5.12015	1.09358	1.29974	1.15284	1.02238	0.407327	0.507286	0.975788	0	0.255264
RANBP2 like and GRIP domain containing 8	RGPD5	ENSG00000015568	0.597573	1.30489	5.12015	1.09358	1.29974	1.15284	1.02238	0.407327	0.507286	0.975788	0	0.255264
stathmin 4	STMN4	ENSG00000015592	0	0	0	0	0	0	0	0	0	0	0	0
NudC domain containing 3	NUDCD3	ENSG00000015676	49.25	56.5585	50.014	60.7641	54.6868	54.2331	62.0951	61.5557	58.2434	55.901	59.2332	49.8023
ISL LIM homeobox 1	ISL1	ENSG00000016082	3.9118	4.41378	3.4745	4.94493	3.46669	3.5722	4.45256	4.29858	3.56997	3.97449	3.71558	4.30787
choline dehydrogenase	CHDH	ENSG00000016391	0.234722	0.37888	0.622294	0.585851	0.459819	0.459483	0.541865	0.44781	0.451037	0.390246	0.446275	0.413581
interleukin 20 receptor subunit alpha	IL20RA	ENSG00000016402	17.8396	14.9442	15.548	17.8158	15.6083	18.8364	20.9539	15.9785	17.249	12.7419	16.8077	16.892
chloride channel accessory 1	CLCA1	ENSG00000016490	0	0	0	0	0	0.012937	0.024411	0.01424	0	0	0	0
chloride channel accessory 4	CLCA4	ENSG00000016602	7.17554	3.54685	4.21035	6.27226	8.85161	5.52305	16.0746	13.748	7.38966	8.47658	6.434	5.10325
glycosyltransferase 8 domain containing 1	GLT8D1	ENSG00000016864	49.3564	55.1582	50.7957	56.1835	55.1854	53.1809	48.1464	55.6316	61.5793	53.6546	54.881	49.8857
ATPase secretory pathway Ca2+ transporting 1	ATP2C1	ENSG00000017260	162.101	166.577	142.911	181.593	153.418	158.124	156.905	178.932	133.424	162.135	161.997	162.761
insulin like growth factor 1	IGF1	ENSG00000017427	0.240433	0.178972	0.354565	0.131574	0.048711	0.030422	0.514555	0.258043	0.164656	0.339279	0.138293	0.14124
solute carrier family 38 member 5	SLC38A5	ENSG00000017483	61.7262	57.3206	70.2284	68.4602	74.5239	86.8642	92.9371	66.7048	65.7383	65.0069	71.12	68.1416
ralA binding protein 1	RALBP1	ENSG00000017797	39.3998	37.2146	35.9073	42.6821	42.8018	44.2049	43.2953	41.4546	39.504	46.4519	44.6686	40.5273
RUN and FYVE domain containing 3	RUFY3	ENSG00000018189	11.6793	12.6015	10.3986	13.4964	10.937	13.7777	11.0246	15.8737	11.4289	15.552	14.473	10.6694
contactin 1	CNTN1	ENSG00000018236	0.690263	1.97038	1.42415	1.92275	1.04426	0.893916	1.83596	0.965872	1.03839	1.29516	0.869937	1.16966
solute carrier family 11 member 1	SLC11A1	ENSG00000018280	0.249766	0.033154	0.345975	0.0818	0.065585	0.031831	0.088749	0.023358	0.08697	0.165941	0.070336	0.023236
WW domain containing transcription regulator 1	WWTR1	ENSG00000018408	87.0601	87.201	74.7706	93.2154	85.4063	99.1306	86.2395	74.4428	74.608	73.7896	96.4182	83.1745
alkylglycerone phosphate synthase	AGPS	ENSG00000018510	37.6827	34.3491	28.3383	32.7231	33.5837	34.6071	32.9303	33.2701	30.5522	31.0439	37.3206	32.273
STING1 ER exit protein 1	STEEP1	ENSG00000018610	14.7523	17.3364	15.2194	15.1358	13.0586	14.9601	13.4725	15.0092	14.8631	17.3149	18.6464	15.2047
ATPase Na+/K+ transporting subunit alpha 2	ATP1A2	ENSG00000018625	0.19325	0.026743	0.007394	0.018062	0.046984	0.139366	0.03521	0.047103	0.075184	0.055825	0.105857	0.048471
tetratricopeptide repeat domain 27	TTC27	ENSG00000018699	11.1352	14.2933	10.4955	11.5157	13.3079	7.65795	12.1383	15.3244	11.3915	17.4437	12.6911	15.1515
zinc finger protein 582	ZNF582	ENSG00000018869	2.45651	3.77667	3.38664	3.85223	3.04891	3.422	2.33948	3.7114	3.38167	3.56314	2.23319	1.49428
V-set and immunoglobulin domain containing 2	VSIG2	ENSG00000019102	37.554	56.0364	50.5163	55.4919	54.6419	48.0675	49.1651	54.2246	59.787	60.2328	62.9521	48.0241
pleckstrin homology like domain family B member 1	PHLDB1	ENSG00000019144	5.65741	6.09314	7.24255	6.95499	9.45256	6.52938	9.1162	6.51033	5.7751	6.16582	7.05669	7.42028
macrophage receptor with collagenous structure	MARCO	ENSG00000019169	0	0	0.019732	0	0.031345	0	0.021547	0	0	0.121421	0	0
cytochrome P450 family 24 subfamily A member 1	CYP24A1	ENSG00000019186	27.5354	21.8844	28.3371	16.5425	25.5895	17.8839	18.4891	18.1731	16.0982	11.8634	12.8948	22.7253
PR/SET domain 11	PRDM11	ENSG00000019485	0.919292	0.772522	1.11465	0.920734	0.935352	1.30747	0.838202	1.63186	0.738195	1.06521	0.91711	0.913917
synaptotagmin 13	SYT13	ENSG00000019505	0	0.00755	0.018789	0.015298	0.009949	0.024403	0.061551	0.007979	0	0.007881	0.055176	0.309006
snail family transcriptional repressor 2	SNAI2	ENSG00000019549	22.6176	15.4747	20.1775	15.2921	17.3273	14.6051	16.3517	14.5629	12.1	13.6625	12.9356	18.9712
CD74 molecule	CD74	ENSG00000019582	492.975	550.771	447.932	629.758	584.724	539.789	532.899	632.797	594.948	660.974	625.745	540.673
hepatocyte growth factor	HGF	ENSG00000019991	0	0	0	0.006733	0	0	0	0.007098	0.005096	0	0	0.041103
zinc finger RANBP2-type containing 1	ZRANB1	ENSG00000019995	12.4216	8.38148	11.8725	13.9772	11.5307	13.403	12.2195	13.1371	12.2433	15.8678	14.2037	14.0547
neurochondrin	NCDN	ENSG00000020129	10.6553	10.603	10.3123	11.9145	11.4491	10.8507	10.9368	10.4367	10.6278	13.0504	9.24976	8.53732
adhesion G protein-coupled receptor A2	ADGRA2	ENSG00000020181	0.407191	0.640495	0.556419	0.432455	0.394461	0.410174	0.475182	0.785565	0.382555	0.439458	0.485046	0.964302
chaperonin containing TCP1 subunit 8 like 1, pseudogene	CCT8L1P	ENSG00000020219	0	0	0	0	0	0	0	0	0	0	0	0
ZFP64 zinc finger protein	ZFP64	ENSG00000020256	11.2448	9.61169	7.77475	9.36096	10.6262	11.8986	12.4101	8.96201	8.3497	10.8962	13.2648	11.3527
MNAT1 component of CDK activating kinase	MNAT1	ENSG00000020426	48.9637	47.7316	46.9361	44.765	42.726	44.45	45.6781	47.3457	47.8026	48.6338	48.3465	47.3124
sterile alpha motif domain containing 4A	SAMD4A	ENSG00000020577	10.9069	4.0982	10.1851	6.88406	10.2598	6.1384	9.35077	6.15207	5.07381	9.71218	6.49613	8.06121
RUNX family transcription factor 3	RUNX3	ENSG00000020633	1.60784	0.840687	1.45636	0.692573	0.897449	1.59035	1.89427	1.37867	0.973406	0.626752	0.751055	1.00373
MRE11 homolog, double strand break repair nuclease	MRE11	ENSG00000020922	10.5876	8.51348	5.9977	10.263	9.09789	10.1235	8.0402	8.24827	6.79218	10.6933	8.06231	9.78901
pleckstrin homology domain containing B1	PLEKHB1	ENSG00000021300	17.1994	19.4463	17.0797	14.2998	9.96764	21.4934	12.4596	19.9856	15.2887	18.2034	25.0196	19.8865
serpin family B member 1	SERPINB1	ENSG00000021355	239.858	233.517	254.447	187.525	222.787	201.493	223.293	243.242	237.97	207.468	211.039	217.444
cytochrome P450 family 3 subfamily A member 43	CYP3A43	ENSG00000021461	0	0	0	0	0	0	0	0.038112	0	0	0	0
solute carrier family 7 member 9	SLC7A9	ENSG00000021488	0	0.047577	0.039465	0	0	0.027033	0	0.029755	0.072958	0	0.038786	0.080552
spastin	SPAST	ENSG00000021574	12.8741	13.7999	12.2227	15.0001	14.3028	13.8516	14.4073	15.6676	12.6206	14.6958	15.5006	11.971
neurexin 3	NRXN3	ENSG00000021645	3.96438	3.29718	3.47736	3.49914	3.08427	3.5606	3.43012	3.55502	2.64928	3.49161	3.69994	4.20192
oxysterol binding protein like 5	OSBPL5	ENSG00000021762	10.6656	16.3032	13.8481	10.1637	16.5096	20.7005	13.6142	13.3688	13.6463	16.5974	15.3427	13.5753
aquarius intron-binding spliceosomal factor	AQR	ENSG00000021776	29.8225	20.7232	18.4101	26.7717	22.7593	22.9574	21.7006	24.1351	20.3042	22.4611	27.5709	23.4293
carbamoyl-phosphate synthase 1	CPS1	ENSG00000021826	1.49169	0.746564	0.488915	0.631736	1.84671	1.161	1.55373	1.66336	1.15305	1.00659	0.910125	0.977154
complement C8 beta chain	C8B	ENSG00000021852	0	0	0	0	0	0	0	0.019579	0.034261	0	0	0
four and a half LIM domains 1	FHL1	ENSG00000022267	0.757851	0.769033	0.241905	0.545204	0.480339	0.471585	0.804974	0.979417	0.661057	0.913161	0.575021	0.570906
replication termination factor 2	RTF2	ENSG00000022277	73.7696	77.4089	62.862	79.1827	83.7995	79.0228	77.2161	75.3753	74.1308	76.2769	81.8234	75.2618
gamma-aminobutyric acid type A receptor subunit alpha1	GABRA1	ENSG00000022355	0	0	0	0	0	0	0	0	0.008303	0	0	0
NLR family pyrin domain containing 2	NLRP2	ENSG00000022556	6.34024	7.3868	5.8495	6.15787	7.41101	6.37056	6.47002	6.04864	6.03321	4.68116	3.73387	6.12128
solute carrier family 45 member 4	SLC45A4	ENSG00000022567	29.9533	24.11	21.9893	32.1733	28.5907	24.7678	30.5951	28.0072	24.4327	30.6167	27.8058	29.1517
ring finger protein 10	RNF10	ENSG00000022840	128.335	171.639	166.519	211.725	174.479	185.105	122.106	154.343	155.535	223.865	212.939	174.65
zinc finger protein 839	ZNF839	ENSG00000022976	3.33675	3.28465	2.78826	4.62294	3.50375	4.45458	3.55113	3.70707	4.33676	4.02908	3.68026	3.44616
zinc finger DHHC-type palmitoyltransferase 6	ZDHHC6	ENSG00000023041	20.2255	23.007	19.5098	19.4103	19.5744	20.0145	22.1138	20.2996	18.7344	19.7682	25.9639	20.7495
GRAM domain containing 1B	GRAMD1B	ENSG00000023171	1.47548	1.22863	0.610113	2.55858	1.74882	2.36577	2.30027	3.50293	2.35175	2.39638	3.37254	1.97891
ribonuclease/angiogenin inhibitor 1	RNH1	ENSG00000023191	46.2177	54.2615	55.3518	59.9585	54.1688	51.4985	55.6285	47.7791	48.9008	57.9236	55.1777	48.7159
NADH:ubiquinone oxidoreductase core subunit S1	NDUFS1	ENSG00000023228	52.869	52.8306	45.7896	57.3962	51.6488	53.987	58.5329	51.2754	55.3972	53.6435	61.0043	47.594
RB1 inducible coiled-coil 1	RB1CC1	ENSG00000023287	35.3613	26.8523	24.59	32.8481	30.0536	27.819	28.5686	32.0415	25.6911	32.6498	32.9145	32.4831
endoplasmic reticulum protein 44	ERP44	ENSG00000023318	37.84	38.0884	34.3268	37.1883	41.4231	33.5496	35.5352	40.6373	33.0867	37.7296	38.7198	37.7333
5'-aminolevulinate synthase 1	ALAS1	ENSG00000023330	28.6831	26.0473	25.7351	28.4049	30.5627	30.7231	32.5535	30.2743	29.5677	34.5208	31.2376	29.2247
baculoviral IAP repeat containing 3	BIRC3	ENSG00000023445	33.7939	26.7579	29.2013	15.9405	32.2093	14.8068	20.228	24.8631	24.4375	27.3044	19.209	30.1508
A-kinase anchoring protein 11	AKAP11	ENSG00000023516	15.1677	9.14223	9.12483	11.8796	12.193	10.9449	11.8004	14.1411	8.16955	12.4195	11.985	13.1419
glutaredoxin 2	GLRX2	ENSG00000023572	19.5935	17.3179	16.3384	20.3542	19.8149	18.229	15.5262	23.3481	14.9995	20.8817	16.5927	19.9981
small nuclear RNA activating complex polypeptide 1	SNAPC1	ENSG00000023608	9.57462	7.55373	8.03088	8.85704	8.41025	9.08676	7.89911	8.81488	8.99876	9.34557	8.1872	8.53707
deoxyribose-phosphate aldolase	DERA	ENSG00000023697	58.7835	69.4084	63.3939	71.5825	69.4726	68.5229	66.0196	64.5277	77.939	63.3777	72.1048	56.4595
serine/threonine kinase receptor associated protein	STRAP	ENSG00000023734	91.9153	98.8156	97.1796	98.0496	98.4172	100.404	100.885	100.141	90.5955	98.7	96.5303	93.1892
ATP binding cassette subfamily C member 2	ABCC2	ENSG00000023839	1.04351	0.596181	0.283202	0.691196	0.446968	0.655017	0.346491	0.767919	0.719578	0.623434	0.857282	0.469051
DEF6 guanine nucleotide exchange factor	DEF6	ENSG00000023892	3.84544	4.25454	4.10849	5.06562	4.63198	4.5392	4.88494	5.11767	5.08726	5.10081	5.35143	3.93074
pleckstrin homology domain containing O1	PLEKHO1	ENSG00000023902	2.82127	4.10718	3.58191	2.86444	2.58921	4.21877	3.54219	3.42476	2.89171	2.57686	3.01423	3.41969
glutamate-cysteine ligase modifier subunit	GCLM	ENSG00000023909	87.5886	111.595	88.853	75.7099	83.701	92.1049	74.2955	86.5114	80.3707	78.6242	90.5879	78.5026
ubiquitin protein ligase E3 component n-recognin 2	UBR2	ENSG00000024048	13.6608	10.102	9.3745	11.8528	12.4022	12.4126	12.885	13.478	9.89042	12.3839	13.6198	12.2396
EH domain containing 2	EHD2	ENSG00000024422	33.958	32.498	33.0727	37.8264	36.2802	37.84	41.9139	32.6691	28.81	35.8652	34.2527	36.6336
DEP domain containing 1	DEPDC1	ENSG00000024526	0.280227	0.132301	0.100208	0.265102	0.984178	0.33728	0.701118	0.541988	0.273604	0.381832	0.273543	0.124441
coiled-coil domain containing 28A	CCDC28A	ENSG00000024862	24.0447	25.8693	18.278	25.9435	23.9833	21.2631	20.8695	25.1355	24.401	26.2236	29.0026	21.5212
Ras related GTP binding D	RRAGD	ENSG00000025039	42.1091	45.8915	33.4936	54.3097	45.1442	55.1493	43.2449	55.0438	40.157	53.6557	56.2589	46.5622
heat shock transcription factor 2	HSF2	ENSG00000025156	8.25981	5.98805	4.56603	8.93997	9.31932	7.97539	7.1276	10.2311	7.84647	7.01875	9.54199	7.04882
PHD finger protein 20	PHF20	ENSG00000025293	21.9169	20.8133	20.1279	18.8926	23.5268	21.4342	27.0591	21.5798	24.3791	20.262	19.922	24.6714
hydroxysteroid 17-beta dehydrogenase 6	HSD17B6	ENSG00000025423	0.518588	0.522307	0.332269	2.23257	0.309975	1.45192	3.8122	1.73466	2.24932	3.33238	2.50823	0.492594
nuclear receptor subfamily 1 group H member 3	NR1H3	ENSG00000025434	1.81492	1.60945	1.18371	3.01723	1.89721	2.31225	2.69953	1.75612	2.43765	1.8359	2.3241	1.94939
thymidine phosphorylase	TYMP	ENSG00000025708	39.8701	33.643	50.4763	31.6001	57.0405	42.6895	47.0833	37.7714	53.2839	41.0874	36.4055	36.6807
non-SMC condensin II complex subunit H2	NCAPH2	ENSG00000025770	7.14088	9.3216	7.1578	8.14761	7.07818	8.81318	6.91469	6.84638	7.77341	9.85975	7.58863	8.62513
translocase of outer mitochondrial membrane 34	TOMM34	ENSG00000025772	28.2524	28.215	24.6187	25.2018	25.3432	24.7728	23.6837	24.1952	26.8187	26.4141	25.4388	22.9552
SEC63 homolog, protein translocation regulator	SEC63	ENSG00000025796	121.855	106.757	92.4978	126.023	129.244	105.387	128.784	121.607	87.2389	110.988	113.036	125.262
karyopherin subunit alpha 6	KPNA6	ENSG00000025800	33.0134	30.9328	28.6178	36.0583	33.5707	33.901	39.1019	37.018	33.1396	34.0609	36.1767	33.2643
vimentin	VIM	ENSG00000026025	86.4043	84.2876	81.1173	69.0675	70.5932	73.9015	85.635	66.2191	61.2195	66.483	68.6386	66.3301
RTEL1-TNFRSF6B readthrough (NMD candidate)	RTEL1-TNFRSF6B	ENSG00000026036	0.025518	0	0.082159	0.033397	0	0.028352	0	0.068509	0.073225	0	0	0
Fas cell surface death receptor	FAS	ENSG00000026103	25.7506	28.8968	28.0611	24.0575	26.2303	22.4432	24.7315	24.6137	25.6089	24.3148	21.1476	23.6169
ribonuclease T2	RNASET2	ENSG00000026297	20.5922	30.3638	22.1564	32.3458	33.0228	28.2651	26.5745	28.0866	32.0609	27.8787	35.2329	25.7952
CD44 molecule (IN blood group)	CD44	ENSG00000026508	183.831	149.896	161.433	123.453	138.184	125.579	155.226	138.231	107.9	116.179	122.284	141.81
potassium voltage-gated channel modifier subfamily G member 1	KCNG1	ENSG00000026559	1.7585	2.05947	2.82023	3.67547	2.31016	1.71252	2.07789	1.3468	1.95099	1.93865	1.69309	1.65258
1-acylglycerol-3-phosphate O-acyltransferase 4	AGPAT4	ENSG00000026652	3.21999	2.11997	2.4022	2.50736	2.36823	1.82791	3.33346	2.75805	4.46306	2.87697	3.1021	2.42639
SLAM family member 7	SLAMF7	ENSG00000026751	4.11673	4.88419	3.83506	3.66015	3.14865	3.90276	3.49676	4.36745	3.60773	3.48797	4.2613	2.89918
butyrophilin subfamily 3 member A1	BTN3A1	ENSG00000026950	10.6263	9.92705	9.8634	9.58708	10.8194	10.6078	10.7329	11.0926	11.9125	10.7844	11.0614	9.68954
mitochondrial intermediate peptidase	MIPEP	ENSG00000027001	19.7867	17.3249	12.2248	17.9199	17.7183	15.1991	15.4438	18.5332	17.1309	18.4669	20.9811	15.7904
protein kinase C eta	PRKCH	ENSG00000027075	22.9887	12.0093	16.5943	18.838	14.5413	21.0638	12.6734	14.5023	28.408	17.36	16.2631	22.4537
insulin receptor related receptor	INSRR	ENSG00000027644	0	0	0.012437	0	0	0	0	0	0.011496	0	0	0.006347
interferon gamma receptor 1	IFNGR1	ENSG00000027697	245.901	231.23	277.423	174.73	253.752	190.072	221.037	218.628	213.075	199.458	191.964	270.127
beta-1,4-galactosyltransferase 7	B4GALT7	ENSG00000027847	13.2037	13.331	12.599	13.53	13.0591	14.257	13.283	11.6146	13.2284	14.1558	13.0123	11.167
SH2 domain containing 2A	SH2D2A	ENSG00000027869	0.155428	0.192567	0.228187	0.055738	0	0.158704	0.149505	0.087344	0.179252	0.086138	0.226159	0.023288
VRK serine/threonine kinase 2	VRK2	ENSG00000028116	31.7415	24.9832	24.679	30.2491	28.711	23.8596	26.8697	31.3068	24.2758	29.077	30.0144	30.2903
TNF receptor superfamily member 1B	TNFRSF1B	ENSG00000028137	0.052423	0.033403	0.083692	0.01128	0.014671	0.02138	0.02017	0	0.538127	0.023242	0.050853	0.164528
vezatin, adherens junctions transmembrane protein	VEZT	ENSG00000028203	55.0356	59.4718	58.5664	48.7253	48.9006	49.6956	54.991	51.8842	53.5246	51.7264	54.4496	49.7509
POU class 2 homeobox 2	POU2F2	ENSG00000028277	1.59479	1.17616	1.62094	0.755415	0.609714	0.721284	1.26748	0.259446	0.397862	1.82767	0.985582	0.492836
bromodomain containing 9	BRD9	ENSG00000028310	9.94094	8.84956	9.70338	9.41632	8.19179	8.83621	9.76764	8.60902	9.0913	9.78788	10.1713	9.89729
sorting nexin 1	SNX1	ENSG00000028528	117.57	127.085	109.535	122.904	97.4625	116.362	113.063	122.499	116.333	133.583	130.473	122.616
TATA-box binding protein like 1	TBPL1	ENSG00000028839	33.688	27.6245	28.674	35.504	32.6245	30.3808	32.4666	37.5537	23.3699	34.4099	29.324	29.4137
basic helix-loop-helix ARNT like 2	BMAL2	ENSG00000029153	28.0109	27.9259	29.5975	21.3965	30.4915	21.5877	24.3118	27.559	27.6179	24.7839	23.3123	26.0556
BCL2 associated transcription factor 1	BCLAF1	ENSG00000029363	176.796	137.271	131.602	156.635	159.018	184.491	178.181	172.959	144.094	160.538	178.466	183.483
solute carrier family 39 member 9	SLC39A9	ENSG00000029364	34.0942	31.4542	30.4388	39.2479	37.3078	36.2561	36.1973	39.8088	35.1888	37.3648	39.3787	36.4515
ankyrin 1	ANK1	ENSG00000029534	0.526188	0.588745	0.744303	0.626942	0.398521	0.381393	0.461069	0.401725	0.599292	0.941422	0.686219	0.536819
integrin binding sialoprotein	IBSP	ENSG00000029559	0.026414	0.02805	0.046534	0	0.03696	0	0.025407	0.029643	0.172055	0	0.025449	0.071236
transcription factor B1, mitochondrial	TFB1M	ENSG00000029639	17.8441	17.0456	14.8748	18.6118	16.8175	13.2953	17.892	19.2491	21.557	15.9048	15.3378	10.1119
rabaptin, RAB GTPase binding effector protein 1	RABEP1	ENSG00000029725	26.565	23.293	23.1689	26.3607	24.2906	25.7041	27.0395	23.1693	22.4982	21.6302	26.7366	22.9981
high mobility group box 3	HMGB3	ENSG00000029993	101.375	102.316	94.7474	132.831	126.172	135.96	124.043	124.242	114.269	116.304	134.822	138.776
nucleoporin 160	NUP160	ENSG00000030066	11.3284	9.34399	8.9367	10.4731	10.5728	9.38553	11.7465	10.9822	10.2921	10.7504	10.9261	11.1441
BCL2 antagonist/killer 1	BAK1	ENSG00000030110	23.7059	28.3773	29.6626	27.0749	29.5524	27.9145	26.399	25.8874	27.5155	27.0824	25.6421	22.7904
muscle associated receptor tyrosine kinase	MUSK	ENSG00000030304	0.120087	0	0	0.077437	0	0.004429	0.056346	0	0.007074	0	0.008428	0.003905
IKAROS family zinc finger 2	IKZF2	ENSG00000030419	31.742	23.519	21.7372	26.7315	25.3162	23.8549	28.8611	31.2634	22.4177	26.2578	28.1761	25.6134
granulin precursor	GRN	ENSG00000030582	449.134	488.706	476.426	632.005	581.054	625.541	645.657	541.822	526.838	612.638	577.812	554.021
family with sequence similarity 13 member B	FAM13B	ENSG00000031003	16.8754	16.7398	13.8399	16.5796	14.7635	16.1022	15.9332	17.5741	12.8072	16.3173	18.9181	16.1325
Rho GTPase activating protein 31	ARHGAP31	ENSG00000031081	2.13371	1.95857	1.53623	1.17058	1.42533	1.31391	1.37691	1.12149	1.13412	1.15896	2.44463	1.40826
centromere protein Q	CENPQ	ENSG00000031691	2.95313	2.71296	3.11746	3.15187	2.65646	2.65246	2.09663	3.41938	1.96561	2.80563	2.95562	2.82337
seryl-tRNA synthetase 1	SARS1	ENSG00000031698	75.4363	79.5095	79.3009	84.8753	82.8038	83.9205	87.0633	82.7861	89.4629	80.7914	79.3884	75.1049
RAN binding protein 3	RANBP3	ENSG00000031823	53.3615	49.0221	53.9192	62.9522	63.5634	58.5878	56.9528	57.2363	52.6992	54.6718	60.3409	55.6575
AT-rich interaction domain 4A	ARID4A	ENSG00000032219	8.3864	7.12388	10.0814	8.58932	7.81247	9.69563	7.17675	7.79195	7.53276	7.58758	7.22685	8.38367
EARP complex and GARP complex interacting protein 1	EIPR1	ENSG00000032389	20.0065	22.7048	21.9969	22.2222	23.1975	22.3488	20.0988	19.6415	21.289	23.5016	26.4405	20.666
patatin like phospholipase domain containing 6	PNPLA6	ENSG00000032444	28.8105	35.6554	32.6259	40.4004	43.4733	42.2211	45.9102	41.4121	41.7159	44.3103	44.1285	39.512
intraflagellar transport 88	IFT88	ENSG00000032742	17.5368	13.148	8.82814	14.4639	11.6587	11.1831	9.86315	14.0434	11.662	13.1243	15.0177	12.2404
ALG1 chitobiosyldiphosphodolichol beta-mannosyltransferase	ALG1	ENSG00000033011	15.5469	17.8986	18.4888	20.7172	19.959	18.3966	18.9734	17.7204	18.6188	22.4281	18.9637	15.8781
zinc finger CCHC-type containing 8	ZCCHC8	ENSG00000033030	8.5293	8.61711	7.14256	9.29212	9.16401	9.02517	8.00309	9.90386	8.42099	9.49013	8.22757	8.24313
ATP binding cassette subfamily F member 2	ABCF2	ENSG00000033050	43.9175	35.5085	36.763	40.8462	43.9138	36.0968	41.3242	34.1841	33.2505	41.4191	41.3854	42.782
chondroitin polymerizing factor 2	CHPF2	ENSG00000033100	18.0612	20.7574	22.4779	24.258	21.9995	21.6906	23.2477	18.6879	20.3035	21.4822	20.1904	18.0506
leucine rich repeat containing 7	LRRC7	ENSG00000033122	0	0.03895	0.004449	0.017504	0	0	0.002429	0.001417	0.01339	0.01034	0	0.015919
fucosyltransferase 8	FUT8	ENSG00000033170	24.6236	20.4643	22.5893	22.3914	24.1462	23.9081	20.1954	25.4315	21.3236	24.6395	25.7478	23.6851
ubiquitin like modifier activating enzyme 6	UBA6	ENSG00000033178	59.7073	53.1774	48.2633	53.9203	44.6597	45.977	52.7872	49.9735	51.0618	56.4783	52.0873	47.3044
GRB2 associated binding protein 2	GAB2	ENSG00000033327	1.54451	1.59264	1.82467	1.78354	1.62717	1.97897	1.54875	1.79122	2.61585	1.99772	2.37355	1.74005
ATPase H+ transporting V0 subunit a1	ATP6V0A1	ENSG00000033627	28.4905	27.2529	25.0125	30.3207	26.1329	28.9893	30.3518	30.701	22.5204	28.1956	31.4005	25.28
protein inhibitor of activated STAT 1	PIAS1	ENSG00000033800	26.0615	23.5323	21.1137	26.8352	24.4538	24.922	26.3595	30.0225	24.5869	25.3164	25.8916	29.9248
solute carrier family 4 member 7	SLC4A7	ENSG00000033867	8.74711	9.41568	10.213	14.9714	12.5719	11.4755	12.3853	15.6432	11.3696	11.293	14.4525	14.3674
amyloid beta precursor protein binding family A member 2	APBA2	ENSG00000034053	0.233215	0.163539	0.212464	0.215168	0.330718	0.126467	0.486764	0.051043	0.521625	0.138788	0.05061	0.141921
mitogen-activated protein kinase kinase 3	MAP2K3	ENSG00000034152	37.7545	40.7697	34.7339	38.4465	38.6562	38.9968	39.425	36.6019	36.7506	42.447	39.5975	37.9789
calaxin	CLXN	ENSG00000034239	65.5697	55.3603	38.2883	52.1841	39.4428	43.5167	33.0795	55.7781	53.4451	50.8887	53.2446	46.7186
thymosin beta 10	TMSB10	ENSG00000034510	3680.2	3878.76	4718.92	3690.59	4045.11	3657.17	3813.51	3729.82	4129.7	3646.43	3680.49	4121.71
asteroid homolog 1	ASTE1	ENSG00000034533	2.54378	2.74286	2.2831	2.67639	2.35513	2.68256	3.0541	2.69033	2.47754	2.44929	3.43025	2.35001
ring finger protein 19A, RBR E3 ubiquitin protein ligase	RNF19A	ENSG00000034677	71.9088	66.5657	83.8625	91.1016	74.1343	72.8754	79.7259	77.3896	75.0397	84.6321	85.2709	85.1821
peroxisomal biogenesis factor 3	PEX3	ENSG00000034693	16.8719	11.5271	16.7227	17.2998	17.934	11.2082	9.82935	22.1732	13.8615	14.5476	15.6077	14.6104
GABA type A receptor associated protein like 2	GABARAPL2	ENSG00000034713	114.172	130.234	116.596	128.603	118.45	123.241	108.918	123.052	127.728	122.443	116.846	116.238
myocilin	MYOC	ENSG00000034971	0	0	0	0	0	0	0	0	0.043079	0	0	0
SH3 and SYLF domain containing 1	SH3YL1	ENSG00000035115	95.2932	121.44	95.389	128.065	112.835	127.325	108.082	112.346	119.949	112.62	127.017	105.471
family with sequence similarity 136 member A	FAM136A	ENSG00000035141	32.4309	33.2447	33.1895	33.1097	34.1387	34.293	30.8234	32.6451	32.2585	31.5822	32.6706	31.6571
vinculin	VCL	ENSG00000035403	72.6168	68.9299	70.3583	67.5997	59.7269	60.9122	63.3637	63.3399	55.7279	57.7482	58.8745	55.8709
DEP domain containing 1B	DEPDC1B	ENSG00000035499	0.443665	0.140676	0.195674	0.320789	0.315057	0.108049	0.157416	0.246958	0.126236	0.085921	0.189521	0.05575
death associated protein kinase 2	DAPK2	ENSG00000035664	11.3122	15.0445	14.2291	11.7372	12.9324	11.1108	13.3241	12.2636	13.9027	10.7306	11.4853	9.79982
neutral sphingomyelinase activation associated factor	NSMAF	ENSG00000035681	17.6275	21.447	14.0665	19.7488	14.5156	15.4398	16.5178	15.6494	17.2352	16.8759	20.0275	14.5597
adenylosuccinate synthase 2	ADSS2	ENSG00000035687	46.0489	42.0745	39.1446	47.1356	42.3426	41.1435	41.9737	44.1815	39.3063	44.093	48.6209	45.6681
signal transducing adaptor family member 1	STAP1	ENSG00000035720	0.534144	0.392702	0.446619	0.411055	0.344963	0.909374	0.54488	0.579234	0.633137	0.614814	0.45836	0.295499
TIMP metallopeptidase inhibitor 2	TIMP2	ENSG00000035862	85.828	81.3077	76.9806	89.4277	84.7879	85.5809	90.7144	82.8343	78.7234	81.1786	85.6374	82.0346
replication factor C subunit 1	RFC1	ENSG00000035928	29.1239	31.8702	22.5241	27.5425	28.7256	30.1824	29.4937	23.7849	24.1659	33.8656	37.9616	25.6537
TBC1 domain family member 23	TBC1D23	ENSG00000036054	28.2026	30.5195	23.114	28.2629	32.0858	28.3657	28.9633	30.2249	31.5427	30.7828	34.1421	27.7197
cullin 3	CUL3	ENSG00000036257	69.3993	63.5581	55.474	69.8599	71.6148	68.5744	71.1933	76.1544	56.9347	71.0992	70.67	68.698
myomesin 2	MYOM2	ENSG00000036448	6.84223	5.47423	5.01173	5.96898	5.78462	7.17761	9.16926	6.121	5.70892	6.18019	7.09576	6.7747
ornithine transcarbamylase	OTC	ENSG00000036473	0	0	0	0	0.038442	0	0	0	0.022369	0	0	0
cytochrome P450 family 46 subfamily A member 1	CYP46A1	ENSG00000036530	0	0.005836	0.071385	0.041872	0.023069	0.011206	0.010572	0.012335	0.004475	0.012182	0.041158	0
zinc finger ZZ-type containing 3	ZZZ3	ENSG00000036549	16.8512	17.9502	12.2296	16.8176	17.671	17.2291	16.9808	17.537	13.5954	15.7514	16.3081	16.6807
solute carrier family 18 member A1	SLC18A1	ENSG00000036565	0	0.056399	0	0.015452	0	0.014644	0	0.032238	0.011695	0	0.013887	0
ubiquitin specific peptidase 2	USP2	ENSG00000036672	7.00152	5.58031	3.20111	6.98414	5.85581	6.21024	5.56255	8.46088	7.42101	7.24769	7.05641	5.27225
calcium sensing receptor	CASR	ENSG00000036828	0	0.009857	0	0	0.092627	0.003631	0.034321	0.007994	0	0.04183	0.018007	0.012987
tubulin gamma 2	TUBG2	ENSG00000037042	3.7319	4.11097	4.45613	5.52623	3.67227	5.02469	4.97211	4.17524	5.18816	4.91466	5.16055	4.42589
ribosomal protein L26 like 1	RPL26L1	ENSG00000037241	77.8615	76.4454	71.32	68.8756	91.1908	74.8053	83.1477	61.7457	87.2074	61.7072	67.0122	86.8535
fms related receptor tyrosine kinase 4	FLT4	ENSG00000037280	0	0.010436	0.005514	0	0	0.080975	0	0	0	0.125855	0.089972	0.026503
NOP2/Sun RNA methyltransferase 2	NSUN2	ENSG00000037474	27.3846	25.6835	23.2624	24.8684	26.5175	24.9692	25.4913	26.218	25.3248	25.3812	24.9543	24.7979
F-box protein 42	FBXO42	ENSG00000037637	10.7696	10.5789	9.59797	10.1088	10.2204	13.3165	11.1775	11.6514	13.1027	11.2349	11.4767	9.2765
microfibril associated protein 3	MFAP3	ENSG00000037749	31.6197	28.4066	17.1398	28.3346	24.2333	28.0431	26.6548	30.388	23.317	24.1408	25.1232	24.8974
methylthioribose-1-phosphate isomerase 1	MRI1	ENSG00000037757	4.55025	5.42932	5.31398	5.42453	4.84309	5.28106	5.35613	4.85656	5.41473	5.83155	5.17371	4.57975
methyltransferase 1, tRNA methylguanosine	METTL1	ENSG00000037897	6.87223	9.31123	8.11529	4.92148	5.60982	4.50806	12.0769	5.03493	5.96191	6.4104	11.6014	6.93719
homeobox C8	HOXC8	ENSG00000037965	0.048378	0.017125	0.02841	0	0.022565	0	0	0	0.01313	0	0.031286	0.028994
aspartylglucosaminidase	AGA	ENSG00000038002	19.6764	20.659	19.8042	22.0006	24.9615	24.2795	17.0308	20.2876	20.0794	22.9969	24.6246	21.3149
phosphatidylinositol 4-kinase type 2 beta	PI4K2B	ENSG00000038210	14.7866	13.2461	12.9975	15.9091	14.3877	14.945	15.1087	16.257	12.0345	16.6353	15.35	11.8153
biorientation of chromosomes in cell division 1 like 1	BOD1L1	ENSG00000038219	12.188	7.83786	7.73022	9.11082	9.95841	10.0891	9.96084	17.1856	7.79921	9.40768	23.1961	15.1959
methionine adenosyltransferase 2 non-catalytic beta subunit	MAT2B	ENSG00000038274	79.601	85.4846	70.3846	85.424	77.6358	76.2535	78.4419	82.9215	71.7733	82.7079	76.7786	75.4632
tolloid like 1	TLL1	ENSG00000038295	11.2243	12.5728	9.12792	8.13662	10.3974	9.87359	13.7839	12.9629	11.0671	15.4693	14.2686	10.7543
enhancer of mRNA decapping 4	EDC4	ENSG00000038358	22.2772	19.5678	15.0553	20.9995	17.4165	20.3593	18.2004	14.3047	21.1745	20.0311	17.9031	15.5912
trio Rho guanine nucleotide exchange factor	TRIO	ENSG00000038382	26.7239	15.3454	20.2826	18.5439	19.0465	19.3157	23.773	20.9507	18.334	21.2543	21.8057	22.1685
versican	VCAN	ENSG00000038427	8.07084	3.4805	5.18987	3.88252	6.29473	4.49585	5.96349	4.51227	2.82404	3.38093	4.30568	5.14723
C-type lectin domain containing 16A	CLEC16A	ENSG00000038532	12.6353	10.6449	8.47479	13.1886	10.4022	12.8089	13.1015	10.904	9.91884	11.9911	13.6367	14.74
macrophage scavenger receptor 1	MSR1	ENSG00000038945	0.013566	0.30171	0	0.058378	0	0.038387	0.026098	0.015224	0	0	0	0.021652
cadherin 1	CDH1	ENSG00000039068	532.13	449.014	427.8	419.007	439.734	366.123	375.137	316.287	385.279	499.284	376.597	398.208
Mtr4 exosome RNA helicase	MTREX	ENSG00000039123	50.7096	45.0785	36.577	57.3502	52.0174	54.9667	57.1185	52.2279	41.3295	51.812	57.6517	49.1165
dynein axonemal heavy chain 5	DNAH5	ENSG00000039139	11.7022	5.29628	4.94177	6.80503	7.11604	5.91113	5.52245	8.92193	7.16138	7.64888	8.88436	8.32009
zinc finger FYVE-type containing 16	ZFYVE16	ENSG00000039319	35.1389	33.3142	21.5168	28.8051	26.0388	32.8017	33.2771	27.479	26.8439	30.5057	38.25	22.8335
RHO family interacting cell polarization regulator 1	RIPOR1	ENSG00000039523	18.3571	14.1751	17.7605	16.2094	13.2037	15.0858	15.6884	14.7661	12.5122	15.6849	13.7268	16.4003
complement C6	C6	ENSG00000039537	1.18668	0.609258	1.17851	0.9662	0.559086	0.724799	1.06672	0.769472	0.918086	0.84423	1.12556	1.10596
retinoic acid induced 14	RAI14	ENSG00000039560	62.636	63.1719	54.4768	63.1643	64.1131	61.7954	66.6713	74.9605	59.0678	61.406	62.8822	60.2003
SRY-box transcription factor 30	SOX30	ENSG00000039600	0.075279	0.026208	0.030447	0.079651	0	0.043344	0.122199	0.063613	0.060283	0.031414	0.02394	0.051789
polynucleotide kinase 3'-phosphatase	PNKP	ENSG00000039650	21.9917	15.639	17.1897	16.2469	41.1313	17.403	15.9912	13.5316	15.6836	12.6355	16.6537	24.4898
bestrophin 2	BEST2	ENSG00000039987	0	0	0	0	0	0	0	0	0	0	0	0
PH domain and leucine rich repeat protein phosphatase 2	PHLPP2	ENSG00000040199	1.29981	1.07768	1.79212	1.1528	2.13048	1.02119	1.13777	1.90119	1.04896	1.19576	1.11926	1.09302
spindle apparatus coiled-coil protein 1	SPDL1	ENSG00000040275	14.6743	11.8847	13.8843	7.19203	12.0676	5.34671	11.5628	11.8535	11.3628	9.4848	9.64839	9.79197
staufen double-stranded RNA binding protein 2	STAU2	ENSG00000040341	68.8003	69.0551	69.5477	69.3114	75.2082	80.0602	82.3759	73.1667	72.3563	68.1322	79.1224	61.3927
solute carrier family 66 member 1	SLC66A1	ENSG00000040487	5.80284	7.23026	6.72906	7.67944	6.06895	8.00017	6.66379	7.01944	6.86758	7.2154	7.18654	6.4899
cystinosin, lysosomal cystine transporter	CTNS	ENSG00000040531	24.5096	26.4237	19.669	24.426	22.3682	27.2425	27.0019	18.725	27.0384	27.4209	24.5093	20.0615
reticulon 4 receptor	RTN4R	ENSG00000040608	1.03145	0.810556	0.872228	0.687993	0.548449	0.546845	0.63497	0.393566	0.470307	0.821013	0.920508	0.576049
PHD finger protein 23	PHF23	ENSG00000040633	44.512	49.7165	49.395	53.7875	43.1897	52.8834	48.6254	40.7103	50.9116	46.3852	48.8048	47.4599
cadherin 10	CDH10	ENSG00000040731	0.197308	0.18625	0.260704	0.271235	0.291428	0.424688	0.555142	0.233731	0.151729	0.340192	0.393429	0.341761
inositol polyphosphate-4-phosphatase type I A	INPP4A	ENSG00000040933	4.24311	4.14576	3.29919	4.39103	4.02566	3.89372	4.26667	4.69754	4.07801	5.07009	4.61758	4.71403
RAB27B, member RAS oncogene family	RAB27B	ENSG00000041353	34.6298	40.2338	28.7865	34.56	34.8551	38.4171	31.1537	32.3521	27.8273	40.1134	37.5268	33.1338
proteasome 20S subunit alpha 4	PSMA4	ENSG00000041357	182.871	212.261	188.588	185.059	207.927	193.817	189.849	201.278	187.808	191.345	208.838	181.536
myosin XVI	MYO16	ENSG00000041515	0.128869	0.117828	0.101927	0.115277	0.060489	0.113125	0.071151	0.100801	0.107551	0.0937	0.153759	0.077856
large 60S subunit nuclear export GTPase 1	LSG1	ENSG00000041802	18.1608	16.5602	15.7668	17.605	17.5322	18.0246	17.8935	19.626	18.4049	18.7417	21.6828	16.2082
poly(ADP-ribose) polymerase family member 3	PARP3	ENSG00000041880	7.27872	6.9907	6.404	8.79175	7.76802	10.2843	8.29421	7.75548	10.2005	9.18102	7.34084	7.74375
tenascin C	TNC	ENSG00000041982	207.544	180.547	160.265	148.326	176.088	181.996	202.587	178.033	132.06	163.194	185.308	193.211
THAP domain containing 3	THAP3	ENSG00000041988	4.296	10.9947	8.38833	5.31392	6.41173	5.71323	6.26344	6.27545	5.98435	6.60777	6.71047	5.06878
RIPOR family member 3	RIPOR3	ENSG00000042062	0.109705	0.054693	0.10407	0.099867	0.059042	0.137664	0.091772	0.136274	0.084746	0.168365	0.14942	0.165038
tyrosyl-DNA phosphodiesterase 1	TDP1	ENSG00000042088	12.5537	10.018	12.9581	15.3333	13.9403	12.954	14.07	15.1906	14.6752	13.931	15.4147	13.9003
apoptosis inducing factor mitochondria associated 2	AIFM2	ENSG00000042286	1.96792	2.11747	1.82929	1.5328	1.77096	2.03349	1.85423	2.22405	2.05701	1.69191	1.70286	1.45965
spermatogenesis associated 7	SPATA7	ENSG00000042317	9.29514	6.4024	5.22705	7.75162	6.88581	7.0505	6.39075	9.17583	6.49825	7.58496	8.18895	7.19562
mediator complex subunit 17	MED17	ENSG00000042429	25.1875	17.7017	26.0917	20.0752	20.876	24.1204	18.0943	25.3769	18.4236	18.6027	21.149	17.999
retinol saturase	RETSAT	ENSG00000042445	54.323	64.1216	57.728	78.3174	68.3447	77.9905	73.4242	72.4939	70.2743	73.0434	72.6838	58.0478
capping actin protein, gelsolin like	CAPG	ENSG00000042493	114.515	100.002	105.754	93.4228	121.066	110.473	89.1773	116.457	105.416	116.149	114.225	101.928
adaptor related protein complex 2 subunit sigma 1	AP2S1	ENSG00000042753	125.412	156.191	141.575	151.488	122.134	188.94	139.039	128.921	166.381	160.727	162.644	113.608
usherin	USH2A	ENSG00000042781	0.080407	0.039872	0.031301	0.064376	0.047098	0.045757	0.04137	0.075543	0.039587	0.068397	0.036279	0.040345
zona pellucida binding protein	ZPBP	ENSG00000042813	0	0.307969	0	0	0	0.160239	0	0.0415	0	0	0.160467	0.037178
thyroglobulin	TG	ENSG00000042832	0.823845	0.428667	0.150702	0.366586	1.53122	0.887326	0.237611	0.455327	0.617882	0.322797	0.590183	0.790998
ADAM metallopeptidase domain 28	ADAM28	ENSG00000042980	41.8551	40.2393	45.9419	46.9908	44.8819	45.561	44.6126	45.4608	41.3455	45.5894	44.9002	42.9709
BARX homeobox 2	BARX2	ENSG00000043039	7.4296	6.88391	6.07419	8.06126	7.97349	7.23345	7.14926	7.74233	7.42485	6.76369	6.98188	6.28305
defective in cullin neddylation 1 domain containing 1	DCUN1D1	ENSG00000043093	39.9254	33.2189	31.998	34.6047	42.7941	35.1991	35.1106	41.3276	28.442	32.7196	37.2239	44.4145
jade family PHD finger 2	JADE2	ENSG00000043143	10.4564	11.3425	10.1796	13.2593	12.6332	13.6085	13.024	13.0988	11.4827	12.5362	14.1345	11.6421
Zic family member 2	ZIC2	ENSG00000043355	0.025761	0.027357	0.150158	0.013858	0.036048	0.039398	0.02478	0.014455	0.010488	0.057108	0.012495	0.01158
lymphocyte cytosolic protein 2	LCP2	ENSG00000043462	0	0	0.119085	0	0.01228	0.018169	0	0	0.021092	0.059255	0	0.023288
tRNA isopentenyltransferase 1	TRIT1	ENSG00000043514	21.0175	17.8543	13.0641	21.9635	20.2196	23.0313	17.4068	22.2762	25.4448	14.1478	20.3063	16.5672
adrenoceptor beta 1	ADRB1	ENSG00000043591	1.31562	1.13101	0.651187	1.01099	0.613642	0.753716	0.940075	0.984308	1.15275	1.27768	1.27622	0.946174
guanylate cyclase activator 2B	GUCA2B	ENSG00000044012	0	0	0.086956	0	0	0	0	0	0	0	0	0
cullin 7	CUL7	ENSG00000044090	8.52103	9.63429	8.38545	12.1066	11.7351	12.2285	12.3449	10.0799	10.3441	12.1021	11.9913	9.35678
catenin alpha 1	CTNNA1	ENSG00000044115	730.387	671.659	606.64	647.985	668.402	737.61	698.387	632.175	662.59	675.811	762.302	715.428
phosphorylase kinase regulatory subunit alpha 2	PHKA2	ENSG00000044446	3.81007	3.90241	3.80857	4.61826	5.39505	4.60416	4.15638	4.20949	6.70279	4.93644	4.90502	4.35415
centlein	CNTLN	ENSG00000044459	2.35089	1.90406	1.18419	1.80347	1.95931	1.63386	1.3821	2.09755	1.3343	1.85812	1.50133	1.78267
EPH receptor A3	EPHA3	ENSG00000044524	0.025592	0.020383	0.055945	0.020649	0.017905	0.064754	0.073184	0	0.020837	0.103738	0.035872	0.023006
heat shock protein family A (Hsp70) member 5	HSPA5	ENSG00000044574	477.301	531.147	495.657	468.986	502.368	463.612	502.121	497.311	499.624	494.921	488.967	451.76
desmoglein 2	DSG2	ENSG00000046604	138.699	114.668	121.881	133.601	132.369	127.139	131.906	134.544	106.746	117.918	125.689	135.313
gem nuclear organelle associated protein 8	GEMIN8	ENSG00000046647	11.1958	13.7688	12.2578	12.1967	14.7867	12.0763	12.6861	11.1626	13.4387	12.0503	12.464	9.59847
OFD1 centriole and centriolar satellite protein	OFD1	ENSG00000046651	14.3117	15.688	11.5251	14.1737	17.2714	13.4363	12.5524	16.9616	14.0858	13.7655	13.2809	13.2622
glycoprotein M6B	GPM6B	ENSG00000046653	0.446745	0.926949	0.575459	0.622955	1.35381	0.807595	0.981767	0.872265	1.33035	1.21222	1.29774	1.17746
MAGE family member C2	MAGEC2	ENSG00000046774	0	0	0	0	0	0	0	0	0	0	0	0
phosphatidylinositol-3,4,5-trisphosphate dependent Rac exchange factor 2	PREX2	ENSG00000046889	0.012638	0	0.002911	0.003555	0	0.006739	0	0	0.010291	0	0.012264	0
WD repeat domain 37	WDR37	ENSG00000047056	10.2081	10.9696	10.276	10.2791	11.8657	11.6077	11.4297	10.6515	9.76282	11.3781	12.2297	10.8892
YTH N6-methyladenosine RNA binding protein C2	YTHDC2	ENSG00000047188	12.4403	15.4839	8.33076	13.8707	7.2437	12.5124	11.4233	8.6192	8.0949	12.1875	13.799	10.1746
CTP synthase 2	CTPS2	ENSG00000047230	12.1664	12.584	10.7706	13.8905	14.3475	14.8145	13.1799	15.5023	13.7185	8.9109	11.7758	8.23348
ATPase H+ transporting V1 subunit H	ATP6V1H	ENSG00000047249	62.2135	78.4059	76.1002	71.7011	77.2446	86.4203	76.1676	70.3409	80.2033	58.6075	84.3319	58.1862
RNA polymerase II subunit B	POLR2B	ENSG00000047315	106.897	105.729	88.7058	90.604	93.2926	99.1781	101.372	86.5052	98.1473	119.547	100.196	124.006
atos homolog A	ATOSA	ENSG00000047346	50.3711	55.5284	43.8181	48.9218	49.9077	46.9751	55.2186	57.4282	60.5972	51.0364	56.962	46.0961
ArfGAP with RhoGAP domain, ankyrin repeat and PH domain 2	ARAP2	ENSG00000047365	9.05726	6.68069	11.7912	8.0118	8.87588	7.46921	8.25497	9.6268	6.00443	8.56111	9.30864	9.26118
translocated promoter region, nuclear basket protein	TPR	ENSG00000047410	36.8666	18.7079	19.169	23.5377	23.2942	24.3143	26.6247	25.9368	22.3055	24.6424	31.0604	24.4031
ceruloplasmin	CP	ENSG00000047457	607.099	656.86	607.608	729.99	694.733	799.218	706.806	768.662	662.654	759.804	738.585	741.005
katanin interacting protein	KATNIP	ENSG00000047578	25.4694	12.1512	9.19222	15.5314	17.7525	15.4756	18.6135	17.2659	18.8915	20.8138	21.2914	16.3552
dystrobrevin binding protein 1	DTNBP1	ENSG00000047579	10.2934	10.2775	9.85958	14.0832	13.2545	12.081	10.2962	10.2695	14.0023	12.0005	12.8529	10.8299
X-linked Kx blood group antigen, Kell and VPS13A binding protein	XK	ENSG00000047597	0.638725	0.301465	0.225054	0.481015	0.427018	0.405205	0.327672	0.446017	0.462284	0.401177	0.461254	0.363661
anoctamin 2	ANO2	ENSG00000047617	0.319665	0.523647	0.481044	0.340977	0.128756	0.481898	0.652553	0.561969	0.69152	0.618197	0.440969	0.252294
FERRY endosomal RAB5 effector complex subunit 3	C12orf4	ENSG00000047621	14.8894	16.5432	11.6828	13.5437	12.0332	12.8934	12.6905	11.2779	9.85176	10.7584	12.587	10.1509
Scm polycomb group protein like 1	SCML1	ENSG00000047634	0.820746	0.802936	0.703228	0.669967	0.770632	0.72357	0.48172	0.849539	0.514577	0.708678	0.921242	0.732061
WWC family member 3	WWC3	ENSG00000047644	10.3748	8.0086	7.20893	9.14122	9.21911	8.54608	10.3182	9.69465	8.04464	8.48605	9.15321	9.06263
Rho GTPase activating protein 6	ARHGAP6	ENSG00000047648	0.17314	0.173651	0.135568	0.460847	0.298246	0.526526	0.212803	0.172717	0.195799	0.173626	0.261262	0.250768
family with sequence similarity 184 member B	FAM184B	ENSG00000047662	0	0	0	0.005801	0.007545	0	0.005186	0.012102	0	0	0.015691	0.014542
microtubule associated protein 4	MAP4	ENSG00000047849	62.9025	51.2205	51.5199	54.0681	55.4358	57.4046	63.7529	55.8506	47.1032	54.3151	56.7706	55.8699
golgi associated PDZ and coiled-coil motif containing	GOPC	ENSG00000047932	16.1581	12.5269	12.7381	14.2219	13.1373	12.7817	13.2739	14.476	9.96631	12.4036	12.1833	13.9246
ROS proto-oncogene 1, receptor tyrosine kinase	ROS1	ENSG00000047936	0.261278	0.113127	0.208591	0.073255	0.131175	0.065167	0.159063	0.114839	0.112811	0.061399	0.090937	0.123872
ubiquitin specific peptidase 28	USP28	ENSG00000048028	14.447	19.3305	15.9561	19.1111	19.9772	18.2038	17.6698	20.7809	17.6964	17.9161	24.711	19.5428
histone deacetylase 9	HDAC9	ENSG00000048052	14.8125	10.8688	12.7301	6.31222	8.03345	3.73167	6.89304	9.24235	11.0125	9.63145	7.62833	9.18304
tetraspanin 17	TSPAN17	ENSG00000048140	38.9774	46.841	42.9067	42.6831	40.8914	42.9383	43.6855	40.2771	42.239	45.6375	41.4872	41.5677
NOP16 nucleolar protein	NOP16	ENSG00000048162	18.8007	19.7834	22.2654	16.9398	20.0099	18.1565	19.7104	23.1093	21.773	18.4503	21.0106	19.0578
coiled-coil and C2 domain containing 2A	CC2D2A	ENSG00000048342	52.9629	41.1965	27.2101	48.9295	34.5971	39.6536	26.8794	47.2113	47.6044	43.4491	50.1963	39.9615
ribonucleotide reductase regulatory TP53 inducible subunit M2B	RRM2B	ENSG00000048392	116.707	51.2262	38.5622	149.152	48.9273	49.4957	42.1128	57.9459	37.7323	127.172	50.942	258.84
zinc finger protein 800	ZNF800	ENSG00000048405	19.0872	13.3929	13.9575	21.3337	17.6706	16.0461	15.9285	19.2169	13.4566	16.9588	17.7644	21.7481
TNF receptor superfamily member 17	TNFRSF17	ENSG00000048462	0	0	0	0	0	0	0	0	0	0	0	0
sorting nexin 29	SNX29	ENSG00000048471	5.52822	4.89309	3.1624	4.6075	4.28317	4.87719	4.5984	4.64167	4.52182	4.8749	5.49659	4.04424
LIM domain only 3	LMO3	ENSG00000048540	0.076474	0.046738	0.029646	0.036208	0.047093	0.016549	0.334945	0.153594	0.017521	0.084763	0	0.041062
mitochondrial ribosomal protein S10	MRPS10	ENSG00000048544	34.3576	35.9266	32.8598	34.3235	34.069	33.8958	34.2488	38.0077	31.1135	34.8809	35.4494	36.407
guanylate cyclase activator 1A	GUCA1A	ENSG00000048545	0.055513	0	0	0	0.038839	0	0	0	0	0	0	0
remodeling and spacing factor 1	RSF1	ENSG00000048649	40.686	33.3697	34.0339	35.0257	41.0797	45.6843	40.6655	40.8242	38.5478	48.175	44.3866	47.4637
vacuolar protein sorting 13 homolog D	VPS13D	ENSG00000048707	36.6683	23.3387	38.9772	35.3913	34.5255	39.5697	29.5382	27.3767	38.6454	29.0431	30.0397	36.5844
CUGBP Elav-like family member 2	CELF2	ENSG00000048740	1.98451	1.59661	1.6825	1.5991	1.79771	1.38171	1.61293	1.56424	1.13826	1.31065	1.50022	1.71024
family with sequence similarity 120 member A	FAM120A	ENSG00000048828	71.9446	83.5096	63.7793	78.782	91.5419	87.5251	90.9491	85.7531	88.967	89.4521	100.897	67.4465
R3H domain containing 1	R3HDM1	ENSG00000048991	16.2363	16.1597	20.1949	17.8708	18.5286	20.8415	19.1866	17.2878	14.1934	17.5707	18.4281	17.3075
collagen type IX alpha 2 chain	COL9A2	ENSG00000049089	5.00946	6.10465	6.52078	6.24183	6.97208	5.13067	5.72286	7.00073	6.97325	6.27438	5.75835	5.6021
KIT ligand	KITLG	ENSG00000049130	31.0673	29.5559	25.6603	33.9873	31.5907	30.3558	30.3486	35.127	21.4862	33.7641	29.7096	28.9312
ERCC excision repair 8, CSA ubiquitin ligase complex subunit	ERCC8	ENSG00000049167	5.07808	5.71491	5.30204	5.98586	5.78896	4.01914	5.07397	5.73513	5.41249	5.13115	6.08195	5.24077
ADAM metallopeptidase with thrombospondin type 1 motif 6	ADAMTS6	ENSG00000049192	0.398173	0.173618	0.109018	0.028031	0.043751	0.069069	0.047618	0.066668	0.028216	0.065845	0.123492	0.331759
hexose-6-phosphate dehydrogenase/glucose 1-dehydrogenase	H6PD	ENSG00000049239	25.9452	27.0908	22.3028	32.6697	30.8906	33.0915	31.9667	29.7531	29.4648	32.2009	33.1748	28.1937
vesicle associated membrane protein 3	VAMP3	ENSG00000049245	81.3271	73.1021	70.8517	75.4219	74.5904	70.2874	72.2344	75.0853	64.677	76.1652	75.1303	80.5014
period circadian regulator 3	PER3	ENSG00000049246	5.14172	8.22901	3.99715	3.58942	2.73441	3.76877	4.34572	3.70737	3.64477	4.92028	5.04849	3.37448
urotensin 2	UTS2	ENSG00000049247	0.025866	0.327531	0	0.027828	0.036194	0	0	0	0	0.08601	0.075275	0.023253
TNF receptor superfamily member 9	TNFRSF9	ENSG00000049249	0.111885	0.434574	0.445621	0.026749	0.043489	0.031687	0.273275	0.556324	0.359297	0.034448	0.143188	0.194532
epsin 3	EPN3	ENSG00000049283	26.6604	34.1163	29.8554	43.6299	32.8655	37.4292	35.6971	39.1504	39.045	38.5889	37.9206	27.5685
latent transforming growth factor beta binding protein 1	LTBP1	ENSG00000049323	10.5453	13.1189	7.33696	11.282	11.6439	11.9714	10.9236	11.0455	10.3515	9.84416	11.7265	10.5971
reticulocalbin 1	RCN1	ENSG00000049449	93.0521	75.8167	87.188	88.8662	80.2459	72.4389	82.1837	89.7339	77.9021	76.1965	78.1432	100.354
elastin	ELN	ENSG00000049540	0.070242	0.030257	0.061874	0.026702	0.039868	0.110502	0.067565	0.157659	0.069597	0.019464	0.034069	0.063146
replication factor C subunit 2	RFC2	ENSG00000049541	20.4484	15.9151	14.0671	21.8223	15.2249	22.8141	18.7638	17.2172	14.1863	21.4877	23.104	15.3563
AT-rich interaction domain 1B	ARID1B	ENSG00000049618	30.0883	26.2456	23.8615	35.4492	29.7503	31.0236	32.8031	31.0264	27.5975	30.1293	32.2432	28.5395
CLPTM1 like	CLPTM1L	ENSG00000049656	83.9894	96.1924	83.9391	93.7945	100.852	100.452	99.0548	88.7816	101.332	98.6924	98.5098	87.4926
NEDD4 like E3 ubiquitin protein ligase	NEDD4L	ENSG00000049759	141.206	113.103	83.3291	129.726	109.118	115.029	116.583	119.976	112.578	142.002	112.842	122.929
forkhead box P3	FOXP3	ENSG00000049768	0.086756	0.036852	0	0.056001	0.072838	0.067739	0	0.07789	0.070639	0.086266	0.094802	0.109189
protein phosphatase 1 regulatory subunit 3F	PPP1R3F	ENSG00000049769	2.18843	3.80797	3.35139	5.71293	2.93327	4.19819	3.30118	2.96754	1.85421	5.00539	2.11629	4.42173
hexosaminidase subunit beta	HEXB	ENSG00000049860	109.239	133.084	120.618	134.82	123.722	151.957	137.888	130.692	127.141	122.355	140.948	124.97
pentatricopeptide repeat domain 2	PTCD2	ENSG00000049883	4.27535	3.51797	4.24431	5.06437	4.12158	4.15632	4.02391	4.33122	3.32851	3.96337	3.36016	2.84985
neurite extension and migration factor	NEXMIF	ENSG00000050030	0.123105	0.100324	0.073849	0.171494	0.161808	0.198785	0.137773	0.189664	0.124755	0.228289	0.185086	0.140339
JNK1/MAPK8 associated membrane protein	JKAMP	ENSG00000050130	57.4573	53.7444	45.6384	57.5104	53.3492	53.3709	48.7971	54.5166	49.0895	59.2933	59.3567	53.5319
dickkopf WNT signaling pathway inhibitor 3	DKK3	ENSG00000050165	49.1872	66.502	64.0497	62.7848	61.0257	61.8806	62.3613	61.842	51.4693	58.7754	60.8377	61.7009
Rho guanine nucleotide exchange factor 5	ARHGEF5	ENSG00000050327	14.4638	15.4406	15.1397	17.1148	15.4878	16.2986	16.71	14.9012	14.2148	17.3315	15.07	16.2136
NFE2 like bZIP transcription factor 3	NFE2L3	ENSG00000050344	13.6438	16.0748	10.3257	8.40385	10.2206	9.22436	9.98849	13.671	9.74549	13.359	10.8877	10.0889
mitochondrial calcium uniporter regulator 1	MCUR1	ENSG00000050393	13.6396	10.7975	11.2391	15.0619	11.7693	12.1335	12.5787	10.9875	10.4493	10.5196	11.8812	13.4753
LIM domain and actin binding 1	LIMA1	ENSG00000050405	131.012	135.447	136.512	140.531	147.341	153.643	135.816	125.978	143.323	137.509	158.183	139.626
LETM1 domain containing 1	LETMD1	ENSG00000050426	15.3215	21.6644	17.6949	19.5615	20.2412	24.7228	23.0626	20.2444	20.6314	18.6613	18.9884	18.0096
solute carrier family 4 member 8	SLC4A8	ENSG00000050438	2.58214	6.37387	0.632733	2.39846	1.07369	2.05132	1.20598	1.90834	2.7757	1.27877	2.49632	2.63118
laminin subunit gamma 3	LAMC3	ENSG00000050555	0	0.015982	0	0	0.017498	0.015344	0	0	0	0.005376	0	0.022249
prostaglandin E receptor 3	PTGER3	ENSG00000050628	0.063657	0	0.008199	0	0.061262	0.004745	0.008953	0.042396	0.017274	0.005158	0.004514	0.004184
TNFAIP3 interacting protein 3	TNIP3	ENSG00000050730	11.2346	4.74544	7.80253	0.780739	5.26456	1.68913	2.32149	2.91597	5.17662	3.20742	1.92101	5.20585
mitogen-activated protein kinase 9	MAPK9	ENSG00000050748	29.6523	33.6412	30.5387	29.7043	31.1572	31.1043	28.8635	33.0251	25.148	29.781	35.0926	26.3885
collagen type XXIII alpha 1 chain	COL23A1	ENSG00000050767	0.133947	0.126441	0.209761	0.169908	0.145779	0.151742	0.399629	0.286863	0.170137	0.280694	0.115498	0.177889
BCAR1 scaffold protein, Cas family member	BCAR1	ENSG00000050820	29.1298	29.8764	32.343	29.5153	31.3233	27.5307	33.1555	27.5644	27.6552	36.5897	32.7152	34.2196
FHF complex subunit HOOK interacting protein 1B	FHIP1B	ENSG00000051009	4.09031	3.87484	3.82825	4.5488	4.60089	4.84596	4.10032	3.73771	5.38947	4.41274	4.86329	3.42513
homocysteine inducible ER protein with ubiquitin like domain 1	HERPUD1	ENSG00000051108	121.429	140.258	119.585	124.381	146.6	125.616	132.716	117.827	160.336	122.687	143.598	128.404
homer scaffold protein 3	HOMER3	ENSG00000051128	71.3855	82.5366	85.9116	87.3349	83.9228	79.7901	83.0929	67.1918	72.0846	88.4428	77.7711	89.3746
RAD51 recombinase	RAD51	ENSG00000051180	0.438396	0.571038	0.80111	1.38607	0.569029	0.691021	0.688752	0.608497	0.577654	0.742565	0.545461	0.540462
DNA polymerase theta	POLQ	ENSG00000051341	0.365598	0.200667	0.050659	0.167936	0.457971	0.180093	0.169906	0.304263	0.17727	0.616664	0.29886	0.214186
phosphatidylinositol-4,5-bisphosphate 3-kinase catalytic subunit beta	PIK3CB	ENSG00000051382	15.9986	13.297	12.1761	16.5071	15.6107	15.485	14.8859	17.3173	12.963	15.694	16.3234	14.5453
cytochrome b-245 alpha chain	CYBA	ENSG00000051523	316.99	428.01	459.088	488.872	456.615	434.626	412.891	389.854	452.281	462.876	427.611	380.245
THO complex subunit 3	THOC3	ENSG00000051596	22.3666	32.3424	26.1955	28.8168	34.3579	37.3189	29.2869	26.6057	33.1693	38.6103	30.8691	24.1474
heme binding protein 2	HEBP2	ENSG00000051620	105.167	123.322	122.021	133.986	140.166	121.459	126.431	123.674	117.513	127.458	134.434	121.427
M-phase phosphoprotein 9	MPHOSPH9	ENSG00000051825	9.32832	6.93239	4.84639	8.92393	8.15558	5.53918	6.35356	10.8027	6.03341	6.62787	9.05017	5.10536
pleckstrin homology domain containing A5	PLEKHA5	ENSG00000052126	21.7692	19.5942	15.6634	20.5817	20.8435	24.7347	21.1257	21.2132	20.5552	20.4435	22.9089	21.6308
serine protease 8	PRSS8	ENSG00000052344	95.0129	116.66	111.481	132.372	124.708	123.892	128.058	129.25	128.909	140.758	129.576	108.223
suppressor of IKBKE 1	SIKE1	ENSG00000052723	18.3282	39.0955	29.1435	35.5031	31.343	32.7182	28.0645	29.8631	39.0722	29.2427	36.0717	27.7684
ribosomal RNA processing 12 homolog	RRP12	ENSG00000052749	9.57215	6.89775	5.43112	8.70937	7.57667	8.44841	8.75942	8.89301	10.6013	7.61271	8.84349	7.76671
folliculin interacting protein 2	FNIP2	ENSG00000052795	7.01055	6.84152	6.12947	8.37049	8.78156	8.17955	7.28654	9.3578	6.94619	8.22777	7.03821	6.87389
methylsterol monooxygenase 1	MSMO1	ENSG00000052802	149.767	145.028	147.339	108.788	120.571	88.3991	113.233	110.52	71.8921	95.3983	115.872	135.296
tetratricopeptide repeat domain 17	TTC17	ENSG00000052841	20.4703	19.5558	19.7533	21.3546	23.4098	23.7807	21.3707	21.625	21.7569	25.0627	22.2909	21.7839
ALX homeobox 4	ALX4	ENSG00000052850	0	0	0	0	0	0.013011	0.018412	0	0	0.007072	0.018568	0
follistatin like 4	FSTL4	ENSG00000053108	1.04695	1.37387	0.695367	0.912957	0.625852	1.32965	1.26587	0.695473	1.14519	0.98438	0.963261	0.729947
forkhead box N3	FOXN3	ENSG00000053254	33.8617	32.2805	29.7657	41.1678	38.5933	42.9272	41.0521	47.8215	32.6964	42.8462	37.8657	37.1961
methyltransferase like 24	METTL24	ENSG00000053328	0	0	0	0.038441	0	0	0	0	0.009698	0	0	0.010707
aldo-keto reductase family 7 member A2	AKR7A2	ENSG00000053371	27.0408	29.0438	24.7762	36.1317	28.2901	27.1549	27.4361	27.9255	29.2791	32.6768	31.0716	26.6454
MRT4 homolog, ribosome maturation factor	MRTO4	ENSG00000053372	15.5939	18.2032	17.284	14.6909	16.49	15.5003	14.6621	13.9812	18.439	14.929	15.2491	13.2227
neuronatin	NNAT	ENSG00000053438	0.035952	0	0.063338	0	0.065372	0	0	0	0.03804	0	0	0
unconventional SNARE in the ER 1	USE1	ENSG00000053501	9.26108	9.24436	8.63746	11.4578	9.04458	10.0083	9.93425	9.01319	10.0606	10.3103	10.0145	10.063
MCF.2 cell line derived transforming sequence-like 2	MCF2L2	ENSG00000053524	1.33601	0.605272	0.547468	0.744741	0.658188	0.512634	0.23954	0.72752	0.442241	0.671949	0.774902	0.691083
nuclear receptor interacting protein 2	NRIP2	ENSG00000053702	0	0	0	0	0	0	0	0	0	0	0	0
laminin subunit alpha 3	LAMA3	ENSG00000053747	193.404	132.827	140.158	116.115	119.288	117.857	137.823	117.022	99.5354	110.108	120.91	168.665
adaptor related protein complex 5 subunit mu 1	AP5M1	ENSG00000053770	31.8753	35.1174	28.6479	43.8209	34.7093	38.0932	36.1963	35.6084	29.8438	33.3047	34.0762	33.2877
anaphase promoting complex subunit 4	ANAPC4	ENSG00000053900	7.96871	8.49865	7.51373	8.78804	10.3485	11.2165	8.24639	8.6296	6.7594	10.4916	9.22706	9.04019
potassium voltage-gated channel subfamily Q member 1	KCNQ1	ENSG00000053918	10.6453	13.7379	11.8618	15.9325	14.0049	14.4176	15.2981	14.0457	17.7462	16.3337	14.9593	11.0702
trafficking protein particle complex subunit 3	TRAPPC3	ENSG00000054116	90.4566	140.355	142.789	70.5805	124.944	92.5836	117.369	88.8201	75.5233	101.697	87.7613	70.8025
thyroid hormone receptor associated protein 3	THRAP3	ENSG00000054118	62.6913	53.5203	47.9464	60.8892	60.6089	65.341	63.7933	63.6235	56.7284	59.8952	63.3024	61.6299
phosphohistidine phosphatase 1	PHPT1	ENSG00000054148	63.0455	92.1384	95.2545	83.7105	87.9516	90.0029	79.8202	81.1402	91.0927	85.038	84.7148	81.2445
ectonucleoside triphosphate diphosphohydrolase 2	ENTPD2	ENSG00000054179	0.811367	0.701329	0.498634	1.0353	0.792093	0.769526	1.128	1.01644	0.707524	1.04571	0.9518	0.729404
lymphocyte antigen 75	LY75	ENSG00000054219	12.2557	8.5618	7.60879	8.42711	7.50577	7.09169	8.53829	9.37702	6.42546	8.69232	8.62818	8.77813
AT-rich interaction domain 4B	ARID4B	ENSG00000054267	21.955	21.5237	17.8026	22.6711	20.685	20.541	21.8439	23.5698	19.061	22.5851	25.268	21.7877
opsin 3	OPN3	ENSG00000054277	20.1503	21.4038	21.431	26.532	27.6995	28.5519	25.6937	28.3083	23.8692	24.391	27.4161	24.9724
SHH signaling and ciliogenesis regulator SDCCAG8	SDCCAG8	ENSG00000054282	44.883	24.5301	18.5261	31.7152	28.009	27.5999	34.512	26.3089	49.1474	25.0364	32.8258	24.3586
protein tyrosine phosphatase receptor type N	PTPRN	ENSG00000054356	0.024776	0.04633	0.068254	0.166721	0	0.029545	0.074531	0.038411	0	0	0.030159	0.03922
hedgehog acyltransferase	HHAT	ENSG00000054392	6.09788	5.20374	4.39103	5.65042	5.21627	4.83924	5.44012	5.60058	4.73581	6.18583	6.0325	4.64232
kinesin family member 1B	KIF1B	ENSG00000054523	16.3415	10.983	11.8425	13.8171	14.3492	14.1838	13.764	14.8928	10.543	13.2609	13.4075	13.0283
forkhead box C1	FOXC1	ENSG00000054598	31.8373	29.0381	26.3872	32.2475	26.2124	28.2322	28.6432	29.8151	25.6105	29.9137	29.9123	30.8682
TBC1 domain family member 22A	TBC1D22A	ENSG00000054611	22.4875	24.9754	22.3861	26.6635	25.902	24.9843	26.2717	24.0112	25.0495	25.2574	26.6728	24.447
spectrin repeat containing nuclear envelope protein 2	SYNE2	ENSG00000054654	37.304	27.4233	26.4374	47.7498	40.2768	45.8269	38.9419	43.3238	40.326	42.0355	46.6037	48.8312
pleckstrin homology, MyTH4 and FERM domain containing H1	PLEKHH1	ENSG00000054690	13.1288	11.4967	9.69874	17.0596	20.2538	14.4038	18.4061	28.2827	13.434	18.9831	19.335	15.521
ATPase phospholipid transporting 9A (putative)	ATP9A	ENSG00000054793	22.8853	20.8699	17.6242	24.6149	22.4193	20.0893	24.8644	23.8232	19.7354	22.6181	24.6523	22.3927
SPO11 initiator of meiotic double strand breaks	SPO11	ENSG00000054796	0	0	0	0.042577	0	0	0	0	0	0	0	0.040826
cerebellin 4 precursor	CBLN4	ENSG00000054803	0.012027	0	0	0	0	0	0	0	0	0	0	0.010818
chordin like 2	CHRDL2	ENSG00000054938	0	0	0	0	0	0	0.031361	0	0	0	0	0
family with sequence similarity 168 member A	FAM168A	ENSG00000054965	13.9904	12.6947	11.3993	14.5003	13.0474	15.5893	14.7917	14.8431	11.2666	14.3865	14.4061	15.6397
RELT TNF receptor	RELT	ENSG00000054967	1.52066	1.38497	1.62688	0.961687	1.2104	1.03589	0.927789	1.05739	1.21913	1.04707	0.898653	0.968962
galactosylceramidase	GALC	ENSG00000054983	23.4747	17.6903	14.8106	19.847	19.2235	18.323	17.881	20.7863	19.8085	19.4712	25.4346	18.965
NOP58 ribonucleoprotein	NOP58	ENSG00000055044	24.6022	25.6307	20.255	21.4067	21.9439	23.0239	23.5962	24.669	22.374	22.5694	22.9812	22.4549
SUZ RNA binding domain containing 1	SZRD1	ENSG00000055070	70.4597	85.5168	93.8455	84.5138	83.1049	81.7009	84.8644	81.2632	88.3378	85.0871	82.335	78.3504
potassium voltage-gated channel subfamily H member 2	KCNH2	ENSG00000055118	0.022372	0.213877	0.084297	0.018602	0.28513	0.02281	0.032279	0.119009	0.029283	0.048595	0.069514	0.015544
cullin 1	CUL1	ENSG00000055130	38.9548	33.4647	29.2176	35.4948	34.9233	34.9758	36.9349	33.936	34.175	33.897	37.3046	35.0375
family with sequence similarity 114 member A2	FAM114A2	ENSG00000055147	16.1768	15.0074	12.8452	13.9047	12.6587	16.5657	16.7614	14.9048	16.1254	14.4292	14.0348	15.2037
cytoplasmic FMR1 interacting protein 2	CYFIP2	ENSG00000055163	6.27169	9.84164	6.06642	9.68627	7.30406	10.3181	10.3923	7.79904	8.22801	10.7584	9.67482	7.56505
TGF-beta activated kinase 1 (MAP3K7) binding protein 2	TAB2	ENSG00000055208	64.1424	63.8704	57.0973	76.6936	67.4216	67.5011	70.7561	78.5247	58.4706	75.388	68.1904	74.4081
glycosylated integral membrane protein 1	GINM1	ENSG00000055211	51.9647	50.1891	50.0071	58.5902	55.7399	57.108	53.214	53.1045	45.8022	53.2856	54.9545	53.449
eukaryotic translation initiation factor 2 alpha kinase 2	EIF2AK2	ENSG00000055332	31.1496	23.4463	19.3038	22.7462	26.1229	24.3212	27.3129	29.7437	21.0957	20.3447	25.0046	21.3589
ubiquitin specific peptidase 36	USP36	ENSG00000055483	6.33115	7.86681	5.41508	5.69276	6.10269	9.38244	9.88349	9.75956	8.57673	5.40246	8.69879	6.97082
lysine methyltransferase 2C	KMT2C	ENSG00000055609	23.8982	9.39096	12.3068	28.7871	13.6902	18.5816	15.6371	15.7281	11.4135	19.8909	22.0201	17.2471
mucolipin TRP cation channel 3	MCOLN3	ENSG00000055732	2.66103	2.17267	1.91187	2.3874	2.47493	2.24487	2.06566	2.51707	1.76204	1.83136	2.28978	2.00269
coiled-coil domain containing 85A	CCDC85A	ENSG00000055813	0.036649	0	0	0	0	0.037404	0.048452	0.040076	0.11782	0.063362	0.070184	0.034863
pumilio RNA binding family member 2	PUM2	ENSG00000055917	73.0856	58.4268	45.2818	60.8737	58.864	64.6042	67.3817	65.3421	55.6625	58.2314	61.5459	61.833
mitochondrial ribosomal protein L43	MRPL43	ENSG00000055950	47.0873	55.8658	58.8666	59.4895	53.7536	56.5775	51.52	50.45	58.9392	60.2529	55.0946	51.6582
inter-alpha-trypsin inhibitor heavy chain 4	ITIH4	ENSG00000055955	0.033055	0.071519	0.191147	0.217788	0	0.059532	0.15091	0.2116	0	0	0.129138	0.275572
inter-alpha-trypsin inhibitor heavy chain 1	ITIH1	ENSG00000055957	0	0	0.103297	0	0	0	0	0	0	0	0	0
histone PARylation factor 1	HPF1	ENSG00000056050	8.46503	12.1189	10.2927	11.0529	10.3264	11.4553	10.6615	13.4568	9.07216	13.4997	12.2726	12.0002
zinc finger RNA binding protein	ZFR	ENSG00000056097	46.0283	39.5704	37.9501	46.0987	41.167	45.2755	43.0475	48.1975	41.7881	48.3174	46.2224	45.71
zinc finger protein 280C	ZNF280C	ENSG00000056277	1.36341	0.846526	0.722204	0.746463	0.579472	0.804612	0.709805	0.917493	0.402033	0.564934	0.641202	0.65866
neuropeptide FF receptor 2	NPFFR2	ENSG00000056291	0	0	0	0	0.053093	0	0	0	0	0	0	0.06822
PHD finger protein 21B	PHF21B	ENSG00000056487	0.021243	0	0	0	0	0.138097	0.130286	0	0.008649	0.043037	0	0
TNF receptor associated factor 1	TRAF1	ENSG00000056558	0.784611	1.08158	0.42034	0.146678	0.202701	0.139006	0.114751	0.164495	0.18253	0.066897	0.225013	0.107245
ring finger and CCCH-type domains 2	RC3H2	ENSG00000056586	25.2159	24.5164	24.6821	27.8624	25.1421	29.5396	29.114	27.5576	23.2598	30.2199	29.5449	31.4893
interleukin 17 receptor B	IL17RB	ENSG00000056736	0.197879	0.189124	0.198468	0.149019	0.193822	0.221925	0.380676	0.177656	0.158541	0.219328	0.470994	0.320201
TRAF3 interacting protein 2	TRAF3IP2	ENSG00000056972	45.3383	42.2722	39.207	39.7711	36.866	45.7934	45.1805	42.3315	46.5967	39.7036	41.5994	42.2466
glycogenin 2	GYG2	ENSG00000056998	1.44302	1.86687	1.70491	1.60489	1.1911	2.10833	2.2599	1.16316	1.69927	1.68747	1.89563	1.4635
discoidin, CUB and LCCL domain containing 2	DCBLD2	ENSG00000057019	70.6469	44.4409	51.1111	39.3	44.3657	36.018	38.0306	40.5332	33.4922	32.4415	39.565	43.9657
serpin family B member 3	SERPINB3	ENSG00000057149	2306.44	2871.39	2494.23	4132.34	3233.38	4666.64	3875.77	3469.89	2950.2	3884.26	4188.78	3419.46
sterol O-acyltransferase 1	SOAT1	ENSG00000057252	30.2407	32.1398	25.2698	30.3614	27.9469	30.7715	31.8913	33.4289	30.0717	31.2498	32.5178	30.4041
plakophilin 2	PKP2	ENSG00000057294	37.4411	33.7278	34.2232	33.7334	35.6334	35.6657	32.1234	33.5654	31.4487	35.5049	34.8816	35.2491
mutS homolog 4	MSH4	ENSG00000057468	0	0	0	0.012449	0	0	0	0	0	0	0.011225	0
coagulation factor VII	F7	ENSG00000057593	0.013323	0	0	0	0	0	0	0.075856	0.010848	0	0	0
GDP dissociation inhibitor 2	GDI2	ENSG00000057608	227.12	219.633	206.013	225.1	222.563	235.905	220.093	226.428	212.198	212.726	227.66	235.766
PR/SET domain 1	PRDM1	ENSG00000057657	10.0398	7.51584	6.40604	8.37278	12.2337	9.10934	9.6909	12.2655	8.74054	9.76323	8.7382	9.81315
autophagy related 5	ATG5	ENSG00000057663	29.7767	41.1974	33.1149	31.9869	32.3369	31.1871	30.5811	33.2667	32.2873	31.9408	32.8736	28.7525
transmembrane and coiled-coil domain family 3	TMCC3	ENSG00000057704	7.58125	8.86721	8.46834	8.6828	7.72436	7.98149	10.5163	8.35977	9.12743	7.59782	8.59769	10.2593
PITH domain containing 1	PITHD1	ENSG00000057757	26.0575	26.5478	26.7196	29.0833	26.9752	29.9856	25.8537	29.6233	27.0512	27.8478	28.2539	27.5467
metastasis associated 1 family member 3	MTA3	ENSG00000057935	30.0614	28.4021	34.1293	38.939	35.41	41.1712	34.5308	35.3287	34.4772	38.3403	32.6207	35.1629
ubiquitin specific peptidase 13	USP13	ENSG00000058056	8.74822	9.85092	11.989	10.5588	18.2101	38.0985	5.90867	5.38964	7.88471	3.04878	19.6064	2.23538
ATPase phospholipid transporting 11B (putative)	ATP11B	ENSG00000058063	44.3206	49.3827	38.4076	48.3307	47.5663	47.6086	45.5385	50.359	37.9734	45.9777	49.6595	43.3477
laminin subunit gamma 2	LAMC2	ENSG00000058085	411.586	328.493	374.756	274.209	321.878	295.959	346.317	324.748	282.987	273.629	291.647	332.95
cyclin dependent kinase 14	CDK14	ENSG00000058091	13.5614	14.2931	17.3317	18.0596	16.2862	15.5018	13.7338	14.0893	14.51	15.1836	15.0515	13.926
SEC61 translocon subunit alpha 1	SEC61A1	ENSG00000058262	127.234	135.365	127.39	140.651	146.476	139.187	147.794	136.704	133.084	135.505	136.47	130.077
protein phosphatase 1 regulatory subunit 12A	PPP1R12A	ENSG00000058272	38.5605	25.4156	33.9586	30.7226	28.1836	39.0521	31.82	34.6626	32.2805	27.9336	34.3535	37.6366
Ras protein specific guanine nucleotide releasing factor 1	RASGRF1	ENSG00000058335	0.867519	0.205	0.139749	0.38979	0.660732	0.191616	0.098351	0.173385	0.228982	0.496216	0.118036	0.47659
calcium/calmodulin dependent protein kinase II beta	CAMK2B	ENSG00000058404	0.04686	0.140901	0.101284	0.1241	0.015708	0.179275	0.217917	0.115262	0.03503	0.125553	0.042388	0.043805
ciliary rootlet coiled-coil, rootletin	CROCC	ENSG00000058453	2.51322	1.1415	0.9893	2.03435	1.11509	2.29023	1.51617	1.20006	1.44337	1.88107	1.56613	1.07589
RNA polymerase III subunit E	POLR3E	ENSG00000058600	31.7064	22.8367	24.7859	39.7872	28.6931	28.4354	35.8977	21.2837	29.7679	29.3967	30.7498	32.7002
ATPase plasma membrane Ca2+ transporting 4	ATP2B4	ENSG00000058668	49.7428	32.4532	34.3317	41.0095	36.966	39.6524	42.6622	42.2508	33.4817	37.0523	42.1943	40.9445
zinc finger CCCH-type containing 11A	ZC3H11A	ENSG00000058673	35.2857	30.2167	25.673	29.2524	29.3849	32.0493	30.375	32.2871	29.5659	30.5186	32.0812	32.0943
RIO kinase 2	RIOK2	ENSG00000058729	25.901	24.7909	22.9421	27.9743	35.0772	30.4923	29.86	34.9263	27.1423	36.3465	32.2548	26.9931
Yip1 domain family member 1	YIPF1	ENSG00000058799	43.3141	48.5073	44.3351	53.1366	51.5155	51.7654	50.8978	54.3268	56.8381	50.8692	50.956	47.573
NDC1 transmembrane nucleoporin	NDC1	ENSG00000058804	9.83448	6.95279	7.41316	9.18828	8.27224	8.60619	7.8003	8.60564	7.67945	8.20774	7.31242	8.30859
diacylglycerol kinase gamma	DGKG	ENSG00000058866	0.153716	0.020052	0.188122	0.157016	0.026422	0.025669	0.012109	0.122755	0.053434	0.013953	0.282761	0.045022
FLYWCH-type zinc finger 1	FLYWCH1	ENSG00000059122	10.2448	13.9642	10.4585	16.8927	12.9004	16.5501	17.0019	10.9649	17.0679	18.724	13.3687	13.6
unk like zinc finger	UNKL	ENSG00000059145	2.26207	3.6601	2.59463	1.88837	6.51595	1.76973	1.9146	2.08309	2.01212	2.10334	1.94718	1.51033
thromboxane A synthase 1	TBXAS1	ENSG00000059377	1.35824	2.04818	1.49269	1.54425	2.40356	1.51887	2.18221	2.76804	1.32198	1.1718	1.67823	1.91893
poly(ADP-ribose) polymerase family member 12	PARP12	ENSG00000059378	17.1297	15.3824	14.5374	15.3424	16.2917	13.0991	15.0755	16.8278	16.1743	15.0607	14.8014	14.5203
aldehyde dehydrogenase 18 family member A1	ALDH18A1	ENSG00000059573	46.7189	50.7464	48.6468	54.0669	51.2075	55.1099	51.6698	44.1865	50.791	51.8669	54.4877	46.1645
TAR (HIV-1) RNA binding protein 1	TARBP1	ENSG00000059588	7.31951	5.33422	5.043	6.89385	5.21168	5.18701	5.49374	5.286	6.02111	7.44466	6.01196	5.53276
glutamyl-tRNA amidotransferase subunit B	GATB	ENSG00000059691	8.92077	9.09628	9.2088	11.5941	13.2763	12.7601	8.7816	10.7258	13.3949	10.7092	11.0652	8.36626
MAX dimerization protein 1	MXD1	ENSG00000059728	10.4949	9.58817	10.1777	7.93495	10.4031	7.99575	10.9707	10.9681	9.46829	9.63411	12.275	9.88285
cyclin dependent kinase 17	CDK17	ENSG00000059758	19.4558	16.0352	15.9364	18.3579	19.8404	18.0314	19.7425	21.902	17.2853	16.1081	21.5638	21.5389
DnaJ heat shock protein family (Hsp40) member C25	DNAJC25	ENSG00000059769	5.96684	5.5422	6.15989	7.35593	6.58202	5.89212	5.91422	6.52553	5.08007	6.86381	6.11148	7.62119
solute carrier family 2 member 3	SLC2A3	ENSG00000059804	0.652143	0.496305	0.465446	0.442065	0.487269	0.373455	0.68202	0.498015	0.748853	0.356348	1.39789	0.445414
pleckstrin and Sec7 domain containing	PSD	ENSG00000059915	1.20331	0.654817	0.596701	0.685179	0.472032	0.873584	0.838545	0.319807	0.905963	0.890287	0.770323	0.612665
CTD phosphatase subunit 1	CTDP1	ENSG00000060069	9.48849	8.74296	7.90078	10.2955	9.90419	10.2503	9.61564	10.4761	9.28607	10.7234	10.2597	9.0742
Y-box binding protein 3	YBX3	ENSG00000060138	630.7	441.457	394.53	517.142	511.102	517.298	521.447	478.947	490.673	518.452	552.853	627.531
serine/threonine/tyrosine kinase 1	STYK1	ENSG00000060140	7.85452	9.5175	8.92264	9.72382	11.1734	8.12719	8.41767	13.2589	19.8081	10.0312	13.7391	13.018
WNK lysine deficient protein kinase 1	WNK1	ENSG00000060237	85.4251	56.1049	49.7282	74.3178	80.327	83.8337	78.4636	81.1516	59.6544	76.6806	89.0386	85.1249
ribosomal protein S17 pseudogene 5	RPS17P5	ENSG00000060303	0	0.23468	0.194843	0	0	0	0.212745	0	0.180086	0	0	0
cell division cycle and apoptosis regulator 1	CCAR1	ENSG00000060339	65.9581	80.8221	57.2622	59.7377	65.5183	74.9491	66.1551	59.3557	80.1291	69.295	69.754	59.8969
opioid growth factor receptor	OGFR	ENSG00000060491	23.3115	26.4656	23.4302	26.0649	28.7838	22.6446	26.8465	23.4171	24.6677	24.8363	23.4161	23.6544
G protein subunit alpha 15	GNA15	ENSG00000060558	37.8595	43.6775	42.1641	43.0778	44.7169	41.4939	44.63	44.8202	44.0095	45.243	43.9835	40.888
cAMP responsive element binding protein 3 like 3	CREB3L3	ENSG00000060566	0	0	0.027193	0	0.086393	0	0	0	0	0	0.029946	0.027752
phosphatidylinositol glycan anchor biosynthesis class V	PIGV	ENSG00000060642	16.437	15.6381	14.5538	16.3905	18.4781	18.9884	15.1469	19.3919	17.3936	15.9873	18.8871	17.9519
protein tyrosine phosphatase receptor type U	PTPRU	ENSG00000060656	62.5617	55.7845	50.0248	84.7681	70.9466	74.6945	69.6854	60.7138	67.7352	84.8712	69.0268	72.4764
small nuclear ribonucleoprotein U5 subunit 40	SNRNP40	ENSG00000060688	28.3922	36.9428	27.5823	34.8711	34.156	35.8501	28.4565	30.235	33.6242	28.489	31.5501	27.2492
RIMS binding protein 2	RIMBP2	ENSG00000060709	0.077427	0	0	0.064501	0.044993	0.328822	0.006136	0	0.13336	0.007071	0.018715	0.136032
collagen type XI alpha 1 chain	COL11A1	ENSG00000060718	0	0	0.057537	0	0	0	0.012889	0	0	0.803209	0	0
glutamine and serine rich 1	QSER1	ENSG00000060749	11.0313	14.7087	7.23015	9.42375	22.2516	9.65572	9.47107	10.5312	6.58823	18.6998	16.7071	11.1695
mitochondrial pyruvate carrier 1	MPC1	ENSG00000060762	41.8777	53.7551	48.0788	60.4098	43.9291	65.2706	53.0261	41.8932	54.4674	48.7795	54.8626	52.4138
acetyl-CoA acyltransferase 1	ACAA1	ENSG00000060971	37.8444	47.2129	45.0688	53.2113	46.6538	50.3894	48.6556	41.7787	45.1127	47.0793	48.0217	41.6447
branched chain amino acid transaminase 1	BCAT1	ENSG00000060982	20.002	14.6197	13.0425	15.1745	15.0739	17.3754	18.073	14.8443	17.0369	14.1858	16.4845	14.5203
histone deacetylase 7	HDAC7	ENSG00000061273	32.9658	40.6818	29.1075	32.2654	37.4532	30.7685	35.5203	32.4433	29.4472	33.9098	27.5964	35.9409
leucine zipper tumor suppressor 1	LZTS1	ENSG00000061337	0.320247	0.374096	0.327232	0.38974	0.26887	0.352634	0.449743	0.265956	0.25554	0.349484	0.344909	0.253349
PR/SET domain 6	PRDM6	ENSG00000061455	0.027494	0.086822	0.137115	0.033805	0.010992	0.156922	0.026447	2.1979	0.006396	0.017414	0.022861	1.21354
Wnt family member 8A	WNT8A	ENSG00000061492	0	0	0	0	0	0	0	0	0	0	0	0
sperm associated antigen 4	SPAG4	ENSG00000061656	2.7503	1.62585	1.55696	3.76133	1.12395	2.96298	2.13795	1.87845	2.89945	3.23302	3.02426	3.41659
NCK associated protein 1	NCKAP1	ENSG00000061676	115.616	103.686	89.7687	117.86	107.829	112.715	108.099	118.856	82.3524	111.992	119.629	103.481
mitochondrial ribosomal protein S35	MRPS35	ENSG00000061794	57.6392	49.7485	59.2091	61.5893	55.6247	50.7562	45.5872	52.7567	48.9882	46.8391	59.5414	56.3014
guanylate cyclase 1 soluble subunit beta 1	GUCY1B1	ENSG00000061918	2.82427	2.71342	2.63236	3.93274	3.28091	3.81424	3.67553	3.3817	2.91767	3.58934	3.9654	3.44703
splicing factor SWAP	SFSWAP	ENSG00000061936	14.784	13.6628	16.0361	9.18265	9.6219	8.78628	15.2289	15.1213	14.2833	9.90714	16.8928	11.0545
tyrosine kinase non receptor 2	TNK2	ENSG00000061938	9.67154	7.30809	5.01523	6.16462	7.3004	12.8558	8.71207	12.7734	7.26149	10.4166	10.6369	4.74909
MON2 homolog, regulator of endosome-to-Golgi trafficking	MON2	ENSG00000061987	9.53128	7.44805	7.6551	9.2054	11.9978	8.37842	8.79459	9.86904	7.08611	9.57932	8.85975	8.58982
cadherin 3	CDH3	ENSG00000062038	352.848	320.378	372.618	362.381	396.886	379.776	420.261	333.178	324.143	347.897	351.897	447.628
arylsulfatase F	ARSF	ENSG00000062096	0.059955	0	0.017681	0.064783	0	0	0.13515	0.022526	0.032686	0.044495	0.019471	0.108266
GC-rich promoter binding protein 1	GPBP1	ENSG00000062194	42.4582	38.8221	35.4125	46.2352	43.3363	43.9897	43.5274	47.5912	41.2373	44.6512	47.2931	43.5736
diacylglycerol O-acyltransferase 2	DGAT2	ENSG00000062282	2.33637	3.06486	1.9071	2.9336	3.13619	2.20233	3.55943	3.3019	2.39983	4.49073	4.0669	2.57841
zinc finger protein 112	ZNF112	ENSG00000062370	4.3271	4.98033	3.81944	3.27881	3.95274	3.37021	4.8683	3.60243	3.38886	4.5846	2.92922	3.49802
citrate synthase	CS	ENSG00000062485	84.913	88.2753	73.73	84.9288	87.7491	84.8594	89.7474	90.2779	81.5551	90.2277	91.2644	84.4955
leukocyte receptor tyrosine kinase	LTK	ENSG00000062524	0.022244	0.220534	0.283828	0.096931	0.19252	0	0.128378	0.058316	0.085704	0.071995	0.062717	0.117894
mitochondrial ribosomal protein S24	MRPS24	ENSG00000062582	57.6049	73.5155	65.9703	77.9249	65.9694	68.8352	66.3139	67.793	68.2755	65.2556	69.5227	55.8094
engulfment and cell motility 2	ELMO2	ENSG00000062598	17.0074	17.6433	16.1279	20.9443	19.2013	22.6281	21.0249	25.0803	22.28	20.8722	24.2691	20.4961
WAPL cohesin release factor	WAPL	ENSG00000062650	17.4278	15.2397	14.9448	15.9772	16.7834	15.371	18.3092	16.5134	12.189	17.835	16.9292	15.9045
vacuole membrane protein 1	VMP1	ENSG00000062716	191.841	230.833	219.579	211.97	216.546	239.796	217.578	222.652	237.912	208.173	222.825	213.477
amyloid beta precursor protein binding protein 2	APPBP2	ENSG00000062725	17.5125	16.3632	15.1645	18.9366	16.8563	19.6896	18.3903	19.4453	13.6652	16.582	18.7026	16.1031
DNA polymerase delta 1, catalytic subunit	POLD1	ENSG00000062822	2.20594	2.1558	1.8508	2.45577	2.36678	1.98105	2.5905	2.31122	2.34645	2.90606	2.32598	2.1312
seizure related 6 homolog	SEZ6	ENSG00000063015	0.017231	0.036598	0	0.027807	0.082597	0.008784	0.010446	0.070409	0.03578	0.012036	0.025073	0.009762
eukaryotic translation initiation factor 4B	EIF4B	ENSG00000063046	262.136	289.943	260.617	336.062	309.132	360.955	299.313	293.125	286.271	305.871	327.431	294.824
solute carrier family 6 member 16	SLC6A16	ENSG00000063127	0.079002	0.027966	0.522491	0.346381	0	0.080548	0.037996	0.223335	0.042884	0.042517	0.339991	0.011837
BRD4 interacting chromatin remodeling complex associated protein	BICRA	ENSG00000063169	2.24906	1.75782	2.13313	2.83766	2.27181	2.17489	2.65532	2.27918	1.99134	3.05547	2.54737	2.24752
sphingosine kinase 2	SPHK2	ENSG00000063176	4.11373	5.70807	4.52438	5.71854	5.48342	5.32371	5.09379	5.41422	4.86226	5.86551	5.17783	3.83887
ribosomal protein L18	RPL18	ENSG00000063177	488.905	679.167	639.249	721.512	678.038	697.906	678.073	648.388	696.483	689.398	661.456	568.117
carbonic anhydrase 11	CA11	ENSG00000063180	5.53674	9.29041	14.2237	8.85354	7.0761	12.737	10.3589	7.22783	15.6107	12.6758	10.2773	7.05691
isochorismatase domain containing 2	ISOC2	ENSG00000063241	26.2938	41.2497	34.8188	44.2544	36.892	39.7934	34.9134	35.8268	34.9931	43.063	37.4085	27.9334
U2 small nuclear RNA auxiliary factor 2	U2AF2	ENSG00000063244	54.5237	65.0165	56.9982	59.3012	62.7983	57.6214	59.2163	58.177	57.4489	64.2927	60.5177	48.9128
epsin 1	EPN1	ENSG00000063245	40.8562	42.8236	38.5712	53.3428	43.5616	43.7597	51.6794	45.1042	42.4656	56.0655	50.6678	39.6463
mediator complex subunit 29	MED29	ENSG00000063322	15.0473	16.2547	13.6315	17.2867	17.1255	17.4115	16.163	16.6717	15.8104	16.7201	17.5265	15.0016
aryl hydrocarbon receptor repressor	AHRR	ENSG00000063438	0.090818	0.078715	0.097141	0	0	0.131691	0	0.310925	0.08451	0.195532	0.091904	0.054471
goosecoid homeobox 2	GSC2	ENSG00000063515	0	0	0.012961	0	0	0	0	0	0.01198	0	0	0.026455
zinc finger protein 275	ZNF275	ENSG00000063587	1.9454	1.98085	1.73134	2.24721	2.18415	2.08775	2.00489	1.94011	1.84304	2.11282	2.13574	1.8166
uncharacterized LOC105373378	ZNF275	ENSG00000063587	1.9454	1.98085	1.73134	2.24721	2.18415	2.08775	2.00489	1.94011	1.84304	2.11282	2.13574	1.8166
myotubularin related protein 1	MTMR1	ENSG00000063601	44.7329	37.0383	27.5824	34.3613	41.1729	35.9433	34.5116	37.7589	37.7764	37.9595	44.5116	39.0937
glypican 1	GPC1	ENSG00000063660	47.5875	56.3033	60.5612	64.5105	61.1863	60.0462	68.1448	52.7853	52.5798	59.8119	61.8919	50.8602
aarF domain containing kinase 1	ADCK1	ENSG00000063761	4.75908	6.35135	4.1762	6.84893	6.32488	6.68816	5.06299	6.25924	5.38912	4.89977	5.04629	5.49425
hydroxyacylglutathione hydrolase	HAGH	ENSG00000063854	24.6391	30.8538	26.9858	32.4585	31.7327	34.1574	31.2872	33.2348	29.7082	35.789	32.2765	28.8889
ring finger protein 4	RNF4	ENSG00000063978	36.2099	43.552	41.5076	44.8561	40.7055	42.8235	41.5266	44.1682	41.1964	44.1376	40.6402	44.5631
caspase 8	CASP8	ENSG00000064012	15.0621	13.4981	11.7072	13.7892	14.2508	14.545	14.2315	13.8643	39.7449	42.1397	48.0424	23.5059
LIM and calponin homology domains 1	LIMCH1	ENSG00000064042	16.2532	13.4592	15.9902	14.0017	10.0738	16.6542	14.6093	11.5389	15.1654	10.7891	16.265	17.5975
integrator complex subunit 13	INTS13	ENSG00000064102	14.1028	17.7289	12.4405	14.8164	15.1988	18.256	14.5146	20.9612	12.4758	17.1736	17.4536	18.0735
transmembrane 7 superfamily member 3	TM7SF3	ENSG00000064115	366.092	402.165	425.593	456.471	432.933	454.235	432.139	413.659	474.5	480.045	485.044	365.791
distal-less homeobox 3	DLX3	ENSG00000064195	0.965752	1.05714	0.942317	1.26277	0.852398	1.4088	1.31482	1.0338	0.942957	1.21865	1.22508	1.22386
sperm autoantigenic protein 17	SPA17	ENSG00000064199	27.421	21.8269	18.7916	22.8025	23.9747	21.6892	17.4193	22.9699	23.9488	24.5462	24.7706	24.0304
tetraspanin 32	TSPAN32	ENSG00000064201	0	0	0	0	0	0.056021	0	0	0	0	0	0
cellular communication network factor 5	CCN5	ENSG00000064205	0.033961	0.019594	0	0.148247	0.095041	0	0.332321	0.193507	0.110607	0.150567	0.126724	0.213709
doublesex and mab-3 related transcription factor 3	DMRT3	ENSG00000064218	0.01558	0.082725	0.082342	0.067045	0	0.047654	0.029972	0	0.012685	0.034537	0.167468	0.056024
ST3 beta-galactoside alpha-2,3-sialyltransferase 6	ST3GAL6	ENSG00000064225	4.88921	3.39528	4.23228	4.61976	4.71703	4.9201	4.46125	3.46411	3.22358	4.92751	4.57874	4.69747
ATPase secretory pathway Ca2+ transporting 2	ATP2C2	ENSG00000064270	11.202	10.2825	8.37225	11.6122	12.037	14.0385	10.6445	14.0135	13.2631	12.6155	16.22	11.7364
nerve growth factor receptor	NGFR	ENSG00000064300	0.110657	0.164517	0.272928	0.250002	0.309236	0.236925	0.2661	0.173859	0.2703	0.196242	0.214685	0.179061
cell adhesion associated, oncogene regulated	CDON	ENSG00000064309	2.63795	1.86079	1.80032	2.9739	2.67416	2.40148	2.47519	3.09573	2.23006	2.31126	2.76865	2.63557
TATA-box binding protein associated factor 2	TAF2	ENSG00000064313	12.7608	10.0852	11.752	15.8594	13.1776	14.7894	13.328	15.869	12.0028	10.291	13.9991	11.2075
homeodomain interacting protein kinase 2	HIPK2	ENSG00000064393	20.0031	12.0776	12.468	20.5067	19.2384	19.0495	19.5226	21.7294	14.0928	18.7636	19.7152	19.6296
transportin 3	TNPO3	ENSG00000064419	22.87	22.6094	19.1863	23.3532	24.7244	22.856	24.005	24.244	21.615	24.383	23.2042	22.3366
regulatory factor X associated ankyrin containing protein	RFXANK	ENSG00000064490	56.4286	65.1125	47.174	58.0576	50.5179	73.1358	58.9967	65.2921	63.6436	49.642	59.7039	55.548
transmembrane protein 161A	TMEM161A	ENSG00000064545	9.54527	16.033	11.8488	12.7382	13.838	13.3808	18.5768	13.7516	12.2919	18.4698	15.4746	13.3102
lysophosphatidic acid receptor 2	LPAR2	ENSG00000064547	6.30196	7.19698	6.17347	5.45127	5.51107	5.15815	6.75006	4.25449	7.22187	5.79275	4.82296	4.00891
cathepsin A	CTSA	ENSG00000064601	133.538	152.552	130.631	176.917	157.546	168.664	171.962	159.662	155.349	171.83	167.164	143.587
SURP and G-patch domain containing 2	SUGP2	ENSG00000064607	12.1574	13.2117	9.85651	13.4839	10.8223	12.2891	14.8113	12.0498	13.2368	11.6902	10.8416	10.5633
solute carrier family 12 member 2	SLC12A2	ENSG00000064651	51.3975	38.8239	42.1863	44.4014	44.2579	42.409	40.0684	58.1337	35.565	50.023	41.3663	45.064
sorting nexin 24	SNX24	ENSG00000064652	21.9224	20.8419	19.7295	19.9819	21.131	20.8996	21.5209	21.529	15.3995	18.2592	21.5609	22.7681
EYA transcriptional coactivator and phosphatase 2	EYA2	ENSG00000064655	63.7075	67.1647	63.6631	77.5243	68.6495	72.4979	73.229	65.0161	67.2697	70.1049	77.203	72.3826
calponin 2	CNN2	ENSG00000064666	175.085	181.027	171.424	175.816	186.276	181.261	198.843	163.998	164.431	178.753	165.77	168.49
ATP binding cassette subfamily A member 7	ABCA7	ENSG00000064687	21.5247	21.8745	19.8188	25.6162	24.4956	24.8488	23.1542	27.1707	25.9732	27.7129	24.4861	21.3548
synuclein alpha interacting protein	SNCAIP	ENSG00000064692	1.47501	1.844	1.03441	0.587606	1.32084	2.15581	1.52572	2.98531	1.60426	0.936505	1.59906	1.36184
DEAD-box helicase 20	DDX20	ENSG00000064703	11.0848	10.0965	8.71883	9.64541	11.0472	10.6946	11.1722	10.4505	10.2603	10.5183	10.2509	9.46336
BTB domain containing 1	BTBD1	ENSG00000064726	47.6272	41.1703	38.394	47.543	44.7165	49.8032	44.5158	43.8731	39.0748	43.0735	48.1332	42.8068
fatty acyl-CoA reductase 2	FAR2	ENSG00000064763	0.601348	0.293535	0.209815	0.229201	0.325665	0.246183	0.356384	0.562175	0.418561	0.152618	0.274098	0.527244
brain enriched myelin associated protein 1	BCAS1	ENSG00000064787	51.7149	45.5466	36.0433	43.0763	45.6924	39.9006	42.1921	49.3826	45.6596	49.3782	52.4647	50.7577
POU class 1 homeobox 1	POU1F1	ENSG00000064835	0	0	0	0	0	0	0	0	0	0	0	0
chitinase 3 like 2	CHI3L2	ENSG00000064886	1.14895	0.53213	0.824656	1.66259	0.809834	1.14683	1.31402	0.816057	0.903837	1.38064	1.67324	1.34383
strawberry notch homolog 2	SBNO2	ENSG00000064932	36.2551	44.7645	40.7221	55.1555	51.761	54.8408	53.458	48.9354	53.4368	54.0118	55.2694	50.8003
PMS1 homolog 1, mismatch repair system component	PMS1	ENSG00000064933	8.74891	6.23995	8.80045	10.2283	9.25537	13.6653	10.057	4.70843	5.70327	9.7569	4.73916	15.6592
high mobility group 20B	HMG20B	ENSG00000064961	35.315	39.7863	39.317	45.2905	42.6541	42.4662	41.6382	42.1641	41.7818	43.6404	44.1368	37.3171
calcitonin receptor like receptor	CALCRL	ENSG00000064989	2.89036	2.90601	2.94577	3.17171	2.94817	2.7736	2.42983	2.6162	2.81535	3.59721	3.56405	2.54543
TATA-box binding protein associated factor 11	TAF11	ENSG00000064995	22.594	27.4419	26.4542	30.3222	28.1357	27.327	28.0047	26.8685	26.7268	24.4475	27.3616	22.6861
ankyrin repeat and sterile alpha motif domain containing 1A	ANKS1A	ENSG00000064999	13.7334	10.9999	8.93393	12.2224	11.581	10.7265	13.1933	13.3301	11.3305	11.6149	14.2118	12.4869
adaptor related protein complex 3 subunit delta 1	AP3D1	ENSG00000065000	49.9137	46.5759	39.8244	51.827	53.8441	47.4727	51.8559	52.851	46.0889	55.5242	50.7981	44.0076
zinc finger protein 76	ZNF76	ENSG00000065029	8.24733	9.55307	9.21543	11.4279	9.80576	9.00928	9.21216	9.6132	9.87489	10.5112	9.43825	9.46127
NHERF family PDZ scaffold protein 2	NHERF2	ENSG00000065054	63.8273	83.0383	75.2616	96.8867	82.9057	89.114	92.7057	77.4554	77.5975	91.0393	90.8137	70.031
nth like DNA glycosylase 1	NTHL1	ENSG00000065057	5.48409	7.76629	6.37443	11.371	7.60112	10.7736	7.44848	9.65415	8.6719	9.78834	10.8107	6.62212
bridge-like lipid transfer protein family member 3A	BLTP3A	ENSG00000065060	6.34245	4.96291	4.49329	6.16167	6.63915	6.34417	6.47958	7.47639	5.5032	6.00309	6.43628	5.97823
G protein subunit alpha i3	GNAI3	ENSG00000065135	15.2475	13.3899	13.0774	12.8211	13.4674	12.6488	13.5311	14.1089	11.2727	13.5483	13.4261	13.7535
importin 5	IPO5	ENSG00000065150	40.0267	36.6627	33.2221	39.5319	39.0628	41.4576	40.5393	41.8627	39.2773	40.7779	40.7077	36.8405
ornithine aminotransferase	OAT	ENSG00000065154	149.957	152.181	144.843	137.627	134.923	143.202	127.872	136.663	124.034	135.216	140.037	130.701
WD repeat domain 3	WDR3	ENSG00000065183	18.8493	20.8812	16.5116	22.5246	21.3913	21.6494	22.8291	19.4903	19.0633	22.1162	20.3747	20.8763
protein kinase N2	PKN2	ENSG00000065243	42.2723	42.9369	38.2824	37.8506	50.4974	38.7804	35.4643	38.2487	36.0761	44.1048	41.0074	36.4632
WD repeat domain 18	WDR18	ENSG00000065268	8.49781	11.6586	10.5601	11.8561	14.3392	11.8655	12.4657	11.1342	10.9652	11.6588	12.6613	9.02001
translocation associated membrane protein 2	TRAM2	ENSG00000065308	4.82768	4.37877	4.06688	5.50353	4.76971	5.21567	5.41024	4.66781	4.22387	5.27119	5.56583	4.51563
netrin 1	NTN1	ENSG00000065320	37.3713	37.3326	38.4017	46.5159	44.9181	41.7791	46.9062	44.2665	38.4274	43.5323	42.3498	41.1315
glucagon like peptide 2 receptor	GLP2R	ENSG00000065325	0.053135	0.037618	0.056585	0.12377	0.154816	0.027087	0.042592	0.111225	0.064601	0.049079	0.083113	0.29351
minichromosome maintenance 10 replication initiation factor	MCM10	ENSG00000065328	0.024386	0.508361	0.021481	0	0.016821	0	0	0	0.128611	0.01802	0	0.014615
diacylglycerol kinase alpha	DGKA	ENSG00000065357	56.1154	64.1307	52.0831	69.6189	62.6787	78.2339	62.0647	66.5701	58.0717	55.4419	73.5849	62.0333
erb-b2 receptor tyrosine kinase 3	ERBB3	ENSG00000065361	64.5495	63.637	65.9482	81.0281	67.6658	77.7806	76.206	81.5799	70.703	80.1185	79.5793	63.6013
rhophilin associated tail protein 1	ROPN1	ENSG00000065371	0.807003	0.06376	0.147328	0	0.147373	0.472618	0.306175	0.057827	0.146373	0.057649	0	0
ankyrin repeat domain 44	ANKRD44	ENSG00000065413	1.05354	0.503598	1.49741	1.6968	4.62047	1.01869	0.85843	1.09588	2.78539	2.20848	5.93039	2.6415
lysyl-tRNA synthetase 1	KARS1	ENSG00000065427	109.228	123.682	108.034	111.421	126.467	118.626	120.772	120.307	123.403	118.919	120.217	117.324
adenosine deaminase tRNA specific 1	ADAT1	ENSG00000065457	23.2534	18.234	24.4003	19.4151	15.262	26.0166	19.2008	23.2898	23.7727	13.9073	24.2216	21.5816
protein disulfide isomerase family A member 5	PDIA5	ENSG00000065485	11.6888	9.68141	10.9814	11.9807	14.2124	11.8624	14.2336	8.3861	10.3796	11.2406	12.433	10.8486
TBC1 domain family member 22B	TBC1D22B	ENSG00000065491	10.8579	10.8835	10.0627	11.5174	11.1437	11.1258	10.7999	11.8556	11.649	11.3836	11.4403	11.0129
NADH:ubiquinone oxidoreductase subunit B4	NDUFB4	ENSG00000065518	209.764	277.607	263.859	253.223	255.546	278.534	240.573	245.095	269.655	255.112	260.317	242.561
spen family transcriptional repressor	SPEN	ENSG00000065526	15.9905	9.58231	10.1368	11.3947	13.5434	11.2222	12.296	13.1444	12.3844	13.1738	13.5349	14.9653
myosin light chain kinase	MYLK	ENSG00000065534	20.7212	23.4503	16.1073	20.2482	19.0313	25.0694	28.6194	17.3409	24.247	28.6189	19.8459	21.4364
zinc finger CCCH-type containing 15	ZC3H15	ENSG00000065548	57.7588	51.3553	50.4937	58.3749	59.8816	57.9717	53.5099	56.628	52.1425	56.2033	53.9305	58.4115
mitogen-activated protein kinase kinase 4	MAP2K4	ENSG00000065559	22.4444	27.9869	25.6771	25.3883	23.0379	23.661	27.9598	22.9696	29.9494	22.7366	29.1052	25.4501
proton activated chloride channel 1	PACC1	ENSG00000065600	6.38966	9.09717	6.9842	7.20579	8.0645	7.7666	7.43665	8.79589	9.92433	6.2378	5.50285	8.3177
synaptosome associated protein 91	SNAP91	ENSG00000065609	0.072043	0.038697	0.02059	0.10913	0	0.541745	0.097572	0.061373	0.044722	0.010822	1.63431	0.345707
STE20 like kinase	SLK	ENSG00000065613	37.9175	29.4113	26.5427	34.0893	33.7797	33.5681	32.4338	38.6884	27.3341	33.4159	35.1554	34.5898
cytochrome b5 reductase 4	CYB5R4	ENSG00000065615	32.7705	35.6034	34.4583	42.8362	40.2525	33.6227	35.9637	39.2335	31.0765	36.6537	37.9029	38.2844
RIPPLY2-CYB5R4 readthrough	CYB5R4	ENSG00000065615	32.7705	35.6034	34.4583	42.8362	40.2525	33.6227	35.9637	39.2335	31.0765	36.6537	37.9029	38.2844
collagen type XVII alpha 1 chain	COL17A1	ENSG00000065618	187.543	160.032	172.272	151.254	153.834	163.787	170.726	124.756	126.307	163.82	152.971	196.797
glutathione S-transferase omega 2	GSTO2	ENSG00000065621	4.21848	5.45118	4.61004	5.90268	3.58223	4.30337	4.23049	3.59619	3.50139	7.67314	4.1857	5.46734
SEC61 translocon subunit alpha 2	SEC61A2	ENSG00000065665	2.65537	3.06626	2.37425	3.19273	2.84499	2.06408	2.07463	3.15912	2.10252	2.6264	3.03481	2.62165
protein kinase C theta	PRKCQ	ENSG00000065675	0.639599	0.598956	0.655999	0.788192	1.07398	1.09337	1.18571	1.00491	0.700687	0.953831	0.800935	0.77362
TLE family member 2, transcriptional corepressor	TLE2	ENSG00000065717	19.32	22.984	18.9963	30.1283	26.3063	21.8911	21.7812	26.8337	21.6447	20.194	20.7402	21.4318
ankyrin repeat and SOCS box containing 1	ASB1	ENSG00000065802	10.2941	14.5332	13.3029	14.7427	5.77034	10.4295	9.24471	10.8111	11.0779	12.3726	11.217	10.8628
family with sequence similarity 107 member B	FAM107B	ENSG00000065809	141.842	135.262	135.117	204.595	160.71	218.96	180.095	183.236	193.949	184.825	204.463	204.013
malic enzyme 1	ME1	ENSG00000065833	26.1977	22.545	23.1366	19.5526	20.6172	19.2914	18.4941	22.0472	20.1976	21.2606	19.9898	20.7536
TBC1 domain family member 1	TBC1D1	ENSG00000065882	35.7773	31.7162	31.3485	29.6381	31.7722	32.1662	27.8268	30.8887	26.1506	29.6243	32.0036	25.5698
cyclin dependent kinase 13	CDK13	ENSG00000065883	30.4087	21.4056	23.6276	23.2848	27.072	26.4859	26.5276	30.3879	24.1962	24.9841	27.5989	31.05
methylenetetrahydrofolate dehydrogenase (NADP+ dependent) 2, methenyltetrahydrofolate cyclohydrolase	MTHFD2	ENSG00000065911	40.0383	33.6915	36.6481	34.9457	39.7974	37.6314	37.6055	44.1204	48.4505	39.0342	40.1843	35.5285
solute carrier family 9 member A7	SLC9A7	ENSG00000065923	10.0602	8.46989	8.88678	8.33645	12.6406	8.16082	12.0967	9.41373	8.62983	8.47925	7.84921	9.93575
forkhead box J2	FOXJ2	ENSG00000065970	7.97736	7.22669	6.11678	7.66309	7.69544	7.56522	8.16114	7.44347	6.48487	8.18143	8.11555	7.41212
Y-box binding protein 1	YBX1	ENSG00000065978	598.64	676.897	689.818	694.454	700.288	720.276	668.394	644.094	677.526	676.29	682.636	709.611
phosphodiesterase 4A	PDE4A	ENSG00000065989	2.70781	4.31854	2.38859	4.3537	2.8311	4.30771	5.60325	3.64996	3.4148	3.36604	4.47083	3.65182
protein phosphatase 2 regulatory subunit B'alpha	PPP2R5A	ENSG00000066027	24.662	23.8691	21.2187	28.2153	24.1973	26.5985	24.3686	27.2724	20.2982	25.6977	26.0247	24.4408
catenin alpha 2	CTNNA2	ENSG00000066032	0	0	0	0	0.134707	0.014016	0.290518	0.122555	0.01086	0.030475	0	0.011991
ELAV like RNA binding protein 1	ELAVL1	ENSG00000066044	51.1613	51.7999	49.0091	55.5072	53.4595	50.3495	53.2299	49.4263	47.5032	55.2278	50.0306	48.294
tyrosine kinase with immunoglobulin like and EGF like domains 1	TIE1	ENSG00000066056	0	0	0	0	0	0.116056	0.009227	0.013824	0	0.126167	0.110977	0.378325
disco interacting protein 2 homolog B	DIP2B	ENSG00000066084	19.2107	13.9752	13.9232	15.207	16.2542	15.5242	17.6694	16.3408	12.1607	14.5084	16.6878	15.7598
SWI/SNF related, matrix associated, actin dependent regulator of chromatin, subfamily d, member 1	SMARCD1	ENSG00000066117	29.6198	22.3693	23.5032	22.9503	20.7849	22.5151	28.0997	27.8751	21.3328	22.304	22.8123	28.2504
lysine demethylase 4A	KDM4A	ENSG00000066135	32.034	33.0936	27.8214	33.6099	36.3104	35.5713	40.8444	34.9005	34.3024	32.8338	37.4707	29.4474
nuclear transcription factor Y subunit gamma	NFYC	ENSG00000066136	37.9866	38.4086	34.36	40.3167	36.9426	41.665	37.4353	35.8843	42.9064	41.2126	42.7253	37.0533
zinc finger MYND-type containing 12	ZMYND12	ENSG00000066185	12.7163	8.84565	5.22991	7.74343	8.09398	9.74137	4.94087	8.54165	8.74783	7.09785	8.96232	8.9284
solute carrier family 9 member A3	SLC9A3	ENSG00000066230	0.739552	0.661158	1.09071	1.16055	1.53247	1.24397	1.29329	1.08281	0.988202	1.20543	1.14236	1.13119
neuronal guanine nucleotide exchange factor	NGEF	ENSG00000066248	3.42874	1.8938	1.22475	2.16375	2.49595	1.82575	2.48395	1.95178	2.65297	2.11061	2.28518	3.69643
assembly factor for spindle microtubules	ASPM	ENSG00000066279	0.06879	0.045457	0.075998	0.062906	0.09348	0.055381	0.034839	0.05018	0.040215	0.072434	0.05672	0.074002
CD84 molecule	CD84	ENSG00000066294	0	0	0	0.062039	0	0	0	0	0	0	0.00444	0.029976
ELOVL fatty acid elongase 1	ELOVL1	ENSG00000066322	88.2594	102.312	94.6454	107.151	94.5959	110.637	101.733	107.047	94.256	99.0563	106.881	101.489
Spi-1 proto-oncogene	SPI1	ENSG00000066336	0.085025	0	0	0.040954	0	0	0	0	0	0.094241	0.082479	0.152872
RNA polymerase I subunit H	POLR1H	ENSG00000066379	12.4755	20.0468	16.4644	17.4928	17.7502	15.5045	13.7666	17.1305	20.5717	16.5181	15.55	13.772
metallophosphoesterase domain containing 2	MPPED2	ENSG00000066382	0.915933	1.03989	1.00922	1.47991	0.925095	1.17051	2.79207	1.09699	1.4953	0.806527	1.40309	2.85619
claudin 18	CLDN18	ENSG00000066405	0	0	0.017206	0	0	0	0	0	0	0	0.021293	0
zinc finger and BTB domain containing 11	ZBTB11	ENSG00000066422	9.07361	7.13308	7.61228	8.20856	7.79777	8.89921	8.39166	8.43146	7.16161	8.22397	8.62522	8.63264
ataxin 3	ATXN3	ENSG00000066427	23.2844	21.6569	16.7832	23.3802	16.9198	23.1684	24.7829	24.4884	20.7832	18.8453	18.2757	20.2714
golgin A5	GOLGA5	ENSG00000066455	29.827	30.6997	28.1659	31.3286	31.2474	33.2206	29.768	31.4947	29.6935	31.2783	34.2094	33.2008
fibroblast growth factor receptor 2	FGFR2	ENSG00000066468	26.0828	39.3713	31.6871	43.5689	33.4255	40.7986	35.2563	37.3487	34.7233	40.5845	42.5129	35.9048
leucine rich repeat containing 40	LRRC40	ENSG00000066557	5.80851	5.30965	4.81976	5.04559	5.33678	4.01222	5.62605	5.80778	3.51143	5.1236	4.11805	5.81539
isochorismatase domain containing 1	ISOC1	ENSG00000066583	9.7277	8.72926	8.47789	11.3098	10.2016	8.90727	8.70142	11.6679	8.39145	11.4689	10.8588	10.8245
EMAP like 1	EML1	ENSG00000066629	27.5496	21.0265	17.7981	27.9083	24.51	22.9389	19.9008	33.6233	29.7439	25.4616	29.1766	24.9387
tRNA methyltransferase 11 homolog	TRMT11	ENSG00000066651	8.55102	8.28093	8.81737	7.60924	7.84027	8.88571	7.39121	7.97374	7.8286	7.44177	6.70968	7.85001
THUMP domain containing 1	THUMPD1	ENSG00000066654	19.8352	18.4199	15.0487	18.9702	18.6904	18.074	19.6713	19.1601	18.0721	19.0169	19.8887	18.9088
Myb/SANT DNA binding domain containing 3	MSANTD3	ENSG00000066697	17.2599	17.4111	14.5816	10.932	14.3459	13.5941	13.6559	13.3405	12.2986	11.6456	11.7118	15.2753
kinesin family member 26A	KIF26A	ENSG00000066735	0.010812	0.028705	0.009524	0.029081	0.022694	0.005512	0.031201	0.012134	0.008804	0.01172	0.010488	0.0243
autophagy related 2B	ATG2B	ENSG00000066739	12.3158	6.03512	7.06021	10.5555	7.89336	9.31572	8.06149	11.069	8.38756	7.35947	11.0829	7.17055
ADP ribosylation factor guanine nucleotide exchange factor 1	ARFGEF1	ENSG00000066777	42.7648	34.0412	31.4839	41.0504	38.4128	39.7795	38.0062	43.3852	32.3901	41.3796	41.0913	40.0888
acyl-CoA synthetase medium chain family member 2B	ACSM2B	ENSG00000066813	0	0	0	0	0	0	0.025038	0	0	0	0.115931	0
zinc finger and AT-hook domain containing	ZFAT	ENSG00000066827	3.87652	4.76441	3.88766	5.61159	5.29147	7.1947	4.64246	5.74084	6.75838	4.47322	4.70155	6.46567
mitochondrial fission regulator 1	MTFR1	ENSG00000066855	24.0256	20.4457	16.8233	18.2789	21.7308	20.0367	21.5867	19.9824	20.1275	24.1774	18.3044	19.907
STAG3 cohesin complex component	STAG3	ENSG00000066923	0	0.259758	0.073996	0.087325	0	0	0.120415	0.010536	0.224387	0	0.292407	0.264197
ferrochelatase	FECH	ENSG00000066926	17.7084	16.059	14.7819	17.8005	14.2076	16.6822	14.7822	13.8446	16.8308	16.8483	14.938	15.5518
myosin IXA	MYO9A	ENSG00000066933	8.45057	3.91747	5.90074	10.7315	6.97955	8.36575	6.82181	7.84694	6.06693	7.72018	8.29689	8.16237
DEAD-box helicase 3 Y-linked	DDX3Y	ENSG00000067048	0.008405	0	0.014809	0	0	0	0.008085	0.009433	0.106568	0	0.008154	0
phosphofructokinase, platelet	PFKP	ENSG00000067057	136.856	151.696	128.12	183.906	163.922	170.278	172.109	151.822	159.888	176.981	180.192	161.102
isopentenyl-diphosphate delta isomerase 1	IDI1	ENSG00000067064	59.4432	53.9796	56.3213	61.3606	49.8092	49.3021	51.544	66.5915	38.4296	50.6307	62.2398	68.991
SP100 nuclear antigen	SP100	ENSG00000067066	62.626	56.0141	44.9853	56.4182	71.1823	60.0128	57.2851	60.2173	65.7811	59.7972	61.0295	64.4291
KLF transcription factor 6	KLF6	ENSG00000067082	38.3629	33.4062	33.634	21.8579	28.2634	20.8683	21.284	25.4451	24.5513	24.6757	24.4732	27.4362
phospholipid phosphatase 1	PLPP1	ENSG00000067113	43.8375	49.6084	43.8521	69.4617	52.1661	64.2511	56.4115	55.6686	45.2061	55.6579	63.9246	56.257
neogenin 1	NEO1	ENSG00000067141	30.9227	25.3211	25.3573	29.8511	34.4441	32.1268	34.2887	30.884	28.7017	34.5511	32.097	34.0741
translocation associated membrane protein 1	TRAM1	ENSG00000067167	591.214	577.907	606.575	636.41	588.453	565.602	570.5	555.254	453.355	539.055	548.792	645.687
phosphorylase kinase regulatory subunit alpha 1	PHKA1	ENSG00000067177	7.49651	7.6204	6.49368	9.35675	8.46506	9.62094	8.62395	8.28306	8.35852	7.49987	9.74436	7.97902
TNF receptor superfamily member 1A	TNFRSF1A	ENSG00000067182	128.405	151.948	137.2	150.985	148.155	157.777	171.42	140.609	150.444	144.108	148.89	137.836
calcium voltage-gated channel auxiliary subunit beta 1	CACNB1	ENSG00000067191	2.04793	1.56177	2.42534	1.72173	3.18938	2.85151	2.75746	4.41198	3.57714	2.07881	2.29186	1.85493
ecotropic viral integration site 5	EVI5	ENSG00000067208	14.795	10.0763	8.89774	9.90959	12.0262	12.7698	12.451	13.6004	12.6517	13.0944	11.1688	11.0459
stomatin like 1	STOML1	ENSG00000067221	5.49115	6.80095	6.82399	6.23427	7.31766	6.58663	7.07165	5.60647	7.07774	7.73555	6.66772	6.29858
pyruvate kinase M1/2	PKM	ENSG00000067225	2113.47	2184.63	2272.24	2397.27	2144.71	2404.15	2396.32	1908.08	2022.15	2212.64	2068.59	2238.45
DExH-box helicase 29	DHX29	ENSG00000067248	20.9757	19.4239	18.3579	22.5691	19.8076	20.1779	20.8494	22.8904	15.3791	21.2929	20.4027	19.5164
deoxynucleotidyltransferase terminal interacting protein 2	DNTTIP2	ENSG00000067334	66.373	56.9364	58.5216	79.794	74.4024	64.9642	64.8608	78.9235	59.2963	72.6849	74.8308	65.7611
methyltransferase 22, Kin17 lysine	METTL22	ENSG00000067365	3.67953	6.24738	5.85218	7.41509	5.68893	4.73999	4.89111	2.87673	7.75146	3.60115	3.33334	5.22712
tumor protein p53 binding protein 1	TP53BP1	ENSG00000067369	25.414	19.3288	16.8111	20.86	21.4129	21.51	22.4772	22.8855	21.6721	21.8002	23.1131	20.749
trophinin	TRO	ENSG00000067445	0.169049	0.384896	0.384845	0.41364	0.161774	0.479755	0.456729	0.132237	0.150774	0.158914	0.5414	0.371117
ribosomal RNA processing 15 homolog	RRP15	ENSG00000067533	6.98658	5.07879	6.69845	4.62995	5.1703	5.37201	4.68577	4.40121	5.21291	4.08704	3.86094	5.01264
ras homolog family member A	RHOA	ENSG00000067560	444.546	434.657	406.808	452.716	427.624	415.053	432.244	430.521	398.257	446.786	432.696	475.479
DEAH-box helicase 8	DHX8	ENSG00000067596	13.9518	17.1154	14.6106	17.753	16.2289	17.8782	18.0916	18.8037	16.4206	18.9444	16.9057	16.3557
protein kinase C zeta	PRKCZ	ENSG00000067606	31.7603	29.0022	27.6058	25.9944	26.6586	29.1015	29.2291	24.9313	27.2987	35.106	28.7887	30.4423
zinc finger protein Y-linked	ZFY	ENSG00000067646	0	0	0	0	0.010065	0	0	0.008064	0.008877	0	0	0.0734
isoleucyl-tRNA synthetase 2, mitochondrial	IARS2	ENSG00000067704	52.3309	51.6942	43.2228	52.8865	50.6206	50.92	50.5435	53.9357	45.0813	52.515	53.6256	45.5801
synaptotagmin 1	SYT1	ENSG00000067715	0.086258	0.213664	0.231929	0.0116	0.023731	0.043229	0.088186	0.034296	0.017559	0.046995	0.22156	0.038116
neuron navigator 3	NAV3	ENSG00000067798	0.309349	0.149888	0.250187	0	0	0.110845	0.015649	0.013038	0.052986	0.016284	0	0.020785
isocitrate dehydrogenase (NAD(+)) 3 non-catalytic subunit gamma	IDH3G	ENSG00000067829	36.3134	39.1969	34.7534	42.9703	34.8146	38.4705	41.6287	37.4656	38.5403	40.0184	39.4357	36.4854
rogdi atypical leucine zipper	ROGDI	ENSG00000067836	38.7858	40.2826	53.1526	48.3141	40.3654	34.201	38.9184	35.494	42.9456	47.9939	51.9749	60.2082
PDZ domain containing 4	PDZD4	ENSG00000067840	0.132369	0.222568	0.299959	0.250412	0.653016	0.384652	0.340577	0.123793	0.279328	0.307282	0.40305	0.322387
ATPase plasma membrane Ca2+ transporting 3	ATP2B3	ENSG00000067842	0.020412	0	0.005304	0	0	0	0.017626	0.038926	0.049423	0.025685	0.017776	0.008237
Rho associated coiled-coil containing protein kinase 1	ROCK1	ENSG00000067900	25.5345	15.93	17.3376	19.9009	15.9701	17.8632	20.5147	21.3746	11.8457	18.823	21.591	22.6666
core-binding factor subunit beta	CBFB	ENSG00000067955	31.3969	42.4179	27.9984	30.5634	36.2847	39.3438	30.9681	34.4109	35.63	36.3829	43.7905	33.8369
pyruvate dehydrogenase kinase 3	PDK3	ENSG00000067992	3.85561	3.76758	3.26125	4.38847	4.54868	4.54848	3.47494	4.3368	3.64398	3.7099	4.96128	3.92718
hyaluronidase 2	HYAL2	ENSG00000068001	19.2614	25.0828	26.9409	29.5731	26.3787	25.0092	25.503	24.002	24.48	26.4548	24.9818	24.5549
histone deacetylase 4	HDAC4	ENSG00000068024	3.53623	2.74024	2.19016	1.69228	4.05286	5.39206	4.6383	3.62488	3.34517	3.25666	5.29778	3.00628
Ras association domain family member 1	RASSF1	ENSG00000068028	5.5421	6.1317	6.63853	5.28881	4.88893	5.36682	5.17477	5.51913	5.76811	5.72413	5.41559	4.16144
fibroblast growth factor receptor 3	FGFR3	ENSG00000068078	4.00503	7.71591	4.87913	5.70807	8.16733	5.44419	5.54424	6.25605	5.9377	7.30916	5.74768	5.96938
interferon induced protein 35	IFI35	ENSG00000068079	20.5261	14.5532	15.5119	14.9249	14.3944	12.5402	16.631	16.4014	17.8371	13.9102	20.4264	14.152
HEAT repeat containing 6	HEATR6	ENSG00000068097	6.56756	5.8174	3.97162	4.48853	5.20225	6.27602	5.27977	4.74408	4.97038	4.96625	6.05749	4.14319
Coenzyme A synthase	COASY	ENSG00000068120	30.8457	38.395	32.7605	45.6622	39.125	39.0787	41.0168	39.8443	39.9586	39.0451	38.9403	36.8068
pleckstrin homology, MyTH4 and FERM domain containing H3	PLEKHH3	ENSG00000068137	5.75757	5.91491	6.51117	6.40294	6.1776	6.67866	4.86143	4.6939	5.45168	6.41126	4.7703	3.98354
myocyte enhancer factor 2A	MEF2A	ENSG00000068305	33.6447	21.4364	23.3295	23.5895	23.9126	22.83	24.0281	27.6225	18.4338	18.6503	23.3716	24.7122
OTU deubiquitinase 5	OTUD5	ENSG00000068308	33.1333	35.4276	32.9661	39.5413	36.7136	37.3552	42.1507	35.1027	34.9274	38.2183	38.4784	36.608
transcription factor binding to IGHM enhancer 3	TFE3	ENSG00000068323	20.9254	22.0321	21.652	20.3296	22.8731	21.1981	21.0557	21.5054	20.9024	20.7475	20.7358	21.2825
TBC1 domain family member 25	TBC1D25	ENSG00000068354	9.28586	9.35695	6.63696	10.3331	8.2916	8.66595	8.49621	7.93335	8.09349	8.11918	9.05132	8.45376
acyl-CoA synthetase long chain family member 4	ACSL4	ENSG00000068366	32.8682	50.2681	34.1632	40.8264	39.7276	47.5063	46.5468	38.1625	43.4112	38.7647	43.7488	34.3181
inositol polyphosphate-5-phosphatase A	INPP5A	ENSG00000068383	16.1879	13.8849	8.6699	12.7857	8.80889	12.6448	13.6638	11.7361	14.4232	8.96111	12.6537	7.83667
G-patch domain and KOW motifs	GPKOW	ENSG00000068394	13.5264	13.8373	11.915	15.2465	15.767	15.36	14.8254	13.7039	16.3689	15.5703	14.1325	13.7518
GRIP1 associated protein 1	GRIPAP1	ENSG00000068400	13.6909	12.322	13.5041	14.6767	13.619	13.7079	14.5055	15.7492	14.0448	25.4752	17.7706	13.6385
FtsJ RNA 2'-O-methyltransferase 1	FTSJ1	ENSG00000068438	63.3904	67.8646	76.2096	64.5891	77.5978	76.4483	76.2435	60.425	61.9199	67.5826	72.524	64.957
proline rich 11	PRR11	ENSG00000068489	0.595612	0.41483	1.47984	0.633481	1.05381	0.718051	1.23007	0.72507	0.228543	0.943337	0.901047	0.595133
receptor accessory protein 1	REEP1	ENSG00000068615	1.76692	2.15119	0.612435	1.15817	0.682695	0.947607	1.15413	1.16411	1.38808	2.09595	1.32549	0.964876
ATPase phospholipid transporting 11A	ATP11A	ENSG00000068650	10.7512	10.4744	13.8327	16.4365	13.0362	13.2948	11.3444	13.0686	12.2593	12.2752	10.8521	13.1908
RNA polymerase I subunit A	POLR1A	ENSG00000068654	17.2876	7.98367	7.93764	7.97608	20.0948	8.83044	10.3716	10.7374	9.24016	7.93311	10.4641	11.2256
lysosomal protein transmembrane 4 alpha	LAPTM4A	ENSG00000068697	585.126	632.073	604	608.748	606.14	617.655	581.738	613.129	581.216	607.141	651.349	670.02
tetratricopeptide repeat domain 7A	TTC7A	ENSG00000068724	15.0339	14.2083	10.4906	15.524	16.4601	15.6315	17.8236	11.6146	17.8006	16.3754	18.0581	11.5628
inositol hexakisphosphate kinase 2	IP6K2	ENSG00000068745	66.771	73.6631	66.425	71.2449	63.3902	75.8426	63.6334	68.9331	73.83	70.5147	73.0523	66.6043
STON1-GTF2A1L readthrough	STON1-GTF2A1L	ENSG00000068781	0.098647	0	0.025841	0.102488	0.07422	0.188772	0.180335	0.076012	0.132049	0.191994	0.189127	0.118879
S1 RNA binding domain 1	SRBD1	ENSG00000068784	10.0562	10.6012	8.86416	9.35391	9.44196	10.0383	10.6031	8.58841	8.46189	8.57887	9.39358	9.4532
kinesin family member 2A	KIF2A	ENSG00000068796	51.7382	24.8752	18.5848	53.3624	44.7235	23.4431	38.4701	44.2085	27.1671	29.5241	43.7356	58.9583
RAS guanyl releasing protein 2	RASGRP2	ENSG00000068831	0.161833	0.054176	0.302647	0.235562	0.171875	0.062617	0.11815	0.606459	0.59191	0	0.391717	0.320154
proteasome activator subunit 4	PSME4	ENSG00000068878	35.4698	26.8371	24.4959	25.2139	28.6907	24.2882	25.9661	30.6576	23.4873	27.3377	27.4754	27.0058
intraflagellar transport 80	IFT80	ENSG00000068885	30.064	31.8021	16.8356	37.941	28.2862	42.7534	21.1322	34.5914	30.4339	31.2956	36.8341	32.5094
sirtuin 2	SIRT2	ENSG00000068903	23.8214	30.1238	27.494	33.3735	28.6762	30.4628	28.3155	30.2972	28.5857	29.9073	31.4947	25.97
endoplasmic reticulum lectin 1	ERLEC1	ENSG00000068912	58.8881	63.952	62.0544	67.1396	66.12	73.2613	61.9995	70.8774	67.094	69.2462	70.9729	67.5773
protein phosphatase 2 regulatory subunit B'beta	PPP2R5B	ENSG00000068971	10.0213	8.24874	13.8438	6.33921	11.0501	9.33544	17.391	13.8389	16.0059	10.2716	9.72008	8.13479
glycogen phosphorylase, muscle associated	PYGM	ENSG00000068976	0.014801	0	0	0	0.020711	0	0	0.016611	0	0	0	0.013306
PAGE family member 1	PAGE1	ENSG00000068985	0	0	0	0	0	0	0	0	0	0	0	0
paired like homeodomain 1	PITX1	ENSG00000069011	19.9327	23.6012	22.983	31.3904	25.9414	28.2098	28.0624	30.9292	28.0647	29.1521	31.4429	25.1325
transient receptor potential cation channel subfamily C member 7	TRPC7	ENSG00000069018	0	0	0	0.066306	0	0	0.018949	0	0	0	0	0.035417
microtubule associated serine/threonine kinase family member 4	MAST4	ENSG00000069020	20.1906	11.4453	15.6329	15.7747	20.4905	12.6073	16.2555	17.5578	15.2833	14.001	18.8902	17.5598
adhesion G protein-coupled receptor F5	ADGRF5	ENSG00000069122	0.058049	0.020202	0.051133	0.12364	0.054151	0.026304	0.055837	0.04343	0.06302	0.021447	0.102975	0.028992
sidekick cell adhesion molecule 2	SDK2	ENSG00000069188	2.08535	1.33315	1.51179	2.19913	1.97477	1.70628	2.06166	1.70756	1.15603	1.94796	1.59873	1.61786
ADAM metallopeptidase domain 7	ADAM7	ENSG00000069206	0	0.01194	0	0.012096	0	0	0	0	0.017564	0	0	0
nucleoporin 133	NUP133	ENSG00000069248	19.0564	12.1106	12.2896	15.0361	12.7227	13.7759	15.9146	15.9678	11.3286	15.1753	13.7906	18.7045
nuclear casein kinase and cyclin dependent kinase substrate 1	NUCKS1	ENSG00000069275	219.863	252.066	185.508	397.133	240.467	376.639	439.297	332.768	418.47	319.725	230.608	134.666
VPS35 retromer complex component	VPS35	ENSG00000069329	76.8878	96.6264	67.4505	84.7782	88.2674	95.1751	102.422	99.6388	95.6814	95.0587	96.8822	70.5157
DnaJ heat shock protein family (Hsp40) member A2	DNAJA2	ENSG00000069345	57.7229	57.3646	54.1155	63.0023	54.3249	59.3653	53.3779	60.0527	61.0321	57.4117	58.9334	56.2257
BCL3 transcription coactivator	BCL3	ENSG00000069399	41.6507	41.7693	35.7967	37.0219	35.6921	31.0272	44.604	41.9286	42.8333	53.3253	38.3692	48.8034
potassium voltage-gated channel subfamily A regulatory beta subunit 2	KCNAB2	ENSG00000069424	3.26224	1.50262	1.40449	2.82592	1.71916	2.79744	2.49561	1.46459	3.03305	3.96247	1.88613	1.79246
ATP binding cassette subfamily C member 9	ABCC9	ENSG00000069431	2.97991	2.99739	2.1926	3.06343	3.51832	3.30233	3.78618	2.84089	2.76226	3.47618	3.60669	2.43103
galanin and GMAP prepropeptide	GAL	ENSG00000069482	0.350154	0.074369	0.308441	0.226025	0.195986	0.803981	0.134724	0.31437	0.413974	0.388109	0.067933	0.251826
C-type lectin domain family 2 member D	CLEC2D	ENSG00000069493	2.69198	1.43889	0.604054	1.60674	2.23619	1.38463	1.34121	2.43862	1.84095	1.36901	1.65437	1.55998
FUN14 domain containing 1	FUNDC1	ENSG00000069509	17.4915	21.915	18.3898	20.8472	19.4576	19.4025	19.7468	19.8913	18.1721	22.0594	17.0957	18.5374
monoamine oxidase B	MAOB	ENSG00000069535	0.760757	0.623837	0.623608	0.907477	0.96954	0.568384	0.898297	0.8114	0.539637	0.667815	0.993583	1.01588
RAR related orphan receptor A	RORA	ENSG00000069667	6.56567	5.70186	5.16186	6.87309	7.97362	7.04755	5.74379	7.53883	6.65868	8.63966	7.33038	7.49784
dopamine receptor D4	DRD4	ENSG00000069696	0.030414	0	0.080372	0.098161	0	0	0	0	0	0	0	0.054683
transforming growth factor beta receptor 3	TGFBR3	ENSG00000069702	1.9226	1.36098	1.87377	2.88647	1.58224	2.0592	2.12088	2.21336	2.19577	3.57934	2.4155	2.73517
phospholipase A2 group X	PLA2G10	ENSG00000069764	18.9947	25.0769	20.8646	26.9832	18.3148	25.0483	17.1246	21.168	18.6621	20.4262	22.6919	19.5821
group 10 secretory phospholipase A2	PLA2G10	ENSG00000069764	18.9947	25.0769	20.8646	26.9832	18.3148	25.0483	17.1246	21.168	18.6621	20.4262	22.6919	19.5821
hes family bHLH transcription factor 2	HES2	ENSG00000069812	16.2968	14.7143	16.9743	14.2429	17.7709	16.7342	16.1698	11.4814	14.7551	14.7924	14.7771	13.2504
ATPase Na+/K+ transporting subunit beta 3	ATP1B3	ENSG00000069849	219.64	255.992	211.67	236.662	264.168	275.347	290.522	280.619	243.629	238.064	273.889	243.737
NEDD4 E3 ubiquitin protein ligase	NEDD4	ENSG00000069869	4.28212	5.48955	5.18596	5.04687	3.83883	4.69391	4.03945	6.16106	3.10945	4.87229	4.04892	3.93442
phosphatidylinositol glycan anchor biosynthesis class B	PIGB	ENSG00000069943	7.88912	8.73941	6.37816	7.86184	7.93886	8.61465	7.11582	8.17359	6.62836	6.52231	6.8896	7.54069
mitogen-activated protein kinase 6	MAPK6	ENSG00000069956	56.5515	56.0447	48.6424	51.7669	59.5922	50.907	55.1889	69.5408	58.5866	60.3405	57.3507	51.5257
G protein subunit beta 5	GNB5	ENSG00000069966	11.8398	13.6312	12.9094	17.8431	14.9444	13.445	14.2404	14.9777	13.0995	13.5645	14.8594	13.9619
RAB27A, member RAS oncogene family	RAB27A	ENSG00000069974	22.162	26.1064	22.7198	27.228	28.2223	27.5681	26.2317	25.7046	26.3559	31.2101	25.1412	25.0988
haloacid dehalogenase like hydrolase domain containing 5	HDHD5	ENSG00000069998	5.40181	8.82054	7.18432	9.71267	7.41948	9.27298	7.92084	8.25287	8.11016	10.0965	9.13383	7.51276
ubiquitin recognition factor in ER associated degradation 1	UFD1	ENSG00000070010	124.427	158.79	129.08	118.764	121.219	139.286	141.514	116.211	177.194	161.515	130.114	189.382
LDL receptor related protein 6	LRP6	ENSG00000070018	8.81125	7.06517	8.38975	7.54865	7.99081	7.90689	7.65402	8.48925	7.92835	9.55894	9.25449	10.8461
guanylate cyclase 2C	GUCY2C	ENSG00000070019	0	0.030857	0.008532	0	0.013553	0.009875	0	0	0.007886	0	0.035592	0.008707
secretin	SCT	ENSG00000070031	0	0.132497	0	0	0	0	0	0	0	0	0	0
PHD and ring finger domains 1	PHRF1	ENSG00000070047	9.73378	9.45274	8.83601	11.0775	10.3952	9.72324	11.7173	10.6692	9.72704	11.1758	9.79604	9.58422
elongator acetyltransferase complex subunit 1	ELP1	ENSG00000070061	28.193	26.5699	20.9259	33.3111	16.9344	24.1803	23.7783	21.2059	21.8891	25.3681	28.8532	24.7959
nucleobindin 2	NUCB2	ENSG00000070081	143.275	141.527	100.286	147.965	140.618	137.054	109.144	163.877	149.029	161.016	174.678	139.699
profilin 2	PFN2	ENSG00000070087	117.678	117.841	101.288	121.698	107.713	127.532	100.07	115.581	112.724	114.487	123.811	103.722
protein tyrosine phosphatase non-receptor type 3	PTPN3	ENSG00000070159	22.1502	22.1285	17.017	23.8095	22.8734	23.1821	22.7608	27.0561	22.1002	26.6743	26.3198	22.1923
spectrin beta, erythrocytic	SPTB	ENSG00000070182	0.017806	0.003782	0.004672	0.038312	0	0.007262	0.003425	0	0.012956	0	0	0.006412
dual adaptor of phosphotyrosine and 3-phosphoinositides 1	DAPP1	ENSG00000070190	44.9636	38.4638	36.4554	33.8361	40.2295	33.4106	35.5359	44.3478	40.7778	40.5725	39.5507	39.3856
fibroblast growth factor 10	FGF10	ENSG00000070193	0	0.038229	0.010585	0.006412	0.033361	0	0.005733	0.044515	0.033972	0	0.011564	0.010716
solute carrier family 44 member 1	SLC44A1	ENSG00000070214	24.8729	22.7622	21.6976	27.1318	24.0239	24.2144	26.0804	25.7369	23.4308	25.8716	26.1008	24.6147
transmembrane protein 260	TMEM260	ENSG00000070269	11.8369	12.144	11.5421	15.4025	16.9794	15.6502	17.9412	15.4763	14.5253	12.667	15.7202	15.7277
SMG6 nonsense mediated mRNA decay factor	SMG6	ENSG00000070366	15.3799	13.1697	17.4287	17.1474	15.4277	16.2953	20.4553	14.895	19.8848	15.8636	16.5483	15.5448
exocyst complex component 5	EXOC5	ENSG00000070367	56.3029	43.431	38.5995	45.9841	47.7298	42.116	45.5634	45.2767	40.3466	41.7279	39.938	38.8806
clathrin heavy chain like 1	CLTCL1	ENSG00000070371	2.11139	1.33141	1.48621	1.80224	1.51709	1.60664	1.98602	1.65863	1.2992	2.17269	1.44564	3.02363
fibroblast growth factor 22	FGF22	ENSG00000070388	0	0	0	0.036219	0	0	0.022992	0	0.027412	0	0.032658	0.021488
follistatin like 3	FSTL3	ENSG00000070404	19.7582	16.3097	23.1297	16.3882	19.3699	17.121	17.2333	15.7203	17.0047	12.7774	15.1714	19.0605
DiGeorge syndrome critical region gene 2	DGCR2	ENSG00000070413	37.1048	39.7337	38.2101	49.2143	43.9462	43.0578	45.6942	45.5261	42.6508	49.9602	46.0097	35.1974
ring finger protein 126	RNF126	ENSG00000070423	15.9421	22.2392	21.0265	19.5844	21.21	18.2805	21.3368	19.869	20.4079	21.6552	21.2914	19.0294
MAX network transcriptional repressor	MNT	ENSG00000070444	11.641	7.63898	9.74864	9.04553	9.33666	7.94507	13.621	8.51912	10.1378	9.9659	15.5756	13.0079
ZXD family zinc finger C	ZXDC	ENSG00000070476	6.64374	6.53973	5.73341	7.31311	6.9794	6.48516	6.52979	7.68821	7.46732	7.82364	8.44268	6.83641
jumonji domain containing 6, arginine demethylase and lysine hydroxylase	JMJD6	ENSG00000070495	5.95566	5.24885	5.49033	4.89243	5.11449	4.45698	5.27569	5.38778	4.93056	4.38021	5.1718	4.24849
DNA polymerase beta	POLB	ENSG00000070501	36.7913	31.5357	35.3044	34.0635	32.7133	26.9528	29.7166	31.3511	28.1363	34.1239	33.7153	29.5925
ST6 N-acetylgalactosaminide alpha-2,6-sialyltransferase 1	ST6GALNAC1	ENSG00000070526	232.022	263.021	269.933	312.632	302.173	323.116	277.171	265.522	289.105	288.584	291.554	294.582
WD repeat domain, phosphoinositide interacting 1	WIPI1	ENSG00000070540	40.2901	46.7754	41.1435	47.2445	44.1046	54.6267	47.0955	43.0978	54.5719	48.3199	50.5295	47.7231
FERM and PDZ domain containing 1	FRMPD1	ENSG00000070601	0	0.007785	0.012915	0.007887	0.020515	0.022422	0	0.032908	0	0.024376	0.164583	0.01318
glucosylceramidase beta 2	GBA2	ENSG00000070610	12.1451	14.8955	9.50893	13.8187	10.5949	14.5144	12.1705	12.7253	14.2134	11.1104	14.2573	9.2673
N-deacetylase and N-sulfotransferase 1	NDST1	ENSG00000070614	46.885	47.3796	43.3789	46.509	46.8246	51.6977	54.7581	47.7753	39.5284	49.4456	45.7794	42.7375
asparagine synthetase (glutamine-hydrolyzing)	ASNS	ENSG00000070669	11.6076	6.67403	6.13466	7.34747	13.0011	7.46089	12.6638	16.3564	24.502	13.2698	8.5738	8.05709
adaptor related protein complex 3 subunit mu 2	AP3M2	ENSG00000070718	11.132	7.77757	9.10777	6.98562	6.10275	8.6182	7.28419	8.90238	13.485	9.18167	13.1554	8.3445
cyclic nucleotide gated channel subunit beta 1	CNGB1	ENSG00000070729	0.226205	0.439257	0.313118	0.500624	0.57797	0.711659	0.857905	0.420681	0.80945	0.759335	0.695338	1.36101
ST6 N-acetylgalactosaminide alpha-2,6-sialyltransferase 2	ST6GALNAC2	ENSG00000070731	33.5109	26.8058	28.9231	35.959	37.331	32.197	34.7951	30.1469	30.982	29.5651	34.7081	32.7843
choline O-acetyltransferase	CHAT	ENSG00000070748	0	0	0.0061	0	0	0.007061	0	0	0.089196	0.046893	0.04104	0
poly(A) binding protein cytoplasmic 1	PABPC1	ENSG00000070756	1112.63	1155.54	1068.55	1233.5	1219.38	1303.71	1235.14	1162.02	1161.94	1230.98	1246.58	1343.17
testis associated actin remodelling kinase 2	TESK2	ENSG00000070759	2.84358	2.40775	1.78954	2.90328	2.40939	3.43163	2.82039	4.57538	2.67364	2.98225	3.76009	2.87018
cilia and flagella associated protein 20	CFAP20	ENSG00000070761	40.3827	38.0907	29.8726	47.7434	41.4483	48.9094	39.4919	37.0683	47.8318	41.9021	47.557	41.1156
casein kinase 2 alpha 2	CSNK2A2	ENSG00000070770	29.2577	25.4785	23.7632	31.1685	30.6425	29.5033	30.7062	30.2488	27.0169	29.3953	30.4906	29.1208
protein tyrosine phosphatase non-receptor type 21	PTPN21	ENSG00000070778	10.8017	12.5971	9.63758	11.205	10.5242	11.1061	11.943	13.9976	11.1204	11.0158	12.622	10.7564
eukaryotic translation initiation factor 2B subunit gamma	EIF2B3	ENSG00000070785	12.4699	13.5303	11.9436	11.2728	10.6634	12.9383	12.0067	11.9767	13.5373	10.3509	12.5852	9.96083
calcium/calmodulin dependent protein kinase II alpha	CAMK2A	ENSG00000070808	0.026588	0.120975	0.167052	0.059289	0.085078	0.034926	0.349644	0	0.069951	0.152686	0.056217	0.026736
treacle ribosome biogenesis factor 1	TCOF1	ENSG00000070814	10.387	7.4579	6.00903	9.68886	7.25668	9.51132	8.04104	7.98366	10.0888	7.98909	7.6702	5.66573
cell division cycle 42	CDC42	ENSG00000070831	292.53	558.523	339.523	490.284	516.763	557.821	499.203	397.039	493.047	531.681	534.758	298.475
oxysterol binding protein like 3	OSBPL3	ENSG00000070882	23.0935	19.4267	17.3457	18.0374	19.4323	20.0886	17.8768	22.6742	15.9506	25.3687	21.405	18.5809
EPH receptor A8	EPHA8	ENSG00000070886	0	0	0.006455	0.007884	0	0.022413	0	0	0	0	0.007108	0.006587
solute carrier family 12 member 3	SLC12A3	ENSG00000070915	0	0	0.015555	0.013104	0	0	0	0.073031	0	0	0	0
RAD18 E3 ubiquitin protein ligase	RAD18	ENSG00000070950	5.36099	5.3476	3.02725	7.48373	4.51703	6.1587	6.26065	5.28702	4.72187	5.73416	4.8951	5.0999
ATPase plasma membrane Ca2+ transporting 1	ATP2B1	ENSG00000070961	22.4481	15.1691	9.8355	22.0202	19.6539	19.9491	21.0635	17.5886	14.0026	19.8445	18.4459	18.748
transient receptor potential cation channel subfamily M member 5	TRPM5	ENSG00000070985	0.010638	0.033891	0.018741	0.027649	0.029771	0	0.020465	0.011938	0.031165	0.035607	0.063194	0.060215
NCK adaptor protein 2	NCK2	ENSG00000071051	55.1901	53.4293	53.2814	59.2594	62.6416	54.9824	57.6486	61.0314	56.0097	64.5583	62.1118	55.5756
mitogen-activated protein kinase kinase kinase kinase 4	MAP4K4	ENSG00000071054	68.6072	62.3484	58.0402	49.9244	53.1998	51.064	56.1001	58.0514	57.0442	56.5312	56.7677	61.211
alpha-1,3-mannosyl-glycoprotein 4-beta-N-acetylglucosaminyltransferase A	MGAT4A	ENSG00000071073	17.1121	17.5694	12.9402	14.816	19.581	15.3507	16.1089	19.624	15.0458	20.1515	18.4048	13.7877
ribosomal protein L31	RPL31	ENSG00000071082	1048.63	1362.72	1327.4	1198.24	1242.79	1230.48	1156.99	1189.59	1427.42	1115.26	1258.41	1044.32
WD repeat domain 1	WDR1	ENSG00000071127	456.842	361.578	435.96	327.26	366.348	289.261	384.081	274.281	360.88	439.556	345.854	539.711
sorting nexin 13	SNX13	ENSG00000071189	28.8456	28.9122	26.7062	32.2117	33.6856	34.3594	29.3709	35.6693	22.3725	28.6697	32.9257	29.8631
membrane spanning 4-domains A12	MS4A12	ENSG00000071203	0	0	0	0	0	0	0	0	0	0	0	0
Rho GTPase activating protein 10	ARHGAP10	ENSG00000071205	6.52902	6.35373	5.65174	6.64148	6.9871	7.54588	6.40486	6.58605	6.28036	6.45441	6.92393	6.4032
ribosomal protein S6 kinase A2	RPS6KA2	ENSG00000071242	18.7844	17.7327	21.2878	21.5613	24.5869	20.4425	21.4855	23.9479	20.3304	25.648	25.4644	23.1192
inhibitor of growth family member 3	ING3	ENSG00000071243	9.42975	9.07142	9.5558	10.3661	10.198	8.89254	9.51357	11.0625	9.95902	8.04567	11.756	9.53979
vasohibin 1	VASH1	ENSG00000071246	0.470488	0.461789	0.377393	1.2484	0.873318	0.997461	0.881305	0.537748	0.578087	0.822573	0.606994	0.727596
LIM and cysteine rich domains 1	LMCD1	ENSG00000071282	2.57954	4.15692	4.30954	2.97073	3.3597	4.5044	2.41371	2.54907	2.45838	2.41692	1.83482	2.02373
BUD23 rRNA methyltransferase and ribosome maturation factor	BUD23	ENSG00000071462	49.8275	50.2609	44.5713	52.8155	45.145	47.3181	47.6813	47.8777	54.2443	54.7397	51.258	44.5958
SEL1L adaptor subunit of SYVN1 ubiquitin ligase	SEL1L	ENSG00000071537	32.3628	29.6795	25.2728	26.4465	27.8612	31.8994	33.2641	30.1138	34.2199	27.4386	29.5582	31.0385
thyroid hormone receptor interactor 13	TRIP13	ENSG00000071539	6.5853	3.26329	5.05247	2.08576	4.03689	1.92865	5.19338	6.62687	5.50885	7.58257	3.19137	3.98559
ATPase H+ transporting accessory protein 1	ATP6AP1	ENSG00000071553	103.911	119.568	107.127	140.806	131.468	137.25	134.422	122.91	126.492	132.812	130.544	113.859
transcription factor 3	TCF3	ENSG00000071564	29.1376	33.0591	30.6181	32.0291	33.6319	34.3176	31.0056	32.6751	28.2374	28.1568	31.3356	30.8044
tribbles pseudokinase 2	TRIB2	ENSG00000071575	17.5065	14.9008	16.3621	14.099	15.5499	12.8032	13.4807	14.1838	12.4132	14.9807	14.0492	15.5615
DAZ associated protein 1	DAZAP1	ENSG00000071626	60.6548	64.7009	59.3211	54.7737	59.0819	54.0363	60.531	51.932	60.0962	56.7494	58.3892	55.881
methyl-CpG binding domain protein 3	MBD3	ENSG00000071655	11.5935	14.6107	13.9484	19.4377	14.8966	16.3954	18.7814	15.1535	15.4104	18.1368	18.6407	13.6338
prolactin releasing hormone	PRLH	ENSG00000071677	0	0	0	0	0	0	0	0	0	0	0	1.22121
helicase like transcription factor	HLTF	ENSG00000071794	9.03194	6.26524	6.03257	7.57967	7.18592	6.58226	7.88092	8.10829	6.0931	7.94435	7.79289	7.29749
family with sequence similarity 50 member A	FAM50A	ENSG00000071859	35.4385	41.0428	41.5408	42.0242	39.2809	41.3706	38.5482	37.5237	40.928	40.4834	40.3652	44.4553
FAM3 metabolism regulating signaling molecule A	FAM3A	ENSG00000071889	13.2221	18.9121	16.5171	17.844	17.9205	16.6042	17.3071	14.5875	18.4388	16.975	19.0065	14.9148
cleavage and polyadenylation specific factor 1	CPSF1	ENSG00000071894	11.1901	18.6052	14.6772	18.657	15.6572	16.8088	13.6974	16.5591	13.2925	19.9102	18.6984	18.1761
myosin IIIB	MYO3B	ENSG00000071909	0.908122	1.0491	1.17207	1.19825	0.821205	1.27274	0.772949	0.966144	1.02722	0.896393	1.20597	1.0025
cytochrome b reductase 1	CYBRD1	ENSG00000071967	5.05447	6.14534	4.7903	8.06117	6.25029	5.94855	7.65177	4.90465	6.04461	6.80314	7.07129	6.15693
cadherin 19	CDH19	ENSG00000071991	1.60655	1.38434	1.90048	0.802242	1.13275	0.600986	0.683725	1.02694	0.995523	1.18921	0.936316	1.28934
programmed cell death 2	PDCD2	ENSG00000071994	38.9326	46.4579	43.6818	45.0599	47.7169	45.5673	44.3293	48.4793	47.6069	40.1069	51.4228	41.3778
solute carrier family 6 member 15	SLC6A15	ENSG00000072041	0.178324	0.401125	0.212009	0.568086	0.517504	1.47436	1.80518	1.46081	0.950934	0.407062	0.85024	0.816205
retinol dehydrogenase 11	RDH11	ENSG00000072042	68.9318	78.4967	81.6256	77.6279	76.8752	76.8108	80.7136	71.6839	71.7937	70.025	77.9445	76.0828
protein kinase cAMP-activated catalytic subunit alpha	PRKACA	ENSG00000072062	57.527	60.1608	55.9564	67.0342	61.327	62.1369	61.4609	61.5649	54.2945	59.9003	65.6068	55.2984
adhesion G protein-coupled receptor L1	ADGRL1	ENSG00000072071	12.4999	12.7981	12.2557	16.5811	14.8857	20.129	17.2945	17.3083	16.5449	13.9381	19.9283	12.4224
secreted phosphoprotein 2	SPP2	ENSG00000072080	0	0	0	0	0	0	0	0	0	0	0	0
actinin alpha 1	ACTN1	ENSG00000072110	117.051	111.6	106.383	91.6854	101.593	97.7538	124.08	95.9244	91.228	92.167	100.734	95.5601
zinc finger FYVE-type containing 26	ZFYVE26	ENSG00000072121	21.9486	12.6625	12.5881	10.8677	20.3313	15.781	17.3741	19.0833	15.2929	13.7016	14.49	24.4121
ribosomal protein S6 kinase A6	RPS6KA6	ENSG00000072133	2.03443	2.81125	2.44812	2.56272	3.40465	1.34448	2.25945	2.00502	1.73751	1.35319	1.44468	8.33658
epsin 2	EPN2	ENSG00000072134	33.164	30.3337	23.9378	21.3156	24.2091	35.6328	21.9547	26.6452	25.4449	32.2325	33.4742	34.2227
protein tyrosine phosphatase non-receptor type 18	PTPN18	ENSG00000072135	23.7466	29.6468	24.7802	34.3997	31.4543	37.9284	29.9274	31.3682	33.2601	35.5378	36.342	31.9621
LIM zinc finger domain containing 2	LIMS2	ENSG00000072163	1.44393	2.41717	1.26892	1.12151	0.696338	2.27786	0.854738	0.577258	1.30584	1.36943	0.845581	1.21736
acid sensing ion channel subunit family member 4	ASIC4	ENSG00000072182	0	0	0	0	0	0	0	0	0	0.035981	0.02971	0
striated muscle enriched protein kinase	SPEG	ENSG00000072195	0.586676	0.796116	1.0395	0.984271	1.77195	1.52277	1.26591	0.894724	0.370576	2.59825	2.11717	1.32083
ligand of numb-protein X 1	LNX1	ENSG00000072201	17.423	19.134	19.365	15.5771	18.7442	19.7648	19.2979	15.5825	14.7596	16.4434	18.1504	13.6506
aldehyde dehydrogenase 3 family member A2	ALDH3A2	ENSG00000072210	145.81	174.768	136.868	197.85	161.142	165.467	148.517	182.982	139.461	174.805	187.146	152.563
transferrin receptor	TFRC	ENSG00000072274	47.2513	46.0787	44.9961	39.7962	47.1346	39.992	44.0854	50.5905	48.7691	52.7611	45.6971	49.1024
sterol regulatory element binding transcription factor 1	SREBF1	ENSG00000072310	73.3219	79.0354	72.7687	60.1386	78.4103	70.3847	66.7521	69.535	52.1732	65.2277	61.1989	71.2248
transient receptor potential cation channel subfamily C member 5	TRPC5	ENSG00000072315	0	0.00312	0	0	0.004112	0	0.005653	0	0.004582	0.006514	0.005701	0.002641
ALF transcription elongation factor 4	AFF4	ENSG00000072364	59.3339	39.6905	53.9458	45.4224	56.3317	52.3449	69.1148	71.24	41.8539	45.8035	53.3493	60.5705
ubiquitin conjugating enzyme E2 D1	UBE2D1	ENSG00000072401	35.3393	22.359	27.0001	31.125	24.6237	16.9453	20.7565	30.4518	13.6959	25.3512	22.8445	38.3399
protein associated with LIN7 1, MAGUK p55 family member	PALS1	ENSG00000072415	21.5551	21.7688	17.7093	25.229	19.1179	20.1064	22.0886	26.2888	14.8584	21.1144	22.8705	21.5169
Rho related BTB domain containing 1	RHOBTB1	ENSG00000072422	4.607	4.05708	3.23365	3.99362	4.21413	3.73622	5.57472	4.56658	3.57803	4.10561	4.16803	4.25631
structural maintenance of chromosomes 1A	SMC1A	ENSG00000072501	45.9096	33.6404	34.5973	43.3353	41.3634	39.6948	44.9252	48.1055	39.7225	47.2031	44.0938	49.882
hydroxysteroid 17-beta dehydrogenase 10	HSD17B10	ENSG00000072506	35.609	47.6723	45.8158	48.6893	46.2501	51.2642	46.9524	43.4153	45.2238	42.1854	48.717	36.7957
microtubule affinity regulating kinase 2	MARK2	ENSG00000072518	49.8982	48.7015	38.791	55.0112	57.7191	49.536	55.7368	55.3549	54.0272	50.5443	57.9224	43.0851
hyaluronan mediated motility receptor	HMMR	ENSG00000072571	0.266555	0.445342	0.257927	0.396556	0.27974	0.167454	0.278089	0.667479	0.675145	0.378608	0.879582	0.532983
checkpoint with forkhead and ring finger domains	CHFR	ENSG00000072609	26.4161	32.8675	27.6419	29.8463	31.6861	25.4383	24.7947	27.0751	31.6467	29.0917	26.2085	24.3067
thyrotropin releasing hormone degrading enzyme	TRHDE	ENSG00000072657	0.173025	0.048119	0.145267	0.257758	0.16774	0.029699	0.468737	0.050852	0.15841	0.073779	0.601016	0.218218
prolyl 4-hydroxylase subunit alpha 2	P4HA2	ENSG00000072682	44.0381	41.4548	42.1453	36.0998	39.7067	40.2336	43.861	36.5444	37.7944	38.2637	38.4118	39.2346
Fc gamma receptor IIb	FCGR2B	ENSG00000072694	0.028597	0	0.025868	0.104143	0	0	0.027507	0	0	0.022302	0	0.026399
nuclear factor of activated T cells 3	NFATC3	ENSG00000072736	10.9058	9.42213	8.43294	12.8111	11.7152	12.7458	12.1592	13.7599	10.1312	12.5564	13.3792	11.6918
tRNA nucleotidyl transferase 1	TRNT1	ENSG00000072756	19.0074	12.9471	10.3217	16.4426	12.8432	14.0924	13.0801	13.6652	13.5031	13.6092	16.0624	18.7957
acyl-CoA dehydrogenase very long chain	ACADVL	ENSG00000072778	112.368	133.786	124.314	146.625	146.609	138.707	170.128	134.129	170.58	142.332	152.543	136.42
serine/threonine kinase 10	STK10	ENSG00000072786	10.0964	6.01185	7.39915	6.18781	9.15083	7.60306	5.91648	6.56225	10.5925	9.10384	10.0644	8.77938
F-box and WD repeat domain containing 11	FBXW11	ENSG00000072803	33.9732	27.3951	25.0517	31.436	36.218	32.237	30.0403	30.1796	27.4909	37.7049	37.1632	31.9472
ArfGAP with coiled-coil, ankyrin repeat and PH domains 1	ACAP1	ENSG00000072818	2.25836	7.37163	7.32018	8.52549	1.53982	5.02525	5.27908	2.69231	4.61674	6.23818	4.51272	5.10991
collapsin response mediator protein 1	CRMP1	ENSG00000072832	0.307969	0.192567	0.276876	0.055738	0.127262	0.211292	0.153768	0.116287	0.210923	0.213879	0.134897	0.120364
EvC ciliary complex subunit 1	EVC	ENSG00000072840	3.40433	3.20217	3.019	3.62139	3.51265	3.43774	3.96925	3.19354	3.05743	3.07258	3.30861	3.20408
derlin 2	DERL2	ENSG00000072849	63.667	69.3192	69.6701	71.0467	73.8602	72.2041	66.3781	72.3617	69.229	67.0231	66.3767	69.2907
SID1 transmembrane family member 1	SIDT1	ENSG00000072858	9.99658	7.75534	7.11217	9.11835	8.73387	8.53212	9.23635	10.4192	7.53003	7.57131	9.51933	7.6609
nudE neurodevelopment protein 1	NDE1	ENSG00000072864	17.8764	15.057	15.421	16.0725	17.6326	17.8232	20.8511	16.842	15.2611	14.416	15.0315	15.6274
inositol 1,4,5-triphosphate receptor associated 1	IRAG1	ENSG00000072952	0.32134	0.201995	0.198967	0.562294	0.729251	0.313715	0.285605	0.290462	0.337625	0.408481	0.276771	0.349999
transmembrane protein 38A	TMEM38A	ENSG00000072954	5.37146	6.52612	5.67495	8.3196	6.50237	7.6495	5.71114	4.9347	6.7718	6.18272	6.8747	5.71097
adaptor related protein complex 1 subunit mu 1	AP1M1	ENSG00000072958	21.9913	24.7308	19.0561	25.0155	22.126	16.7429	24.183	22.2371	21.1464	25.9621	27.3303	18.3644
PVR cell adhesion molecule	PVR	ENSG00000073008	17.7154	18.923	18.9153	15.2599	17.2187	14.6237	17.5376	15.5544	19.029	14.0299	14.1807	16.5168
X-ray repair cross complementing 1	XRCC1	ENSG00000073050	15.1937	15.1293	15.3955	21.9408	17.7418	16.5598	11.8258	14.1462	18.0262	16.0355	17.4356	16.1188
scavenger receptor class B member 1	SCARB1	ENSG00000073060	24.9256	31.642	32.9552	29.1118	29.1786	27.1827	30.2513	24.6121	19.9726	29.9845	28.3894	28.19
cytochrome P450 family 2 subfamily W member 1	CYP2W1	ENSG00000073067	0.016866	0.057985	0.014856	0.072578	0	0.111923	0.032446	0.116901	0.05493	0.060521	0.179964	0
minichromosome maintenance complex component 2	MCM2	ENSG00000073111	2.80726	2.58362	2.27235	2.66169	3.34868	2.60396	3.69859	2.32246	3.24686	2.65278	2.70641	2.32416
Mov10 like RNA helicase 1	MOV10L1	ENSG00000073146	0.009947	0.042255	0.133896	0.032105	0.083445	0.0304	0.090153	0.022327	0.024299	0.146347	0	0.228641
pannexin 2	PANX2	ENSG00000073150	1.64625	1.61987	1.43431	2.38829	2.21631	1.85088	1.96765	1.82512	1.82785	2.40261	2.30766	1.67055
selenoprotein O	SELENOO	ENSG00000073169	4.93285	7.44896	6.67981	8.28885	7.98125	7.28586	7.20172	6.39998	7.74259	8.58226	7.53337	6.24084
tumor protein p63	TP63	ENSG00000073282	20.3145	14.9567	18.4104	18.1573	21.3478	21.3988	23.4002	17.4147	14.1553	19.8122	19.9338	22.5203
alpha kinase 1	ALPK1	ENSG00000073331	10.2946	9.87571	9.34021	10.97	11.9386	10.7454	11.2987	12.3123	11.2671	11.0709	12.6488	11.6545
LLGL scribble cell polarity complex component 2	LLGL2	ENSG00000073350	29.5832	28.5719	30.4661	36.8422	31.0349	30.098	27.8423	33.9969	32.5126	34.9461	33.5656	29.165
phosphodiesterase 8A	PDE8A	ENSG00000073417	13.5053	15.9431	11.5984	12.4673	19.7821	17.4501	13.0149	16.3802	14.209	16.1504	15.8171	17.8567
chloride voltage-gated channel 4	CLCN4	ENSG00000073464	2.67022	1.27711	1.13974	1.76166	1.43488	1.46698	1.58024	1.66897	1.28083	1.66525	1.66655	1.64138
notchless homolog 1	NLE1	ENSG00000073536	3.70483	3.14707	4.29019	4.43031	4.08828	2.71016	3.46798	2.3742	3.68406	4.32976	3.86808	2.97283
succinate dehydrogenase complex flavoprotein subunit A	SDHA	ENSG00000073578	86.3907	91.3548	77.4683	108.47	92.6354	101.346	97.7174	94.1363	91.6611	100.319	98.2497	88.5049
SWI/SNF related, matrix associated, actin dependent regulator of chromatin, subfamily e, member 1	SMARCE1	ENSG00000073584	96.1142	107.311	97.1499	111.176	104.291	115.654	112.386	111.379	115.215	110.017	110.457	107.994
fibronectin type III domain containing 8	FNDC8	ENSG00000073598	0	0	0	0.068231	0	0	0	0	0	0	0.030761	0
gasdermin B	GSDMB	ENSG00000073605	7.50735	10.2312	7.65006	7.79059	9.5703	8.55359	7.51703	9.69615	9.17368	9.64619	10.0757	8.56835
lysine demethylase 5A	KDM5A	ENSG00000073614	39.5559	26.7077	22.9579	30.6297	36.5605	38.7553	32.1652	39.5806	26.2728	32.0914	35.2461	34.7208
ADAM metallopeptidase domain 11	ADAM11	ENSG00000073670	0	0.014229	0.023606	0.00947	0	0	0.015405	0.009879	0	0	0	0
protein phosphatase 2 regulatory subunit B''alpha	PPP2R3A	ENSG00000073711	8.2082	6.60739	6.23456	8.73989	6.25451	8.23395	7.6458	9.45079	6.45189	7.58651	7.79772	7.31209
FERM domain containing kindlin 2	FERMT2	ENSG00000073712	4.15981	3.75524	4.28357	3.49362	3.58744	4.36851	3.4005	3.9661	4.02693	2.73196	3.33203	3.76864
ATP binding cassette subfamily B member 11	ABCB11	ENSG00000073734	1.14822	0.948496	1.01873	1.16142	1.17291	0.973799	1.10111	1.73689	0.827934	0.73016	1.53041	1.00867
dehydrogenase/reductase 9	DHRS9	ENSG00000073737	356.673	388.061	370.137	368.659	375.574	387.491	383.423	389.691	405.408	364.865	378.893	326.486
CD5 molecule like	CD5L	ENSG00000073754	0	0	0	0	0	0	0	0	0	0	0	0
prostaglandin-endoperoxide synthase 2	PTGS2	ENSG00000073756	185.612	122.575	180.287	82.6517	182.101	72.8335	108.813	119.648	107.707	86.461	78.9583	183.297
insulin like growth factor 2 mRNA binding protein 2	IGF2BP2	ENSG00000073792	48.3854	43.0823	33.1877	34.7274	34.3875	36.1188	36.0116	42.5955	45.3465	38.4182	35.7265	49.5927
mitogen-activated protein kinase kinase kinase 13	MAP3K13	ENSG00000073803	53.6641	53.884	52.2001	54.648	56.1782	43.3326	54.7789	60.0649	48.5143	46.6945	57.951	55.93
ST6 beta-galactoside alpha-2,6-sialyltransferase 1	ST6GAL1	ENSG00000073849	90.6464	103.266	81.8302	100.457	102.792	120.803	104.07	121.36	98.8743	114.77	120.677	95.3982
T-box transcription factor 21	TBX21	ENSG00000073861	0	0	0	0.016115	0	0	0	0	0	0	0	0.026931
FRY microtubule binding protein	FRY	ENSG00000073910	8.10995	12.0246	8.72006	13.1925	8.52035	7.64202	9.17957	11.4275	9.85431	9.6954	9.54914	9.07915
phosphatidylinositol binding clathrin assembly protein	PICALM	ENSG00000073921	181.384	138.569	129.454	151.621	145.984	129.614	150.327	158.403	116.94	146.728	132.064	168.681
N-ethylmaleimide sensitive factor, vesicle fusing ATPase	NSF	ENSG00000073969	54.5974	51.252	43.8874	57.9739	56.5854	58.6292	57.7674	56.6162	51.5679	57.2671	59.3873	52.1617
GLI family zinc finger 2	GLI2	ENSG00000074047	0.319715	0.493164	0.387079	0.428644	0.424866	0.823843	0.484769	0.210725	0.334707	0.340373	0.452475	0.458186
cytoplasmic linker associated protein 1	CLASP1	ENSG00000074054	21.88	13.232	11.3294	20.2755	18.2294	14.8632	19.384	17.0442	13.6751	13.5232	15.5238	15.6377
mitochondrial ribosomal protein S34	MRPS34	ENSG00000074071	48.7124	54.3718	53.8148	62.0105	50.296	55.4316	56.1527	55.6954	61.0722	59.1224	60.6131	48.2019
notch receptor 3	NOTCH3	ENSG00000074181	23.4691	19.9353	22.2034	36.5074	32.5894	24.4332	32.4159	29.1757	21.9393	20.5233	27.5934	24.9463
chloride nucleotide-sensitive channel 1A	CLNS1A	ENSG00000074201	120.646	144.899	130.699	135.44	132.976	152.323	132.784	118.468	136.206	136.305	135.444	126.384
protein phosphatase 2 regulatory subunit Bgamma	PPP2R2C	ENSG00000074211	4.05614	5.21052	2.72986	4.57462	4.3926	4.8271	4.71033	4.15003	5.95749	3.01641	4.38304	2.10894
TEA domain transcription factor 2	TEAD2	ENSG00000074219	6.88814	8.20288	9.04707	16.4681	8.85408	10.886	10.6982	9.93988	8.54492	7.22504	8.03657	10.7461
embryonic ectoderm development	EED	ENSG00000074266	14.2784	17.6863	13.8598	18.3429	17.8336	16.8463	15.9578	17.3257	14.5688	16.1348	17.4667	14.97
cadherin related family member 2	CDHR2	ENSG00000074276	0.147691	0.029649	0.032791	0.070085	0.080369	0.028465	0.195699	0.041776	0.50251	0.227361	0.135414	0.108761
synuclein beta	SNCB	ENSG00000074317	0.030843	0	0	0.248977	0.485747	0.031447	0	0	0.094217	0.033477	0	0
tumor susceptibility 101	TSG101	ENSG00000074319	94.5897	116.772	101.063	90.5881	100.429	102.32	86.9416	118.304	94.8166	103.825	111.506	113.548
nuclear cap binding subunit 3	NCBP3	ENSG00000074356	21.4552	19.5134	23.7822	31.317	30.2113	15.788	24.047	27.3512	31.2311	20.5353	19.4379	27.7384
ATPase sarcoplasmic/endoplasmic reticulum Ca2+ transporting 3	ATP2A3	ENSG00000074370	4.7332	6.66017	3.17134	5.87526	5.69505	7.04051	4.78431	5.61993	5.00292	7.47518	6.63911	4.36868
carbonic anhydrase 12	CA12	ENSG00000074410	7.79279	5.74623	7.15064	11.939	13.0536	16.1804	15.8255	13.7762	9.05894	12.2304	13.3267	12.7822
monoglyceride lipase	MGLL	ENSG00000074416	14.7686	15.5739	12.9564	14.386	12.2135	11.8436	15.1007	18.8097	28.2498	12.4928	31.7528	25.0218
netrin 4	NTN4	ENSG00000074527	113.723	106.801	124.052	114.016	116.072	118.795	111.583	118.33	125.967	108.177	111.759	129.644
BCS1 homolog, ubiquinol-cytochrome c reductase complex chaperone	BCS1L	ENSG00000074582	7.05345	8.20943	11.1985	8.08175	6.63623	13.2598	9.95566	13.0333	13.2389	8.4154	9.07991	7.83565
NUAK family kinase 1	NUAK1	ENSG00000074590	13.1428	13.1622	9.79294	10.9142	9.15846	10.47	9.73415	10.711	9.16201	9.56063	8.46542	8.64005
dipeptidyl peptidase 8	DPP8	ENSG00000074603	18.0136	16.8791	14.307	17.6957	17.2368	18.3524	17.8537	19.6087	13.8082	16.934	18.6253	16.8466
solute carrier family 24 member 1	SLC24A1	ENSG00000074621	8.1813	4.55855	4.12176	8.00413	15.105	12.4561	7.7756	15.9199	5.10774	15.0632	6.47914	7.47773
zinc finger protein 532	ZNF532	ENSG00000074657	18.2532	16.7056	13.9789	18.5369	14.3344	17.6335	17.6866	13.7876	14.9518	15.7389	14.8038	18.4295
scavenger receptor class F member 1	SCARF1	ENSG00000074660	0.0571	0.036598	0.049777	0.072954	0.063258	0.081562	0.010871	0.032041	0.055214	0.06329	0.027695	0.040509
lectin, mannose binding 1	LMAN1	ENSG00000074695	80.7566	72.6173	63.8427	89.9614	85.4623	93.0329	91.2324	99.5825	82.8481	87.841	98.1705	92.9952
3-hydroxyacyl-CoA dehydratase 3	HACD3	ENSG00000074696	52.6171	57.124	53.3828	62.3081	60.4246	65.1107	65.0214	64.1566	60.7406	64.5576	68.064	59.3376
interaction protein for cytohesin exchange factors 1	IPCEF1	ENSG00000074706	1.52073	0.409199	0.78347	0.441695	0.508806	1.00347	0.716679	0.853804	2.07958	0.487249	1.10596	0.573709
zinc finger ZZ-type and EF-hand domain containing 1	ZZEF1	ENSG00000074755	12.9245	7.82928	11.118	15.0632	13.0558	10.9095	10.9411	10.9441	10.8335	12.0248	13.1613	11.123
NADPH oxidase 3	NOX3	ENSG00000074771	0	0	0	0.021731	0	0	0	0	0	0	0	0
enolase 1	ENO1	ENSG00000074800	688.662	780.467	736.553	695.195	714.824	737.223	754.139	647.634	701.62	690.794	705.443	646.577
solute carrier family 12 member 1	SLC12A1	ENSG00000074803	0.004178	0.143283	0	0.016866	0	0	0	0	0	0.008777	0.007662	0
myeloid derived growth factor	MYDGF	ENSG00000074842	63.86	81.4025	85.7761	83.5403	80.7551	75.6409	80.9323	74.045	80.8043	84.0492	82.293	74.967
anoctamin 8	ANO8	ENSG00000074855	3.36287	3.62577	3.7758	4.86214	4.02093	4.03879	4.94621	4.07352	3.99132	4.9615	4.91251	3.78294
tubulin epsilon 1	TUBE1	ENSG00000074935	7.37694	6.50677	4.62264	7.19085	7.91793	8.53605	6.19566	8.33255	6.87636	5.92162	7.11529	6.39727
Rho guanine nucleotide exchange factor 10 like	ARHGEF10L	ENSG00000074964	12.234	14.2683	12.548	13.2339	14.2969	16.3731	18.4693	17.5081	13.299	16.3971	10.6577	12.1144
TXK tyrosine kinase	TXK	ENSG00000074966	0.082417	0.027923	0	0.078487	0.175273	0	0.046015	0.033896	0.019475	0.040431	0.06876	0
WSC domain containing 2	WSCD2	ENSG00000075035	0	0	0.006234	0	0.02978	0	0	0	0.148143	0	0	0.097756
potassium voltage-gated channel subfamily Q member 2	KCNQ2	ENSG00000075043	0	0	17.6174	0	0.13971	0.003975	0.011251	0.11205	0.003562	0.033049	0.077394	0.048948
tachykinin receptor 2	TACR2	ENSG00000075073	0.046907	0.099625	0.020659	0.025232	0.164089	0	0.045119	0.026321	0.057289	0.015713	0.159256	0
actin related protein 6	ACTR6	ENSG00000075089	17.9312	16.4168	13.5098	16.8915	14.7967	16.2488	17.0773	19.8896	14.0191	18.7552	18.3812	16.0878
TIMELESS interacting protein	TIPIN	ENSG00000075131	4.53033	3.85415	3.8267	4.27203	3.8845	3.7103	3.48174	4.16391	3.95263	4.01188	4.78571	3.23387
sorcin	SRI	ENSG00000075142	231.157	253.78	230.609	268.16	233.913	263.659	230.151	237.232	262.182	250.523	266.84	238.497
eukaryotic translation initiation factor 4 gamma 3	EIF4G3	ENSG00000075151	37.6897	26.7583	23.4428	32.2192	30.4661	33.0901	33.4886	35.7341	28.8739	34.8351	35.2224	34.1725
nucleoporin 37	NUP37	ENSG00000075188	24.2206	23.9369	21.4949	20.4711	22.7144	20.2433	20.1685	20.4377	21.0929	24.5301	23.9584	16.3165
semaphorin 3A	SEMA3A	ENSG00000075213	29.4888	24.5685	25.8996	22.3553	23.3089	29.7537	23.6393	18.9995	20.0171	25.7635	25.3995	26.6806
G2 and S-phase expressed 1	GTSE1	ENSG00000075218	0.012786	0.067893	0.067579	0.150082	0.017892	0.085136	0.036898	0.100448	0.062467	0.314042	0.012403	0.072974
semaphorin 3C	SEMA3C	ENSG00000075223	154.472	132.544	137.157	119.319	149.784	122.387	139.372	141.149	129.765	129.955	133.671	137.678
tetratricopeptide repeat domain 38	TTC38	ENSG00000075234	9.28609	12.9583	10.6605	11.1209	10.504	9.66879	9.71438	10.1134	10.2886	11.1775	9.53842	9.57558
acetyl-CoA acetyltransferase 1	ACAT1	ENSG00000075239	19.8135	28.1445	16.6253	21.4561	15.57	20.1459	18.8786	19.7534	21.0024	19.2385	24.797	18.849
GRAM domain containing 4	GRAMD4	ENSG00000075240	46.3677	57.3278	40.9987	64.9289	45.5602	41.1696	55.933	55.1401	40.1515	45.225	47.2784	48.0141
cadherin EGF LAG seven-pass G-type receptor 1	CELSR1	ENSG00000075275	35.2962	23.1712	27.5178	41.896	39.201	38.3517	36.1647	37.5527	27.2674	39.2706	40.2938	34.9733
Wnt family member 8B	WNT8B	ENSG00000075290	0.055352	0.156749	0.016253	0.0397	0.025818	0.131681	0.088737	0.062119	0.045069	0.061352	0.071592	0.066347
zinc finger protein 638	ZNF638	ENSG00000075292	49.8541	30.6277	30.3227	34.9957	42.8852	43.6921	36.2384	43.6416	37.1246	41.5687	41.9366	41.8101
solute carrier family 25 member 40	SLC25A40	ENSG00000075303	12.8104	10.9125	8.4217	12.4079	12.7346	16.0369	13.3642	16.8298	10.8673	10.7245	12.3194	10.6423
translocase of inner mitochondrial membrane 21	TIMM21	ENSG00000075336	33.1822	36.2721	30.9577	36.1174	32.6481	34.9274	34.7851	36.2194	30.9806	38.5748	34.912	29.7836
adducin 2	ADD2	ENSG00000075340	0.003913	0.004105	0.014785	0.004159	0.147285	0	0	0	0.040727	0	0.00375	0
fibroblast growth factor 4	FGF4	ENSG00000075388	0	0	0	0	0.016775	0.116056	0	0	0	0	0.011629	0.010777
RAS protein activator like 2	RASAL2	ENSG00000075391	16.4627	10.785	12.6037	12.5895	12.2156	11.1201	13.7452	13.8501	10.7517	11.4846	12.7067	13.353
VPS9 domain containing 1	VPS9D1	ENSG00000075399	6.65	6.33693	5.13229	8.29835	6.57066	9.8198	10.3411	8.39577	8.57761	8.67395	9.2898	7.66287
zinc finger protein 37A	ZNF37A	ENSG00000075407	5.43239	4.31202	3.85486	5.06679	4.58601	4.74608	5.06138	5.42205	4.02736	4.73006	5.02781	4.84218
microtubule affinity regulating kinase 3	MARK3	ENSG00000075413	28.9415	26.639	25.5423	33.3226	37.1543	33.857	37.8166	34.5943	29.2227	29.3336	36.6062	38.6591
solute carrier family 25 member 3	SLC25A3	ENSG00000075415	320.356	352.144	331.906	407.932	381.478	401.527	374.764	352.558	342.279	372.387	356.751	317.139
fibronectin type III domain containing 3B	FNDC3B	ENSG00000075420	129.764	94.3917	110.049	91.0996	111.052	94.9303	114.361	103.428	95.3662	96.7993	87.2182	137.706
FOS like 2, AP-1 transcription factor subunit	FOSL2	ENSG00000075426	39.5855	34.7702	35.4902	49.2484	44.9985	43.3921	49.6457	42.3792	39.4313	44.1792	42.3422	45.3438
calcium voltage-gated channel auxiliary subunit gamma 5	CACNG5	ENSG00000075429	0	0	0	0	0	0.00345	0	0	0.002756	0.003751	0.003283	0.046137
calcium voltage-gated channel auxiliary subunit gamma 4	CACNG4	ENSG00000075461	3.64866	2.46066	1.56082	2.52667	2.42072	1.8814	2.04728	3.05928	3.38062	2.67286	3.14273	2.2527
FRY like transcription coactivator	FRYL	ENSG00000075539	27.7107	17.657	20.0033	20.327	21.6137	22.0965	28.0205	20.7126	19.2362	23.0417	27.8077	20.7044
transmembrane protein 131	TMEM131	ENSG00000075568	30.4912	27.0123	22.8806	33.0075	20.4641	21.2684	26.8352	23.7944	20.9842	28.1774	27.2008	24.9558
fascin actin-bundling protein 1	FSCN1	ENSG00000075618	29.2417	29.9673	27.3582	23.2366	27.3459	21.6116	30.5828	19.6705	17.0823	19.5949	21.0283	16.9611
actin beta	ACTB	ENSG00000075624	3595.83	2986.95	3048.38	2439.71	2678.93	2236.61	2867.7	2500.15	2339.67	2555.71	2441.69	2830.11
molybdenum cofactor sulfurase	MOCOS	ENSG00000075643	20.4124	17.6009	14.1865	19.7816	18.7477	18.1876	18.2607	21.6421	14.5388	17.4533	16.2765	18.7887
phospholipase D1	PLD1	ENSG00000075651	36.6146	34.3464	27.6464	36.3992	30.3214	33.3877	36.5645	35.9233	30.5959	33.3006	31.1057	35.4179
ATPase H+/K+ transporting non-gastric alpha2 subunit	ATP12A	ENSG00000075673	13.0499	11.8671	12.9592	14.13	19.3067	18.1002	22.2888	21.0526	16.53	13.7654	14.805	12.5631
WD repeat domain 62	WDR62	ENSG00000075702	0.181401	0.191212	0.186974	0.164529	0.565235	0.457237	0.099835	0.488795	0.876303	0.282711	0.381437	0.501382
discs large MAGUK scaffold protein 1	DLG1	ENSG00000075711	97.8435	82.8656	82.9955	81.5412	86.7353	83.2958	90.4439	95.3006	77.3244	80.7524	90.2917	100.04
RAB7A, member RAS oncogene family	RAB7A	ENSG00000075785	377.575	346.925	351.639	347.707	354.261	344.285	329.754	307.667	341.348	338.131	357.164	443.653
B cell receptor associated protein 29	BCAP29	ENSG00000075790	64.1648	46.745	69.7202	59.7128	57.7554	87.728	67.7771	59.69	43.0229	63.5993	132.731	66.8781
SEC31 homolog B, COPII coat complex component	SEC31B	ENSG00000075826	0.051462	0.03386	0.030041	0.207614	0.044615	0.270607	0.085444	0.019938	0.03197	0.070681	0.061661	0.015971
spliceosome associated factor 3, U4/U6 recycling protein	SART3	ENSG00000075856	18.7417	17.0456	14.2486	17.8348	19.846	16.4989	23.758	20.0923	17.5167	23.8167	18.4639	17.5507
Rho GTPase activating protein 15	ARHGAP15	ENSG00000075884	0.116784	0	0	0.063506	0	0.131473	0.040208	0	0	0	0	0
tubulin alpha 3d	TUBA3D	ENSG00000075886	0	0	0	0	0	0	0	0	0	0	0	0
paired box 2	PAX2	ENSG00000075891	0	0.009753	0	0	0	0	0.011422	0	0	0.039483	0.011518	0.008014
exosome component 7	EXOSC7	ENSG00000075914	16.2139	23.6797	20.3482	21.9054	20.1421	23.0894	17.6646	19.3615	19.532	21.3233	23.2136	18.0408
kinesin associated protein 3	KIFAP3	ENSG00000075945	20.1965	16.3603	12.8391	17.5003	16.5531	16.451	15.8372	17.0707	15.2799	18.1266	19.3522	15.7799
makorin ring finger protein 2	MKRN2	ENSG00000075975	12.5139	16.0314	13.5337	15.9453	14.3643	15.0873	16.3461	16.6558	16.171	13.2126	17.3085	13.6381
minichromosome maintenance complex component 6	MCM6	ENSG00000076003	2.14481	2.03402	1.62567	1.8245	1.81468	2.01386	1.98631	1.92562	2.90714	1.91289	2.16869	1.63219
RNA exonuclease 2	REXO2	ENSG00000076043	87.5754	95.8619	95.1385	93.5981	82.279	97.8423	89.7793	92.6022	91.3308	84.2338	93.639	90.4581
RNA binding motif protein 7	RBM7	ENSG00000076053	47.7137	52.6008	43.6944	46.0737	53.6997	51.439	51.3581	51.1326	45.0186	57.0676	55.9212	55.1631
RNA binding motif single stranded interacting protein 2	RBMS2	ENSG00000076067	38.183	34.4618	35.8463	38.6463	38.0389	41.1551	40.5994	40.1777	36.9794	36.0273	37.9733	44.2285
bromodomain adjacent to zinc finger domain 2A	BAZ2A	ENSG00000076108	76.4277	47.9405	54.0439	63.5528	63.5961	65.8751	68.6665	52.417	58.208	57.1446	63.7863	67.9529
protein tyrosine phosphatase non-receptor type 23	PTPN23	ENSG00000076201	15.3687	12.9812	12.6753	16.1262	14.0073	13.3358	17.7977	14.1244	14.3214	15.3907	14.9641	13.1069
mutL homolog 1	MLH1	ENSG00000076242	22.9209	18.4224	18.3372	19.1873	20.9889	21.4947	18.491	17.491	21.0492	24.2844	20.4664	18.371
uracil DNA glycosylase	UNG	ENSG00000076248	13.0405	13.5884	13.039	14.4395	13.5256	16.0361	15.2865	14.1354	13.705	14.3883	14.4855	14.0091
flavin containing dimethylaniline monoxygenase 4	FMO4	ENSG00000076258	6.1462	5.48725	4.31823	5.53666	7.50808	6.51384	6.99763	7.06531	4.89213	7.60988	6.51428	6.18395
kelch like family member 20	KLHL20	ENSG00000076321	13.3445	17.1485	12.7774	16.2286	12.0393	16.303	16.8527	14.8189	12.7208	14.5436	15.6382	14.201
regulator of G protein signaling 11	RGS11	ENSG00000076344	0	0.066209	0.0155	0.009297	0	0.087472	0.016925	0	0.110917	0	0.036568	0
solute carrier family 46 member 1	SLC46A1	ENSG00000076351	4.67117	4.36867	2.2505	3.37462	5.90544	3.07135	4.74669	3.15286	3.27527	3.85729	5.37645	4.22152
plexin A2	PLXNA2	ENSG00000076356	3.43614	2.94419	2.32126	2.96877	3.90251	2.73903	4.16488	3.34833	2.24198	2.76438	4.99881	2.82833
sperm associated antigen 5	SPAG5	ENSG00000076382	0.9282	1.59298	1.57328	2.45052	0.691438	1.69973	1.18697	0.878217	1.90757	1.13695	2.38782	1.50648
ankyrin repeat domain 13A	ANKRD13A	ENSG00000076513	65.1297	60.7833	51.0571	67.9976	65.2608	70.1017	68.275	72.0324	63.0858	71.8995	76.7942	66.1246
tumor protein D52	TPD52	ENSG00000076554	64.57	67.6162	62.346	74.5565	78.8684	81.0288	73.6915	78.9534	69.3335	89.316	92.5235	72.4218
TPD52-MRPS28 readthrough	TPD52	ENSG00000076554	64.57	67.6162	62.346	74.5565	78.8684	81.0288	73.6915	78.9534	69.3335	89.316	92.5235	72.4218
acetyl-CoA carboxylase beta	ACACB	ENSG00000076555	1.49726	2.53906	0.796638	2.45607	3.46378	1.20785	1.38752	2.44256	1.23907	1.51467	2.03949	2.05191
TNF receptor associated factor 4	TRAF4	ENSG00000076604	54.6166	61.8938	61.9723	63.7911	57.8736	56.3245	59.1504	53.1589	62.8112	67.9033	62.354	63.7354
phosphoprotein membrane anchor with glycosphingolipid microdomains 1	PAG1	ENSG00000076641	0.679327	1.26265	0.554399	0.945798	1.04548	0.797868	1.91476	0.64279	0.539571	0.586867	0.558841	0.817263
G-patch domain containing 1	GPATCH1	ENSG00000076650	4.72291	5.15921	4.53608	5.24113	4.70959	4.73681	4.7889	4.71776	4.82268	4.99061	5.36348	5.09606
intercellular adhesion molecule 3	ICAM3	ENSG00000076662	4.93156	6.75709	6.46676	6.79297	7.00166	5.96732	6.25116	6.72066	6.39874	6.85572	5.22551	4.64526
5'-nucleotidase, cytosolic II	NT5C2	ENSG00000076685	101.88	101.882	87.0445	95.4801	98.0666	98.8902	106.285	108.093	106.641	94.8259	107.085	92.6123
melanoma cell adhesion molecule	MCAM	ENSG00000076706	10.2532	6.01822	7.21797	7.26114	7.55073	9.45326	15.4341	6.7401	11.1368	8.62879	10.7125	7.42511
glypican 4	GPC4	ENSG00000076716	4.28932	3.37295	3.29461	4.60662	4.61052	4.4716	4.98959	4.70545	3.87921	4.5075	4.40561	4.66992
muscleblind like splicing regulator 3	MBNL3	ENSG00000076770	5.27008	3.60079	3.21212	4.35149	3.92536	3.74136	3.89733	5.68828	3.73616	3.8739	4.61479	4.60948
calmodulin regulated spectrin associated protein family member 3	CAMSAP3	ENSG00000076826	13.6495	6.66401	7.66665	14.6365	10.8355	8.76273	10.5851	9.11463	12.9105	12.3556	14.637	7.89478
RAP1 GTPase activating protein	RAP1GAP	ENSG00000076864	1.66593	2.09213	1.24365	2.03283	1.64768	1.92515	1.43158	1.57633	1.96344	2.15645	1.91559	0.94455
XPA binding protein 2	XAB2	ENSG00000076924	9.80316	11.3949	9.14354	13.2154	12.8874	12.4709	13.7205	11.5089	12.1521	13.0501	12.4592	10.8918
Rho guanine nucleotide exchange factor 1	ARHGEF1	ENSG00000076928	10.9032	12.7437	8.64162	10.7277	11.149	11.7905	10.3329	9.8613	11.5046	12.723	11.1346	8.23407
syntaxin binding protein 2	STXBP2	ENSG00000076944	40.8654	47.0262	43.9483	52.2359	46.415	43.9352	43.366	46.8379	47.6697	61.4233	48.0232	43.1478
mitogen-activated protein kinase kinase 7	MAP2K7	ENSG00000076984	14.0642	10.0968	8.74321	11.0977	9.04324	10.7493	10.9951	10.2915	10.2892	10.4819	11.4164	8.56324
nicotinamide riboside kinase 2	NMRK2	ENSG00000077009	0	0	0	0	0	0	0	0	0	0.087139	0	0
diacylglycerol kinase delta	DGKD	ENSG00000077044	8.61466	2.54229	2.09686	6.34957	2.1262	2.79543	3.14079	2.94692	1.85621	6.30716	2.48716	9.49436
cortactin binding protein 2	CTTNBP2	ENSG00000077063	1.04851	0.732622	0.695309	0.968941	0.776417	0.843046	0.943342	0.793457	0.597806	0.90883	0.864624	1.05006
actin like 6B	ACTL6B	ENSG00000077080	0	0	0	0	0	0	0	0	0	0	0.048635	0
retinoic acid receptor beta	RARB	ENSG00000077092	31.4892	28.3544	31.2396	33.3282	31.9764	34.8696	34.237	31.5878	27.808	32.5763	30.8302	35.125
DNA topoisomerase II beta	TOP2B	ENSG00000077097	74.371	54.2487	49.2094	53.1917	47.2483	67.4263	47.826	69.9247	36.1468	59.9075	48.2226	49.2678
transmembrane 9 superfamily member 3	TM9SF3	ENSG00000077147	232.428	163.158	172.171	216.087	203.256	166.145	187.215	247.492	114.636	203.614	160.573	220.775
nuclear factor kappa B subunit 2	NFKB2	ENSG00000077150	40.935	39.1004	42.8375	37.1857	59.3851	35.4033	43.2328	54.8955	51.6057	60.6069	39.2768	49.6379
ubiquitin conjugating enzyme E2 T	UBE2T	ENSG00000077152	6.42352	6.07519	6.32687	6.38709	5.8532	6.94448	7.08875	6.97598	6.79657	7.50916	9.96763	5.68854
protein phosphatase 1 regulatory subunit 12B	PPP1R12B	ENSG00000077157	13.4916	14.3221	12.033	16.2938	12.0187	15.0093	12.0148	13.976	12.0335	16.5781	16.6043	14.3932
DnaJ heat shock protein family (Hsp40) member C10	DNAJC10	ENSG00000077232	81.7547	55.6079	47.0286	70.1518	62.7503	55.9592	69.5089	83.8045	48.5734	67.6231	59.2601	64.153
general transcription factor IIIC subunit 1	GTF3C1	ENSG00000077235	49.9942	40.5831	43.1709	46.4054	37.4576	44.0513	52.3268	43.5257	44.6841	38.3166	41.3494	43.6169
interleukin 4 receptor	IL4R	ENSG00000077238	51.69	60.5424	63.3774	68.6459	64.7561	68.3617	73.5958	61.5662	62.3712	68.2332	65.4785	66.4899
ubiquitin specific peptidase 33	USP33	ENSG00000077254	25.1088	24.2225	21.7148	23.5071	24.5706	23.5198	24.739	29.3355	21.6549	25.3176	26.0476	26.9848
p21 (RAC1) activated kinase 3	PAK3	ENSG00000077264	0.011811	0	0	0	0.016527	0.01848	0.011373	0.013255	0	0.004364	0.017582	0.007079
calpain 6	CAPN6	ENSG00000077274	0.174443	0.067843	0.121929	0.148916	0.059596	0.119415	0.163869	0.131442	0.130044	0.129819	0.165259	0.124483
doublecortin	DCX	ENSG00000077279	0.008063	0	0	0.033779	0	0.00411	0.005686	0.017618	0.033086	0	0.005734	0.007249
small nuclear ribonucleoprotein polypeptide A	SNRPA	ENSG00000077312	29.4605	33.1473	38.5682	36.2064	30.8327	34.0274	30.2006	31.3167	26.2943	29.0699	20.638	36.4845
sperm associated antigen 6	SPAG6	ENSG00000077327	62.1082	51.2961	36.6367	51.4815	45.1252	41.2802	34.5895	58.1607	45.6738	54.964	59.8003	53.634
exosome component 5	EXOSC5	ENSG00000077348	3.95014	6.0547	5.20772	4.72457	5.90108	5.24076	4.15918	4.89125	6.22443	5.34737	4.4866	4.00084
dynein cytoplasmic 1 intermediate chain 2	DYNC1I2	ENSG00000077380	99.4694	103.567	94.6414	90.9876	100.077	108.691	101.346	102.696	103.555	103.941	109.342	100.742
amyloid beta precursor protein binding family B member 1 interacting protein	APBB1IP	ENSG00000077420	0.029329	0	0	0.015777	0	0	0	0.031051	0	0.032508	0	0
leucine rich repeats and calponin homology domain containing 4	LRCH4	ENSG00000077454	15.017	18.4265	15.8861	19.1848	20.1376	19.0499	21.2306	17.7508	17.7392	19.4216	18.7462	16.8559
family with sequence similarity 76 member B	FAM76B	ENSG00000077458	6.48638	5.62252	6.3472	8.92584	4.98086	7.9957	11.6695	12.7342	4.62035	12.4513	13.0437	8.94883
sirtuin 6	SIRT6	ENSG00000077463	7.06236	7.95041	8.26662	8.87981	9.43106	7.52307	8.85409	8.89309	11.3002	8.30022	8.4866	7.73593
tyrosinase	TYR	ENSG00000077498	0	0	0.016988	0	0	0	0	0	0	0	0	0
DNA polymerase delta 3, accessory subunit	POLD3	ENSG00000077514	12.3611	11.1696	9.23273	13.2779	9.96083	9.64945	11.3123	12.0076	17.0381	10.8679	11.6489	10.5665
actinin alpha 2	ACTN2	ENSG00000077522	0.108695	0	0.024652	0.016453	0.01697	0	0	0.014445	0	0	0.031996	0.015627
capping actin protein of muscle Z-line subunit beta	CAPZB	ENSG00000077549	232.731	286.535	248.204	265.329	268.256	270.295	292.128	251.233	276.867	262.404	252.628	219.611
G protein-coupled receptor 137B	GPR137B	ENSG00000077585	29.8976	29.1185	27.1218	29.7905	31.0586	29.6029	30.5177	30.1166	26.3072	31.4511	27.4307	29.1891
N-acetylated alpha-linked acidic dipeptidase 2	NAALAD2	ENSG00000077616	0.025095	0	0	0.01169	0	0.039632	0	0.014677	0.063581	0.067072	0.289733	0.154813
jade family PHD finger 1	JADE1	ENSG00000077684	4.54658	3.76899	2.68837	4.56485	3.14769	4.44381	3.74228	4.46295	3.37373	3.92041	4.73478	3.737
solute carrier family 25 member 43	SLC25A43	ENSG00000077713	6.55753	6.79536	4.36072	4.11435	4.97794	5.1936	5.40145	5.12592	5.06382	5.57598	3.78488	4.70463
ubiquitin conjugating enzyme E2 A	UBE2A	ENSG00000077721	75.5719	77.4126	81.7378	82.4005	81.0802	86.227	75.3563	87.7453	81.2193	75.1224	84.2299	86.9145
fibroblast growth factor receptor 1	FGFR1	ENSG00000077782	0.907657	1.0007	3.16466	0.714462	1.58219	1.5465	0.971554	1.70466	2.02368	1.11933	1.6126	1.28408
FKBP prolyl isomerase family member 6 (inactive)	FKBP6	ENSG00000077800	0.348581	0.367647	0.284525	0.421116	0.209973	0.491971	0.389983	0.336659	0.047581	0.304722	0.198253	0.344839
structural maintenance of chromosomes 1B	SMC1B	ENSG00000077935	0	0	0	0	0	0.021045	0.039709	0.011582	0.02521	0.022878	0.020071	0.027834
fibulin 1	FBLN1	ENSG00000077942	88.0961	86.5676	87.1032	112.384	98.8127	101.825	116.813	96.4936	92.0182	102.058	92.4512	90.9598
integrin subunit alpha 8	ITGA8	ENSG00000077943	0	0	0	0	0	0	0	0	0	0	0	0.004989
cystatin F	CST7	ENSG00000077984	0	0	0	0	0	0.111167	0	0	0	0	0	0.04901
microtubule associated protein 2	MAP2	ENSG00000078018	3.49478	3.44859	2.46035	2.96928	2.42883	3.18891	4.01423	3.74591	2.9807	4.2457	3.31259	2.39069
protein inhibitor of activated STAT 2	PIAS2	ENSG00000078043	13.8736	16.0972	10.4993	12.3026	15.5923	16.2665	15.8998	14.3882	10.3017	11.9378	12.423	12.8989
amphiphysin	AMPH	ENSG00000078053	0.13278	0.137157	0.131245	0.090904	0.084453	0.123071	0.092888	0.067733	0.019657	0.093656	0.228696	0.810329
A-Raf proto-oncogene, serine/threonine kinase	ARAF	ENSG00000078061	25.7935	29.8552	26.0691	32.3449	30.5351	32.1568	32.7603	31.1607	29.155	32.3622	30.623	27.0379
methylcrotonyl-CoA carboxylase subunit 1	MCCC1	ENSG00000078070	12.9835	13.564	13.18	16.0977	13.7377	14.1665	14.8355	15.5366	12.6682	13.9115	20.2134	13.451
lysosomal associated membrane protein 3	LAMP3	ENSG00000078081	10.3533	3.68257	3.8757	6.55809	10.2984	4.21116	6.89575	8.83506	7.27412	5.63713	6.40292	6.40559
fibroblast activation protein alpha	FAP	ENSG00000078098	26.5641	19.7602	21.5814	20.8957	25.0233	19.9967	24.3745	20.8369	15.6689	19.7401	19.2498	32.5977
nebulette	NEBL	ENSG00000078114	57.4788	46.3377	39.4716	58.5028	53.0014	49.3134	53.6048	62.9481	44.9475	57.8612	59.5822	57.8563
alkaline ceramidase 3	ACER3	ENSG00000078124	9.86997	8.20109	9.58649	8.64155	10.9554	10.6912	9.43094	10.3653	10.1849	8.07439	8.25853	11.4071
ubiquitin conjugating enzyme E2 K	UBE2K	ENSG00000078140	87.8679	76.052	81.0426	82.5854	81.3855	76.1599	78.9397	78.6512	71.4542	84.6465	80.4312	91.8128
phosphatidylinositol 3-kinase catalytic subunit type 3	PIK3C3	ENSG00000078142	57.5997	67.0001	47.1515	57.7819	60.8304	55.7674	55.7414	66.0588	58.0041	54.9286	66.8764	48.3282
NEDD4 binding protein 2	N4BP2	ENSG00000078177	2.8522	1.46684	1.86085	2.48319	2.15646	1.91665	2.23747	2.1056	1.59334	2.87742	2.1197	2.29683
TP53 induced glycolysis regulatory phosphatase	TIGAR	ENSG00000078237	28.7422	25.7687	22.7915	27.6088	30.892	36.3898	32.395	30.0344	30.5404	28.3601	40.09	26.2317
TUB like protein 3	TULP3	ENSG00000078246	20.1409	13.5662	11.9515	17.3631	14.4556	14.6423	14.0002	15.6782	15.4764	16.8213	19.6337	18.6541
synaptojanin 2	SYNJ2	ENSG00000078269	8.77596	7.94836	7.15402	7.99421	8.6666	6.72907	7.77112	9.68601	7.81568	7.98932	8.24968	6.95287
adenylate cyclase 2	ADCY2	ENSG00000078295	1.01137	1.63108	1.25903	3.28692	1.51039	1.54373	0.987319	1.27568	1.57601	3.23108	1.58022	0.777709
protein phosphatase 2 regulatory subunit B'gamma	PPP2R5C	ENSG00000078304	68.1672	87.214	64.1538	87.79	69.8948	79.5543	69.0059	78.1338	73.852	70.3472	84.598	67.993
RNA binding fox-1 homolog 1	RBFOX1	ENSG00000078328	0.011581	0.045624	0	0	0	0	0	0.07636	0.022645	0	0	0.163344
G protein subunit beta 1	GNB1	ENSG00000078369	254.451	218.351	229.803	223.388	244.408	229.407	249.295	240.628	221.724	225.01	241.127	259.737
homeobox A9	HOXA9	ENSG00000078399	0	0.189338	0	0.065784	0	0.019641	0.234344	0	0	0.021352	0	0
endothelin 1	EDN1	ENSG00000078401	17.0322	15.2599	17.5727	9.24617	11.6973	7.26553	9.03898	9.05192	10.9829	8.46273	8.77379	11.9501
MLLT10 histone lysine methyltransferase DOT1L cofactor	MLLT10	ENSG00000078403	10.8843	13.0406	29.5659	11.0865	8.13785	8.32101	8.45063	10.6487	10.4409	8.53751	9.89842	9.86299
zinc finger CW-type and PWWP domain containing 1	ZCWPW1	ENSG00000078487	6.85846	4.47385	2.87751	4.1503	5.76506	6.19949	4.50206	5.90035	4.90602	4.46757	5.59651	4.50246
ADCYAP receptor type I	ADCYAP1R1	ENSG00000078549	0	0	0	0	0	0	0	0.006138	0	0	0	0
fibroblast growth factor 20	FGF20	ENSG00000078579	0	0	0	0	0	0	0.021141	0	0	0	0	0
P2Y receptor family member 10	P2RY10	ENSG00000078589	0	0	0	0	0	0	0	0	0	0	0	0
integral membrane protein 2A	ITM2A	ENSG00000078596	0.260574	0.298839	0.353534	0.540293	0.23322	1.13128	0.46754	2.1713	0.71279	0.388931	0.397057	0.183984
nardilysin convertase	NRDC	ENSG00000078618	67.8565	60.2024	55.5221	69.7168	66.67	66.0602	67.2769	69.7306	62.1203	67.7157	68.0402	65.4887
voltage dependent anion channel 3	VDAC3	ENSG00000078668	134.685	144.222	113.758	140.936	131.279	140.38	126.089	135.22	143.835	124.912	141.545	123.511
pericentriolar material 1	PCM1	ENSG00000078674	97.4107	76.6835	51.9498	74.8159	79.8271	73.3927	76.5753	82.4019	86.3497	81.4506	95.6956	79.2228
trinucleotide repeat containing adaptor 6C	TNRC6C	ENSG00000078687	1.30179	1.00985	0.899667	2.26537	1.1883	2.2876	1.11759	1.24512	1.07862	1.30958	1.56623	1.32245
CBFA2/RUNX1 partner transcriptional co-repressor 2	CBFA2T2	ENSG00000078699	7.09788	5.12567	4.54377	6.84574	5.12273	8.45098	5.60456	7.02102	7.15608	6.82167	7.10345	6.4231
BMP/retinoic acid inducible neural specific 1	BRINP1	ENSG00000078725	6.87987	7.67362	7.632	10.2005	8.35343	10.1501	9.6112	7.51862	8.09689	9.81355	8.62265	9.32239
itchy E3 ubiquitin protein ligase	ITCH	ENSG00000078747	26.3269	23.6074	22.0082	28.5305	23.0564	24.942	24.8096	33.6326	22.1332	27.3337	30.2855	24.9837
polycystin 2 like 2, transient receptor potential cation channel	PKD2L2	ENSG00000078795	0.120501	0.127967	0.029556	0.082869	0.131258	0	0.057955	0.037655	0.04098	0	0.016274	0.016235
tumor protein p53 inducible nuclear protein 2	TP53INP2	ENSG00000078804	54.8727	47.909	43.1968	61.0323	56.5195	55.1873	60.895	58.3868	52.6183	61.4658	62.7018	57.0724
stromal cell derived factor 4	SDF4	ENSG00000078808	100.81	109.655	109.771	119.117	123.538	127.525	116.243	112.915	113.355	111.083	125.744	118.571
myosin heavy chain 7B	MYH7B	ENSG00000078814	0.033276	0.00589	0.023179	0.034277	0.023281	0.053658	0.201085	0.012448	0.018063	0.04303	0.047046	0.10103
BPI fold containing family B member 2	BPIFB2	ENSG00000078898	0	0	0	0	0	0	0	0	0	0	0	0
tumor protein p73	TP73	ENSG00000078900	5.81146	4.61093	2.43583	4.95474	4.44033	3.81703	4.67415	4.99077	5.07195	5.84413	6.40745	3.81049
toll interacting protein	TOLLIP	ENSG00000078902	26.9791	37.5322	32.128	33.6741	31.1742	32.8152	36.1992	33.3758	31.932	33.409	31.6334	30.8055
ubiquitin conjugating enzyme E2 D4 (putative)	UBE2D4	ENSG00000078967	15.0622	11.7934	12.5976	15.5746	16.4464	13.3606	13.5979	13.2223	14.0867	15.0715	14.6159	17.4314
clusterin like 1	CLUL1	ENSG00000079101	0.439279	0.358434	0.370172	0.392747	0.196643	0.367349	0.550691	0.667788	0.668272	1.00416	0.654685	0.245751
RUNX1 partner transcriptional co-repressor 1	RUNX1T1	ENSG00000079102	0	0.049691	0.004223	0.010314	0	0	0	0.010759	0	0.005313	0	0.247364
cadherin 17	CDH17	ENSG00000079112	0	0.018992	0.079541	0.01924	0	0.010418	0	0	0	0	0	0.048232
THO complex subunit 1	THOC1	ENSG00000079134	8.84122	8.23469	7.91992	8.49853	7.47975	8.78347	8.79022	8.50336	7.88194	8.61032	9.63282	9.17356
FKBP prolyl isomerase 7	FKBP7	ENSG00000079150	3.00044	4.60717	3.65335	2.77107	5.76107	4.66016	4.31179	5.26826	5.41955	4.69517	4.26811	4.09215
oxysterol binding protein like 6	OSBPL6	ENSG00000079156	2.01582	1.92669	1.23663	2.7148	2.15286	1.95571	2.49158	2.19202	1.57306	2.00082	2.70354	1.7557
solute carrier family 1 member 3	SLC1A3	ENSG00000079215	2.57602	1.80067	1.56621	1.10269	1.8264	3.10061	5.96532	2.47033	1.92297	5.56098	1.55669	0.883029
X-ray repair cross complementing 5	XRCC5	ENSG00000079246	263.592	236.381	211.471	260.001	276.436	252.126	281.812	256.672	242.94	251.111	275.489	247.133
latexin	LXN	ENSG00000079257	57.6212	52.75	44.3392	68.4932	57.3997	67.2498	58.8232	60.1505	53.8949	63.8501	69.5868	64.3556
SP140 nuclear body protein	SP140	ENSG00000079263	0.012339	0.058057	0.409007	0.067121	0.016895	0.028559	0.346036	0.32826	0.020258	0.17593	0.160442	0.173297
MAPK interacting serine/threonine kinase 1	MKNK1	ENSG00000079277	18.721	17.5385	17.9099	15.6394	15.7476	15.6248	16.8406	15.3666	16.2915	18.2669	20.0757	24.8419
tensin 1	TNS1	ENSG00000079308	6.42472	5.80524	5.84198	10.9265	7.78593	10.2416	11.5147	7.77204	6.5679	10.3303	9.70342	8.21784
RNA exonuclease 1 homolog	REXO1	ENSG00000079313	13.6993	7.0667	10.1396	18.014	18.0966	6.26614	6.81016	6.41983	6.52416	7.86972	28.1184	11.3691
secretion associated Ras related GTPase 1A	SAR1A	ENSG00000079332	45.7816	51.8228	49.218	54.9702	57.2059	57.4529	51.5959	52.4108	49.4407	50.0356	56.4389	47.8818
cell division cycle 14A	CDC14A	ENSG00000079335	8.43986	6.69072	4.34355	7.10084	6.84175	5.90193	5.2207	7.07711	6.71718	7.69856	7.68834	7.3071
Rap guanine nucleotide exchange factor 3	RAPGEF3	ENSG00000079337	2.49655	2.59795	2.84542	2.62632	2.27976	2.85704	2.72312	2.1957	2.59877	2.47177	2.53778	2.28836
CEA cell adhesion molecule 1	CEACAM1	ENSG00000079385	33.0927	30.3496	35.1495	33.8137	34.4591	30.6182	60.1034	40.8961	48.3076	41.8542	38.0754	47.7525
SUMO specific peptidase 1	SENP1	ENSG00000079387	11.2616	9.69542	7.78904	11.2989	9.53541	11.9051	12.4528	12.6801	10.4519	9.28651	9.09945	9.95758
dual specificity phosphatase 13B	DUSP13	ENSG00000079393	0.156472	0.084438	0.137831	0.227622	0.072983	0.121601	0.156343	0.420546	0.084936	0.253159	0.156215	0.081176
capicua transcriptional repressor	CIC	ENSG00000079432	14.4783	11.7347	11.74	15.0992	13.5094	13.9774	15.6765	14.4922	11.426	16.2355	14.625	12.4421
lipase E, hormone sensitive type	LIPE	ENSG00000079435	3.41698	2.82615	2.46149	10.4549	7.67934	12.2222	6.8896	6.74899	4.60288	7.9983	5.43585	4.71284
farnesyl-diphosphate farnesyltransferase 1	FDFT1	ENSG00000079459	212.945	221.845	258.807	166.098	201.328	179.296	195.697	187.336	187.603	181.63	207.69	214.389
platelet activating factor acetylhydrolase 1b catalytic subunit 3	PAFAH1B3	ENSG00000079462	28.3262	35.5975	35.2292	39.4627	37.5607	33.9289	35.9878	33.7426	36.6304	37.5598	38.3364	28.6136
oligophrenin 1	OPHN1	ENSG00000079482	2.37937	3.26864	3.50842	3.25994	2.35187	4.01138	3.27409	3.31131	4.00546	2.8515	3.73289	2.79529
afamin	AFM	ENSG00000079557	0	0	0	0	0	0	0	0	0	0	0	0
kinesin family member 22	KIF22	ENSG00000079616	4.87213	5.25518	4.22636	6.13972	4.86744	5.68512	6.03835	5.56464	5.60809	6.3145	4.8907	4.97537
secretagogin, EF-hand calcium binding protein	SCGN	ENSG00000079689	0	0	0	0	0	0	0	0	0	0.033623	0	0.02727
capping protein regulator and myosin 1 linker 1	CARMIL1	ENSG00000079691	32.5739	29.7587	28.4896	36.3016	30.7375	38.3725	37.934	34.737	31.6943	34.2814	35.606	34.6628
phosphoglucomutase 1	PGM1	ENSG00000079739	30.1398	32.736	33.531	43.4861	39.8409	41.6043	41.618	34.8017	35.8461	41.6568	40.0211	34.5209
DEAD-box helicase 1	DDX1	ENSG00000079785	55.0681	57.7778	51.3446	56.4302	56.3969	59.8033	57.4016	59.6575	55.429	58.3821	59.3488	52.743
dynamin 2	DNM2	ENSG00000079805	91.5874	110.532	89.1557	108.104	103.3	121.781	114.58	110.122	114.21	103.476	113.977	96.8919
erythrocyte membrane protein band 4.1 like 2	EPB41L2	ENSG00000079819	1.33948	1.69965	2.29843	0.770748	1.81124	2.15286	2.65183	2.46798	1.09245	1.95122	2.50698	2.31564
regulating synaptic membrane exocytosis 1	RIMS1	ENSG00000079841	2.91938	2.27139	2.1253	1.51713	1.72425	1.47901	1.35715	1.99288	1.76384	1.60276	2.41601	1.70624
monooxygenase DBH like 1	MOXD1	ENSG00000079931	0.051771	0.096212	0.179817	0.09747	0.102773	0.13712	0.073634	0.08715	0.26843	0.163411	0.198021	0.093082
syntaxin 7	STX7	ENSG00000079950	49.4357	44.3692	41.5956	46.6712	43.9604	50.8652	46.4935	45.4165	51.6224	48.887	53.6108	49.3911
RAB, member of RAS oncogene family like 2B	RABL2B	ENSG00000079974	35.2665	28.8951	21.7228	29.1147	29.0356	25.7441	22.3906	32.6164	34.026	29.6844	31.9012	28.7064
RAB, member of RAS oncogene family like 2A	RABL2B	ENSG00000079974	35.2665	28.8951	21.7228	29.1147	29.0356	25.7441	22.3906	32.6164	34.026	29.6844	31.9012	28.7064
kelch like ECH associated protein 1	KEAP1	ENSG00000079999	51.2375	60.7028	51.8749	59.656	56.2872	60.6718	57.7589	56.3397	55.9111	60.3873	51.7013	48.9588
DEAD-box helicase 43	DDX43	ENSG00000080007	0.737379	0.612831	1.06167	0.620843	0.42618	0.473965	0.632184	0.341805	0.796178	0.852842	0.684194	0.461141
protein tyrosine phosphatase receptor type H	PTPRH	ENSG00000080031	5.14837	3.5715	4.08855	3.86697	5.85037	4.25828	5.50734	6.15367	7.93972	5.51909	5.63931	4.31599
dopachrome tautomerase	DCT	ENSG00000080166	0.010622	0.03987	0.015737	0.035054	0.010137	0	0	0.032519	0.005898	0	0.014054	0
solute carrier family 35 member C2	SLC35C2	ENSG00000080189	18.436	27.0133	20.0714	19.324	22.6186	25.2015	22.3836	20.4482	22.2729	23.934	23.6926	21.5804
crystallin beta-gamma domain containing 3	CRYBG3	ENSG00000080200	10.239	7.31788	6.95227	8.13398	8.24341	8.70999	7.78009	10.1424	6.49657	7.53402	10.5505	8.33642
EPH receptor A6	EPHA6	ENSG00000080224	0.069321	0.011594	0.013464	0.018793	0.027046	0.058686	0.010502	0.185721	0.007112	0.007261	0.118293	0.015704
secretin receptor	SCTR	ENSG00000080293	0	0	0.228865	0	0	0.068517	0	0	0	0	0	0
regulatory factor X3	RFX3	ENSG00000080298	22.4728	17.1623	9.4208	18.3122	18.7569	15.1945	15.3052	18.947	22.1961	19.6393	23.0965	15.3785
replication timing regulatory factor 1	RIF1	ENSG00000080345	8.67031	5.0547	5.52738	5.93511	6.74254	5.8349	6.50196	8.04332	4.39593	6.26067	6.79932	6.86744
RAB21, member RAS oncogene family	RAB21	ENSG00000080371	57.1945	51.7878	50.8261	63.3276	59.4305	60.7409	60.0475	64.5052	59.0652	60.86	55.5807	66.0449
solute carrier family 4 member 4	SLC4A4	ENSG00000080493	6.77441	5.95067	6.14058	18.8362	10.144	17.0872	14.6878	16.4778	9.047	12.2898	19.0528	13.802
SWI/SNF related, matrix associated, actin dependent regulator of chromatin, subfamily a, member 2	SMARCA2	ENSG00000080503	127.738	98.1029	101.144	138.632	116.225	124.581	141.742	131.581	121.704	135.015	151.767	115.385
retinol dehydrogenase 8	RDH8	ENSG00000080511	0	0	0	0	0	0	0	0	0	0	0.027538	0
sestrin 1	SESN1	ENSG00000080546	15.6435	17.0172	17.0401	14.4165	15.9721	15.7909	17.8502	14.0747	16.505	18.0091	15.98	15.0714
midline 2	MID2	ENSG00000080561	11.9331	9.28897	8.99332	12.5616	12.1734	12.191	11.3605	11.7922	10.7939	12.783	11.7482	12.1727
dynein axonemal assembly factor 6	DNAAF6	ENSG00000080572	13.1618	11.5795	11.086	10.9462	8.87863	9.062	6.61166	10.9574	11.0174	8.3212	12.5644	9.43432
collagen type V alpha 3 chain	COL5A3	ENSG00000080573	0.639424	0.585592	0.480571	0.416536	0.361178	0.454559	0.64327	0.460842	0.363014	0.494163	0.421102	0.337515
Snf2 related CREBBP activator protein	SRCAP	ENSG00000080603	5.88037	4.1758	4.25488	5.65049	5.1344	5.4427	5.45935	5.56632	4.96297	5.82429	6.00999	5.73317
pumilio RNA binding family member 3	PUM3	ENSG00000080608	19.0859	17.0129	16.8622	13.5282	18.5898	15.6581	16.4164	15.7184	17.1055	16.5898	16.2056	17.041
carboxypeptidase B2	CPB2	ENSG00000080618	0	0	0	0	0	0	0	0	0	0.00726	0	0
cholinergic receptor nicotinic alpha 3 subunit	CHRNA3	ENSG00000080644	0.528573	1.03416	0.200392	0.636782	0.153317	0.622357	0.109412	0.127652	0.266972	0.267348	0.09244	0.227235
potassium calcium-activated channel subfamily N member 2	KCNN2	ENSG00000080709	0.454076	0.296356	0.80906	0.014978	0.081025	0.167273	0.070826	0.337837	0.030794	0.040385	0.017	0.037548
CCR4-NOT transcription complex subunit 4	CNOT4	ENSG00000080802	17.6482	13.9704	13.9779	15.9228	16.0178	15.8724	17.0853	16.2949	13.8448	16.0795	16.7563	16.5092
presenilin 1	PSEN1	ENSG00000080815	84.0463	83.1038	77.2593	85.3743	85.9401	77.214	80.0328	97.1157	80.2734	90.8161	86.6333	93.9729
coproporphyrinogen oxidase	CPOX	ENSG00000080819	7.68827	10.5976	7.65166	8.17958	11.0543	12.5726	9.75567	8.5682	9.17186	10.491	13.0204	11.006
claudin domain containing 1	CLDND1	ENSG00000080822	42.9031	56.0762	58.8037	62.0925	59.756	57.9405	57.9581	54.0634	68.6541	56.0905	48.2864	55.1645
MOK protein kinase	MOK	ENSG00000080823	22.7475	15.1376	16.59	19.9417	23.7321	13.4474	18.1982	18.9504	28.6037	23.0372	27.4127	21.0922
heat shock protein 90 alpha family class A member 1	HSP90AA1	ENSG00000080824	964.619	901.196	716.6	877.284	858.605	858.431	833.4	935.812	841.444	887.562	934.344	825.301
RB transcriptional corepressor like 1	RBL1	ENSG00000080839	1.1439	0.891501	1.04326	1.63061	0.924212	1.03551	1.34567	1.77857	1.32602	0.729437	1.27713	1.70717
DLG associated protein 4	DLGAP4	ENSG00000080845	36.3379	41.6187	34.908	43.773	39.4324	38.1603	41.0719	49.7686	36.0522	32.1719	37.6276	33.899
immunoglobulin superfamily member 9B	IGSF9B	ENSG00000080854	0.887867	0.039505	0.136137	0.083821	0.023135	0.221161	0.033795	0.233804	0.150164	0.029779	1.34435	0.10952
complement factor H related 2	CFHR2	ENSG00000080910	0	0	0	0	0	0	0	0	0	0	0	0
CROCC pseudogene 3	CROCCP3	ENSG00000080947	0	0	0	0	0	0	0	0.035999	0	0	0	0.018198
NDC80 kinetochore complex component	NDC80	ENSG00000080986	0.316669	0.197816	0.164085	0.180362	0.104261	0.09496	0.179178	0.215331	0.333677	0.185821	0.180697	0.20095
adaptor related protein complex 4 subunit epsilon 1	AP4E1	ENSG00000081014	7.36016	3.66931	4.35961	5.83669	5.52222	4.96965	5.05265	6.26502	4.03439	5.70196	4.80579	6.776
round spermatid basic protein 1	RSBN1	ENSG00000081019	8.28102	9.78347	8.38694	8.66177	10.9993	8.72735	9.07392	9.83163	7.84657	8.31713	11.3894	9.99302
membrane associated guanylate kinase, WW and PDZ domain containing 3	MAGI3	ENSG00000081026	16.3295	15.4758	13.3496	16.3596	18.2884	18.8259	16.1098	19.2225	15.0083	16.988	18.198	15.6876
C-X-C motif chemokine ligand 2	CXCL2	ENSG00000081041	21.978	12.0582	15.4884	4.91805	22.0594	4.69562	8.08201	10.4234	10.1089	9.12766	8.07368	17.264
alpha fetoprotein	AFP	ENSG00000081051	0	0.514917	0.27241	0	0	0	0	0	0.119053	0.171386	0	0
collagen type IV alpha 4 chain	COL4A4	ENSG00000081052	2.02273	1.67564	2.01945	2.44722	2.34573	2.41977	2.89803	1.76664	1.71858	1.11019	2.2039	2.25632
transcription factor 7	TCF7	ENSG00000081059	7.7135	3.7749	2.93983	5.89595	4.46865	4.09708	4.40649	5.57966	6.52286	5.35203	6.14729	6.11793
osteoclastogenesis associated transmembrane protein 1	OSTM1	ENSG00000081087	28.1208	21.5156	21.8408	26.7558	23.7437	25.8677	23.2796	25.0694	18.7852	22.1918	21.2224	28.5539
cadherin 7	CDH7	ENSG00000081138	0.708983	0.635777	0.517604	0.411568	0.674631	0.591091	0.366008	0.265362	0.475715	0.367215	0.328608	0.231315
interphotoreceptor matrix proteoglycan 2	IMPG2	ENSG00000081148	0.08195	0.109929	0.06079	0.088165	0.09053	0.061566	0.091274	0.121012	0.070238	0.162544	0.100416	0.069794
PEST proteolytic signal containing nuclear protein	PCNP	ENSG00000081154	114.499	114.595	110.687	107.713	114.779	114.237	117.135	110.15	120.587	114.081	113.142	115.716
exonuclease 3'-5' domain containing 2	EXD2	ENSG00000081177	17.4867	20.0849	16.3374	21.4083	18.29	19.9139	18.5561	16.9713	17.6726	18.2706	20.1159	17.9383
arginase 2	ARG2	ENSG00000081181	0.799473	0.737291	0.926621	5.86227	2.70841	4.69763	3.25816	4.50968	4.1334	4.08929	5.0949	5.74595
myocyte enhancer factor 2C	MEF2C	ENSG00000081189	0.913156	0.248177	0.46279	0.717919	0.415014	0.115956	0.216183	0.452856	0.281823	0.106963	0.082568	0.218052
protein tyrosine phosphatase receptor type C	PTPRC	ENSG00000081237	0.050585	0	0.018214	0.066265	0.144002	0.005123	0	0.062409	0.012638	0.019884	0.006638	0.030784
calcium voltage-gated channel subunit alpha1 S	CACNA1S	ENSG00000081248	0	0	0	0	0	0.006231	0.005879	0	0	0	0.011857	0
plakophilin 1	PKP1	ENSG00000081277	14.2817	11.6658	11.6435	10.1241	10.9608	10.7234	15.5377	10.447	7.68161	9.74568	10.1082	8.43655
ubiquitin like modifier activating enzyme 5	UBA5	ENSG00000081307	36.3945	40.1092	25.2358	35.5493	28.8826	30.4611	34.4126	25.8564	33.993	35.5274	35.7654	35.2322
serine/threonine kinase 17b	STK17B	ENSG00000081320	14.0877	13.2327	12.365	14.1637	14.5623	13.9625	14.8356	17.6394	10.5475	15.3382	16.07	15.8187
cell division cycle 14B	CDC14B	ENSG00000081377	16.0253	12.6166	11.7987	16.7878	14.0088	14.4267	14.3225	15.2175	11.7729	14.6332	16.1735	14.8506
zinc finger protein 510	ZNF510	ENSG00000081386	4.06314	4.627	3.74947	5.25214	5.28255	5.63751	5.29313	5.26249	5.29673	5.0551	5.14691	4.35077
LDL receptor related protein 2	LRP2	ENSG00000081479	0.08337	0.016861	0.021977	0.029291	0.044747	0.060126	0.050179	0.091301	0.051966	0.328321	0.20507	0.325795
zinc finger protein 506	ZNF506	ENSG00000081665	9.88892	8.97743	9.1348	7.44942	7.94854	8.90054	9.18468	8.72281	7.86256	9.14299	9.36007	8.54697
jumonji domain containing 4	JMJD4	ENSG00000081692	4.63826	5.90593	4.8511	4.61163	4.59266	4.67266	3.82601	4.57362	4.29955	5.7945	6.33787	4.06879
dual specificity phosphatase 12	DUSP12	ENSG00000081721	8.29368	9.59901	8.21993	8.06159	7.03682	9.87737	7.84505	8.56016	8.67499	8.52165	8.27642	7.48603
acetoacetyl-CoA synthetase	AACS	ENSG00000081760	17.1223	19.4207	16.831	18.354	17.02	19.9423	19.2308	18.0996	19.2186	18.4937	20.0143	16.9204
DAP3 binding cell death enhancer 1	DELE1	ENSG00000081791	15.688	20.8176	16.8433	17.4815	14.9385	18.198	15.2069	21.4972	16.8652	17.4394	17.8813	15.2046
solute carrier family 13 member 1	SLC13A1	ENSG00000081800	0	0	0	0	0	0	0	0	0	0	0	0
calcium dependent secretion activator 2	CADPS2	ENSG00000081803	7.68534	8.18861	7.06684	9.34413	10.2552	8.47063	9.06594	9.95692	9.00214	9.76622	10.7665	8.17569
protocadherin beta 4	PCDHB4	ENSG00000081818	1.06154	1.20527	0.831569	1.29883	2.16635	1.09864	1.0982	1.16347	0.978935	1.50237	1.32064	1.38358
protocadherin alpha 6	PCDHA6	ENSG00000081842	0.38754	0.37785	0.420432	0.280532	0.157323	0.192183	0.482143	0.402333	0.381723	0.49773	0.299496	0.364943
protocadherin gamma subfamily A, 2	PCDHGA2	ENSG00000081853	1.08439	0.877772	0.979765	1.67497	1.48961	1.35998	1.48673	1.23959	1.27022	1.62119	1.25814	1.56015
intraflagellar transport 25	IFT25	ENSG00000081870	81.2376	75.9881	58.5713	71.3692	70.9722	69.7934	56.9046	78.5855	69.7432	75.3579	79.2567	71.2592
PH domain and leucine rich repeat protein phosphatase 1	PHLPP1	ENSG00000081913	16.9579	12.1966	11.9522	20.6292	17.5764	17.437	13.6116	18.2595	15.8944	17.0703	21.7852	19.9838
ATPase phospholipid transporting 8B1	ATP8B1	ENSG00000081923	80.0188	71.2096	69.8778	69.3853	73.6223	80.4514	77.944	78.0558	73.3619	71.9598	79.5834	79.4221
interleukin 12 receptor subunit beta 2	IL12RB2	ENSG00000081985	2.15032	2.30404	2.04113	0.647612	0.95887	0.777527	0.786465	1.12954	0.607281	1.14818	1.57741	0.98155
SWI/SNF related, matrix associated, actin dependent regulator of chromatin, subfamily d, member 3	SMARCD3	ENSG00000082014	4.24238	6.99273	5.55682	6.38095	5.57397	8.14019	6.30427	5.28477	6.0132	6.38609	6.44046	5.99593
WD repeat domain 70	WDR70	ENSG00000082068	27.4369	29.0014	26.1438	25.4239	24.9536	23.645	29.3023	26.7386	26.808	23.4188	30.3858	25.1164
FYN binding protein 1	FYB1	ENSG00000082074	14.8547	10.7362	13.0791	16.1116	14.908	22.3673	19.6775	14.635	13.763	11.745	17.0629	17.733
MAGUK p55 scaffold protein 4	MPP4	ENSG00000082126	0	0.061851	0.016803	0	0.054332	0	0	0	0.031615	0	0.018833	0.017453
STE20 related adaptor beta	STRADB	ENSG00000082146	12.1694	9.74521	6.97796	10.3857	10.1272	13.7463	9.33606	8.9505	11.6017	9.43611	8.88284	9.83614
basic leucine zipper and W2 domains 1	BZW1	ENSG00000082153	297.019	329.909	299.497	341.337	333.383	345.392	342.138	321.875	333.173	307.62	335.44	318.644
progesterone receptor	PGR	ENSG00000082175	0.002733	0	0.009629	0	0.003824	0.005573	0.007886	0.006134	0.011126	0.028287	0.010604	0.007377
C1q and TNF related 3	C1QTNF3	ENSG00000082196	0.122687	0.162337	0.237496	0.074317	0.085562	0.031172	0.17645	0.051239	0.199268	0.101662	0.099177	0.194825
malic enzyme 2	ME2	ENSG00000082212	26.3426	27.1887	21.5147	22.3376	24.9888	23.5747	23.7351	26.2359	24.118	26.3703	24.5415	20.5044
chromosome 5 open reading frame 22	C5orf22	ENSG00000082213	22.9707	24.2103	20.7512	24.3877	23.7035	24.5159	27.0496	24.5777	24.8459	24.3121	26.7461	23.8065
cyclin T2	CCNT2	ENSG00000082258	11.5447	10.6729	8.10465	8.5571	10.6023	10.2025	9.28848	9.24714	10.5619	10.9116	8.78939	10.0371
family with sequence similarity 135 member A	FAM135A	ENSG00000082269	7.48395	6.1464	5.14371	6.88659	7.77121	6.35595	7.28432	7.13143	6.0143	7.20452	6.45297	6.06533
collagen type XIX alpha 1 chain	COL19A1	ENSG00000082293	0	0.004371	0.024334	0	0.00576	0	0	0.004619	0	0.004562	0.007986	0
erythrocyte membrane protein band 4.1 like 3	EPB41L3	ENSG00000082397	0.112666	0.270402	0.09201	0.174805	0.728163	0.298947	0.235606	0.247471	0.249016	0.506989	1.13759	0.524315
cordon-bleu WH2 repeat protein like 1	COBLL1	ENSG00000082438	18.1791	16.0356	11.2209	19.058	18.4721	18.7746	18.8695	22.0029	12.3939	16.9025	20.8027	18.4244
discs large MAGUK scaffold protein 3	DLG3	ENSG00000082458	64.9828	61.615	59.9072	56.4872	67.1265	65.6341	57.9148	66.1792	65.2344	67.8715	65.8162	68.6064
potassium two pore domain channel subfamily K member 2	KCNK2	ENSG00000082482	0	0	0.025475	0.026626	0	0.090429	0	0.032456	0	0.02137	0	0
SERTA domain containing 4	SERTAD4	ENSG00000082497	13.0348	12.8863	9.48402	11.7792	12.1569	9.69413	11.2817	12.7218	8.56623	10.3073	12.3652	10.2518
TNF receptor associated factor 5	TRAF5	ENSG00000082512	0.617579	0.55835	0.529157	0.484221	0.407269	0.553898	0.288995	1.05154	0.50763	0.496797	0.564675	0.768405
mitochondrial ribosomal protein L22	MRPL22	ENSG00000082515	40.4422	52.6199	51.8217	49.7602	53.8053	52.8492	40.1041	50.861	47.8091	45.3994	52.9616	48.8065
gem nuclear organelle associated protein 5	GEMIN5	ENSG00000082516	4.71905	4.50739	3.69699	4.35477	4.39271	5.60329	4.9501	4.67964	4.93477	5.23542	4.30147	4.05338
opioid receptor kappa 1	OPRK1	ENSG00000082556	0.007428	0	0	0.007992	0	0	0	0	0	0	0	0.006678
NFE2 like bZIP transcription factor 1	NFE2L1	ENSG00000082641	259.683	237.837	250.881	262.204	253.259	292.888	281.376	241.146	256.533	258.287	265.802	282.767
semaphorin 5B	SEMA5B	ENSG00000082684	0.163564	0.302646	0.265639	0.192674	0.458415	0.484281	0.492107	0.214199	0.237778	0.237409	0.307041	0.231004
glycogen synthase kinase 3 beta	GSK3B	ENSG00000082701	329.029	179.937	139.97	261.147	132.256	299.381	105.309	147.187	219.154	180.622	284.168	410.481
integrin subunit beta 5	ITGB5	ENSG00000082781	71.0076	79.8221	69.9063	70.3369	64.5356	71.9322	83.5068	61.2253	66.7368	69.1543	67.4416	66.4562
ELKS/RAB6-interacting/CAST family member 1	ERC1	ENSG00000082805	21.6102	11.0872	12.1326	20.7925	15.1296	21.083	17.1597	15.481	16.4553	25.708	17.7566	18.8148
exportin 1	XPO1	ENSG00000082898	62.2142	46.8418	47.8589	54.793	100.572	63.1221	55.9266	63.8992	51.4699	68.0335	56.073	73.3771
long intergenic non-protein coding RNA 1587	LINC01587	ENSG00000082929	0.525616	0.357403	0.395279	0.230647	0.549422	0.386739	0.423477	0	0.091344	0.433734	0.217648	0.252129
ring finger protein 13	RNF13	ENSG00000082996	71.4252	85.4914	77.8931	88.7894	93.2286	95.4191	87.0344	95.7975	96.5567	89.189	98.512	83.701
transient receptor potential cation channel subfamily M member 3	TRPM3	ENSG00000083067	0.052553	0.035726	0.003076	0.021916	0.024231	0.0337	0.058965	0.007839	0.025593	0.003871	0.067193	0.038108
partner and localizer of BRCA2	PALB2	ENSG00000083093	7.52121	7.63678	7.49241	6.69119	7.42145	7.65794	6.81636	8.08097	6.79042	6.53208	7.03772	8.09821
DOP1 leucine zipper like protein A	DOP1A	ENSG00000083097	11.543	10.6432	9.5421	8.39241	11.5002	13.1841	13.529	11.0149	8.83832	11.3409	11.577	10.6575
LYR motif containing 2	LYRM2	ENSG00000083099	38.1465	38.7186	40.7269	40.8464	33.0387	31.2967	35.1683	36.6289	33.6683	37.2068	37.7769	41.3681
branched chain keto acid dehydrogenase E1 subunit beta	BCKDHB	ENSG00000083123	8.70196	9.01795	8.19995	9.21511	9.06682	9.14265	8.32879	8.62581	7.13715	8.85121	8.68817	6.9409
lysine acetyltransferase 6A	KAT6A	ENSG00000083168	17.8893	13.7872	12.6226	17.6725	17.6773	17.3477	17.7321	18.6873	15.3723	18.0363	17.0359	16.8462
terminal uridylyl transferase 7	TUT7	ENSG00000083223	23.5084	16.9035	17.5416	20.6078	20.1864	20.5915	20.8446	22.0622	17.5006	21.2345	23.4657	21.718
unc-51 like autophagy activating kinase 2	ULK2	ENSG00000083290	7.86295	5.08179	5.85127	6.88783	9.19835	8.62435	10.6611	8.3187	7.25002	5.42024	9.25323	4.6679
grainyhead like transcription factor 2	GRHL2	ENSG00000083307	50.2056	47.5167	51.1861	62.6896	44.9962	59.4002	52.7843	45.728	41.738	69.2284	64.3286	45.8986
transportin 1	TNPO1	ENSG00000083312	76.2981	57.8841	62.2578	73.5387	66.5534	57.5258	66.5471	65.8849	58.4086	54.8442	67.543	73.9906
procollagen-lysine,2-oxoglutarate 5-dioxygenase 1	PLOD1	ENSG00000083444	32.4853	34.85	40.2901	43.2457	41.0434	43.205	44.5481	37.4204	37.2364	41.6643	39.82	36.8046
purinergic receptor P2X 5	P2RX5	ENSG00000083454	0	0	0	0	0	0	0	0	0	0	0	0.059055
integrin subunit alpha E	ITGAE	ENSG00000083457	12.29	14.6567	16.8452	15.0886	13.2868	13.9853	15.459	15.0914	15.2923	12.0368	12.8353	11.7958
DIS3 homolog, exosome endoribonuclease and 3'-5' exoribonuclease	DIS3	ENSG00000083520	27.3467	22.9195	23.4467	25.2349	25.4406	26.3193	26.6587	28.1643	21.1157	26.1546	25.8526	25.4734
progesterone immunomodulatory binding factor 1	PIBF1	ENSG00000083535	24.675	16.0779	11.2361	17.4376	19.5924	13.8739	18.639	21.4376	18.2711	17.5672	21.3193	22.8818
tudor domain containing 3	TDRD3	ENSG00000083544	11.0343	9.10382	7.88124	9.02052	9.19002	9.14906	9.69934	10.3407	8.99049	9.69415	11.0614	9.96221
nuclear FMR1 interacting protein 1	NUFIP1	ENSG00000083635	3.74286	3.56132	2.84857	3.35121	3.17847	3.51878	3.53828	3.76374	2.95917	3.63299	3.61027	3.78344
PDS5 cohesin associated factor B	PDS5B	ENSG00000083642	20.6596	17.2929	18.4928	19.2135	17.0543	21.8764	19.718	20.3348	15.9164	20.9252	22.3448	19.926
3-oxoacid CoA-transferase 1	OXCT1	ENSG00000083720	6.11632	7.88942	7.67986	6.5672	6.64419	5.874	7.52032	6.05703	7.11783	5.02446	6.45323	6.16501
Ras related GTP binding B	RRAGB	ENSG00000083750	12.3197	8.24182	9.28536	11.2038	14.6638	13.5707	12.5068	10.0748	10.9549	9.76608	14.1395	14.3877
epiphycan	EPYC	ENSG00000083782	0	0	0.146933	0	0	0	0.080224	0	0	0	0	0
CYLD lysine 63 deubiquitinase	CYLD	ENSG00000083799	36.8401	28.6218	27.4934	32.9406	35.757	31.9588	31.6157	35.3377	25.0079	31.2873	31.5556	32.8389
solute carrier family 27 member 5	SLC27A5	ENSG00000083807	4.89367	5.09973	5.20824	7.2223	3.59196	4.99173	4.51056	4.31424	6.86097	4.49845	5.34789	3.41366
zinc finger protein 324	ZNF324	ENSG00000083812	3.47908	3.55297	3.09287	4.02423	3.77067	3.75585	3.7	3.4602	3.80167	3.94761	4.11123	2.90881
zinc finger protein 671	ZNF671	ENSG00000083814	3.36274	3.72638	3.40984	3.58628	3.59787	3.82265	3.36888	3.03887	3.92569	3.64389	4.22061	3.13558
zinc finger protein 416	ZNF416	ENSG00000083817	3.82191	4.76257	4.60059	4.2428	4.43176	4.89026	4.49647	4.76764	4.33932	4.16868	5.03691	4.33927
zinc finger protein 586	ZNF586	ENSG00000083828	3.24939	5.31143	4.85676	4.03083	3.55267	5.68699	4.26973	4.04422	5.59035	4.41423	5.54007	4.44257
zinc finger protein 446	ZNF446	ENSG00000083838	3.34842	3.84598	2.6598	4.28857	4.48196	3.7262	3.58792	3.58979	4.30404	4.17826	4.25785	3.09137
zinc finger protein 264	ZNF264	ENSG00000083844	5.44106	3.82966	3.36761	4.39889	4.15792	3.65238	3.4932	5.17106	4.54921	4.62157	5.24069	4.31892
ribosomal protein S5	RPS5	ENSG00000083845	316.43	466.717	484.163	441.912	427.207	434.308	407.248	388.398	450.089	419.334	413.146	363.485
FAT atypical cadherin 1	FAT1	ENSG00000083857	116.903	57.4786	79.444	65.7108	86.0336	69.2861	79.8006	70.8127	54.9121	69.6544	82.503	113.387
YTH N6-methyladenosine RNA binding protein C1	YTHDC1	ENSG00000083896	37.1356	36.6017	30.5582	70.2602	52.9875	60.7057	36.6423	40.309	44.3395	36.452	42.8295	43.7789
charged multivesicular body protein 2B	CHMP2B	ENSG00000083937	45.9173	42.2814	44.6799	49.7931	41.5985	43.1634	40.474	47.9498	38.6753	43.7836	44.7222	48.7529
small ArfGAP2	SMAP2	ENSG00000084070	55.3499	55.7037	44.1612	59.7971	47.7534	56.4733	45.9859	56.1496	57.2423	52.1304	54.8963	54.576
peptidylprolyl isomerase E	PPIE	ENSG00000084072	30.3334	42.9418	34.4023	41.6691	35.7284	39.5081	38.3257	36.3037	39.2464	38.2945	42.6443	34.3741
zinc metallopeptidase STE24	ZMPSTE24	ENSG00000084073	61.7215	45.8414	43.9145	51.8393	49.3738	45.7293	50.94	56.97	38.629	50.923	48.2726	55.4944
StAR related lipid transfer domain containing 7	STARD7	ENSG00000084090	56.5059	63.7248	59.1853	73.8194	64.4151	70.7552	63.5612	65.6255	66.1515	67.3015	67.3303	65.4445
nitric oxide associated 1	NOA1	ENSG00000084092	18.1119	18.6872	16.2358	21.2621	20.0762	19.5344	18.0537	19.6288	17.4076	20.1933	20.5666	18.7725
RE1 silencing transcription factor	REST	ENSG00000084093	17.175	14.7746	12.0165	14.5089	13.5914	13.826	15.96	15.2908	11.5219	15.062	16.6192	16.6976
histidine ammonia-lyase	HAL	ENSG00000084110	0.461584	0.134159	0.748216	1.03327	0.187968	0.804286	0.557818	0.315497	0.554526	0.227486	0.682135	0.258775
slingshot protein phosphatase 1	SSH1	ENSG00000084112	13.492	12.1394	10.8956	13.5912	12.3155	12.677	15.7666	9.86692	10.346	11.3745	11.499	12.7211
glutathione S-transferase pi 1	GSTP1	ENSG00000084207	1338	1622.83	1579.62	1871.07	1557.92	1613.31	1610.01	1500.08	1605.32	1764.86	1698.25	1572.51
amyloid beta precursor like protein 2	APLP2	ENSG00000084234	658.909	691.655	715.107	804.48	700.884	730.421	743.022	711.119	677.617	727.316	788.817	753.24
family with sequence similarity 234 member B	FAM234B	ENSG00000084444	1.98237	2.06307	1.59398	1.98891	2.03881	2.19048	1.98171	2.21662	1.87522	1.8494	2.64609	1.83801
solute carrier organic anion transporter family member 1A2	SLCO1A2	ENSG00000084453	0	0.126656	0.008589	0	0	0.010381	0	0	0	0.028632	0	0
WW domain binding protein 11	WBP11	ENSG00000084463	91.7347	76.867	68.9877	87.7078	84.2563	94.3313	95.066	90.2173	83.7889	93.953	89.5607	93.5116
eukaryotic translation initiation factor 3 subunit I	EIF3I	ENSG00000084623	131.266	150.29	135.902	140.192	150.496	143.184	149.935	138.523	158.216	137.206	149.026	141.613
sodium/potassium transporting ATPase interacting 1	NKAIN1	ENSG00000084628	0.039235	0.041666	0.069122	0.04221	0.073201	0.013334	0.205711	0.044032	0.010649	0.101472	0.088807	0.023514
collagen type XVI alpha 1 chain	COL16A1	ENSG00000084636	18.739	3.74186	7.64306	5.09455	5.11368	12.3849	5.94803	6.81646	4.13303	5.8194	8.285	3.51391
taxilin alpha	TXLNA	ENSG00000084652	16.98	16.2834	15.4433	18.2271	18.3525	18.594	18.8632	19.0991	17.9502	18.0423	18.9704	16.6063
apolipoprotein B	APOB	ENSG00000084674	0.046036	0.068923	0.042165	0.07318	0.059929	0.038529	0.078834	0.04241	0.068141	0.036301	0.085574	0.033972
nuclear receptor coactivator 1	NCOA1	ENSG00000084676	14.1798	10.525	8.75755	12.7444	13.0606	11.5891	12.6471	13.4946	10.8493	13.0533	12.7255	12.5573
AGBL carboxypeptidase 5	AGBL5	ENSG00000084693	23.3023	25.9878	21.5349	24.9493	27.8643	27.9314	24.972	31.8235	25.892	29.7517	26.9948	23.2512
EFR3 homolog B	EFR3B	ENSG00000084710	0.067611	0.08487	0.046795	0.036369	0.030228	0.098477	0.078971	0.181909	0.055051	0.080992	0.087896	0.039074
kinesin family member 3C	KIF3C	ENSG00000084731	6.88268	7.09721	8.55284	14.7787	9.94033	8.53739	15.6867	8.00699	7.4904	10.0263	6.31937	9.23686
RAB10, member RAS oncogene family	RAB10	ENSG00000084733	303.371	290.183	271.429	317.795	285.732	325.598	307.999	277.104	277.806	287.683	322.52	341.157
glucokinase regulator	GCKR	ENSG00000084734	0	0.270523	0	0	0.025218	0	0	0	0	0	0	0
hydroxyacyl-CoA dehydrogenase trifunctional multienzyme complex subunit alpha	HADHA	ENSG00000084754	91.0417	95.687	83.9989	108.316	100.749	109.899	105.525	98.4173	99.0945	100.081	103.929	90.1026
microtubule associated protein RP/EB family member 3	MAPRE3	ENSG00000084764	40.8047	38.6479	29.2468	35.8889	35.069	37.7085	33.0998	39.311	34.9359	40.1576	42.7143	33.6337
carbamoyl-phosphate synthetase 2, aspartate transcarbamylase, and dihydroorotase	CAD	ENSG00000084774	4.23877	3.4979	2.33723	3.4629	3.26903	4.39207	5.32035	2.69217	2.51747	3.06861	2.70766	3.76927
CD59 molecule (CD59 blood group)	CD59	ENSG00000085063	1014.06	1129.28	1067.44	1094.05	1090.85	1051.54	1058.54	1034.07	1041.01	1052.46	1116.81	1024.91
CD82 molecule	CD82	ENSG00000085117	245.164	274.604	239.713	293.65	275.133	274.522	284.867	263.324	237.738	298.049	284.541	250.55
BCL6 corepressor like 1	BCORL1	ENSG00000085185	3.6767	3.7203	2.96074	3.99267	5.00881	4.52617	4.98466	4.35438	3.47517	5.21991	3.64752	4.36245
ATRX chromatin remodeler	ATRX	ENSG00000085224	37.3844	23.9143	26.2435	31.1864	25.9721	34.6121	31.9956	33.4783	21.0691	45.4522	42.5051	39.7275
adenylate kinase 6	AK6	ENSG00000085231	19.1694	23.8127	19.4594	23.7629	21.6941	21.4812	21.577	25.915	19.3985	22.1107	20.0529	20.3482
ficolin 1	FCN1	ENSG00000085265	0	0	0	0.005123	0	0	0.013742	0	0	0.010557	0	0
myoneurin	MYNN	ENSG00000085274	6.94232	8.68915	8.11693	7.76215	8.75863	8.38446	8.05154	9.1372	7.60414	7.67725	7.51895	8.08395
MDS1 and EVI1 complex locus	MECOM	ENSG00000085276	41.1121	38.2035	34.3299	43.1397	50.1687	49.1292	48.0786	46.9128	44.3191	47.8506	52.3675	43.8303
secretory carrier membrane protein 1	SCAMP1	ENSG00000085365	69.7414	58.8114	59.9274	59.7938	60.4388	65.4503	61.1992	70.4946	42.7913	65.5646	67.4986	74.2025
prolyl endopeptidase	PREP	ENSG00000085377	35.9579	33.0839	33.3306	29.9275	35.0813	33.5856	34.5317	31.7178	30.3287	29.9789	31.1763	32.8839
HECT domain and ankyrin repeat containing E3 ubiquitin protein ligase 1	HACE1	ENSG00000085382	4.32028	3.72818	3.5166	3.53213	3.64544	4.04585	4.09302	4.47121	3.40063	4.31151	5.30246	4.41555
SEH1 like nucleoporin	SEH1L	ENSG00000085415	11.7109	15.0669	11.8778	14.546	11.4134	11.5717	12.2089	14.0603	10.8398	12.0496	13.585	10.8146
WD repeat domain 47	WDR47	ENSG00000085433	11.7869	10.1087	8.03206	9.62165	9.7543	9.45576	9.92721	11.2088	9.48081	9.48232	10.8705	10.7056
WD repeat and FYVE domain containing 1	WDFY1	ENSG00000085449	44.5375	39.5868	38.66	41.2131	43.5331	37.7443	41.6878	43.6126	37.5089	42.3861	40.1026	38.9081
oviductal glycoprotein 1	OVGP1	ENSG00000085465	0.466896	0.800942	0.332184	1.04325	0.753831	0.860517	0.747857	1.12857	0.763867	1.13309	0.714207	0.500448
solute carrier family 25 member 24	SLC25A24	ENSG00000085491	41.0505	31.8594	34.044	34.468	33.7698	28.0088	28.3887	39.0766	27.06	32.4418	31.2066	36.7862
mitogen-activated protein kinase kinase kinase 4	MAP3K4	ENSG00000085511	31.5124	13.4296	42.3361	16.2077	14.6342	15.8442	37.8506	21.5596	11.4444	14.6597	37.9615	18.2349
paired immunoglobin like type 2 receptor alpha	PILRA	ENSG00000085514	0.053028	0.297912	0.19179	0.09081	0	0	0	0	0.274914	0	0.156378	0.148934
immunoglobulin superfamily member 9	IGSF9	ENSG00000085552	2.25442	2.48441	2.4891	2.77295	2.72158	2.33848	2.68274	2.66668	2.64834	2.83937	2.74159	2.02618
ATP binding cassette subfamily B member 1	ABCB1	ENSG00000085563	0.451901	0.380118	0	0	0	0	0.007865	0	0	0	0	0.087801
zinc finger protein 213	ZNF213	ENSG00000085644	3.67931	4.48934	4.40013	5.35399	4.98127	4.85801	5.41945	5.16887	4.22928	6.24631	5.1503	4.83019
aldo-keto reductase family 1 member B	AKR1B1	ENSG00000085662	40.2443	56.1956	48.5531	51.8318	53.8595	53.1469	50.8306	46.8372	47.4457	48.7839	53.8604	46.3508
copine 3	CPNE3	ENSG00000085719	83.5057	85.7487	65.728	76.9549	69.8419	83.5421	68.0631	75.6468	88.3903	79.9041	103.084	123.928
RRN3 homolog, RNA polymerase I transcription factor	RRN3	ENSG00000085721	15.5772	15.0327	13.1795	15.3588	15.1556	16.0925	16.0012	15.9976	14.0194	14.9994	16.9016	14.3365
cortactin	CTTN	ENSG00000085733	102.487	103.069	93.2903	98.7713	100.619	97.8303	102.324	105.37	98.1884	99.195	100.728	99.9973
Wnt family member 11	WNT11	ENSG00000085741	0.042358	0.044982	0.037312	0.04557	0.059271	0.043187	0.061116	0.023768	0.068978	0.023475	0.040917	0.01904
mitochondrial translational initiation factor 2	MTIF2	ENSG00000085760	25.8902	26.044	22.5341	24.8253	23.9963	26.0931	21.4601	25.1005	23.7739	28.3999	24.8299	24.4178
DDHD domain containing 2	DDHD2	ENSG00000085788	24.6761	27.1633	21.1889	19.6523	19.4813	28.2929	22.9051	18.4482	23.6385	18.489	23.6307	17.8162
tetratricopeptide repeat domain 39A	TTC39A	ENSG00000085831	16.8945	20.0994	17.7461	24.0223	19.6558	23.2023	22.3051	19.4754	25.9657	19.806	29.6038	18.4524
epidermal growth factor receptor pathway substrate 15	EPS15	ENSG00000085832	16.8265	16.0482	16.3982	16.8939	19.1048	19.6472	19.409	20.0603	18.7901	17.372	19.6741	17.8947
origin recognition complex subunit 1	ORC1	ENSG00000085840	0.109547	0.051704	0.054386	0.066423	0.153287	0.067709	0.070248	0.138578	0.13875	0.054747	0.107805	0.14431
microsomal glutathione S-transferase 2	MGST2	ENSG00000085871	131.663	174.557	135.803	157.253	154.413	156.442	137.269	147.683	151.461	156.513	161.532	141.82
calcium homeostasis endoplasmic reticulum protein	CHERP	ENSG00000085872	17.5398	17.2372	16.558	20.9111	20.5026	20.2155	18.0609	23.9284	18.0129	20.9058	22.0346	16.4983
autophagy related 16 like 1	ATG16L1	ENSG00000085978	16.036	23.3413	17.1146	18.0013	17.4004	18.2116	19.3305	19.034	21.3985	17.3047	19.2294	22.4309
ubiquitin specific peptidase 40	USP40	ENSG00000085982	39.4697	14.517	23.1613	25.3672	21.3519	28.4504	29.8226	16.0444	22.5849	27.2259	25.7083	30.8684
protein O-linked mannose N-acetylglucosaminyltransferase 1 (beta 1,2-)	POMGNT1	ENSG00000085998	21.0578	25.6809	27.788	25.5557	25.137	27.8048	28.0354	26.0429	24.5619	22.4315	24.5188	22.1947
RAD54 like	RAD54L	ENSG00000085999	0.208385	0.039367	0.117266	0.146234	0.500214	0.13783	0.239057	0.212623	0.150921	0.109571	0.104487	0.362012
microtubule associated serine/threonine kinase 2	MAST2	ENSG00000086015	9.32388	11.9972	5.81863	11.8122	10.8813	10.2804	10.6648	10.4845	9.83941	11.3705	12.0783	8.88572
DnaJ heat shock protein family (Hsp40) member A1	DNAJA1	ENSG00000086061	173.274	163.997	140.7	162.72	166.836	157.343	156.209	170.659	165.832	164.705	171.544	161.242
beta-1,4-galactosyltransferase 1	B4GALT1	ENSG00000086062	181.939	160.335	168.004	232.67	213.956	220.946	218.636	207.998	182.957	208.258	215.584	228.858
charged multivesicular body protein 5	CHMP5	ENSG00000086065	81.1188	80.2904	74.8316	83.0103	78.6927	80.0974	76.8962	83.8252	80.8289	81.5094	82.6353	83.7464
nuclear transcription factor, X-box binding 1	NFX1	ENSG00000086102	23.1404	23.3027	19.4368	27.0315	24.3057	26.8303	24.9625	25.9519	23.4118	25.712	26.626	23.0563
aquaporin 6	AQP6	ENSG00000086159	0.088807	0.097063	0.109737	0.163886	0.487592	0.182722	0.131876	0.11967	0.225516	0.101308	0.029554	0.15064
DIM1 rRNA methyltransferase and ribosome maturation factor	DIMT1	ENSG00000086189	24.2381	24.805	23.0225	26.6431	23.4597	23.0314	20.8687	24.2751	20.9971	25.4854	26.0935	26.7476
importin 11	IPO11	ENSG00000086200	24.7124	19.2232	12.4307	15.1064	20.9451	20.7258	17.2439	13.7673	21.5407	20.0311	22.3207	21.3366
IPO11-LRRC70 readthrough	IPO11	ENSG00000086200	24.7124	19.2232	12.4307	15.1064	20.9451	20.7258	17.2439	13.7673	21.5407	20.0311	22.3207	21.3366
folate hydrolase 1	FOLH1	ENSG00000086205	0.430899	1.47963	1.04648	0.926934	0.862149	1.04906	1.01702	1.20436	0.936422	1.02339	1.54186	1.68642
eukaryotic translation initiation factor 2 alpha kinase 1	EIF2AK1	ENSG00000086232	109.477	116.163	88.0996	114.91	105.247	122.389	127.186	111.359	102.934	124.175	127.442	93.7575
NME/NM23 family member 8	NME8	ENSG00000086288	0	0	0	0	0	0	0	0	0	0	0.02081	0
ependymin related 1	EPDR1	ENSG00000086289	5.91626	5.28079	4.68067	5.35503	4.32508	5.29304	4.90503	5.48297	4.98442	4.48849	5.11848	3.7306
sorting nexin 10	SNX10	ENSG00000086300	0.376223	0.136812	0.48791	0.135663	0.27027	0.219836	0.16678	0.145791	0.286071	0.308302	0.155285	0.390881
selenophosphate synthetase 1	SEPHS1	ENSG00000086475	37.0046	42.0978	35.5203	37.9899	37.5596	42.5925	42.0762	38.56	43.821	40.1765	45.0745	41.5921
mitochondrial ribosomal protein L28	MRPL28	ENSG00000086504	39.411	44.267	40.0851	47.1221	44.0327	49.2446	43.118	41.2269	42.3206	45.5617	48.261	38.4915
hemoglobin subunit theta 1	HBQ1	ENSG00000086506	0	0.400471	0.221456	0	0	0.128162	0	0	0	0	0	0
inositol-trisphosphate 3-kinase C	ITPKC	ENSG00000086544	26.7276	31.2836	31.1013	36.7331	36.3073	35.5379	31.1032	32.0066	35.268	32.312	32.5117	28.0968
CEA cell adhesion molecule 6	CEACAM6	ENSG00000086548	521.998	496.405	506.096	583.961	574.907	550.503	756.021	600.927	574.439	548.75	646.253	591.468
FAT atypical cadherin 2	FAT2	ENSG00000086570	15.6539	7.39644	9.96276	12.8772	14.9604	13.7096	15.7886	12.931	7.37117	11.7753	14.1406	13.5807
RNA binding motif protein 22	RBM22	ENSG00000086589	31.756	31.2639	27.8042	29.9763	28.6843	33.0982	32.5358	30.8141	32.8787	29.6157	31.8811	29.9058
transmembrane p24 trafficking protein 2	TMED2	ENSG00000086598	270.632	270.132	259.576	277.539	266.699	287.426	269.269	243.621	259.107	283.844	292.019	305.819
endoplasmic reticulum oxidoreductase 1 beta	ERO1B	ENSG00000086619	9.72519	8.09343	8.8439	7.46301	10.3495	8.47865	10.5351	16.7193	8.78909	9.23337	10.6376	13.3255
zinc finger AN1-type containing 6	ZFAND6	ENSG00000086666	117.178	110.356	111.571	108.351	121.516	107.428	107.353	117.793	113.599	118.535	119.755	121.581
hydroxysteroid 17-beta dehydrogenase 2	HSD17B2	ENSG00000086696	35.7793	50.7621	52.0634	72.0472	59.9085	73.2504	63.1359	50.3883	54.1144	51.3657	59.8101	57.4669
taxilin gamma	TXLNG	ENSG00000086712	8.28302	6.7207	6.01162	7.36001	7.46796	6.86762	7.06307	7.5895	5.70871	7.54829	7.33516	7.0704
protein phosphatase with EF-hand domain 1	PPEF1	ENSG00000086717	0	0	0	0.057194	0.049593	0	0.051134	0.019887	0.019264	0.094287	0	0.030589
linker for activation of T cells family member 2	LAT2	ENSG00000086730	0.219826	0	0.027946	0.076725	0.257023	0.016173	0.108083	0.035604	0.040398	0.036662	0.069181	0.036016
HECT, UBA and WWE domain containing E3 ubiquitin protein ligase 1	HUWE1	ENSG00000086758	53.2548	29.6596	32.8285	44.5716	46.9012	46.1763	44.7524	53.4226	31.6699	41.415	43.7003	44.4683
zw10 kinetochore protein	ZW10	ENSG00000086827	12.163	14.3971	11.7336	14.2272	12.6701	12.3007	13.9559	15.0322	12.324	13.153	13.7823	12.5564
ALG9 alpha-1,2-mannosyltransferase	ALG9	ENSG00000086848	16.1124	16.9535	11.5851	16.2896	15.0205	18.146	12.7767	17.602	15.1314	16.3177	14.9571	14.9456
myosin binding protein C2	MYBPC2	ENSG00000086967	0	0	0.018356	0.011209	0	0	0.020044	0	0	0.011548	0	0
NADPH oxidase 4	NOX4	ENSG00000086991	0.321357	0.673905	0.614523	0.666247	0.724892	0.935279	1.23857	0.849569	0.678718	0.355344	1.85649	1.1858
acyl-CoA oxidase 3, pristanoyl	ACOX3	ENSG00000087008	13.9014	12.4471	14.226	19.3985	12.1241	16.4231	14.1395	22.8384	12.3249	14.4221	16.4456	13.5276
myotubularin related protein 2	MTMR2	ENSG00000087053	25.7527	22.185	18.8407	22.8925	23.9628	23.394	22.947	25.783	21.4535	23.0344	24.5325	21.9839
protein phosphatase 1 regulatory subunit 15A	PPP1R15A	ENSG00000087074	37.0932	31.8809	28.3301	28.3008	31.0695	26.8305	29.4821	34.7811	39.8725	32.504	33.4279	32.5662
hydroxysteroid 17-beta dehydrogenase 14	HSD17B14	ENSG00000087076	0.399489	0.733313	0.547411	1.31543	0.757691	1.16687	1.0025	0.833375	1.15817	0.734864	0.783468	1.22579
thyroid hormone receptor interactor 6	TRIP6	ENSG00000087077	32.1267	44.0923	40.1507	46.1892	41.1384	39.2406	42.8944	40.8356	44.1755	46.813	42.9261	31.6627
acetylcholinesterase (Yt blood group)	ACHE	ENSG00000087085	0.579673	0.565928	0.469802	0.455669	0.815186	0.453213	0.853811	0.761863	0.436632	0.683722	1.3522	0.401932
ferritin light chain	FTL	ENSG00000087086	960.742	1332.15	1263.51	1356.83	1180.96	1332.17	1188.82	1145.39	1283.98	1330.9	1251.79	1107.48
serrate, RNA effector molecule	SRRT	ENSG00000087087	27.6716	29.4197	29.2062	32.139	36.1904	35.3771	29.1684	29.6356	27.1075	30.0987	27.9442	26.6469
BCL2 associated X, apoptosis regulator	BAX	ENSG00000087088	146.353	197.747	177.749	162.754	113.563	134.501	185.712	150.818	141.978	129.685	126.671	138.015
nemo like kinase	NLK	ENSG00000087095	9.84952	9.07448	6.99189	9.16304	9.50903	8.0947	12.0009	9.39643	9.26273	10.2326	10.3025	9.08835
phosphatidylinositol glycan anchor biosynthesis class S	PIGS	ENSG00000087111	45.045	50.2999	47.0859	57.263	51.3139	56.3325	55.1544	51.5828	47.7831	55.8569	57.7967	57.9931
ADAM metallopeptidase with thrombospondin type 1 motif 2	ADAMTS2	ENSG00000087116	0.016496	0.251971	0.020435	0.037614	0	0.038176	0.020581	0.044382	0.274348	0.088933	0.026403	0.048087
transmembrane serine protease 11E	TMPRSS11E	ENSG00000087128	6.21624	7.79079	5.67303	4.87283	5.5899	6.77561	8.24182	6.95527	6.39902	6.97281	6.3379	4.61495
ataxin 7 like 3	ATXN7L3	ENSG00000087152	52.6945	51.154	55.6846	51.8244	52.9378	53.386	49.9164	54.1999	54.0928	58.5194	48.3523	49.6876
phosphatidylglycerophosphate synthase 1	PGS1	ENSG00000087157	6.9506	8.65126	7.0819	7.62733	8.41802	6.80872	7.91789	8.22329	8.0284	8.27745	7.96983	6.47807
proteasome 26S subunit, ATPase 5	PSMC5	ENSG00000087191	111.531	134.639	118.861	125.017	122.023	135.026	127.42	119.952	127.027	116.308	130.232	118.974
ubiquitin interaction motif containing 1	UIMC1	ENSG00000087206	23.3538	21.194	19.8355	23.0445	17.9668	20.978	14.8597	19.4867	22.0255	20.6619	21.4096	27.8657
cholesteryl ester transfer protein	CETP	ENSG00000087237	0	0	0	0	0	0	0	0	0	0	0.034539	0
matrix metallopeptidase 2	MMP2	ENSG00000087245	55.0426	45.6008	54.023	62.6604	64.1225	72.7296	81.9771	53.696	55.4744	59.7037	64.8781	67.9481
metallothionein 3	MT3	ENSG00000087250	0.224009	0.651058	0.540041	0.439713	1.42978	0.539834	0.430945	1.34199	0.665581	1.17373	0.991191	0.118997
lysophosphatidylcholine acyltransferase 2	LPCAT2	ENSG00000087253	31.2441	26.8494	24.5083	27.459	24.4519	32.2522	32.5058	31.3115	23.2049	23.6377	25.3839	19.9375
G protein subunit alpha o1	GNAO1	ENSG00000087258	0.070325	0.306684	0.693865	0.078129	0.352781	0.107687	0.097657	0.049148	0.181587	0.105312	0.339839	0.401788
2-oxoglutarate and iron dependent oxygenase domain containing 1	OGFOD1	ENSG00000087263	34.5585	36.8157	34.777	33.717	38.9706	39.5785	36.3769	34.8127	31.305	40.2185	35.7709	29.8322
SH3 domain binding protein 2	SH3BP2	ENSG00000087266	14.4461	10.3031	12.7677	16.5731	17.1377	15.6305	17.3139	12.5043	17.4372	12.5484	16.0676	11.6184
NOP14 nucleolar protein	NOP14	ENSG00000087269	18.2645	17.513	16.6671	17.8867	18.5023	17.8954	19.2806	16.8896	18.1582	19.0166	19.4826	17.5348
adducin 1	ADD1	ENSG00000087274	117.527	100.136	105.521	126.228	133.836	135.522	119.665	117.306	116.895	112.432	124.518	140.483
L-2-hydroxyglutarate dehydrogenase	L2HGDH	ENSG00000087299	4.51842	4.45375	4.49989	3.74321	5.61064	4.74635	5.71354	4.37717	4.07508	4.95437	5.03094	4.31541
thioredoxin domain containing 16	TXNDC16	ENSG00000087301	2.62881	2.68306	1.99439	4.37305	2.19118	3.52571	2.91448	3.04321	1.69783	3.25512	2.69175	2.44349
RNA transcription, translation and transport factor	RTRAF	ENSG00000087302	203.105	219.225	197.892	210.634	193.019	200.285	197.103	189.367	196.342	209.532	206.931	212.419
nidogen 2	NID2	ENSG00000087303	1.53377	1.12488	0.891481	1.05655	1.19122	1.1987	1.13397	1.63967	0.661437	0.997263	0.678726	0.503188
germ cell-less 1, spermatogenesis associated	GMCL1	ENSG00000087338	13.5148	14.2485	10.9702	19.8704	17.5251	16.6894	16.5036	19.5058	13.2085	17.5565	13.4017	13.8842
splicing factor 3b subunit 2	SF3B2	ENSG00000087365	141.587	119.223	110.193	137.755	133.476	141.019	131.091	134.417	135.324	136.704	141.149	132.548
kelch like family member 42	KLHL42	ENSG00000087448	4.72317	4.099	3.73316	4.33687	4.02786	4.60205	4.37814	4.79169	3.35455	4.44749	4.15221	4.60686
GNAS complex locus	GNAS	ENSG00000087460	589.748	594.053	533.605	640.237	606.91	630.835	642.131	606.352	582.06	605.459	647.094	591.352
dynamin 1 like	DNM1L	ENSG00000087470	29.2239	30.0746	24.0596	28.5199	29.4046	27.9945	28.9441	28.3493	23.8857	27.8225	28.1533	28.9977
parathyroid hormone like hormone	PTHLH	ENSG00000087494	180.521	173.671	195.446	162.664	171.272	198.961	200.242	155.752	161.081	145.961	163.244	181.225
phosphatase and actin regulator 3	PHACTR3	ENSG00000087495	11.2702	13.8711	13.8133	13.5339	10.9152	14.1325	10.5501	9.12185	11.4454	10.0256	10.945	13.0031
ERGIC and golgi 2	ERGIC2	ENSG00000087502	195.209	171.363	182.425	188.378	166.058	172.373	182.92	188.06	151.25	177.319	178.99	203.478
transcription factor AP-2 gamma	TFAP2C	ENSG00000087510	12.6454	11.8918	12.1811	13.2131	13.6848	13.1222	14.1093	14.1136	12.484	15.8391	14.1461	13.9939
aurora kinase A	AURKA	ENSG00000087586	1.87047	2.31835	1.75483	2.89113	2.71678	3.49632	2.69269	2.50417	2.581	3.1317	3.16371	2.14944
Cas scaffold protein family member 4	CASS4	ENSG00000087589	0	0	0.024663	0.01587	0.02479	0	0	0	0.010786	0	0	0.023817
pirin	PIR	ENSG00000087842	39.7673	46.8113	36.2051	37.754	32.4583	32.7616	30.2148	36.8735	31.3728	37.9005	37.7216	30.363
adipogenesis associated Mth938 domain containing	AAMDC	ENSG00000087884	27.1724	31.7851	29.1257	36.8784	31.57	30.8451	33.2206	26.7991	30.3899	34.4028	34.2483	28.7076
regulatory factor X2	RFX2	ENSG00000087903	28.0533	17.6877	9.68329	26.3643	16.9875	8.22747	14.1836	11.3137	18.5076	26.3253	24.1534	14.5655
methyltransferase 2A, tRNA N3-cytidine	METTL2A	ENSG00000087995	15.3723	16.8636	14.9751	16.224	17.174	18.0242	16.3748	17.7587	17.1599	14.2207	16.31	15.0675
sulfotransferase family 2B member 1	SULT2B1	ENSG00000088002	15.7112	21.6735	23.0546	35.8968	24.7077	32.1386	24.3753	25.7029	23.1465	28.4675	27.3945	23.0776
ALG6 alpha-1,3-glucosyltransferase	ALG6	ENSG00000088035	10.6524	9.52299	8.78524	12.2932	11.1193	10.0529	11.0759	12.5173	6.26573	11.8382	9.56586	11.0429
CCR4-NOT transcription complex subunit 3	CNOT3	ENSG00000088038	29.22	25.7877	24.562	26.791	30.0426	29.0397	28.0914	25.4764	28.3629	30.039	26.576	32.5045
glycoprotein VI platelet	GP6	ENSG00000088053	0.106976	0.094669	0.031411	0.178911	0.028262	0.088453	0.1669	0.060027	0.116137	0.430003	0.265623	0.096169
protein tyrosine phosphatase non-receptor type 4	PTPN4	ENSG00000088179	15.7249	13.2497	10.8493	20.6798	15.7307	13.5463	15.4242	18.3708	18.5211	14.8704	22.8145	15.2459
DEAD-box helicase 18	DDX18	ENSG00000088205	37.1334	34.6098	30.1349	34.5741	32.9991	38.0944	38.7339	38.2819	36.5299	41.3124	44.8877	35.9911
KH-type splicing regulatory protein	KHSRP	ENSG00000088247	74.1736	79.6127	62.104	99.748	87.3977	89.1234	93.8807	86.302	83.2722	94.6044	89.6262	65.0579
G protein subunit alpha 11	GNA11	ENSG00000088256	88.9938	91.4802	62.5277	95.331	90.0903	83.8205	90.334	71.0036	89.5417	93.0956	85.8167	72.2291
ArfGAP with SH3 domain, ankyrin repeat and PH domain 3	ASAP3	ENSG00000088280	10.1998	10.7914	7.00705	13.9276	11.4793	12.4013	13.3992	11.5792	10.2157	11.8304	11.4254	11.968
ER degradation enhancing alpha-mannosidase like protein 2	EDEM2	ENSG00000088298	13.0457	17.9031	15.5574	18.1765	19.876	19.9615	18.3187	17.5312	19.4667	19.177	18.431	15.4769
MMP24-AS1-EDEM2 readthrough	EDEM2	ENSG00000088298	13.0457	17.9031	15.5574	18.1765	19.876	19.9615	18.3187	17.5312	19.4667	19.177	18.431	15.4769
DNA methyltransferase 3 beta	DNMT3B	ENSG00000088305	0.406841	0.50737	0.429033	0.42306	0.270371	0.626313	0.625993	0.379935	0.593156	0.466315	0.504404	0.344541
RRAD and GEM like GTPase 1	REM1	ENSG00000088320	0.148704	0.263194	0.087326	0.026663	0.173399	0.075807	0.119198	0.166884	0.04036	0.274704	0.192333	0.267364
TPX2 microtubule nucleation factor	TPX2	ENSG00000088325	1.24689	0.944166	0.744966	0.886521	0.758587	0.928589	1.01164	0.911767	1.19182	1.02151	1.04181	0.740788
fer-1 like family member 4 (pseudogene)	FER1L4	ENSG00000088340	0.102457	2.98587	0.167895	0.211291	0.124741	0.568137	0.317434	0.15554	0.148621	0.074124	0.08552	0.129325
p53 and DNA damage regulated 1	PDRG1	ENSG00000088356	8.06589	10.0657	8.98044	10.0431	9.85418	9.64302	9.17632	9.14389	10.1346	9.14441	9.61159	8.00564
erythrocyte membrane protein band 4.1 like 1	EPB41L1	ENSG00000088367	143.064	104.862	148.02	146.537	110.286	136.659	128.612	120.547	107.348	140.593	191.809	125.355
solute carrier family 15 member 1	SLC15A1	ENSG00000088386	6.28019	6.82549	6.07222	7.48972	7.74141	6.73159	7.44081	5.84035	5.7224	7.35851	7.13609	6.37268
dedicator of cytokinesis 9	DOCK9	ENSG00000088387	42.1393	29.6254	17.4008	23.4012	23.8164	21.8615	29.3688	24.9934	21.1084	23.3852	20.7494	19.4205
ankyrin repeat domain 10	ANKRD10	ENSG00000088448	15.3997	18.7043	25.4133	20.5604	20.1581	23.2667	31.9041	20.7628	18.9826	22.7193	17.8303	27.1484
TDP-glucose 4,6-dehydratase	TGDS	ENSG00000088451	6.30596	6.64117	5.70447	6.41042	5.69406	6.17874	5.45233	8.04945	5.94224	6.00322	6.5514	6.24665
dedicator of cytokinesis 3	DOCK3	ENSG00000088538	0.614189	0.538624	0.61083	0.635188	0.737442	0.808007	0.617465	0.546975	0.500091	0.566571	0.734171	0.655449
chromosome 3 open reading frame 18	C3orf18	ENSG00000088543	0.600708	1.19564	1.14952	1.15442	0.264097	1.61962	0.874115	0.777537	1.21388	1.52975	0.92961	0.495293
coenzyme Q9	COQ9	ENSG00000088682	35.9915	40.0321	36.2393	40.7805	36.9804	42.8285	33.8944	38.4711	42.7853	36.6577	42.9732	38.9927
transmembrane protein 40	TMEM40	ENSG00000088726	48.3722	54.1934	60.1879	37.0184	42.102	58.2435	44.9389	47.2136	41.8183	41.8879	41.5629	42.1695
kinesin family member 9	KIF9	ENSG00000088727	41.8747	36.9701	28.4066	30.2216	25.8677	28.7897	25.5945	33.2053	37.5096	35.1157	41.3496	28.6421
Rho GTPase activating protein 28	ARHGAP28	ENSG00000088756	1.6506	3.59933	1.93493	2.20509	2.21909	2.4485	1.77558	2.45373	3.1565	2.17162	2.99662	2.24347
cardiolipin synthase 1	CRLS1	ENSG00000088766	31.1486	36.8002	31.9192	38.5939	35.0274	31.7963	34.0262	32.1757	28.8869	37.0566	35.8053	32.9932
defensin beta 127	DEFB127	ENSG00000088782	0	0	0	0	0	0	0	0	0	0	0	0
protein phosphatase 1 regulatory subunit 13B	PPP1R13B	ENSG00000088808	14.4733	16.5399	11.9533	16.1074	12.7192	16.0728	16.4074	19.3305	14.6375	13.2627	17.8229	15.197
attractin	ATRN	ENSG00000088812	42.3534	37.3071	34.6009	44.237	40.8415	45.1168	42.8688	42.8708	35.6308	43.3722	41.5906	39.339
spermine oxidase	SMOX	ENSG00000088826	7.87148	2.70105	11.7167	14.5806	2.98909	3.29031	15.7787	21.4914	3.64624	33.5852	23.3217	18.419
sialic acid binding Ig like lectin 1	SIGLEC1	ENSG00000088827	0	0	0	0	0	0	0	0.008076	0.011719	0	0.02495	0
FKBP prolyl isomerase 1A	FKBP1A	ENSG00000088832	206.317	214.284	197.536	198.379	197.297	191.902	196.879	199.34	184.894	196.123	198.35	187.064
NSFL1 cofactor	NSFL1C	ENSG00000088833	61.7786	64.3229	60.6987	69.0612	68.6966	66.2823	65.9728	62.5224	70.84	68.274	65.5517	64.4701
solute carrier family 4 member 11	SLC4A11	ENSG00000088836	40.9133	43.1101	30.6957	42.8641	39.5131	36.5478	34.9633	36.8487	44.9058	52.1712	45.7782	37.2919
dynein axonemal assembly factor 9	DNAAF9	ENSG00000088854	3.51271	3.11923	2.53029	3.23895	2.80385	3.29624	3.09894	3.41008	2.86585	3.17342	3.45077	2.89361
zinc finger protein 343	ZNF343	ENSG00000088876	4.3714	4.84397	4.02745	7.15888	4.14245	5.80745	4.53942	4.3711	4.52295	5.58365	5.26658	4.71877
EBF family member 4	EBF4	ENSG00000088881	4.86037	8.3264	2.52754	7.82053	7.14811	4.11948	3.11111	3.20614	2.60166	3.58377	3.09594	6.88995
carboxypeptidase X, M14 family member 1	CPXM1	ENSG00000088882	0.131497	0.174555	0.130311	0.053051	0.046	0.050276	0.047432	0.11068	0.240905	0.091094	0.063779	0.162544
mitochondrial antiviral signaling protein	MAVS	ENSG00000088888	20.1792	17.2447	15.2415	18.5548	18.3296	19.5033	20.4291	19.2001	19.0516	19.4314	19.8239	18.3858
leucine zipper tumor suppressor family member 3	LZTS3	ENSG00000088899	14.0272	16.2706	16.6539	17.8285	16.1074	15.8119	16.7321	15.7409	16.1163	17.8514	17.1952	16.146
coagulation factor XI	F11	ENSG00000088926	0	0	0	0	0	0	0	0.121657	0	0	0	0.100368
5'-3' exoribonuclease 2	XRN2	ENSG00000088930	48.2131	47.8392	43.688	49.0837	47.985	48.2876	48.8665	49.8355	45.3113	47.3802	50.9876	45.959
kizuna centrosomal protein	KIZ	ENSG00000088970	9.84399	9.07216	7.1524	7.86032	8.68539	9.7632	8.96141	8.29475	8.21535	10.1587	11.8727	9.38834
dynein light chain LC8-type 1	DYNLL1	ENSG00000088986	716.439	698.305	597.857	691.571	661.962	640.879	628.377	674.922	657.6	653.337	704.691	619.19
tescalcin	TESC	ENSG00000088992	0.879216	2.14101	1.65221	4.77015	2.23391	6.42165	4.796	6.93894	2.69918	7.04783	10.016	4.91836
sorting nexin 5	SNX5	ENSG00000089006	54.8177	60.0121	48.2752	66.2346	65.3663	71.9346	58.6591	64.2457	54.1869	69.7518	67.956	55.0373
ribosomal protein L6	RPL6	ENSG00000089009	1287.77	1494.29	1543.93	1507.92	1456.27	1640.75	1406.9	1484.48	1547.92	1538.08	1462.65	1265.47
signal regulatory protein gamma	SIRPG	ENSG00000089012	0.088246	0.098375	0.021008	0.047469	0.033355	0	0.169766	0.138456	0.107779	0	0.085837	0.135997
MAPK activated protein kinase 5	MAPKAPK5	ENSG00000089022	18.0397	22.7501	20.0546	21.3161	20.4156	20.6682	18.8739	18.8504	20.4369	23.6127	20.7893	20.6175
purinergic receptor P2X 7	P2RX7	ENSG00000089041	0.181772	0.108577	0.077832	0.061847	0.352427	0.132246	0.087836	0.080645	0.194608	0.03186	0.239952	0.208379
ESF1 nucleolar pre-rRNA processing protein homolog	ESF1	ENSG00000089048	10.6639	8.05534	7.11108	8.14838	7.68082	8.29087	8.67709	8.99623	6.86343	8.6216	9.33424	9.53665
RB binding protein 9, serine hydrolase	RBBP9	ENSG00000089050	24.8885	24.1139	22.3455	27.6272	25.4438	25.6037	25.9378	28.5701	19.7262	29.7395	27.1721	27.4695
anaphase promoting complex subunit 5	ANAPC5	ENSG00000089053	55.3432	60.6592	62.0106	66.0677	80.9165	63.6012	61.5172	61.4865	62.3062	64.2006	63.887	59.2752
solute carrier family 23 member 2	SLC23A2	ENSG00000089057	5.69302	7.36511	5.1106	6.99141	6.19387	7.50326	6.54048	6.51358	5.85692	6.29856	6.5289	5.5866
solute carrier family 8 member B1	SLC8B1	ENSG00000089060	33.4184	37.2472	31.8799	43.4607	30.9619	34.3026	34.9254	38.9858	33.9161	40.9232	32.1717	33.1155
transmembrane protein 230	TMEM230	ENSG00000089063	80.6929	83.9701	73.6602	86.2918	86.0872	77.8673	79.9042	83.6728	72.3947	81.8663	87.2417	77.6962
double zinc ribbon and ankyrin repeat domains 1	DZANK1	ENSG00000089091	3.50965	1.81014	1.2438	2.81572	1.95706	2.01072	2.01943	2.13017	3.01146	3.13954	3.3354	2.80852
lysine demethylase 2B	KDM2B	ENSG00000089094	5.87376	6.54194	5.03944	5.83203	7.85815	8.46156	8.71968	6.49429	6.96643	6.72917	7.71792	5.22072
cilia and flagella associated protein 61	CFAP61	ENSG00000089101	12.7891	7.43625	3.30215	8.9412	5.75627	10.2845	8.75439	6.19477	11.6729	10.6059	13.0118	7.15164
LIM homeobox 5	LHX5	ENSG00000089116	0.112319	0.198023	0.18551	0.105733	0.039292	0.205784	0.135049	0.126051	0.114317	0.015562	0.081716	0.126216
taspase 1	TASP1	ENSG00000089123	11.6833	8.19892	9.29732	9.55778	8.45795	8.89219	5.80331	8.66429	9.48647	9.86897	11.2898	9.11211
2'-5'-oligoadenylate synthetase 1	OAS1	ENSG00000089127	37.9014	31.7588	25.9106	35.7576	46.7652	30.1053	40.5455	50.2694	42.0387	35.0697	40.8103	28.2895
GCN1 activator of EIF2AK4	GCN1	ENSG00000089154	59.0958	48.983	24.9333	54.5869	43.9621	31.4943	35.8736	33.278	37.7481	28.6978	28.2283	41.9489
ribosomal protein lateral stalk subunit P0	RPLP0	ENSG00000089157	1160.53	1649.51	1756.79	1689.98	1587.67	1769.25	1509.29	1496.04	1685.96	1545.29	1606.65	1471.64
paxillin	PXN	ENSG00000089159	98.1068	91.7976	81.1636	93.0972	82.9354	87.1318	86.5262	85.0737	80.3561	92.369	87.4418	86.2409
sirtuin 4	SIRT4	ENSG00000089163	0.722759	1.6197	1.29188	1.32187	0.960778	1.47259	1.14711	0.648896	0.912162	0.520716	1.122	1.73812
rabphilin 3A	RPH3A	ENSG00000089169	0	0	0	0.016453	0	0	0.181288	0	0.117577	0	0.01615	0
kinesin family member 16B	KIF16B	ENSG00000089177	8.48512	10.7117	5.61156	7.17719	7.47556	8.38848	9.58456	10.4005	8.94157	7.85609	10.8907	11.0898
tRNA methyltransferase 6 non-catalytic subunit	TRMT6	ENSG00000089195	11.7304	9.47994	8.95162	9.92969	10.5162	10.9777	10.6928	11.1163	9.88412	10.591	10.3096	12.0669
chromogranin B	CHGB	ENSG00000089199	0.142183	0.150908	0.097413	0.176083	0.287378	0.158987	0.183001	0.035459	0.07718	0.357295	0.03065	0.113618
phosphatidylethanolamine binding protein 1	PEBP1	ENSG00000089220	159.132	202.63	179.301	217.647	180.15	206.527	181.873	197.625	186.671	201.57	197.566	158.007
T-box transcription factor 5	TBX5	ENSG00000089225	0	0	0	0	0	0	0	0	0.087014	0	0	0
BRCA1 associated protein	BRAP	ENSG00000089234	17.2043	13.5726	12.0171	16.0331	13.8123	15.5361	15.7724	15.8353	13.9632	16.4371	14.415	14.849
endoplasmic reticulum protein 29	ERP29	ENSG00000089248	86.8907	99.2526	87.099	108.044	99.338	103.939	96.2514	99.543	102.33	106.212	105.422	95.7443
nitric oxide synthase 1	NOS1	ENSG00000089250	0.011913	0.009469	0.005236	0.003198	0.012477	0.015152	0	0.018622	0.00484	0.009196	0.02595	0.014654
FUS RNA binding protein	FUS	ENSG00000089280	125.706	129.736	110.706	95.6591	104.699	116.513	128.723	118.09	111.631	119.305	114.726	106.548
immunoglobulin binding protein 1	IGBP1	ENSG00000089289	37.1241	45.5055	40.6586	44.7628	44.6446	48.627	42.5501	44.6769	45.1533	44.6954	48.3491	41.9989
FXYD domain containing ion transport regulator 5	FXYD5	ENSG00000089327	27.0547	25.6665	27.2505	21.4054	22.2259	22.0252	26.8821	25.0014	22.4061	25.5385	23.3088	24.5355
zinc finger protein 302	ZNF302	ENSG00000089335	12.3055	10.1024	9.22877	11.4464	10.1609	12.2488	11.5275	11.0985	10.2068	10.6956	11.1364	9.25878
GRAM domain containing 1A	GRAMD1A	ENSG00000089351	10.1935	10.6506	11.8703	12.3548	11.6958	12.5884	12.6095	10.0946	10.445	11.0044	10.3567	10.6638
FXYD domain containing ion transport regulator 3	FXYD3	ENSG00000089356	581.256	859.773	700.722	827.543	757.051	777.62	693.94	728.955	810.709	764.582	788.065	551.32
hephaestin	HEPH	ENSG00000089472	0.923116	0.978061	0.918036	1.35156	1.33312	1.19506	1.66351	1.22886	0.80109	1.72137	1.12807	1.01676
cell death inducing p53 target 1	CDIP1	ENSG00000089486	11.9686	17.2041	25.3682	16.5031	15.5927	17.8926	18.9557	13.9165	15.023	16.2791	15.1145	17.3074
CKLF like MARVEL transmembrane domain containing 1	CMTM1	ENSG00000089505	0.925043	1.16582	1.41448	0.990099	1.39163	1.15551	1.62075	0.620076	1.67693	0.838737	1.15797	0.918966
potassium voltage-gated channel subfamily H member 4	KCNH4	ENSG00000089558	0	0.010685	0.0087	0.010825	0	0	0	0	0	0.011153	0	0.008879
glucosidase II alpha subunit	GANAB	ENSG00000089597	107.579	119.688	110.809	142.468	137.389	145.465	135.911	140.417	120.015	132.369	136.023	120.1
GEM interacting protein	GMIP	ENSG00000089639	6.8511	7.63979	8.32799	8.74177	7.79611	7.0062	7.8193	7.47928	7.80213	8.02256	8.2296	6.52047
RNA binding motif protein 41	RBM41	ENSG00000089682	9.13907	5.93249	6.86318	6.29279	8.63554	6.66969	6.56245	6.44993	6.43833	9.69499	6.43358	6.72017
baculoviral IAP repeat containing 5	BIRC5	ENSG00000089685	0.063653	0.239524	0.014017	0.210302	0.231447	0.304585	0.144637	0.342613	0.195894	0.1	0.138929	0.106242
lymphocyte activating 3	LAG3	ENSG00000089692	0	0.015879	0.070927	0.016087	0.112669	0.041285	0	0	0.175824	0	0.07856	0
myeloid leukemia factor 2	MLF2	ENSG00000089693	111.072	130.703	126.955	139.555	129.437	140.281	128.725	127.524	129.942	132.878	136.044	126.181
OTU deubiquitinase, ubiquitin aldehyde binding 2	OTUB2	ENSG00000089723	2.29087	2.68622	2.18613	2.3311	2.65796	2.85149	2.88301	2.48525	2.55701	2.27469	2.44449	2.25682
DEAD-box helicase 24	DDX24	ENSG00000089737	124.272	120.744	108.557	126.09	141.105	139.52	136.069	135.978	121.858	139.523	134.399	144.009
zinc finger and BTB domain containing 25	ZBTB25	ENSG00000089775	2.65004	3.50147	2.93816	2.70657	2.36683	2.79869	1.9534	1.85089	2.13827	3.06476	2.02045	2.92285
NECAP endocytosis associated 1	NECAP1	ENSG00000089818	30.1052	29.8965	28.997	31.8365	36.2966	36.8372	30.0991	34.8777	35.0047	33.5826	35.1844	30.5469
Rho GTPase activating protein 4	ARHGAP4	ENSG00000089820	0.391079	0.231307	0.279015	0.625338	0.560723	0.171993	0.608662	0.340388	0.432925	1.13004	0.547298	0.402628
ankyrin repeat domain 24	ANKRD24	ENSG00000089847	0.614706	0.435983	0.544661	0.347972	0.886491	0.405734	0.568985	0.311365	0.277557	0.471856	0.304124	0.332103
DEAH-box helicase 32 (putative)	DHX32	ENSG00000089876	33.3665	38.5107	31.9653	39.8791	38.7836	36.841	37.2388	38.2923	36.7718	42.6265	39.6447	33.4809
REST corepressor 1	RCOR1	ENSG00000089902	32.9197	27.2046	24.7201	32.5471	23.761	32.0853	31.7136	30.6379	30.3058	29.0898	34.2933	28.6624
G-patch domain containing 2 like	GPATCH2L	ENSG00000089916	7.38344	7.22825	6.24201	8.26705	5.76127	6.1238	6.38627	6.77553	4.68224	5.8414	8.43957	5.81763
latent transforming growth factor beta binding protein 4	LTBP4	ENSG00000090006	13.4225	12.2076	15.1298	15.5322	12.7352	19.5233	17.1319	18.6853	10.4138	19.203	26.822	16.3248
biliverdin reductase B	BLVRB	ENSG00000090013	48.0506	68.6334	64.7835	80.2252	71.7528	75.0777	70.1913	65.4109	74.2294	79.9351	73.898	65.126
solute carrier family 9 member A1	SLC9A1	ENSG00000090020	34.9854	26.943	36.3647	39.7389	45.2269	40.6035	40.7517	38.5324	31.2758	41.6697	45.0092	37.7107
serine palmitoyltransferase long chain base subunit 1	SPTLC1	ENSG00000090054	74.7868	95.1915	81.5385	86.1816	87.9759	107.885	90.4166	90.2857	100.408	98.2489	102.644	81.3849
poly(A) polymerase alpha	PAPOLA	ENSG00000090060	136.791	154.938	121.492	140.304	135.638	141.342	140.705	149.124	136.967	145.743	133.593	128.244
cyclin K	CCNK	ENSG00000090061	49.9048	45.7232	47.313	48.1387	46.8072	48.3802	48.2829	47.842	43.3032	46.2642	50.6147	48.7803
poly(rC) binding protein 4	PCBP4	ENSG00000090097	4.1022	5.83221	7.69523	5.16361	4.25634	5.75953	6.81128	5.41515	6.24902	7.792	6.55034	5.77782
regulator of G protein signaling 1	RGS1	ENSG00000090104	0.031711	0	0.027933	0.034116	0	0.032331	0	0	0	0	0	0
yippee like 3	YPEL3	ENSG00000090238	55.0834	49.7	59.4976	78.5907	64.6443	64.2956	61.7217	56.2643	63.0184	76.0902	67.7896	59.3543
mitochondrial ribosomal protein S33	MRPS33	ENSG00000090263	64.549	76.0653	65.8698	71.9529	71.2887	73.7377	75.018	71.2513	77.3717	75.8903	70.9288	67.9069
NADH:ubiquinone oxidoreductase subunit B2	NDUFB2	ENSG00000090266	136.566	186.271	171.407	176.793	158.005	173.978	156.314	146.225	184.432	183.383	167.262	131.114
nuclear distribution C, dynein complex regulator	NUDC	ENSG00000090273	109.156	92.3453	71.912	105.881	98.7637	92.6497	91.4893	104.544	109.567	107.07	110.54	96.4412
macrophage erythroblast attacher, E3 ubiquitin ligase	MAEA	ENSG00000090316	37.0113	37.9867	43.2318	47.0677	34.2362	43.2256	40.5355	36.6968	38.7019	44.8582	39.0363	35.0398
intercellular adhesion molecule 1	ICAM1	ENSG00000090339	88.6098	85.1752	83.9412	23.9058	54.6671	20.8109	34.258	41.8419	46.99	41.4663	35.4951	46.8381
striatin 4	STRN4	ENSG00000090372	56.6626	66.155	61.6293	73.2157	64.2977	67.1868	61.8576	65.5735	60.3755	56.2227	68.1743	54.6955
interleukin 1 receptor associated kinase 3	IRAK3	ENSG00000090376	35.3887	28.9569	35.5597	24.6844	47.1315	30.4285	33.9174	37.4151	35.1123	41.9113	31.6143	44.7595
lysozyme	LYZ	ENSG00000090382	4.73454	7.00779	5.52581	9.22321	5.48137	5.639	4.39373	6.82848	6.36431	7.23733	8.25596	5.95696
sucrase-isomaltase	SI	ENSG00000090402	0	0	0	0	0	0	0.005834	0	0	0	0	0
mitochondrial E3 ubiquitin protein ligase 1	MUL1	ENSG00000090432	19.013	23.5816	21.6098	25.219	23.5063	23.4419	24.6007	23.3361	24.0118	23.0301	25.6186	20.0059
transcription factor AP-4	TFAP4	ENSG00000090447	1.53445	1.9205	1.70832	2.7309	1.79323	2.0808	1.89543	1.35304	1.78856	3.24633	1.77202	2.02918
programmed cell death 7	PDCD7	ENSG00000090470	7.17107	7.97591	10.8511	8.03635	14.8063	12.8745	15.9111	10.3342	20.122	15.0294	14.0715	22.1007
SPG21 abhydrolase domain containing, maspardin	SPG21	ENSG00000090487	61.316	72.1397	62.1143	77.9599	69.2231	70.0062	66.4645	72.0714	72.4505	72.7151	71.3664	67.0389
fetuin B	FETUB	ENSG00000090512	0.28617	0.063983	0.053073	0.114708	0.037299	0.208968	0.102559	0.119657	0.065111	0.200344	0	0.183723
DnaJ heat shock protein family (Hsp40) member B11	DNAJB11	ENSG00000090520	60.6897	61.4457	57.8236	58.5962	62.9803	56.8443	56.4495	65.7278	63.5137	62.9941	63.5001	61.501
prolyl 3-hydroxylase 2	P3H2	ENSG00000090530	33.1096	44.4113	33.0399	31.8058	32.6525	37.1872	38.3569	27.903	35.1651	35.7566	28.975	25.9178
thrombopoietin	THPO	ENSG00000090534	0.021026	0	0	0	0	0.02136	0	0	0	0	0	0
chordin	CHRD	ENSG00000090539	0	0.038324	0.099298	0.121276	0	0.229865	0	0.090572	0.007142	0.089453	0.238396	0.014059
fms related receptor tyrosine kinase 3 ligand	FLT3LG	ENSG00000090554	1.48654	2.99064	3.22491	2.13662	2.27477	3.44172	2.87075	2.71376	2.49905	2.1649	2.06813	2.61492
RAB11 family interacting protein 3	RAB11FIP3	ENSG00000090565	15.4684	16.4559	14.6841	11.1363	12.4032	15.2694	16.4504	8.11148	7.04882	13.3202	11.6656	20.3544
N-acetylglucosamine-1-phosphate transferase subunit gamma	GNPTG	ENSG00000090581	28.7219	39.2622	34.0931	43.4318	37.1416	39.0405	36.173	34.7959	37.2125	38.6154	35.8342	33.6201
zinc finger protein 268	ZNF268	ENSG00000090612	13.4616	11.8687	11.8198	12.2275	10.9542	12.1744	11.8784	14.5877	12.5173	12.2466	12.6929	12.0826
golgin A3	GOLGA3	ENSG00000090615	14.2293	16.2415	12.9526	13.9041	14.3787	13.2249	15.9689	15.6832	15.8093	17.5336	16.4938	13.4915
poly(A) binding protein cytoplasmic 4	PABPC4	ENSG00000090621	106.202	88.4261	93.2083	109.525	104.681	115.277	103.486	102.2	102.621	104.123	109.584	119.04
CD209 molecule	CD209	ENSG00000090659	0	0	0	0	0	0	0	0.019444	0	0	0.008403	0
ceramide synthase 4	CERS4	ENSG00000090661	9.80931	12.4454	12.0411	17.1504	14.1839	15.6721	11.4911	12.2882	12.5648	16.6711	14.8431	10.9562
mucolipin TRP cation channel 1	MCOLN1	ENSG00000090674	7.3171	7.04558	7.73205	8.91808	8.85186	8.3888	10.4432	9.28695	8.65126	8.82797	8.65027	6.93739
ubiquitin specific peptidase 48	USP48	ENSG00000090686	31.6986	21.6378	23.1074	27.9545	24.1172	30.5602	25.6421	20.814	25.1731	25.2908	29.4227	28.9156
ephrin B1	EFNB1	ENSG00000090776	11.8926	14.7688	12.8756	12.9669	14.0785	13.9809	14.8636	13.2952	13.0665	12.928	12.6801	11.6482
pyruvate dehydrogenase phosphatase regulatory subunit	PDPR	ENSG00000090857	5.78635	3.94152	3.52393	5.66437	5.18511	5.43678	5.59829	5.45209	5.14349	5.90701	6.10819	4.83544
pyruvate dehydrogenase phosphatase regulatory subunit, mitochondrial-like	PDPR	ENSG00000090857	5.78635	3.94152	3.52393	5.66437	5.18511	5.43678	5.59829	5.45209	5.14349	5.90701	6.10819	4.83544
alanyl-tRNA synthetase 1	AARS1	ENSG00000090861	48.7269	41.3991	37.7985	46.7454	48.9879	46.8115	51.7472	50.721	53.6409	48.526	49.1382	42.1732
golgi glycoprotein 1	GLG1	ENSG00000090863	87.2345	71.3151	74.8245	95.6022	85.3808	93.242	93.154	82.4978	90.1684	88.5994	97.3036	84.064
kinesin family member 4A	KIF4A	ENSG00000090889	0.177345	0.152459	0.126462	0.21805	0.177254	0.206645	0.154338	0.123207	0.199409	0.102964	0.23757	0.24294
trinucleotide repeat containing adaptor 6A	TNRC6A	ENSG00000090905	12.3914	9.96337	9.04219	10.2831	13.0813	9.83788	12.2535	14.0244	12.5166	13.4458	10.798	11.9988
pleckstrin homology and RhoGEF domain containing G2	PLEKHG2	ENSG00000090924	4.47571	4.94229	4.30975	20.4341	6.02705	16.817	26.0936	4.95833	4.48431	29.6308	3.38298	13.103
delta like canonical Notch ligand 3	DLL3	ENSG00000090932	0	0	0.070199	0.042868	0	0.121933	0.019164	0	0.064888	0.656495	0.018712	0.066648
N-acetyltransferase 14 (putative)	NAT14	ENSG00000090971	16.6857	19.6796	12.0188	20.1788	17.5973	21.0444	15.6124	15.5664	18.0841	21.3147	21.9848	14.1826
phosphatidylinositol transfer protein membrane associated 2	PITPNM2	ENSG00000090975	0.756371	1.13777	0.926773	1.1404	1.57129	1.69935	2.50087	1.3673	1.13593	1.09329	1.41306	1.18612
exocyst complex component 1	EXOC1	ENSG00000090989	38.0632	42.6262	30.4692	39.1166	32.3264	42.5974	37.5414	39.5559	40.2237	38.2885	43.0894	37.4962
RNA binding motif protein 27	RBM27	ENSG00000091009	17.648	9.95374	7.61732	11.2069	11.222	13.1263	12.1287	12.83	5.61763	8.02817	11.1548	16.8631
POU class 4 homeobox 3	POU4F3	ENSG00000091010	0.030061	0.047884	0.092678	0.01617	0.105158	0.015324	0.101203	0.033736	0.036714	0.066638	0.04374	0.06756
oxysterol binding protein like 8	OSBPL8	ENSG00000091039	26.9589	24.121	20.7699	20.9552	23.7756	26.3729	27.0115	27.1008	18.164	23.4327	28.0437	27.8217
deltex E3 ubiquitin ligase 2	DTX2	ENSG00000091073	47.9577	45.5351	43.8509	51.0863	54.7047	42.4348	51.8256	53.3014	48.8811	53.912	49.8684	49.5254
NLR family CARD domain containing 4	NLRC4	ENSG00000091106	0	0	0	0	0	0	0	0	0	0	0	0
pseudouridine synthase 7	PUS7	ENSG00000091127	2.98637	6.19116	6.81266	2.21648	4.32789	3.55251	2.41452	5.82661	7.21322	1.94266	7.13558	2.51905
laminin subunit beta 4	LAMB4	ENSG00000091128	0.037395	0.413277	0.121846	0.200619	0.421786	0.015298	0.379668	0.137362	0.060896	0.165416	0.089207	0.134405
neuronal cell adhesion molecule	NRCAM	ENSG00000091129	1.85466	1.92208	2.02382	1.91887	3.82707	2.31686	1.89566	1.21691	2.18436	1.09111	1.07307	2.72254
laminin subunit beta 1	LAMB1	ENSG00000091136	16.9761	14.0837	67.2309	11.8883	40.9454	10.3523	14.2833	41.7378	43.9788	45.2719	10.1798	15.2746
solute carrier family 26 member 4	SLC26A4	ENSG00000091137	10.6365	6.12608	12.8323	4.49589	13.9511	7.13777	7.84616	6.56004	7.87765	5.55218	3.11285	11.5305
solute carrier family 26 member 3	SLC26A3	ENSG00000091138	0.014858	0	0	0	0.123481	0.054148	0	0	0.012098	0.016468	0	0.013357
dihydrolipoamide dehydrogenase	DLD	ENSG00000091140	74.9874	70.4869	64.5429	71.4546	74.4313	71.6749	73.8109	74.2997	59.37	75.3537	68.554	71.0454
WD repeat domain 7	WDR7	ENSG00000091157	12.0561	15.0743	11.2508	11.7905	14.9487	17.3032	15.2959	16.0609	13.836	12.8288	19.3074	11.8665
thioredoxin like 1	TXNL1	ENSG00000091164	72.7	74.7591	67.771	71.7462	71.4411	68.9254	68.5348	74.091	62.1511	70.2333	75.8615	76.2241
interleukin 5 receptor subunit alpha	IL5RA	ENSG00000091181	15.6024	8.16848	4.91738	11.422	11.6569	8.39613	9.0401	11.8825	10.9797	10.5101	14.0192	11.5417
ATP binding cassette subfamily C member 6	ABCC6	ENSG00000091262	4.81814	5.81541	4.62698	6.50051	4.77795	6.81665	3.51209	5.48633	4.36	6.6278	7.25579	4.17118
CKLF like MARVEL transmembrane domain containing 6	CMTM6	ENSG00000091317	101.653	87.1096	79.8811	95.8819	87.6718	85.4435	86.8063	101.832	69.9193	93.6972	87.8905	92.3588
integrin subunit alpha 6	ITGA6	ENSG00000091409	65.483	53.0982	51.2132	60.5513	60.9353	63.2293	65.0017	51.7471	46.2467	61.0057	62.1005	58.4336
Rap guanine nucleotide exchange factor 4	RAPGEF4	ENSG00000091428	0.366734	0.669686	0.245483	0.250575	0.132778	0.219878	0.340297	0.445603	0.282761	0.496423	0.157668	0.18388
mitogen-activated protein kinase kinase kinase 20	MAP3K20	ENSG00000091436	6.52912	6.57942	4.72425	5.82251	5.66493	6.60491	5.55331	5.64791	4.86373	5.91616	5.45814	4.97863
small muscle protein X-linked	SMPX	ENSG00000091482	0.123482	0.058441	0.145428	0.132846	0.077006	0	0	0.138578	0	0	0	0
fumarate hydratase	FH	ENSG00000091483	50.141	57.2999	50.5073	59.8324	58.4837	64.897	61.8439	57.2943	53.3084	59.2052	64.5249	52.0105
SEL1L family member 3	SEL1L3	ENSG00000091490	173.897	182.615	185.761	191.414	185.067	197.047	168.972	169.616	157.548	181.699	185.269	199.238
transferrin	TF	ENSG00000091513	37.1465	53.331	54.6461	74.5109	67.5069	81.6025	76.7073	61.6208	57.3215	56.204	48.9343	49.1209
CDV3 homolog	CDV3	ENSG00000091527	104.311	84.1049	78.642	82.5878	85.0563	87.2903	87.0027	86.621	76.5805	92.1485	87.3728	91.0275
myosin XVA	MYO15A	ENSG00000091536	0.017049	0.035809	0.020451	0.248678	0.077469	0.20993	0.072004	0.014001	0.045291	0.056254	0.668641	0.024986
alkB homolog 5, RNA demethylase	ALKBH5	ENSG00000091542	47.9965	47.806	41.9715	55.4407	47.7974	46.4001	48.1303	45.8357	38.7844	46.5251	53.7034	48.5566
apolipoprotein H	APOH	ENSG00000091583	0	0	0	0	0	0	0	0	0	0	0	0
NLR family pyrin domain containing 1	NLRP1	ENSG00000091592	3.25169	2.55352	4.1998	2.80047	2.1069	3.55478	3.73743	2.20349	2.42145	2.06488	4.08824	3.57878
PITPNM family member 3	PITPNM3	ENSG00000091622	9.32724	10.8293	9.40959	13.407	10.9376	12.3523	11.804	11.5794	9.64248	11.7952	11.8884	9.9118
sperm associated antigen 7	SPAG7	ENSG00000091640	53.7968	59.7866	57.5455	64.9405	60.0217	62.0703	55.5344	57.8741	65.5189	61.1839	65.6048	58.2318
origin recognition complex subunit 6	ORC6	ENSG00000091651	0.861814	1.37417	0.988653	0.810668	1.78269	1.9323	0.78966	1.08833	1.69047	1.26519	1.15095	0.752013
zinc finger homeobox 4	ZFHX4	ENSG00000091656	1.38677	0.83253	1.42077	1.0695	1.58577	1.34808	1.57707	1.57781	1.17604	1.16347	0.972135	1.0165
solute carrier family 17 member 6	SLC17A6	ENSG00000091664	0	0	0.009014	0	0	0	0	0	0	0	0.10495	0
carboxypeptidase A1	CPA1	ENSG00000091704	0	0	0	0	0	0	0	0	0	0.234038	0	0.291776
zinc finger C3HC-type containing 1	ZC3HC1	ENSG00000091732	5.42155	6.74057	6.48386	6.49688	5.92236	6.59369	6.21975	5.65815	7.95144	7.33598	7.66117	5.76751
estrogen receptor 1	ESR1	ENSG00000091831	1.00633	2.27418	0.775004	0.961627	1.23555	0.97911	1.14027	1.25347	1.17434	1.03892	1.39188	1.4054
regulator of G protein signaling 17	RGS17	ENSG00000091844	0.154666	0.111109	0.088156	0.059969	0.133672	0.060294	0.078765	0.153154	0.100006	0.090757	0.119144	0.143131
angiopoietin 2	ANGPT2	ENSG00000091879	0.006964	0.007395	0.006134	0	0.017801	0.08454	0.055286	0	0	0.064825	0.055754	0.012521
transmembrane protein 101	TMEM101	ENSG00000091947	12.1277	14.7267	14.0752	15.6523	13.9994	15.9935	14.9695	15.0975	15.9063	16.6096	15.8182	13.7227
CD200 molecule	CD200	ENSG00000091972	0.632853	0.254908	0.809302	0	0.076764	0	0	0.123132	0.103093	0.070169	0.053216	0.073976
coiled-coil domain containing 80	CCDC80	ENSG00000091986	357.095	431.109	338.594	469.894	369.952	503.591	390.785	400.796	397.722	442.361	457.699	400.899
chymase 1	CMA1	ENSG00000092009	0	0	0	0	0	0	0	0	0	0	0	0
proteasome activator subunit 1	PSME1	ENSG00000092010	258.444	272.443	277.408	289.75	292.978	283.125	260.208	267.887	303.363	288.399	284.028	280.423
protein phosphatase 2 regulatory subunit B''gamma	PPP2R3C	ENSG00000092020	22.8357	27.0082	25.6094	16.0613	19.0753	16.4151	23.0192	21.7448	17.0563	22.9481	22.2556	23.6343
HAUS augmin like complex subunit 4	HAUS4	ENSG00000092036	14.0296	15.3055	15.5961	16.5788	16.7715	19.6388	16.7471	15.5601	18.3217	18.6528	19.7927	14.6805
junctophilin 4	JPH4	ENSG00000092051	0	0	0	0	0.012179	0.033937	0	0	0.007087	0	0.033772	0.057197
myosin heavy chain 7	MYH7	ENSG00000092054	0	0	0	0	0	0	0	0.006789	0.009851	0.006705	0	0.010576
CCAAT enhancer binding protein epsilon	CEBPE	ENSG00000092067	0	0	0.032712	0	0	0	0	0	0	0	0	0
solute carrier family 7 member 8	SLC7A8	ENSG00000092068	10.3114	10.1581	8.43512	13.1357	14.2306	13.3573	14.5588	13.0646	9.05347	11.4768	11.7169	9.72185
O-sialoglycoprotein endopeptidase	OSGEP	ENSG00000092094	10.8224	12.3831	12.3666	9.0863	8.82958	12.1966	10.2885	9.02186	9.95491	9.84872	10.1774	10.3387
solute carrier family 22 member 17	SLC22A17	ENSG00000092096	1.14035	1.11926	0.656132	1.34649	1.10609	1.30964	1.1461	1.05636	1.03979	1.21268	1.96673	0.769836
ring finger protein 31	RNF31	ENSG00000092098	12.8595	14.1559	14.3023	23.9885	23.9302	15.5088	24.8121	21.0874	10.607	15.6794	21.8847	12.8554
sec1 family domain containing 1	SCFD1	ENSG00000092108	38.1268	36.2725	32.2619	45.9704	36.4239	42.9677	36.1937	39.286	42.1403	39.0147	42.9552	39.9743
G2/M-phase specific E3 ubiquitin protein ligase	G2E3	ENSG00000092140	14.5614	11.7388	11.163	16.8259	13.524	11.3125	17.5241	12.6916	18.8876	15.3568	16.3145	9.67755
HECT domain E3 ubiquitin protein ligase 1	HECTD1	ENSG00000092148	80.5675	50.0029	54.7047	69.3796	69.2622	59.166	64.5911	76.0073	58.0358	76.7951	77.0076	62.7287
heterogeneous nuclear ribonucleoprotein C	HNRNPC	ENSG00000092199	394.596	417.566	387.866	439.944	425.309	445.779	450.868	423.677	446.083	442.164	433.742	387.659
RPGR interacting protein 1	RPGRIP1	ENSG00000092200	0.019923	0.013719	0.052649	0	0	0	0	0.122173	0.158959	0	0	0
SPT16 homolog, facilitates chromatin remodeling subunit	SUPT16H	ENSG00000092201	41.975	38.8273	33.1473	41.9439	40.9061	42.9845	43.4952	44.0312	37.9853	40.9271	44.8298	38.9876
TOX high mobility group box family member 4	TOX4	ENSG00000092203	54.2797	66.2897	60.0217	58.4019	58.0226	69.7645	71.1257	67.7434	73.4628	72.5121	74.2859	68.0118
gem nuclear organelle associated protein 2	GEMIN2	ENSG00000092208	8.92759	8.46615	6.76316	9.34798	5.86868	8.97908	7.41483	9.89378	7.28263	7.06417	6.60571	5.62226
transglutaminase 1	TGM1	ENSG00000092295	10.1387	15.4049	15.8957	17.9215	12.0838	14.6994	13.932	10.8601	14.638	13.4233	14.1971	14.2865
TERF1 interacting nuclear factor 2	TINF2	ENSG00000092330	34.141	34.3527	35.6643	31.3506	25.6171	37.0874	32.2445	32.4064	27.4668	33.944	39.9435	31.9335
deleted in azoospermia like	DAZL	ENSG00000092345	0	0	0	0	0	0	0	0.014397	0.00997	0	0	0
transducin beta like 1 Y-linked	TBL1Y	ENSG00000092377	0	0	0	0.137712	0	0	0	0	0	0	0	0
semaphorin 6A	SEMA6A	ENSG00000092421	5.72156	4.38861	5.77087	5.79117	8.01892	8.14405	9.87981	6.47659	6.82786	4.44632	5.44353	5.92589
transient receptor potential cation channel subfamily M member 7	TRPM7	ENSG00000092439	9.64357	10.4299	10.661	9.49817	9.01805	8.66155	7.34697	9.46338	7.73304	9.6384	8.99532	9.01827
TYRO3 protein tyrosine kinase	TYRO3	ENSG00000092445	4.16395	4.23702	4.74564	3.64338	3.29536	5.10074	3.15415	4.16002	4.22686	2.64875	4.07697	2.56098
WD repeat domain 76	WDR76	ENSG00000092470	0.518211	0.576223	0.558297	1.38557	1.39174	1.43774	0.938221	0.644728	0.541411	0.850671	0.959727	0.624167
calpain 3	CAPN3	ENSG00000092529	0.023648	0.178112	0.052739	0.353552	0.11874	0.10443	0.430123	0.436518	0.031579	0.450052	0.017186	0.377559
synaptosome associated protein 23	SNAP23	ENSG00000092531	84.7917	93.4694	92.0882	78.9376	83.7673	103.249	98.1105	81.1923	110.853	98.0054	108.215	107.742
T-box transcription factor 15	TBX15	ENSG00000092607	0	0	0	0.015484	0	0.014674	0	0.024193	0	0.015953	0.027923	0
phosphoglycerate dehydrogenase	PHGDH	ENSG00000092621	12.3599	5.13717	6.10374	12.2506	13.3941	10.3957	17.8963	16.7482	23.6526	14.7486	10.7336	8.94527
collagen type IX alpha 3 chain	COL9A3	ENSG00000092758	0.376262	0.236143	0.215996	0.114132	0.197437	0.047953	0.367739	0.502141	0.321956	0.332101	0.034875	0.246577
ezrin	EZR	ENSG00000092820	405.3	376.171	316.019	373.312	351.25	333.705	347.327	362.452	370.638	365.95	392.264	350.193
myosin light chain 6	MYL6	ENSG00000092841	2403.98	2826.02	3301.65	2644.28	2651.8	2906.78	2576.7	2526.44	3002.06	2531.94	2738.54	2603.17
argonaute RISC component 1	AGO1	ENSG00000092847	11.2908	9.31334	7.52231	10.449	9.91997	10.3781	10.9007	11.3211	8.4182	10.3804	10.6174	9.80635
tektin 2	TEKT2	ENSG00000092850	15.2856	14.1529	7.78975	13.0874	13.3929	12.1781	10.0474	15.0597	16.847	14.3323	15.094	13.7011
claspin	CLSPN	ENSG00000092853	0.050756	0.035934	0.033532	0.057641	0.035511	0.141802	0.216742	0.052214	0.115142	0.188875	0.061545	0.045629
ring finger and FYVE like domain containing E3 ubiquitin protein ligase	RFFL	ENSG00000092871	18.813	21.2929	15.1038	18.2488	16.7885	15.2397	15.7337	18.0904	18.717	23.2163	18.6259	16.1844
unc-13 homolog D	UNC13D	ENSG00000092929	2.68085	1.7529	2.06584	1.65071	2.77778	2.25067	2.62984	1.93951	2.025	1.93386	3.65541	2.04518
major facilitator superfamily domain containing 11	MFSD11	ENSG00000092931	22.0313	23.051	19.0196	24.4299	21.3173	22.813	20.9758	22.0863	18.6267	22.101	24.4081	20.9139
dihydropyrimidinase like 2	DPYSL2	ENSG00000092964	1.65994	1.59379	1.22686	1.49393	1.23903	1.25082	1.73653	1.61838	1.26813	1.52144	1.46046	1.42765
transforming growth factor beta 2	TGFB2	ENSG00000092969	177.938	141.453	157.324	128.161	136.523	127.761	135.586	125.879	95.4556	120.784	120.253	160.251
G-patch domain containing 2	GPATCH2	ENSG00000092978	5.1033	3.97869	3.94261	4.31553	3.61361	4.15002	3.87236	5.0146	5.01272	4.96814	4.55644	4.27081
nucleoporin 50	NUP50	ENSG00000093000	45.9324	42.1427	37.4926	54.1549	52.0092	49.3733	47.5044	51.7261	43.7417	51.1359	52.741	53.8626
cell division cycle 45	CDC45	ENSG00000093009	0.289944	0.829933	0.157968	0.391532	0.319915	0.043743	0.196586	0.244601	0.289062	0.152613	0.19847	0.448135
catechol-O-methyltransferase	COMT	ENSG00000093010	123.531	143.184	124.18	155.234	136.247	153.508	131.135	130.978	139.76	157.693	150.175	99.3656
[truncated: 35,400 more rows]
