# Supplementary material for: Limited response of primary nasal epithelial cells to Bordetella pertussis infection
Source: Microbiol Spectr. 2025 Aug 4;13(9):e01267-25. doi: 10.1128/spectrum.01267-25 (PMC12403849; doi:10.1128/spectrum.01267-25)
Supplement: Supplemental tables — Tables S3 to S9. Gene expression analysis. [file spectrum.01267-25-s0004.xlsx]

## Sheet: TableS3
Table S3. Significantly modulated hNEC genes in BpWT-infected cells compared to uninfected controls at 24 hours post-infection.
This table lists all hNEC genes, highlighting those with significant modulation, defined as |log2 fold change (log2FC)| ≥ 1 and a corrected p-value < 0.05.
Gene description	Gene symbol	ENSEMBL name	log2FoldChange	p-value	padj value	Differentially expressed
UDP-GlcNAc:betaGal beta-1,3-N-acetylglucosaminyltransferase 6	B3GNT6	ENSG00000198488	2.7841	1.13934e-17	2.77217e-14	UP
SPARC related modular calcium binding 1	SMOC1	ENSG00000198732	3.47116	3.81577e-16	6.37406e-13	UP
CD14 molecule	CD14	ENSG00000170458	1.3608	5.75341e-16	8.16601e-13	UP
arginase 2	ARG2	ENSG00000081181	2.22909	5.1894e-15	6.31328e-12	UP
mucin 5AC, oligomeric mucus/gel-forming	MUC5AC	ENSG00000215182	2.4321	1.84391e-14	1.74475e-11	UP
growth arrest specific 1	GAS1	ENSG00000180447	1.90197	1.64356e-13	1.39966e-10	UP
period circadian regulator 2	PER2	ENSG00000132326	1.04966	1.1859e-12	8.23951e-10	UP
solute carrier family 6 member 6	SLC6A6	ENSG00000131389	1.1079	2.09282e-11	1.18817e-08	UP
lipase E, hormone sensitive type	LIPE	ENSG00000079435	1.61288	3.14831e-11	1.62491e-08	UP
novel transcript, overlapping to TSKU		ENSG00000261578	1.11221	2.41674e-09	8.94823e-07	UP
atonal bHLH transcription factor 8	ATOH8	ENSG00000168874	1.12772	3.58613e-09	1.24651e-06	UP
OCA2 melanosomal transmembrane protein	OCA2	ENSG00000104044	1.18461	9.64004e-09	2.88051e-06	UP
klotho	KL	ENSG00000133116	1.34417	3.8743e-07	8.79827e-05	UP
solute carrier family 4 member 4	SLC4A4	ENSG00000080493	1.034	6.3534e-07	0.000138732	UP
CMT1A duplicated region transcript 4	CDRT4	ENSG00000239704	12.2675	3.0235e-06	0.00050509	UP
uncharacterized LOC102724701	LOC102724701	ENSG00000275496	5.11144	3.58055e-06	0.000569943	UP
uncharacterized LOC102723360	LOC102723360	ENSG00000275496	5.11144	3.58055e-06	0.000569943	UP
WD repeat domain 76	WDR76	ENSG00000092470	1.01031	8.75651e-06	0.00115613	UP
mediator complex subunit 12L	MED12L	ENSG00000144893	2.18237	1.18039e-05	0.00146748	UP
long intergenic non-protein coding RNA 2568	LINC02568	ENSG00000259459	1.71875	1.52173e-05	0.00181246	UP
neuregulin 2	NRG2	ENSG00000158458	1.09237	1.88794e-05	0.00216914	UP
forkhead box A3	FOXA3	ENSG00000170608	2.04299	1.91035e-05	0.00216914	UP
early growth response 1	EGR1	ENSG00000120738	-0.804709	1.78362e-15	2.33682e-12	NO
SAM pointed domain containing ETS transcription factor	SPDEF	ENSG00000124664	0.973343	6.92468e-15	7.86275e-12	NO
lipase G, endothelial type	LIPG	ENSG00000101670	-0.791931	1.43826e-14	1.53102e-11	NO
pleckstrin homology like domain family A member 2	PHLDA2	ENSG00000181649	-0.917293	1.20942e-12	8.23951e-10	NO
CD55 molecule (Cromer blood group)	CD55	ENSG00000196352	0.610458	1.02238e-11	6.44932e-09	NO
matrix metallopeptidase 9	MMP9	ENSG00000100985	-0.975398	1.44848e-11	8.81092e-09	NO
dual specificity phosphatase 6	DUSP6	ENSG00000139318	-0.91633	1.85556e-11	1.08979e-08	NO
adenosylhomocysteinase like 2	AHCYL2	ENSG00000158467	0.537892	2.71332e-11	1.49075e-08	NO
endothelial PAS domain protein 1	EPAS1	ENSG00000116016	0.837357	3.07677e-11	1.62491e-08	NO
syndecan 4	SDC4	ENSG00000124145	-0.348139	3.3817e-11	1.69403e-08	NO
aldehyde dehydrogenase 1 family member B1	ALDH1B1	ENSG00000137124	-0.574307	5.61004e-10	2.51448e-07	NO
tubulin beta 3 class III	TUBB3	ENSG00000258947	-0.852499	8.70228e-10	3.80044e-07	NO
bisphosphoglycerate mutase	BPGM	ENSG00000172331	-0.765627	1.02268e-09	4.35459e-07	NO
arginine vasopressin induced 1	AVPI1	ENSG00000119986	0.910203	1.22372e-09	4.9625e-07	NO
X-box binding protein 1	XBP1	ENSG00000100219	0.688345	1.29909e-09	5.14561e-07	NO
MFSD2 lysolipid transporter A, lysophospholipid	MFSD2A	ENSG00000168389	-0.586326	1.52346e-09	5.89719e-07	NO
transforming acidic coiled-coil containing protein 2	TACC2	ENSG00000138162	0.646022	3.12504e-09	1.13246e-06	NO
inositol 1,4,5-trisphosphate receptor interacting protein	ITPRIP	ENSG00000148841	0.359435	3.50505e-09	1.24371e-06	NO
TEF transcription factor, PAR bZIP family member	TEF	ENSG00000167074	-0.74435	3.74471e-09	1.2756e-06	NO
plasminogen activator, urokinase receptor	PLAUR	ENSG00000011422	-0.865219	6.01758e-09	2.00964e-06	NO
cAMP responsive element binding protein 3 like 1	CREB3L1	ENSG00000157613	0.622721	6.74493e-09	2.20922e-06	NO
chondroitin sulfate N-acetylgalactosaminyltransferase 1	CSGALNACT1	ENSG00000147408	0.996251	7.98805e-09	2.56703e-06	NO
S100 calcium binding protein P	S100P	ENSG00000163993	0.817317	8.48376e-09	2.66155e-06	NO
YTH N6-methyladenosine RNA binding protein C1	YTHDC1	ENSG00000083896	0.684689	8.59472e-09	2.66155e-06	NO
cellular communication network factor 2	CCN2	ENSG00000118523	-0.595886	1.1793e-08	3.46307e-06	NO
Cdc42 guanine nucleotide exchange factor 9	ARHGEF9	ENSG00000131089	0.694485	1.73804e-08	5.01735e-06	NO
tubulin beta 6 class V	TUBB6	ENSG00000176014	-0.590596	1.96746e-08	5.58497e-06	NO
solute carrier family 16 member 14	SLC16A14	ENSG00000163053	0.730731	6.66772e-08	1.77445e-05	NO
monoamine oxidase A	MAOA	ENSG00000189221	0.528513	7.19557e-08	1.88546e-05	NO
thrombospondin 1	THBS1	ENSG00000137801	-0.982669	8.16128e-08	2.10611e-05	NO
cyclin D1	CCND1	ENSG00000110092	-0.425283	8.88734e-08	2.25924e-05	NO
novel protein		ENSG00000289700	-0.657067	1.28843e-07	3.18038e-05	NO
FERM domain containing kindlin 1	FERMT1	ENSG00000101311	-0.778573	2.61625e-07	6.18888e-05	NO
epithelial membrane protein 1	EMP1	ENSG00000134531	-0.951007	6.45498e-07	0.000139166	NO
inositol polyphosphate-5-phosphatase J	INPP5J	ENSG00000185133	0.939618	7.41025e-07	0.000155816	NO
dermatan sulfate epimerase like	DSEL	ENSG00000171451	-0.380694	7.84807e-07	0.00016301	NO
nucleic acid binding protein 1	NABP1	ENSG00000173559	-0.55118	8.21899e-07	0.000168658	NO
aldo-keto reductase family 1 member C1	AKR1C1	ENSG00000187134	0.788693	1.08141e-06	0.000219269	NO
striatin interacting protein 2	STRIP2	ENSG00000128578	0.74242	1.25962e-06	0.000246596	NO
beta-secretase 1	BACE1	ENSG00000186318	0.406543	1.32741e-06	0.000256914	NO
involucrin	IVL	ENSG00000163207	-0.867482	1.69677e-06	0.000321105	NO
NODAL modulator 3	NOMO3	ENSG00000103226	0.410881	2.03403e-06	0.00036855	NO
matrix metallopeptidase 1	MMP1	ENSG00000196611	-0.969923	2.23662e-06	0.00040099	NO
solute carrier family 34 member 2	SLC34A2	ENSG00000157765	0.300226	2.33843e-06	0.000414876	NO
crystallin alpha B	CRYAB	ENSG00000109846	0.665009	2.36591e-06	0.000415424	NO
EH domain containing 1	EHD1	ENSG00000110047	-0.47399	2.71184e-06	0.000466546	NO
ETS proto-oncogene 1, transcription factor	ETS1	ENSG00000134954	-0.436738	2.82202e-06	0.000480646	NO
neuregulin 1	NRG1	ENSG00000157168	-0.799691	3.03196e-06	0.00050509	NO
coactosin like F-actin binding protein 1	COTL1	ENSG00000103187	-0.364742	3.0545e-06	0.00050509	NO
STEAP4 metalloreductase	STEAP4	ENSG00000127954	0.632042	3.14344e-06	0.000514798	NO
solute carrier family 5 member 6	SLC5A6	ENSG00000138074	0.602969	3.37459e-06	0.000542226	NO
solute carrier family 5 member 5	SLC5A5	ENSG00000105641	0.528215	3.63055e-06	0.000572551	NO
integrin subunit alpha 3	ITGA3	ENSG00000005884	-0.260601	3.74044e-06	0.000584469	NO
KLF transcription factor 6	KLF6	ENSG00000067082	-0.562166	4.1749e-06	0.000646426	NO
3-hydroxy-3-methylglutaryl-CoA synthase 1	HMGCS1	ENSG00000112972	-0.599576	4.68686e-06	0.000719159	NO
adhesion G protein-coupled receptor E2	ADGRE2	ENSG00000127507	-0.45577	4.85257e-06	0.000729994	NO
insulin induced gene 1	INSIG1	ENSG00000186480	-0.500574	4.87208e-06	0.000729994	NO
carbonic anhydrase 12	CA12	ENSG00000074410	0.765867	5.03207e-06	0.000745272	NO
fatty acid binding protein 5	FABP5	ENSG00000164687	0.660557	5.14416e-06	0.000751085	NO
ETS proto-oncogene 2, transcription factor	ETS2	ENSG00000157557	0.451289	5.34506e-06	0.000771501	NO
GLI pathogenesis related 1	GLIPR1	ENSG00000139278	-0.568347	6.20637e-06	0.000888294	NO
histone deacetylase 9	HDAC9	ENSG00000048052	-0.952604	6.73721e-06	0.000949303	NO
sulfotransferase family 1B member 1	SULT1B1	ENSG00000173597	0.392662	6.76367e-06	0.000949303	NO
zinc finger protein 467	ZNF467	ENSG00000181444	0.668548	6.79985e-06	0.000949303	NO
caveolae associated protein 1	CAVIN1	ENSG00000177469	-0.408435	6.98572e-06	0.000963822	NO
neutrophil cytosolic factor 2	NCF2	ENSG00000116701	-0.528664	7.01703e-06	0.000963822	NO
vasohibin 1	VASH1	ENSG00000071246	0.950806	7.27355e-06	0.000991065	NO
mitogen-activated protein kinase kinase kinase kinase 4	MAP4K4	ENSG00000071054	-0.295241	8.08707e-06	0.00109299	NO
high mobility group AT-hook 2	HMGA2	ENSG00000149948	-0.841592	8.14994e-06	0.00109299	NO
splicing factor SWAP	SFSWAP	ENSG00000061936	-0.652303	8.48987e-06	0.00112968	NO
BIVM-ERCC5 readthrough	BIVM-ERCC5	ENSG00000270181	-0.991186	9.29072e-06	0.00121723	NO
BCL6 transcription repressor	BCL6	ENSG00000113916	0.341007	9.51558e-06	0.00123717	NO
solute carrier organic anion transporter family member 3A1	SLCO3A1	ENSG00000176463	-0.432524	9.60729e-06	0.00123963	NO
MT-ND2 pseudogene 28	MTND2P28	ENSG00000225630	-0.753499	9.73465e-06	0.00124662	NO
sortilin related receptor 1	SORL1	ENSG00000137642	0.502093	1.06598e-05	0.00135491	NO
protein phosphatase 2 regulatory subunit B''gamma	PPP2R3C	ENSG00000092020	-0.53018	1.14517e-05	0.00144478	NO
sushi, nidogen and EGF like domains 1	SNED1	ENSG00000162804	0.849861	1.17056e-05	0.00146595	NO
ADAM metallopeptidase domain 19	ADAM19	ENSG00000135074	-0.652877	1.2534e-05	0.00154695	NO
squalene epoxidase	SQLE	ENSG00000104549	-0.549976	1.28908e-05	0.00157954	NO
aquaporin 3 (Gill blood group)	AQP3	ENSG00000165272	0.338415	1.42382e-05	0.0017199	NO
adenylosuccinate synthase 1	ADSS1	ENSG00000185100	0.537646	1.65695e-05	0.00193777	NO
endothelin 1	EDN1	ENSG00000078401	-0.732074	1.66108e-05	0.00193777	NO
novel transcript		ENSG00000289754	0.370123	1.88648e-05	0.00216914	NO
StAR related lipid transfer domain containing 4	STARD4	ENSG00000164211	-0.466578	1.90147e-05	0.00216914	NO
annexin A2	ANXA2	ENSG00000182718	-0.243238	1.92396e-05	0.00217013	NO
LEM domain containing 1	LEMD1	ENSG00000186007	0.91901	1.94995e-05	0.00218497	NO
uronyl 2-sulfotransferase	UST	ENSG00000111962	0.761982	2.01474e-05	0.00224281	NO
PAXIP1 associated glutamate rich protein 1	PAGR1	ENSG00000280789	0.3349	2.09755e-05	0.00231698	NO
pleckstrin homology like domain family A member 1	PHLDA1	ENSG00000139289	-0.579659	2.10857e-05	0.00231698	NO
stimulator of interferon response cGAMP interactor 1	STING1	ENSG00000184584	-0.465942	2.21052e-05	0.00241344	NO
frizzled class receptor 4	FZD4	ENSG00000174804	0.619832	2.29066e-05	0.002485	NO
zinc finger and BTB domain containing 16	ZBTB16	ENSG00000109906	0.787741	2.32853e-05	0.00251009	NO
C-C motif chemokine ligand 4	CCL4	ENSG00000275302	-1.59342	2.34987e-05		NO
Wnt family member 7A	WNT7A	ENSG00000154764	-0.67847	2.47507e-05	0.00265128	NO
tubulin alpha 1c	TUBA1C	ENSG00000167553	-0.348689	2.55187e-05	0.00271646	NO
protein kinase cAMP-dependent type II regulatory subunit beta	PRKAR2B	ENSG00000005249	0.4765	2.69496e-05	0.00285097	NO
vezatin, adherens junctions transmembrane protein	VEZT	ENSG00000028203	-0.241619	2.71857e-05	0.00285819	NO
cytochrome P450 family 2 subfamily J member 2	CYP2J2	ENSG00000134716	0.298484	2.75984e-05	0.00288377	NO
caveolin 1	CAV1	ENSG00000105974	-0.254329	3.10494e-05	0.0032246	NO
Ras and Rab interactor 3	RIN3	ENSG00000100599	-0.460988	3.12701e-05	0.00322784	NO
interferon induced transmembrane protein 1	IFITM1	ENSG00000185885	0.467861	3.24231e-05	0.00332669	NO
ATP binding cassette subfamily C member 4 (PEL blood group)	ABCC4	ENSG00000125257	0.452035	3.61608e-05	0.00368797	NO
TNF receptor superfamily member 12A	TNFRSF12A	ENSG00000006327	-0.568507	3.76036e-05	0.00381229	NO
glutamate-ammonia ligase	GLUL	ENSG00000135821	0.272816	4.12909e-05	0.00415707	NO
SREK1 interacting protein 1	SREK1IP1	ENSG00000153006	-0.493523	4.14926e-05	0.00415707	NO
cytosolic arginine sensor for mTORC1 subunit 2	CASTOR2	ENSG00000274070	0.471767	4.29496e-05	0.00426908	NO
microtubule associated protein 1B	MAP1B	ENSG00000131711	-0.79202	4.31119e-05	0.00426908	NO
lysophosphatidylcholine acyltransferase 3	LPCAT3	ENSG00000111684	0.221479	4.50618e-05	0.00443638	NO
DnaJ heat shock protein family (Hsp40) member C4	DNAJC4	ENSG00000110011	0.403213	4.60911e-05	0.00451163	NO
solute carrier family 2 member 12	SLC2A12	ENSG00000146411	0.351668	4.89119e-05	0.00473672	NO
NADH dehydrogenase subunit 3	ND3	ENSG00000198840	-0.376272	4.89469e-05	0.00473672	NO
membrane bound transcription factor peptidase, site 1	MBTPS1	ENSG00000140943	0.188534	4.97829e-05	0.00479041	NO
hexose-6-phosphate dehydrogenase/glucose 1-dehydrogenase	H6PD	ENSG00000049239	0.214002	5.17998e-05	0.00495649	NO
neuroligin 2	NLGN2	ENSG00000169992	0.423494	5.22414e-05	0.00497081	NO
ectonucleoside triphosphate diphosphohydrolase 3	ENTPD3	ENSG00000168032	0.328047	5.27916e-05	0.00497347	NO
nuclear factor, interleukin 3 regulated	NFIL3	ENSG00000165030	0.342346	5.28534e-05	0.00497347	NO
NBAS subunit of NRZ tethering complex	NBAS	ENSG00000151779	0.378692	5.34352e-05	0.0050006	NO
tumor associated calcium signal transducer 2	TACSTD2	ENSG00000184292	0.16325	5.48148e-05	0.00510167	NO
moesin	MSN	ENSG00000147065	-0.477432	5.72146e-05	0.00529608	NO
RAB3D, member RAS oncogene family	RAB3D	ENSG00000105514	0.32156	5.99364e-05	0.00551803	NO
natriuretic peptide receptor 3	NPR3	ENSG00000113389	0.903309	6.19792e-05	0.00567543	NO
neuronal calcium sensor 1	NCS1	ENSG00000107130	-0.248804	6.26187e-05	0.00570332	NO
serpin family B member 3	SERPINB3	ENSG00000057149	0.422358	6.79971e-05	0.00616025	NO
golgi membrane protein 1	GOLM1	ENSG00000135052	0.190769	7.07278e-05	0.00636058	NO
methyl-CpG binding domain protein 5	MBD5	ENSG00000204406	0.719167	7.09552e-05	0.00636058	NO
mannosidase alpha class 1C member 1	MAN1C1	ENSG00000117643	0.600208	7.42621e-05	0.00662216	NO
long intergenic non-protein coding RNA 2331	LINC02331	ENSG00000235269	-0.356951	7.54982e-05	0.00669732	NO
nestin	NES	ENSG00000132688	-0.870287	7.73588e-05	0.00682681	NO
ubiquitin D	UBD	ENSG00000213886	-0.907958	8.14909e-05	0.0071544	NO
C2 calcium dependent domain containing 4A	C2CD4A	ENSG00000198535	-0.614331	8.37401e-05	0.00731416	NO
BCL2 like 12	BCL2L12	ENSG00000126453	-0.740101	8.80644e-05	0.00762445	NO
lung cancer associated transcript 1	LUCAT1	ENSG00000248323	-0.427764	8.82902e-05	0.00762445	NO
ATPase copper transporting beta	ATP7B	ENSG00000123191	0.448383	8.86356e-05	0.00762445	NO
PTTG1 regulator of sister chromatid separation, securin	PTTG1	ENSG00000164611	0.464401	9.32419e-05	0.00798038	NO
ADP ribosylation factor like GTPase 4D	ARL4D	ENSG00000175906	0.518444	9.4744e-05	0.00806628	NO
late cornified envelope 3D	LCE3D	ENSG00000163202	-0.731254	9.97429e-05		NO
serpin family E member 1	SERPINE1	ENSG00000106366	-0.36892	0.000105757	0.00887316	NO
follistatin	FST	ENSG00000134363	-0.550747	0.000112893	0.00942013	NO
family with sequence similarity 156 member B	FAM156B	ENSG00000268350	0.872729	0.000113382	0.00942013	NO
family with sequence similarity 156 member A	FAM156A	ENSG00000268350	0.872729	0.000113382	0.00942013	NO
PTPRF interacting protein alpha 3	PPFIA3	ENSG00000177380	0.534638	0.000116906	0.0096657	NO
chromosome 1 open reading frame 226	C1orf226	ENSG00000239887	0.280178	0.000117818	0.00969405	NO
perilipin 2	PLIN2	ENSG00000147872	0.281095	0.000119687	0.00980051	NO
aristaless related homeobox	ARX	ENSG00000004848	-0.678166	0.000121692	0.00991239	NO
MAPK interacting serine/threonine kinase 2	MKNK2	ENSG00000099875	0.216	0.000122217	0.00991239	NO
ring finger protein, transmembrane 1	RNFT1	ENSG00000189050	-0.36982	0.000123176	0.00994281	NO
transcription elongation regulator 1	TCERG1	ENSG00000113649	-0.305529	0.000127075	0.0101619	NO
pyruvate carboxylase	PC	ENSG00000173599	0.532999	0.000127083	0.0101619	NO
vitamin D receptor	VDR	ENSG00000111424	-0.233673	0.000133511	0.0105484	NO
transgelin	TAGLN	ENSG00000149591	-0.367689	0.000133638	0.0105484	NO
nuclear receptor subfamily 3 group C member 1	NR3C1	ENSG00000113580	0.192808	0.000133775	0.0105484	NO
syntabulin	SYBU	ENSG00000147642	0.390315	0.000138452	0.0108669	NO
5'-nucleotidase ecto	NT5E	ENSG00000135318	-0.500893	0.000141947	0.0110901	NO
ER lipid raft associated 1	ERLIN1	ENSG00000107566	0.187469	0.00014719	0.0114391	NO
novel protein		ENSG00000256500	-0.485781	0.000147957	0.0114391	NO
actin beta	ACTB	ENSG00000075624	-0.324119	0.000148429	0.0114391	NO
ectodermal-neural cortex 1	ENC1	ENSG00000171617	-0.272997	0.000150858	0.0115739	NO
cadherin 19	CDH19	ENSG00000071991	-0.665484	0.000152518	0.0116488	NO
cardiotrophin like cytokine factor 1	CLCF1	ENSG00000175505	-0.492343	0.00015374	0.0116897	NO
tubulin alpha 1b	TUBA1B	ENSG00000123416	-0.251681	0.000155703	0.0117864	NO
golgi brefeldin A resistant guanine nucleotide exchange factor 1	GBF1	ENSG00000107862	0.307667	0.000157091	0.0118388	NO
rotatin	RTTN	ENSG00000176225	-0.337	0.000158572	0.0118978	NO
glucosamine (N-acetyl)-6-sulfatase	GNS	ENSG00000135677	0.24308	0.000170305	0.0127221	NO
filamin binding LIM protein 1	FBLIM1	ENSG00000162458	-0.275453	0.00017307	0.0128722	NO
Kazal type serine peptidase inhibitor domain 1	KAZALD1	ENSG00000107821	0.649522	0.000176329	0.0130576	NO
FOS like 1, AP-1 transcription factor subunit	FOSL1	ENSG00000175592	-0.663492	0.000180978	0.0133438	NO
period circadian regulator 3	PER3	ENSG00000049246	-0.556749	0.000184874	0.0135723	NO
four-jointed box kinase 1	FJX1	ENSG00000179431	-0.517321	0.000190511	0.0139261	NO
novel transcript		ENSG00000285991	-0.45354	0.000193135	0.0140576	NO
transforming growth factor beta receptor 2	TGFBR2	ENSG00000163513	-0.266643	0.000194761	0.0140833	NO
C-X-C motif chemokine ligand 14	CXCL14	ENSG00000145824	0.485351	0.000195142	0.0140833	NO
cilia and flagella associated protein 299	CFAP299	ENSG00000197826	-0.638964	0.000199039	0.0143039	NO
phosphodiesterase 8B	PDE8B	ENSG00000113231	0.656231	0.000201318	0.0144069	NO
matrix metallopeptidase 13	MMP13	ENSG00000137745	0.456532	0.000203297	0.0144478	NO
integrin subunit alpha 5	ITGA5	ENSG00000161638	-0.436754	0.000203585	0.0144478	NO
beta-secretase 2	BACE2	ENSG00000182240	0.145868	0.000208148	0.014703	NO
immunoglobulin superfamily containing leucine rich repeat 2	ISLR2	ENSG00000167178	-0.760835	0.000208908	0.014703	NO
glycerophosphodiester phosphodiesterase 1	GDE1	ENSG00000006007	0.218039	0.000211736	0.0148407	NO
claudin 10	CLDN10	ENSG00000134873	0.4776	0.000214351	0.0149624	NO
UPF1 RNA helicase and ATPase	UPF1	ENSG00000005007	0.257763	0.000215376	0.0149726	NO
family with sequence similarity 107 member B	FAM107B	ENSG00000065809	0.278461	0.000220141	0.0152416	NO
tripartite motif containing 47	TRIM47	ENSG00000132481	-0.403528	0.000221312	0.0152607	NO
GAS1 adjacent regulatory RNA	GAS1RR	ENSG00000226237	0.683168	0.000226047	0.0154792	NO
spectrin repeat containing nuclear envelope protein 2	SYNE2	ENSG00000054654	0.314198	0.000226299	0.0154792	NO
discs large MAGUK scaffold protein 4	DLG4	ENSG00000132535	0.396721	0.000227446	0.0154955	NO
Rho GTPase activating protein 8	ARHGAP8	ENSG00000241484	-0.435176	0.000230941	0.0156709	NO
cell division cycle associated 7 like	CDCA7L	ENSG00000164649	0.399954	0.000232308	0.0157011	NO
C-X-C motif chemokine ligand 10	CXCL10	ENSG00000169245	-0.627626	0.000238144	0.0160319	NO
ITPRIP like 2	ITPRIPL2	ENSG00000205730	-0.22565	0.00025347	0.0169964	NO
novel protein, UPK3BL-RASA4 readthrough		ENSG00000205236	0.475801	0.000255164	0.0170029	NO
solute carrier family 2 member 6	SLC2A6	ENSG00000160326	-0.630842	0.000255562	0.0170029	NO
von Willebrand factor A domain containing 2	VWA2	ENSG00000165816	-0.278558	0.000259031	0.0171198	NO
actin filament associated protein 1 like 2	AFAP1L2	ENSG00000169129	-0.555132	0.00025933	0.0171198	NO
low density lipoprotein receptor	LDLR	ENSG00000130164	-0.31078	0.000262892	0.0172879	NO
matrix metallopeptidase 10	MMP10	ENSG00000166670	-0.322786	0.000268975	0.0176199	NO
DNA polymerase mu	POLM	ENSG00000122678	0.505613	0.000271468	0.017684	NO
paired box 5	PAX5	ENSG00000196092	-0.542094	0.000272632	0.017684	NO
LY6/PLAUR domain containing 1	LYPD1	ENSG00000150551	-0.421263	0.000273068	0.017684	NO
proline rich coiled-coil 2A	PRRC2A	ENSG00000204469	0.228177	0.00027412	0.0176849	NO
keratin 75	KRT75	ENSG00000170454	-0.826083	0.000277322	0.0178239	NO
transmembrane protein 184B	TMEM184B	ENSG00000198792	0.192918	0.000280493	0.01796	NO
acetyl-CoA acetyltransferase 2	ACAT2	ENSG00000120437	-0.326734	0.000283342	0.0180745	NO
nectin cell adhesion molecule 1	NECTIN1	ENSG00000110400	0.313439	0.000287085	0.0182449	NO
interleukin 6 receptor	IL6R	ENSG00000160712	0.48395	0.000295211	0.0186916	NO
high mobility group box 3	HMGB3	ENSG00000029993	0.218222	0.000299089	0.018867	NO
malic enzyme 1	ME1	ENSG00000065833	-0.23541	0.000303646	0.0190838	NO
ATPase family AAA domain containing 2	ATAD2	ENSG00000156802	0.2941	0.000314369	0.0196176	NO
thioredoxin	TXN	ENSG00000136810	-0.176304	0.000314443	0.0196176	NO
solute carrier family 25 member 23	SLC25A23	ENSG00000125648	0.207257	0.000320508	0.0198945	NO
G0/G1 switch 2	G0S2	ENSG00000123689	-0.598918	0.000321217	0.0198945	NO
asparaginase and isoaspartyl peptidase 1	ASRGL1	ENSG00000162174	0.324578	0.000331359	0.0204482	NO
FCH and double SH3 domains 2	FCHSD2	ENSG00000137478	0.302958	0.00035976	0.0221207	NO
microseminoprotein beta	MSMB	ENSG00000263639	0.404168	0.000363749	0.0222855	NO
serine and arginine rich splicing factor 2	SRSF2	ENSG00000161547	-0.208813	0.000367978	0.0224638	NO
long intergenic non-protein coding RNA 2928	LINC02928	ENSG00000273257	-0.727451	0.000370695	0.0225488	NO
dual specificity phosphatase 5	DUSP5	ENSG00000138166	-0.517479	0.000373301	0.0226265	NO
novel transcript		ENSG00000093100	-0.292826	0.000379271		NO
TNF alpha induced protein 6	TNFAIP6	ENSG00000123610	-0.672633	0.000380116	0.0229579	NO
ceramide kinase	CERK	ENSG00000100422	0.19086	0.000382128	0.0229979	NO
FRAT regulator of WNT signaling pathway 2	FRAT2	ENSG00000181274	0.279899	0.00038361	0.0230058	NO
sprouty related EVH1 domain containing 1	SPRED1	ENSG00000166068	-0.370277	0.000387973	0.0231464	NO
NAD(P) dependent steroid dehydrogenase-like	NSDHL	ENSG00000147383	-0.194178	0.000389388	0.0231464	NO
keratin 23	KRT23	ENSG00000108244	-0.3316	0.000390032	0.0231464	NO
novel protein		ENSG00000258466	0.474647	0.000393768		NO
inositol monophosphatase 2	IMPA2	ENSG00000141401	0.379283	0.000399241	0.0236107	NO
vestigial like family member 3	VGLL3	ENSG00000206538	-0.574207	0.000401472	0.0236451	NO
carboxypeptidase A4	CPA4	ENSG00000128510	-0.253784	0.0004026	0.0236451	NO
actin alpha 1, skeletal muscle	ACTA1	ENSG00000143632	-0.628454	0.000406672	0.023738	NO
vinculin	VCL	ENSG00000035403	-0.183096	0.00040697	0.023738	NO
pyridine nucleotide-disulphide oxidoreductase domain 2	PYROXD2	ENSG00000119943	-0.407599	0.000414048	0.0240615	NO
ETS transcription factor ELK3	ELK3	ENSG00000111145	-0.205559	0.00041534	0.0240615	NO
sideroflexin 5	SFXN5	ENSG00000144040	-0.418396	0.000424337	0.0244993	NO
lncRNA osteogenesis associated	LNCOG	ENSG00000257219	-0.6003	0.00042648	0.0245399	NO
RNA polymerase II associated protein 1	RPAP1	ENSG00000103932	0.466926	0.000446616	0.025612	NO
mab-21 like 4	MAB21L4	ENSG00000172478	-0.319261	0.000448226	0.0256181	NO
La ribonucleoprotein 7, transcriptional regulator	LARP7	ENSG00000174720	-0.280961	0.000463205	0.0263857	NO
programmed cell death 1 ligand 2	PDCD1LG2	ENSG00000197646	-0.369254	0.000466261	0.0264712	NO
transmembrane protein 229B	TMEM229B	ENSG00000198133	0.262172	0.00047042	0.0266186	NO
novel transcript, antisense to ERVW-1 and PEX1		ENSG00000244055	0.643351	0.000478261	0.0269231	NO
chaperonin containing TCP1 subunit 2	CCT2	ENSG00000166226	-0.171094	0.000478963	0.0269231	NO
A-kinase anchoring protein 12	AKAP12	ENSG00000131016	-0.50804	0.000488974	0.0273423	NO
CD200 molecule	CD200	ENSG00000091972	-0.382284	0.000489391		NO
carboxypeptidase Z	CPZ	ENSG00000109625	0.525591	0.000489631	0.0273423	NO
OS9 endoplasmic reticulum lectin	OS9	ENSG00000135506	0.160606	0.000492567	0.0274164	NO
family with sequence similarity 174 member B	FAM174B	ENSG00000185442	0.231634	0.000498142	0.0275448	NO
proline rich 15 like	PRR15L	ENSG00000167183	0.293134	0.000498843	0.0275448	NO
strawberry notch homolog 2	SBNO2	ENSG00000064932	0.211556	0.000499726	0.0275448	NO
aldehyde dehydrogenase 2 family member	ALDH2	ENSG00000111275	0.314609	0.00051425	0.0282539	NO
dispatched RND transporter family member 3	DISP3	ENSG00000204624	-0.612664	0.000517653	0.0283033	NO
cytochrome c oxidase subunit II	COX2	ENSG00000198712	-0.252174	0.000519469	0.0283033	NO
notch 2 N-terminal like C	NOTCH2NLC	ENSG00000286219	-0.583215	0.000520134	0.0283033	NO
tubulin alpha 1a	TUBA1A	ENSG00000167552	-0.264364	0.000527626	0.0286195	NO
long intergenic non-protein coding RNA 2688	LINC02688	ENSG00000254872	0.390797	0.000545211		NO
erb-b2 receptor tyrosine kinase 2	ERBB2	ENSG00000141736	0.177671	0.000553621	0.0299253	NO
nitric oxide synthase 1 adaptor protein	NOS1AP	ENSG00000198929	0.31759	0.000555213	0.0299253	NO
acetylserotonin O-methyltransferase like	ASMTL	ENSG00000169093	0.214538	0.000566054	0.0303256	NO
adhesion molecule with Ig like domain 2	AMIGO2	ENSG00000139211	-0.282318	0.000566202	0.0303256	NO
kinase suppressor of ras 1	KSR1	ENSG00000141068	0.460494	0.000569916	0.0303992	NO
nectin cell adhesion molecule 2	NECTIN2	ENSG00000130202	0.158729	0.000571145	0.0303992	NO
cytochrome b561 family member A3	CYB561A3	ENSG00000162144	0.240838	0.000577324	0.0306323	NO
caveolin 2	CAV2	ENSG00000105971	-0.208194	0.00058198	0.030782	NO
DEAD-box helicase 5	DDX5	ENSG00000108654	-0.162877	0.000583759	0.030782	NO
centrosomal protein 83	CEP83	ENSG00000173588	-0.337543	0.000590801	0.0310572	NO
RNA binding motif protein 3	RBM3	ENSG00000102317	-0.232312	0.000597443	0.0313097	NO
trafficking protein particle complex subunit 2	TRAPPC2	ENSG00000196459	-0.333279	0.000608284	0.03178	NO
solute carrier family 31 member 1	SLC31A1	ENSG00000136868	0.183254	0.000612946	0.0319257	NO
sorbitol dehydrogenase 2, pseudogene	SORD2P	ENSG00000290387	0.350324	0.000616769	0.0320269	NO
laminin subunit alpha 2	LAMA2	ENSG00000196569	-0.511096	0.000625925	0.0323109	NO
C-C motif chemokine ligand 2	CCL2	ENSG00000108691	-0.504911	0.000626034	0.0323109	NO
transcription factor CP2 like 1	TFCP2L1	ENSG00000115112	0.385742	0.000631321	0.0324854	NO
small proline rich protein 1A	SPRR1A	ENSG00000169474	-0.504089	0.000634044	0.0325272	NO
glutamate rich 5	ERICH5	ENSG00000177459	0.211627	0.000644581	0.0329685	NO
regulating synaptic membrane exocytosis 1	RIMS1	ENSG00000079841	-0.386962	0.000649438	0.0331175	NO
glucosidase II alpha subunit	GANAB	ENSG00000089597	0.174648	0.000656086	0.0333566	NO
TNF alpha induced protein 3	TNFAIP3	ENSG00000118503	-0.471562	0.000662718	0.0335935	NO
integrin subunit alpha 1	ITGA1	ENSG00000213949	-0.490537	0.000668625	0.0337923	NO
novel transcript		ENSG00000291250	-0.535637	0.000670837	0.0338038	NO
Rho GTPase activating protein 6	ARHGAP6	ENSG00000047648	0.516406	0.000679205	0.0340343	NO
ubiquitin specific peptidase 20	USP20	ENSG00000136878	0.371056	0.000679406	0.0340343	NO
BAG cochaperone 1	BAG1	ENSG00000107262	0.23748	0.000683322	0.03413	NO
solute carrier family 27 member 3	SLC27A3	ENSG00000143554	0.50513	0.000686572	0.0341921	NO
EDAR associated via death domain	EDARADD	ENSG00000186197	0.200708	0.000690266	0.0342184	NO
selenium binding protein 1	SELENBP1	ENSG00000143416	0.338635	0.000691119	0.0342184	NO
lymphotoxin beta	LTB	ENSG00000227507	-0.475926	0.000693667		NO
NFE2 like bZIP transcription factor 3	NFE2L3	ENSG00000050344	-0.330116	0.000710913	0.0350964	NO
PELO antisense RNA 1	PELO-AS1	ENSG00000248898	-0.269171	0.000721462	0.0354323	NO
MLLT10 histone lysine methyltransferase DOT1L cofactor	MLLT10	ENSG00000078403	-0.469077	0.000721877	0.0354323	NO
coiled-coil domain containing 68	CCDC68	ENSG00000166510	-0.400064	0.000729872	0.0357218	NO
solute carrier family 7 member 11	SLC7A11	ENSG00000151012	-0.406491	0.000736211	0.0359288	NO
GTF2H2 family member C	GTF2H2C	ENSG00000183474	-0.334438	0.000739933	0.0359433	NO
small VCP interacting protein	SVIP	ENSG00000198168	-0.264169	0.000740729	0.0359433	NO
solute carrier family 40 member 1	SLC40A1	ENSG00000138449	0.313207	0.000745772	0.0360852	NO
defensin beta 4A	DEFB4A	ENSG00000171711	-0.522139	0.000757448	0.0365169	NO
beta-defensin 4A	LOC124906748	ENSG00000171711	-0.522139	0.000757448	0.0365169	NO
defensin beta 4B	DEFB4B	ENSG00000171711	-0.522139	0.000757448	0.0365169	NO
cyclin dependent kinase inhibitor 2A	CDKN2A	ENSG00000147889	-0.282317	0.000758982	0.0365169	NO
NADH dehydrogenase subunit 6	ND6	ENSG00000198695	-0.346541	0.000765498	0.0367266	NO
eukaryotic translation initiation factor 3 subunit C	EIF3C	ENSG00000184110	0.151215	0.000772636	0.036965	NO
eukaryotic translation initiation factor 3 subunit C like	EIF3CL	ENSG00000184110	0.151215	0.000772636	0.036965	NO
calmodulin binding transcription activator 2	CAMTA2	ENSG00000108509	0.249213	0.000783723	0.0373091	NO
CALCRL and TFPI antisense RNA 1	CALCRL-AS1	ENSG00000224063	0.275384	0.00078421	0.0373091	NO
iroquois homeobox 6	IRX6	ENSG00000159387	0.506257	0.000795884	0.0377591	NO
ankyrin repeat and death domain containing 1B	ANKDD1B	ENSG00000189045	-0.395552	0.000814996	0.0385337	NO
basic transcription factor 3 like 4	BTF3L4	ENSG00000134717	-0.175197	0.000817955	0.0385337	NO
alkaline ceramidase 2	ACER2	ENSG00000177076	0.205692	0.000818999	0.0385337	NO
zinc finger protein 436	ZNF436	ENSG00000125945	0.192053	0.000825535	0.0387342	NO
sorbitol dehydrogenase	SORD	ENSG00000140263	0.274567	0.000829231	0.0388007	NO
C-C motif chemokine ligand 22	CCL22	ENSG00000102962	-0.4167	0.000847302	0.0393374	NO
transient receptor potential cation channel subfamily V member 3	TRPV3	ENSG00000167723	-0.478046	0.000847523	0.0393374	NO
BAG cochaperone 6	BAG6	ENSG00000204463	0.162173	0.000847629	0.0393374	NO
inducible T cell costimulator	ICOS	ENSG00000163600	-0.482052	0.000851388	0.0394045	NO
threonyl-tRNA synthetase 1	TARS1	ENSG00000113407	-0.195218	0.000855378	0.0394492	NO
protein phosphatase, Mg2+/Mn2+ dependent 1L	PPM1L	ENSG00000163590	0.234929	0.000856987	0.0394492	NO
H1.0 linker histone	H1-0	ENSG00000189060	0.168139	0.000872646	0.0400617	NO
synaptopodin 2	SYNPO2	ENSG00000172403	0.346371	0.00088099	0.0403361	NO
ornithine aminotransferase	OAT	ENSG00000065154	-0.14419	0.000886649	0.0404089	NO
protein tyrosine phosphatase receptor type U	PTPRU	ENSG00000060656	0.218645	0.000887325	0.0404089	NO
complement C3a receptor 1	C3AR1	ENSG00000171860	-0.407741	0.000887981		NO
SH2 domain containing 5	SH2D5	ENSG00000189410	-0.477184	0.000891538	0.0404925	NO
interleukin 36 alpha	IL36A	ENSG00000136694	-0.351644	0.000895874		NO
long intergenic non-protein coding RNA 342	LINC00342	ENSG00000232931	-0.422018	0.000916848	0.0415313	NO
programmed cell death 4	PDCD4	ENSG00000150593	0.199291	0.000921627	0.041637	NO
cytochrome c oxidase subunit III	COX3	ENSG00000198938	-0.231631	0.000925476	0.0417003	NO
GRAM domain containing 1B	GRAMD1B	ENSG00000023171	0.413186	0.000943238	0.0423885	NO
tandem C2 domains, nuclear	TC2N	ENSG00000165929	0.17714	0.000946075	0.0424041	NO
spindle apparatus coiled-coil protein 1	SPDL1	ENSG00000040275	-0.3826	0.000954558	0.042672	NO
von Hippel-Lindau tumor suppressor	VHL	ENSG00000134086	-0.220931	0.000997452	0.0443883	NO
KIAA0040	KIAA0040	ENSG00000235750	-0.284985	0.000998163	0.0443883	NO
chromosome 6 open reading frame 132	C6orf132	ENSG00000188112	-0.155727	0.00100575	0.0445357	NO
solute carrier family 51 member A	SLC51A	ENSG00000163959	0.266572	0.00100671	0.0445357	NO
long intergenic non-protein coding RNA 324	LINC00324	ENSG00000178977	0.445821	0.001012	0.0446539	NO
solute carrier family 6 member 15	SLC6A15	ENSG00000072041	0.451258	0.00102312	0.0449895	NO
cyclin dependent kinase 5 regulatory subunit 1	CDK5R1	ENSG00000176749	-0.368052	0.00102489	0.0449895	NO
protein phosphatase 1 regulatory subunit 26	PPP1R26	ENSG00000196422	0.204576	0.00103758	0.0453324	NO
zinc finger protein 365	ZNF365	ENSG00000138311	-0.34086	0.00103802	0.0453324	NO
LIMD1 antisense RNA 1	LIMD1-AS1	ENSG00000230530	-0.421806	0.00104742	0.0456255	NO
abhydrolase domain containing 15	ABHD15	ENSG00000168792	0.189568	0.00106063	0.0460833	NO
coiled-coil domain containing 69	CCDC69	ENSG00000198624	0.180515	0.00106697	0.0461997	NO
GVQW motif containing 3	GVQW3	ENSG00000179240	0.441309	0.00106874	0.0461997	NO
BBSome interacting protein 1	BBIP1	ENSG00000214413	-0.229352	0.00109712	0.0472287	NO
DnaJ heat shock protein family (Hsp40) member B14	DNAJB14	ENSG00000164031	0.253165	0.00109808	0.0472287	NO
pyruvate dehydrogenase kinase 4	PDK4	ENSG00000004799	0.348362	0.00110685	0.0474856	NO
arylsulfatase family member I	ARSI	ENSG00000183876	0.297246	0.00110977	0.0474914	NO
DnaJ heat shock protein family (Hsp40) member C12	DNAJC12	ENSG00000108176	0.38261	0.0011162	0.047647	NO
methyltransferase like 25B	METTL25B	ENSG00000143303	0.327154	0.0011268	0.0477837	NO
abhydrolase domain containing 5, lysophosphatidic acid acyltransferase	ABHD5	ENSG00000011198	0.152278	0.00112717	0.0477837	NO
uridine-cytidine kinase 2	UCK2	ENSG00000143179	-0.287855	0.00112782	0.0477837	NO
unc-13 homolog B	UNC13B	ENSG00000198722	0.18663	0.00113582	0.0480034	NO
novel transcript		ENSG00000261553	0.41367	0.00114313	0.0481926	NO
KIAA1549 like	KIAA1549L	ENSG00000110427	-0.360753	0.00115734	0.0485938	NO
patatin like phospholipase domain containing 2	PNPLA2	ENSG00000177666	0.235872	0.00115835	0.0485938	NO
vitelline membrane outer layer 1 homolog	VMO1	ENSG00000182853	0.321703	0.00116372	0.0486598	NO
phosphorylase kinase regulatory subunit alpha 1 pseudogene	PHKA1P1	ENSG00000232882	0.175576	0.00116564	0.0486598	NO
ADAM metallopeptidase with thrombospondin type 1 motif 15	ADAMTS15	ENSG00000166106	0.353857	0.00117532	0.04893	NO
beta-1,4-galactosyltransferase 1	B4GALT1	ENSG00000086062	0.186807	0.00117786	0.04893	NO
NAC alpha domain containing	NACAD	ENSG00000136274	0.40225	0.00118764	0.0492163	NO
intermediate filament family orphan 2	IFFO2	ENSG00000169991	-0.196103	0.00119283	0.0493114	NO
glucosamine (UDP-N-acetyl)-2-epimerase/N-acetylmannosamine kinase	GNE	ENSG00000159921	0.154296	0.00119598	0.0493218	NO
guanylate cyclase 1 soluble subunit alpha 2	GUCY1A2	ENSG00000152402	0.352117	0.00121577	0.0500169	NO
abhydrolase domain containing 17C, depalmitoylase	ABHD17C	ENSG00000136379	0.194269	0.00122177	0.0501425	NO
G protein-coupled receptor 89B	GPR89B	ENSG00000117262	0.219502	0.00122681	0.0502284	NO
G protein-coupled receptor 89A	GPR89A	ENSG00000117262	0.219502	0.00122681	0.0502284	NO
farnesyl-diphosphate farnesyltransferase 1	FDFT1	ENSG00000079459	-0.231383	0.00123348	0.0503803	NO
signal transducer and activator of transcription 3	STAT3	ENSG00000168610	0.145821	0.0012435	0.0505191	NO
membrane associated ring-CH-type finger 9	MARCHF9	ENSG00000139266	0.218293	0.00124514	0.0505191	NO
retinoic acid receptor responder 1	RARRES1	ENSG00000118849	0.302659	0.00124577	0.0505191	NO
trinucleotide repeat containing adaptor 6C	TNRC6C	ENSG00000078687	0.338078	0.00125224	0.0506608	NO
RAP2B, member of RAS oncogene family	RAP2B	ENSG00000181467	-0.182419	0.00127867	0.0515737	NO
seizure related 6 homolog like 2	SEZ6L2	ENSG00000174938	0.188582	0.00128086	0.0515737	NO
cartilage associated protein	CRTAP	ENSG00000170275	0.176496	0.00130463	0.0524069	NO
ATPase Na+/K+ transporting subunit alpha 1	ATP1A1	ENSG00000163399	0.201004	0.0013115	0.0525586	NO
ADAM metallopeptidase with thrombospondin type 1 motif 6	ADAMTS6	ENSG00000049192	-0.381887	0.00132601	0.0530154	NO
eukaryotic translation initiation factor 4B	EIF4B	ENSG00000063046	0.157144	0.00134944	0.0538258	NO
sphingosine kinase 1	SPHK1	ENSG00000176170	-0.270617	0.00136029	0.0541319	NO
metallothionein 2A	MT2A	ENSG00000125148	-0.268868	0.00137197	0.0543668	NO
T cell receptor beta constant 2	TRBC2	ENSG00000211772	-0.393145	0.00137313	0.0543668	NO
prolyl 3-hydroxylase 3	P3H3	ENSG00000110811	0.289531	0.00137955	0.0543668	NO
EMAP like 6	EML6	ENSG00000214595	0.354702	0.00138063	0.0543668	NO
zinc finger protein 510	ZNF510	ENSG00000081386	0.182731	0.00138439	0.0543668	NO
hes family bHLH transcription factor 1	HES1	ENSG00000114315	0.157542	0.00138534	0.0543668	NO
EF-hand calcium binding domain 5	EFCAB5	ENSG00000176927	0.381828	0.00139698	0.0546972	NO
cytochrome P450 family 2 subfamily B member 7, pseudogene	CYP2B7P	ENSG00000256612	0.259748	0.001401	0.0547087	NO
FKBP prolyl isomerase 1A	FKBP1A	ENSG00000088832	-0.124407	0.00140369	0.0547087	NO
cullin 7	CUL7	ENSG00000044090	0.202367	0.0014094	0.0548057	NO
apoptotic peptidase activating factor 1	APAF1	ENSG00000120868	-0.242502	0.00141646	0.0549548	NO
serpin family B member 9	SERPINB9	ENSG00000170542	-0.343844	0.00143568	0.0554757	NO
opsin 3	OPN3	ENSG00000054277	0.18476	0.0014364	0.0554757	NO
serpin family B member 1	SERPINB1	ENSG00000021355	-0.192641	0.0014578	0.0561747	NO
cytochrome b	CYTB	ENSG00000198727	-0.222264	0.00147063	0.0565411	NO
cofilin 2	CFL2	ENSG00000165410	-0.264039	0.00147671	0.0566471	NO
solute carrier family 6 member 9	SLC6A9	ENSG00000196517	0.205186	0.00149103	0.0568635	NO
GRB2 associated regulator of MAPK1 subtype 2	GAREM2	ENSG00000157833	-0.325107	0.00149221	0.0568635	NO
zinc finger BED-type containing 10, pseudogene	ZBED10P	ENSG00000188707	0.337756	0.00149237	0.0568635	NO
COMM domain containing 8	COMMD8	ENSG00000169019	-0.224633	0.00153251	0.0582629	NO
potassium channel tetramerization domain containing 11	KCTD11	ENSG00000213859	-0.158774	0.00157247	0.0596488	NO
FXYD domain containing ion transport regulator 5	FXYD5	ENSG00000089327	-0.201598	0.00160896	0.0607865	NO
tensin 1	TNS1	ENSG00000079308	0.275628	0.0016096	0.0607865	NO
transforming growth factor alpha	TGFA	ENSG00000163235	-0.167263	0.00161343	0.0607963	NO
ArfGAP with GTPase domain, ankyrin repeat and PH domain 1	AGAP1	ENSG00000157985	0.182421	0.00162656	0.0611558	NO
ASXL transcriptional regulator 3	ASXL3	ENSG00000141431	0.362387	0.00163435	0.0613133	NO
DENN domain containing 1A	DENND1A	ENSG00000119522	-0.258105	0.00164866	0.0617142	NO
LHFPL tetraspan subfamily member 6	LHFPL6	ENSG00000183722	-0.261862	0.00166186	0.0619592	NO
kelch like family member 31	KLHL31	ENSG00000124743	0.321402	0.00166248	0.0619592	NO
SLIT-ROBO Rho GTPase activating protein 3	SRGAP3	ENSG00000196220	0.249801	0.00167919	0.0623342	NO
DDB1 and CUL4 associated factor 11	DCAF11	ENSG00000100897	0.181004	0.00168338	0.0623342	NO
granulin precursor	GRN	ENSG00000030582	0.176597	0.00168352	0.0623342	NO
EGF like domain multiple 6	EGFL6	ENSG00000198759	0.239587	0.0016942	0.0624595	NO
protocadherin beta 3	PCDHB3	ENSG00000113205	-0.330566	0.00169476	0.0624595	NO
interferon gamma receptor 2	IFNGR2	ENSG00000159128	-0.23367	0.00169791	0.0624595	NO
MIR22 host gene	MIR22HG	ENSG00000186594	-0.218481	0.00171384	0.0629096	NO
norrin cystine knot growth factor NDP	NDP	ENSG00000124479	-0.342873	0.00172044	0.0630163	NO
tropomyosin 4	TPM4	ENSG00000167460	-0.191358	0.00175804	0.0642552	NO
nidogen 1	NID1	ENSG00000116962	0.303493	0.00177191	0.0646235	NO
supervillin	SVIL	ENSG00000197321	-0.232593	0.00179355	0.0652729	NO
myosin light chain 12A	MYL12A	ENSG00000101608	-0.160814	0.00179742	0.0652742	NO
NADH dehydrogenase subunit 4L	ND4L	ENSG00000212907	-0.234556	0.00180446	0.0653619	NO
SREBF chaperone	SCAP	ENSG00000114650	0.164159	0.00180751	0.0653619	NO
discoidin, CUB and LCCL domain containing 2	DCBLD2	ENSG00000057019	-0.255354	0.00181231	0.0653969	NO
meiosis 1 associated protein	M1AP	ENSG00000159374	0.345006	0.0018196	0.065521	NO
basic, immunoglobulin-like variable motif containing	BIVM	ENSG00000134897	0.215055	0.0018387	0.0659818	NO
ankyrin repeat domain 36B	ANKRD36B	ENSG00000196912	-0.343074	0.00184015	0.0659818	NO
cell migration inducing hyaluronidase 1	CEMIP	ENSG00000103888	0.342091	0.00184729	0.0660987	NO
stearoyl-CoA desaturase	SCD	ENSG00000099194	-0.239423	0.00185213	0.0661331	NO
BMS1 pseudogene 4	BMS1P4	ENSG00000271816	-0.146855	0.0018673		NO
phosphofructokinase, platelet	PFKP	ENSG00000067057	0.15545	0.00189995	0.0676123	NO
novel protein, readthrough VMAC-CAPS		ENSG00000267314	-0.256051	0.0019015	0.0676123	NO
SRY-box transcription factor 12	SOX12	ENSG00000177732	0.249199	0.00191176	0.0678355	NO
zinc finger protein 490	ZNF490	ENSG00000188033	0.273521	0.00192299	0.0680923	NO
FAT atypical cadherin 3	FAT3	ENSG00000165323	0.332891	0.00194204	0.068624	NO
ganglioside GM2 activator	GM2A	ENSG00000196743	0.195878	0.00195436	0.0688576	NO
dishevelled segment polarity protein 2	DVL2	ENSG00000004975	0.187058	0.00195673	0.0688576	NO
cyclin dependent kinase inhibitor 1A	CDKN1A	ENSG00000124762	-0.159356	0.001973	0.069287	NO
AKT serine/threonine kinase 1	AKT1	ENSG00000142208	0.212868	0.00198656	0.0695491	NO
solute carrier family 39 member 14	SLC39A14	ENSG00000104635	-0.172785	0.00198863	0.0695491	NO
MAGE family member D1	MAGED1	ENSG00000179222	0.136022	0.00202416	0.0706055	NO
solute carrier family 37 member 2	SLC37A2	ENSG00000134955	0.184747	0.0020358	0.0706055	NO
cytochrome P450 family 1 subfamily A member 1	CYP1A1	ENSG00000140465	0.308464	0.00203693	0.0706055	NO
serine and arginine rich splicing factor 3	SRSF3	ENSG00000112081	-0.15576	0.00203922	0.0706055	NO
transferrin	TF	ENSG00000091513	0.242592	0.00203957	0.0706055	NO
protein tyrosine phosphatase non-receptor type 18	PTPN18	ENSG00000072135	0.18204	0.00205302	0.070927	NO
annexin A6	ANXA6	ENSG00000197043	-0.321709	0.00208062	0.0716906	NO
signal induced proliferation associated 1 like 3	SIPA1L3	ENSG00000105738	-0.324079	0.00208354	0.0716906	NO
tribbles pseudokinase 1	TRIB1	ENSG00000173334	-0.172583	0.00210527	0.0722921	NO
PDZ and LIM domain 5	PDLIM5	ENSG00000163110	-0.162662	0.00212237	0.0727327	NO
melanophilin	MLPH	ENSG00000115648	0.157667	0.00212728	0.0727548	NO
carboxyl ester lipase	CEL	ENSG00000170835	0.233513	0.0021818	0.0744263	NO
chromosome 9 open reading frame 152	C9orf152	ENSG00000188959	0.209764	0.0021849	0.0744263	NO
zinc finger protein 283	ZNF283	ENSG00000167637	-0.316554	0.00219615	0.0746604	NO
zinc finger protein 461	ZNF461	ENSG00000197808	-0.282436	0.00222093	0.0753522	NO
WASP family member 3	WASF3	ENSG00000132970	0.291359	0.0022271	0.0754116	NO
fatty acid amide hydrolase 2	FAAH2	ENSG00000165591	0.222732	0.00228791	0.0772803	NO
cytochrome c oxidase assembly factor COX19	COX19	ENSG00000240230	-0.23647	0.00229188	0.0772803	NO
HEXIM P-TEFb complex subunit 1	HEXIM1	ENSG00000186834	0.172606	0.0022959	0.0772803	NO
novel transcript, sense intronic to RAB5A		ENSG00000289138	-0.307846	0.00230488	0.0773514	NO
RAB23, member RAS oncogene family	RAB23	ENSG00000112210	-0.18453	0.00231058	0.0773514	NO
ADAM metallopeptidase with thrombospondin type 1 motif 9	ADAMTS9	ENSG00000163638	-0.300118	0.00231164	0.0773514	NO
sprouty RTK signaling antagonist 1	SPRY1	ENSG00000164056	-0.195368	0.00232517	0.0773965	NO
cell cycle regulator of NHEJ	CYREN	ENSG00000122783	0.22566	0.00232584	0.0773965	NO
interleukin 32	IL32	ENSG00000008517	-0.292533	0.00232662	0.0773965	NO
CCAAT enhancer binding protein delta	CEBPD	ENSG00000221869	0.232734	0.00233533	0.0774742	NO
family with sequence similarity 81 member A	FAM81A	ENSG00000157470	-0.286952	0.00233805	0.0774742	NO
axin 2	AXIN2	ENSG00000168646	0.250751	0.00236781	0.0783078	NO
SRA stem-loop interacting RNA binding protein	SLIRP	ENSG00000119705	-0.195145	0.00238187	0.0785436	NO
NIPA like domain containing 1	NIPAL1	ENSG00000163293	-0.25926	0.00238416	0.0785436	NO
dehydrogenase E1 and transketolase domain containing 1	DHTKD1	ENSG00000181192	0.177455	0.00239398	0.0787147	NO
U-box domain containing 5	UBOX5	ENSG00000185019	0.289271	0.00241846	0.0793665	NO
fidgetin like 1	FIGNL1	ENSG00000132436	-0.269953	0.00246708	0.0808064	NO
core 1 synthase, glycoprotein-N-acetylgalactosamine 3-beta-galactosyltransferase 1	C1GALT1	ENSG00000106392	0.159492	0.00247417	0.0808832	NO
ectonucleoside triphosphate diphosphohydrolase 4	ENTPD4	ENSG00000197217	0.159151	0.00248185	0.0809787	NO
platelet activating factor receptor	PTAFR	ENSG00000169403	-0.19255	0.00249605	0.0812862	NO
ATP synthase F0 subunit 8	ATP8	ENSG00000228253	-0.237727	0.00250913	0.0815288	NO
PDZ and LIM domain 7	PDLIM7	ENSG00000196923	-0.18911	0.00251307	0.0815288	NO
C-X3-C motif chemokine ligand 1	CX3CL1	ENSG00000006210	-0.251845	0.00253998	0.0818357	NO
PDE7B antisense RNA 1	PDE7B-AS1	ENSG00000237596	0.177454	0.0025462		NO
heme oxygenase 1	HMOX1	ENSG00000100292	-0.217415	0.00254703	0.0818357	NO
NADH dehydrogenase subunit 2	ND2	ENSG00000198763	-0.218656	0.00254793	0.0818357	NO
serine and arginine rich splicing factor 7	SRSF7	ENSG00000115875	-0.17242	0.002548	0.0818357	NO
solute carrier family 6 member 11	SLC6A11	ENSG00000132164	-0.274905	0.00255341	0.0818357	NO
DnaJ heat shock protein family (Hsp40) member C24	DNAJC24	ENSG00000170946	-0.232767	0.00255587	0.0818357	NO
LDL receptor related protein associated protein 1	LRPAP1	ENSG00000163956	0.143195	0.00255616	0.0818357	NO
translocase of inner mitochondrial membrane 23 homolog B	TIMM23B	ENSG00000204152	-0.233673	0.0025813	0.0824855	NO
cytochrome P450 family 4 subfamily F member 35, pseudogene	CYP4F35P	ENSG00000290461	-0.281673	0.00258952	0.082593	NO
DNA meiotic recombinase 1	DMC1	ENSG00000100206	-0.180609	0.00260851		NO
inhibitor of DNA binding 2	ID2	ENSG00000115738	-0.175948	0.00261407	0.0832202	NO
RAB3A, member RAS oncogene family	RAB3A	ENSG00000105649	0.263726	0.00263058	0.0835895	NO
Pim-3 proto-oncogene, serine/threonine kinase	PIM3	ENSG00000198355	0.183756	0.00264988	0.084046	NO
neuron navigator 3	NAV3	ENSG00000067798	-0.166671	0.00266915		NO
laminin subunit gamma 2	LAMC2	ENSG00000058085	-0.193958	0.00268058	0.0848616	NO
PPARG coactivator 1 alpha	PPARGC1A	ENSG00000109819	0.238466	0.00270099	0.0852023	NO
polymeric immunoglobulin receptor	PIGR	ENSG00000162896	0.167598	0.00270546	0.0852023	NO
sulfotransferase family 2B member 1	SULT2B1	ENSG00000088002	0.224091	0.00270634	0.0852023	NO
NLR family pyrin domain containing 10	NLRP10	ENSG00000182261	-0.286949	0.00271675	0.0852966	NO
FUS RNA binding protein	FUS	ENSG00000089280	-0.16476	0.00271935	0.0852966	NO
phospholipid phosphatase 1	PLPP1	ENSG00000067113	0.180863	0.00272664	0.085368	NO
butyrophilin subfamily 3 member A3	BTN3A3	ENSG00000111801	0.167061	0.00274613	0.0858203	NO
long intergenic non-protein coding RNA 2869	LINC02869	ENSG00000228208	-0.263601	0.0027551	0.0859429	NO
fatty acid 2-hydroxylase	FA2H	ENSG00000103089	0.248306	0.00278981	0.0868665	NO
small glutamine rich tetratricopeptide repeat co-chaperone beta	SGTB	ENSG00000197860	-0.277122	0.00279768	0.0869526	NO
elongator acetyltransferase complex subunit 3	ELP3	ENSG00000134014	-0.168219	0.00283487	0.0879482	NO
H4 histone 16	H4C16	ENSG00000197837	-0.255893	0.0028457	0.0879824	NO
TEC		ENSG00000279186	-0.0852288	0.00284631	0.0879824	NO
CEA cell adhesion molecule 5	CEACAM5	ENSG00000105388	0.182665	0.00288986	0.0891668	NO
uncharacterized LOC101927055	LOC101927055	ENSG00000237298	-0.264205	0.002903	0.0894102	NO
TTN antisense RNA 1	TTN-AS1	ENSG00000237298	-0.264205	0.002903	0.0894102	NO
novel transcript		ENSG00000255202	-0.271676	0.0029176	0.0896979	NO
TMX2-CTNND1 readthrough (NMD candidate)	TMX2-CTNND1	ENSG00000288534	0.223595	0.00293531	0.089848	NO
peroxisomal biogenesis factor 6	PEX6	ENSG00000124587	0.171037	0.00293791	0.089848	NO
catenin beta 1	CTNNB1	ENSG00000168036	-0.140531	0.00294736	0.089848	NO
oxidative stress induced growth inhibitor 1	OSGIN1	ENSG00000140961	-0.215797	0.00294834	0.089848	NO
p21 (RAC1) activated kinase 4	PAK4	ENSG00000130669	0.180207	0.00294886	0.089848	NO
salt inducible kinase 1	SIK1	ENSG00000142178	0.189891	0.00296854	0.0898791	NO
eukaryotic translation initiation factor 4A2	EIF4A2	ENSG00000156976	0.104743	0.00296923	0.0898791	NO
tescalcin	TESC	ENSG00000088992	0.272162	0.00297088	0.0898791	NO
IGFL2 antisense RNA 1	IGFL2-AS1	ENSG00000268621	0.274653	0.00297099	0.0898791	NO
TNF receptor superfamily member 6b	TNFRSF6B	ENSG00000243509	-0.275354	0.00299257	0.0903271	NO
methylsterol monooxygenase 1	MSMO1	ENSG00000052802	-0.225394	0.00300005	0.0903271	NO
potassium voltage-gated channel subfamily Q member 2	KCNQ2	ENSG00000075043	-0.0777618	0.00300171	0.0903271	NO
family with sequence similarity 177 member B	FAM177B	ENSG00000197520	0.18083	0.00300873		NO
protocadherin beta 9	PCDHB9	ENSG00000177839	0.259548	0.00303739	0.0912394	NO
IQCJ-SCHIP1 readthrough	IQCJ-SCHIP1	ENSG00000283154	-0.259358	0.00304938	0.0914385	NO
schwannomin interacting protein 1	SCHIP1	ENSG00000283154	-0.259358	0.00304938	0.0914385	NO
claudin 1	CLDN1	ENSG00000163347	-0.205494	0.00309009	0.0924963	NO
phosphoinositide-3-kinase regulatory subunit 3	PIK3R3	ENSG00000117461	0.189641	0.0031165	0.0928778	NO
cadherin 2	CDH2	ENSG00000170558	-0.19773	0.00311775	0.0928778	NO
toll like receptor 4	TLR4	ENSG00000136869	-0.160603	0.0031192	0.0928778	NO
reticulon 4 interacting protein 1	RTN4IP1	ENSG00000130347	0.260906	0.00315091	0.093574	NO
niban apoptosis regulator 1	NIBAN1	ENSG00000135842	0.169949	0.0031582	0.093574	NO
adhesion G protein-coupled receptor L2	ADGRL2	ENSG00000117114	0.213094	0.00316442	0.093574	NO
N-acetylneuraminate pyruvate lyase	NPL	ENSG00000135838	0.256236	0.00316455	0.093574	NO
farnesyl diphosphate synthase	FDPS	ENSG00000160752	-0.194992	0.00318283	0.0937074	NO
tubulin alpha 4a	TUBA4A	ENSG00000127824	-0.178381	0.00318411	0.0937074	NO
CD44 molecule (IN blood group)	CD44	ENSG00000026508	-0.194794	0.00318557	0.0937074	NO
tubulin beta class I	TUBB	ENSG00000196230	-0.161402	0.00319848	0.093925	NO
Ras association domain family member 3	RASSF3	ENSG00000153179	-0.166282	0.00322665	0.0944977	NO
ephrin A3	EFNA3	ENSG00000143590	0.192153	0.00322908	0.0944977	NO
cytochrome c oxidase subunit I	COX1	ENSG00000198804	-0.177821	0.00325697	0.0951504	NO
actin related protein 3B	ACTR3B	ENSG00000133627	0.247582	0.00327909	0.0956326	NO
mucin 3A, cell surface associated	MUC3A	ENSG00000169894	-0.23998	0.0032998	0.096072	NO
		ENSG00000288632	-0.262685	0.00331777	0.0964306	NO
insulin like growth factor 1	IGF1	ENSG00000017427	-0.235865	0.00333226	0.0966865	NO
RNA binding motif single stranded interacting protein 1	RBMS1	ENSG00000153250	-0.16176	0.00334477	0.0968844	NO
salt inducible kinase 1B (putative)	LOC102724428	ENSG00000275993	0.172019	0.00335498	0.0970152	NO
cysteine and glycine rich protein 1	CSRP1	ENSG00000159176	-0.155561	0.00337538	0.0974399	NO
long intergenic non-protein coding RNA 205	LINC00205	ENSG00000223768	0.255537	0.00338821	0.0976447	NO
uncharacterized LOC128031837	LOC128031837	ENSG00000288634	-0.208933	0.00339085		NO
myeloid associated differentiation marker	MYADM	ENSG00000179820	-0.180521	0.00340377	0.0978406	NO
optineurin	OPTN	ENSG00000123240	-0.166065	0.00341053	0.0978406	NO
integrin subunit beta 8	ITGB8	ENSG00000105855	-0.217873	0.00341224	0.0978406	NO
myosin IF	MYO1F	ENSG00000142347	-0.222054	0.00345159	0.0986874	NO
talin 1	TLN1	ENSG00000137076	-0.196912	0.00345336	0.0986874	NO
basic helix-loop-helix family member a15	BHLHA15	ENSG00000180535	0.257021	0.003476	0.0991678	NO
CRYZL2P-SEC16B readthrough	CRYZL2P-SEC16B	ENSG00000254154	-0.197239	0.00348387	0.0992263	NO
fibronectin type III domain containing 4	FNDC4	ENSG00000115226	-0.245392	0.00352392	0.100089	NO
golgin A8 family member N	GOLGA8N	ENSG00000232653	0.222626	0.00352591	0.100089	NO
cadherin 11	CDH11	ENSG00000140937	-0.20827	0.00353546	0.100193	NO
PBX homeobox 1	PBX1	ENSG00000185630	0.16209	0.00355184	0.100436	NO
AFG3 like matrix AAA peptidase subunit 2	AFG3L2	ENSG00000141385	0.162633	0.00356007	0.100436	NO
inositol 1,4,5-triphosphate receptor associated 1	IRAG1	ENSG00000072952	0.254472	0.00356173	0.100436	NO
WAP four-disulfide core domain 5	WFDC5	ENSG00000175121	-0.244427	0.00357429	0.100624	NO
proline-serine-threonine phosphatase interacting protein 1	PSTPIP1	ENSG00000140368	-0.124842	0.00357831		NO
cell division cycle 25A	CDC25A	ENSG00000164045	0.24505	0.00358448	0.100744	NO
scavenger receptor class B member 2	SCARB2	ENSG00000138760	0.130366	0.00359778	0.100951	NO
ATPase H+ transporting accessory protein 1	ATP6AP1	ENSG00000071553	0.143196	0.00362427	0.101146	NO
zinc finger protein 750	ZNF750	ENSG00000141579	0.183282	0.00362684	0.101146	NO
phorbol-12-myristate-13-acetate-induced protein 1	PMAIP1	ENSG00000141682	-0.219723	0.00362725	0.101146	NO
death associated protein	DAP	ENSG00000112977	0.12006	0.00363344	0.101146	NO
MARCKS like 1	MARCKSL1	ENSG00000175130	-0.143639	0.00363442	0.101146	NO
platelet derived growth factor receptor alpha	PDGFRA	ENSG00000134853	-0.245883	0.00364705	0.101332	NO
solute carrier family 1 member 2	SLC1A2	ENSG00000110436	0.148523	0.00366259	0.101598	NO
aspartyl-tRNA synthetase 2, mitochondrial	DARS2	ENSG00000117593	-0.165802	0.00367846	0.101872	NO
synaptotagmin 12	SYT12	ENSG00000173227	-0.220629	0.0036878	0.101965	NO
RB binding protein 8, endonuclease	RBBP8	ENSG00000101773	-0.159786	0.00372304	0.102773	NO
Jupiter microtubule associated homolog 1	JPT1	ENSG00000189159	-0.171991	0.00378248	0.104245	NO
NIPA like domain containing 3	NIPAL3	ENSG00000001461	0.12805	0.00381307	0.104918	NO
CD69 molecule	CD69	ENSG00000110848	-0.134356	0.003831		NO
dynamin 1	DNM1	ENSG00000106976	0.139174	0.00383736	0.105416	NO
kynurenine 3-monooxygenase	KMO	ENSG00000117009	-0.242064	0.00384972	0.105585	NO
solute carrier family 1 member 4	SLC1A4	ENSG00000115902	0.175331	0.00387695	0.106045	NO
novel transcript		ENSG00000251152	-0.199875	0.00387893	0.106045	NO
		ENSG00000287168	-0.241151	0.00388762	0.106102	NO
DNA polymerase delta 2, accessory subunit	POLD2	ENSG00000106628	-0.149732	0.00389349	0.106102	NO
protocadherin alpha 6	PCDHA6	ENSG00000081842	-0.243876	0.00391607	0.106414	NO
N-alpha-acetyltransferase 20, NatB catalytic subunit	NAA20	ENSG00000173418	-0.142354	0.00391742	0.106414	NO
platelet and endothelial cell adhesion molecule 1	PECAM1	ENSG00000261371	0.222346	0.00393245	0.106601	NO
IGF1R antisense imprinted non-protein coding RNA	IRAIN	ENSG00000259424	0.183891	0.00393479		NO
novel transcript, antisense to ITGB2		ENSG00000289009	-0.237515	0.00393681	0.106601	NO
SMAD specific E3 ubiquitin protein ligase 2	SMURF2	ENSG00000108854	-0.143671	0.0039669	0.107245	NO
aryl hydrocarbon receptor nuclear translocator 2	ARNT2	ENSG00000172379	-0.235521	0.00399616	0.107865	NO
Rac family small GTPase 2	RAC2	ENSG00000128340	-0.183338	0.00400672	0.107979	NO
splA/ryanodine receptor domain and SOCS box containing 1	SPSB1	ENSG00000171621	0.151722	0.00404263	0.108774	NO
selenoprotein P	SELENOP	ENSG00000250722	0.220546	0.00405001	0.108801	NO
proteasome 26S subunit, ATPase 6	PSMC6	ENSG00000100519	-0.139129	0.00412469	0.110633	NO
serpin family B member 9 pseudogene 1	SERPINB9P1	ENSG00000230438	0.17629	0.00413894	0.11084	NO
amphiregulin	AREG	ENSG00000109321	-0.188004	0.00416178	0.111173	NO
patatin like phospholipase domain containing 6	PNPLA6	ENSG00000032444	0.156087	0.0041644	0.111173	NO
hydroxysteroid 17-beta dehydrogenase 2	HSD17B2	ENSG00000086696	0.190269	0.00418094	0.111439	NO
actin binding LIM protein family member 3	ABLIM3	ENSG00000173210	-0.176237	0.00420519	0.111911	NO
mediator complex subunit 31	MED31	ENSG00000108590	-0.18606	0.00424434	0.112623	NO
alanyl aminopeptidase, membrane	ANPEP	ENSG00000166825	0.221373	0.00424518	0.112623	NO
CLN3 lysosomal/endosomal transmembrane protein, battenin	CLN3	ENSG00000261832	0.165073	0.00430347	0.113894	NO
copine 1	CPNE1	ENSG00000214078	0.177407	0.00430758	0.113894	NO
ribosomal protein S6 kinase A5	RPS6KA5	ENSG00000100784	0.161522	0.00431316	0.113894	NO
dual specificity phosphatase 7	DUSP7	ENSG00000164086	-0.181216	0.00438142	0.115517	NO
embryonal Fyn-associated substrate	EFS	ENSG00000100842	0.208847	0.00440037	0.115838	NO
SRY-box transcription factor 9	SOX9	ENSG00000125398	-0.216558	0.00442804	0.116325	NO
protocadherin gamma subfamily A, 2	PCDHGA2	ENSG00000081853	0.196971	0.00443252	0.116325	NO
branched chain keto acid dehydrogenase E1 subunit alpha	BCKDHA	ENSG00000248098	0.162536	0.00444147	0.116347	NO
signal induced proliferation associated 1 like 1	SIPA1L1	ENSG00000197555	0.158509	0.00444703	0.116347	NO
angiopoietin 1	ANGPT1	ENSG00000154188	0.208794	0.00445445	0.116362	NO
transmembrane protein 260	TMEM260	ENSG00000070269	0.164768	0.00448783	0.116881	NO
cytochrome b5 domain containing 2	CYB5D2	ENSG00000167740	0.153306	0.00448802	0.116881	NO
transmembrane protein with EGF like and two follistatin like domains 1	TMEFF1	ENSG00000241697	0.0828652	0.00458134		NO
anaphase promoting complex subunit 10 (ANAPC10) pseudogene		ENSG00000257512	0.135772	0.00461203	0.119759	NO
zinc finger protein 749	ZNF749	ENSG00000186230	-0.190568	0.00461882	0.119759	NO
STT3 oligosaccharyltransferase complex catalytic subunit B	STT3B	ENSG00000163527	0.141015	0.00461963	0.119759	NO
MAGUK p55 scaffold protein 7	MPP7	ENSG00000150054	0.137862	0.00467742	0.120898	NO
calsyntenin 3	CLSTN3	ENSG00000139182	0.163569	0.00467777	0.120898	NO
pirin	PIR	ENSG00000087842	-0.160056	0.00469055	0.121045	NO
activating transcription factor 3	ATF3	ENSG00000162772	-0.210364	0.00480152	0.123721	NO
adhesion molecule with Ig like domain 1	AMIGO1	ENSG00000181754	0.154117	0.00481643	0.123787	NO
zinc finger protein 483	ZNF483	ENSG00000173258	-0.191893	0.00481863	0.123787	NO
apolipoprotein B mRNA editing enzyme catalytic subunit 3B	APOBEC3B	ENSG00000179750	-0.21582	0.00483769	0.12409	NO
ATP binding cassette subfamily G member 1	ABCG1	ENSG00000160179	0.181339	0.00484556	0.124105	NO
3-hydroxy-3-methylglutaryl-CoA reductase	HMGCR	ENSG00000113161	-0.153757	0.00489646	0.12513	NO
NUAK family kinase 1	NUAK1	ENSG00000074590	-0.155971	0.00490358	0.12513	NO
arrestin beta 1	ARRB1	ENSG00000137486	0.153433	0.00490763	0.12513	NO
long intergenic non-protein coding RNA 519	LINC00519	ENSG00000258955	0.195866	0.00494742	0.125956	NO
phospholipase A2 group IIA	PLA2G2A	ENSG00000188257	0.207118	0.00496661	0.126135	NO
sodium channel epithelial 1 subunit beta	SCNN1B	ENSG00000168447	0.180527	0.00496927	0.126135	NO
epithelial mitogen	EPGN	ENSG00000182585	0.216993	0.00501145	0.127016	NO
actin gamma 1	ACTG1	ENSG00000184009	-0.146293	0.00507113	0.128338	NO
serine/threonine kinase 39	STK39	ENSG00000198648	0.152084	0.0050827	0.12844	NO
cytochrome P450 family 51 subfamily A member 1	CYP51A1	ENSG00000001630	-0.168853	0.00513653	0.129608	NO
G protein-coupled receptor 161	GPR161	ENSG00000143147	-0.173539	0.00514735	0.129689	NO
jade family PHD finger 2	JADE2	ENSG00000043143	0.136204	0.00518556	0.130459	NO
spalt like transcription factor 2	SALL2	ENSG00000165821	0.211939	0.00523533	0.131394	NO
potassium calcium-activated channel subfamily N member 2	KCNN2	ENSG00000080709	-0.144876	0.00523693		NO
MIR4435-2 host gene	MIR4435-2HG	ENSG00000172965	-0.166934	0.00523816	0.131394	NO
mannosidase alpha class 2A member 2	MAN2A2	ENSG00000196547	-0.169667	0.00525038	0.131507	NO
dual specificity phosphatase 14	DUSP14	ENSG00000276023	-0.138198	0.00530596	0.13263	NO
retinol saturase	RETSAT	ENSG00000042445	0.145152	0.00531082	0.13263	NO
transmembrane protein 132B	TMEM132B	ENSG00000139364	0.209095	0.00538831	0.134369	NO
TSC complex subunit 1	TSC1	ENSG00000165699	-0.159206	0.00539685	0.134385	NO
nuclear receptor subfamily 4 group A member 1	NR4A1	ENSG00000123358	0.207117	0.00543958	0.135235	NO
UDP-GlcNAc:betaGal beta-1,3-N-acetylglucosaminyltransferase 7	B3GNT7	ENSG00000156966	0.151894	0.00544688	0.135235	NO
caveolae associated protein 2	CAVIN2	ENSG00000168497	0.195298	0.00546587	0.135509	NO
orthodenticle homeobox 1	OTX1	ENSG00000115507	0.143546	0.0055211	0.136679	NO
MDS1 and EVI1 complex locus	MECOM	ENSG00000085276	0.140241	0.00553638	0.136859	NO
vimentin	VIM	ENSG00000026025	-0.152833	0.00555274	0.137012	NO
cyclin dependent kinase inhibitor 2B	CDKN2B	ENSG00000147883	-0.159406	0.0055605	0.137012	NO
polypeptide N-acetylgalactosaminyltransferase 6	GALNT6	ENSG00000139629	-0.20007	0.0055667	0.137012	NO
potassium inwardly rectifying channel subfamily J member 2	KCNJ2	ENSG00000123700	-0.167892	0.00557716	0.137023	NO
inositol polyphosphate-4-phosphatase type II B	INPP4B	ENSG00000109452	-0.156274	0.00558327	0.137023	NO
discoidin, CUB and LCCL domain containing 1	DCBLD1	ENSG00000164465	-0.142287	0.00559154	0.137029	NO
CYFIP related Rac1 interactor B	CYRIB	ENSG00000153310	-0.15159	0.00563525	0.137902	NO
neural precursor cell expressed, developmentally down-regulated 9	NEDD9	ENSG00000111859	-0.150462	0.00565911	0.138287	NO
protein phosphatase 1 regulatory inhibitor subunit 14C	PPP1R14C	ENSG00000198729	-0.143741	0.00566997	0.138354	NO
prenylcysteine oxidase 1	PCYOX1	ENSG00000116005	0.159022	0.00567917	0.13838	NO
15-hydroxyprostaglandin dehydrogenase	HPGD	ENSG00000164120	0.168681	0.00569124	0.138476	NO
zinc finger protein 615	ZNF615	ENSG00000197619	0.198099	0.00570107	0.138517	NO
upstream transcription factor 2, c-fos interacting	USF2	ENSG00000105698	0.158495	0.00574229	0.13932	NO
JunB proto-oncogene, AP-1 transcription factor subunit	JUNB	ENSG00000171223	-0.157801	0.00577119	0.13976	NO
hephaestin like 1	HEPHL1	ENSG00000181333	-0.203488	0.00577683	0.13976	NO
CDC42 small effector 2	CDC42SE2	ENSG00000158985	0.180396	0.00580455	0.140231	NO
PTGES3L-AARSD1 readthrough	PTGES3L-AARSD1	ENSG00000108825	-0.198455	0.00582498	0.140402	NO
formin 2	FMN2	ENSG00000155816	-0.160147	0.00582825	0.140402	NO
acyl-CoA thioesterase 11	ACOT11	ENSG00000162390	-0.175865	0.00583632	0.140402	NO
musculin	MSC	ENSG00000178860	-0.147752	0.00585442	0.140558	NO
lamin B receptor	LBR	ENSG00000143815	-0.166238	0.00585935	0.140558	NO
ring finger protein 216	RNF216	ENSG00000011275	0.16891	0.00587864	0.140823	NO
zinc finger protein 668	ZNF668	ENSG00000167394	-0.201599	0.00590768	0.140986	NO
phosphoglucomutase 1	PGM1	ENSG00000079739	0.146087	0.00590828	0.140986	NO
ring finger protein 19B	RNF19B	ENSG00000116514	-0.131563	0.00591288	0.140986	NO
kelch domain containing 7B	KLHDC7B	ENSG00000130487	-0.129489	0.00591858	0.140986	NO
NADH dehydrogenase subunit 5	ND5	ENSG00000198786	-0.167979	0.00594979	0.141532	NO
inosine monophosphate dehydrogenase 2	IMPDH2	ENSG00000178035	0.133224	0.00605469	0.143826	NO
mucin 19, oligomeric	MUC19	ENSG00000205592	-0.0893386	0.00608029	0.144233	NO
MRPS30 divergent transcript	MRPS30-DT	ENSG00000251141	-0.170774	0.00609122	0.144292	NO
MAF bZIP transcription factor	MAF	ENSG00000178573	0.187582	0.00610006	0.1443	NO
synaptotagmin 1	SYT1	ENSG00000067715	-0.141368	0.00614483		NO
TNF superfamily member 15	TNFSF15	ENSG00000181634	-0.197639	0.00616293	0.145585	NO
FKBP prolyl isomerase 9	FKBP9	ENSG00000122642	0.143584	0.00619568	0.146093	NO
SH3 domain binding protein 1	SH3BP1	ENSG00000100092	0.163709	0.00620933	0.146093	NO
Rho GTPase activating protein 24	ARHGAP24	ENSG00000138639	0.145127	0.00621843	0.146093	NO
leiomodin 1	LMOD1	ENSG00000163431	-0.195251	0.00621875	0.146093	NO
zinc finger protein 41	ZNF41	ENSG00000147124	0.159895	0.00623052	0.146168	NO
SEC22 homolog A, vesicle trafficking protein	SEC22A	ENSG00000121542	-0.15165	0.00625065	0.146439	NO
Ras interacting protein 1	RASIP1	ENSG00000105538	0.196678	0.00626705	0.146621	NO
tripartite motif containing 16 like (pseudogene)	TRIM16L	ENSG00000291110	-0.167963	0.00629431	0.147057	NO
pleckstrin homology domain containing A3	PLEKHA3	ENSG00000116095	0.144011	0.00631559	0.147352	NO
RAB37, member RAS oncogene family	RAB37	ENSG00000172794	0.178305	0.00633574	0.14762	NO
nucleoporin 50	NUP50	ENSG00000093000	0.133643	0.00635236	0.147625	NO
TNFRSF10A divergent transcript	TNFRSF10A-DT	ENSG00000246582	0.195307	0.00635784	0.147625	NO
transglutaminase 2	TGM2	ENSG00000198959	-0.145522	0.00636196	0.147625	NO
transmembrane protein 199	TMEM199	ENSG00000244045	0.167336	0.00639786	0.148256	NO
sclerostin domain containing 1	SOSTDC1	ENSG00000171243	0.110376	0.00647076		NO
novel protein		ENSG00000289685	0.0663857	0.00647533		NO
C-type lectin domain containing 5A	CLEC5A	ENSG00000258227	-0.11631	0.00649162		NO
novel transcript, antisense to ERCC4		ENSG00000262732	-0.073764	0.0065057	0.150392	NO
beta-1,3-N-acetylgalactosaminyltransferase 1 (Globoside blood group)	B3GALNT1	ENSG00000169255	-0.167869	0.00651481	0.150392	NO
latent transforming growth factor beta binding protein 3	LTBP3	ENSG00000168056	0.144324	0.00651654	0.150392	NO
growth differentiation factor 15	GDF15	ENSG00000130513	0.172711	0.00652956	0.150478	NO
novel transcript		ENSG00000288735	0.146398	0.00654182	0.150478	NO
calcium binding and coiled-coil domain 1	CALCOCO1	ENSG00000012822	0.122075	0.00654676	0.150478	NO
long intergenic non-protein coding RNA 1590	LINC01590	ENSG00000111850	-0.171426	0.00658014	0.151042	NO
small integral membrane protein 8	SMIM8	ENSG00000111850	-0.171426	0.00658014	0.151042	NO
RELT TNF receptor	RELT	ENSG00000054967	-0.179569	0.00666504	0.152785	NO
ribosomal protein S27 like	RPS27L	ENSG00000185088	-0.136862	0.00667464	0.152799	NO
DEAD/H-box helicase 11 like 16 (pseudogene)	DDX11L16	ENSG00000290824	-0.0766168	0.00668396		NO
DEAD/H-box helicase 11 like 5 (pseudogene)	DDX11L5	ENSG00000290824	-0.0766168	0.00668396		NO
DEAD/H-box helicase 11 like 9 (pseudogene)	DDX11L9	ENSG00000290824	-0.0766168	0.00668396		NO
coiled-coil domain containing 9B	CCDC9B	ENSG00000188549	-0.186403	0.00671379	0.153309	NO
WD repeat domain 41	WDR41	ENSG00000164253	0.14874	0.00671698	0.153309	NO
ryanodine receptor 1	RYR1	ENSG00000196218	0.165461	0.00672393	0.153309	NO
single stranded DNA binding protein 2	SSBP2	ENSG00000145687	0.144602	0.00674766	0.153459	NO
interleukin 1 receptor associated kinase 2	IRAK2	ENSG00000134070	-0.190306	0.00674854	0.153459	NO
tetratricopeptide repeat domain 28	TTC28	ENSG00000100154	0.190059	0.00676441	0.153615	NO
small nucleolar RNA host gene 28	SNHG28	ENSG00000188004	0.188171	0.00678702	0.153924	NO
ecdysoneless cell cycle regulator	ECD	ENSG00000122882	-0.136336	0.00684499	0.155032	NO
coagulation factor VIII associated 3	F8A3	ENSG00000277150	0.0573518	0.00688784	0.15566	NO
novel transcript		ENSG00000280441	0.173491	0.006891	0.15566	NO
long intergenic non-protein coding RNA 1344	LINC01344	ENSG00000228918	0.166211	0.00692928	0.156317	NO
fatty acid desaturase 3	FADS3	ENSG00000221968	-0.187771	0.00695933	0.156615	NO
selenoprotein N	SELENON	ENSG00000162430	0.131219	0.00696831	0.156615	NO
KLRK1 antisense RNA 1	KLRK1-AS1	ENSG00000245648	-0.153198	0.00697004	0.156615	NO
acyl-CoA synthetase family member 2	ACSF2	ENSG00000167107	0.157805	0.00698927	0.15684	NO
long intergenic non-protein coding RNA 2055	LINC02055	ENSG00000254101	0.182021	0.0070188	0.157295	NO
cytochrome b5 reductase 2	CYB5R2	ENSG00000166394	-0.165401	0.00706901	0.158112	NO
RNA binding motif protein 5	RBM5	ENSG00000003756	-0.134264	0.00707381	0.158112	NO
glucosaminyl (N-acetyl) transferase 4	GCNT4	ENSG00000176928	-0.167424	0.0071024	0.158543	NO
fatty acid desaturase 2	FADS2	ENSG00000134824	-0.174754	0.00712484	0.158735	NO
SKI like proto-oncogene	SKIL	ENSG00000136603	-0.153919	0.00712967	0.158735	NO
adaptor related protein complex 5 subunit beta 1	AP5B1	ENSG00000254470	0.137974	0.0071703	0.159431	NO
forkhead box E1	FOXE1	ENSG00000178919	0.157717	0.00720353	0.159848	NO
cyclin dependent kinase 16	CDK16	ENSG00000102225	0.129257	0.0072078	0.159848	NO
serine/threonine kinase 17a	STK17A	ENSG00000164543	-0.135976	0.00723497	0.160124	NO
novel protein, AGGF1-ZBED3-AS1 readthrough		ENSG00000285000	0.169018	0.00724854	0.160124	NO
F-box protein 32	FBXO32	ENSG00000156804	0.159081	0.00726471	0.160124	NO
BCL2 associated X, apoptosis regulator	BAX	ENSG00000087088	-0.15803	0.0072747	0.160124	NO
G protein subunit alpha L	GNAL	ENSG00000141404	0.130932	0.00727705	0.160124	NO
transmembrane protein 45A	TMEM45A	ENSG00000181458	0.167599	0.00728711	0.160124	NO
annexin A3	ANXA3	ENSG00000138772	-0.157635	0.00729099	0.160124	NO
chromosome 1 open reading frame 21	C1orf21	ENSG00000116667	0.151138	0.00729545	0.160124	NO
actin related protein 2/3 complex subunit 1B	ARPC1B	ENSG00000130429	-0.123026	0.00731556	0.160359	NO
sushi domain containing 5	SUSD5	ENSG00000173705	-0.181762	0.00733267	0.160527	NO
bridging integrator 3	BIN3	ENSG00000147439	-0.151403	0.0073473	0.160641	NO
solute carrier family 25 member 37	SLC25A37	ENSG00000147454	-0.152317	0.0074015	0.161414	NO
ATP synthase F0 subunit 6	ATP6	ENSG00000198899	-0.148997	0.00740163	0.161414	NO
zinc finger protein 506	ZNF506	ENSG00000081665	-0.140372	0.00742952	0.161815	NO
heterogeneous nuclear ribonucleoprotein D like	HNRNPDL	ENSG00000152795	-0.125302	0.00746518	0.162384	NO
arylsulfatase family member K	ARSK	ENSG00000164291	0.170455	0.00749849	0.162883	NO
POC1 centriolar protein B	POC1B	ENSG00000139323	0.146224	0.00751003	0.162883	NO
ribosomal protein L12 pseudogene 38	RPL12P38	ENSG00000213228	-0.0888946	0.00751204		NO
zinc finger protein 43	ZNF43	ENSG00000198521	-0.172491	0.0075248	0.162883	NO
sorting nexin 14	SNX14	ENSG00000135317	-0.133931	0.00753471	0.162883	NO
PBX homeobox interacting protein 1	PBXIP1	ENSG00000163346	0.127024	0.00753592	0.162883	NO
SET binding factor 2	SBF2	ENSG00000133812	0.14562	0.0076154	0.164274	NO
ankyrin repeat and BTB domain containing 2	ABTB2	ENSG00000166016	-0.160751	0.00761958	0.164274	NO
aurora kinase A	AURKA	ENSG00000087586	0.166959	0.00763121	0.164317	NO
solute carrier family 45 member 1	SLC45A1	ENSG00000162426	0.146214	0.00767916	0.165141	NO
crystallin zeta	CRYZ	ENSG00000116791	-0.132487	0.00769519	0.165173	NO
ATP6V0D1 divergent transcript	ATP6V0D1-DT	ENSG00000270049	-0.170122	0.00770008	0.165173	NO
ubiquitin like modifier activating enzyme 7	UBA7	ENSG00000182179	0.133364	0.00771538	0.165189	NO
DnaJ heat shock protein family (Hsp40) member C6	DNAJC6	ENSG00000116675	-0.164923	0.0077202	0.165189	NO
ankyrin repeat domain 1	ANKRD1	ENSG00000148677	-0.176212	0.00778131	0.166288	NO
GTF2H2 family member C	GTF2H2C	ENSG00000145736	-0.166661	0.00779402	0.166351	NO
general transcription factor IIH subunit 2	GTF2H2	ENSG00000145736	-0.166661	0.00779402	0.166351	NO
solute carrier family 7 member 8	SLC7A8	ENSG00000092068	0.152925	0.00784269	0.16718	NO
5'-nucleotidase domain containing 3	NT5DC3	ENSG00000111696	0.170472	0.00788146	0.167796	NO
tetratricopeptide repeat domain 3	TTC3	ENSG00000182670	0.141186	0.00792532	0.168519	NO
LFNG O-fucosylpeptide 3-beta-N-acetylglucosaminyltransferase	LFNG	ENSG00000106003	-0.150542	0.0079414	0.168651	NO
ABI family member 3 binding protein	ABI3BP	ENSG00000154175	-0.141598	0.00801939	0.169678	NO
NF-kappaB interacting lncRNA	NKILA	ENSG00000278709	-0.171618	0.00802281	0.169678	NO
coiled-coil domain containing 88B	CCDC88B	ENSG00000168071	-0.175575	0.00802699	0.169678	NO
EBP cholestenol delta-isomerase	EBP	ENSG00000147155	-0.158989	0.00802961	0.169678	NO
MNAT1 component of CDK activating kinase	MNAT1	ENSG00000020426	-0.123618	0.00810913	0.171146	NO
adaptor related protein complex 4 subunit beta 1	AP4B1	ENSG00000134262	0.142935	0.00813898	0.171559	NO
ITGB8 antisense RNA 1	ITGB8-AS1	ENSG00000271133	-0.173382	0.00814885	0.171559	NO
TRIM39-RPP21 readthrough	TRIM39-RPP21	ENSG00000248167	-0.0599876	0.00817835		NO
GRB2 associated regulator of MAPK1 subtype 1	GAREM1	ENSG00000141441	0.145012	0.00820238	0.172135	NO
phosphatidylinositol 4-kinase type 2 alpha	PI4K2A	ENSG00000155252	0.11832	0.00820473	0.172135	NO
calcium voltage-gated channel auxiliary subunit alpha2delta 2	CACNA2D2	ENSG00000007402	0.144528	0.00820655	0.172135	NO
collagen type XXVII alpha 1 chain	COL27A1	ENSG00000196739	-0.173703	0.00824807	0.172794	NO
heat shock protein family A (Hsp70) member 9	HSPA9	ENSG00000113013	0.131265	0.00830114	0.17346	NO
novel protein, ZGPAT-LIME1 readthrough		ENSG00000273154	-0.0954082	0.00830336		NO
synaptotagmin 7	SYT7	ENSG00000011347	0.142582	0.00830584	0.17346	NO
novel protein		ENSG00000257767	0.16023	0.00831045	0.17346	NO
aconitase 2	ACO2	ENSG00000100412	0.129526	0.00832812	0.173616	NO
tubulin beta 2A class IIa	TUBB2A	ENSG00000137267	-0.146477	0.00839971	0.174895	NO
uridine phosphorylase 1	UPP1	ENSG00000183696	-0.161218	0.00845087	0.175745	NO
germ cell-less 1, spermatogenesis associated	GMCL1	ENSG00000087338	0.148579	0.00847365	0.175911	NO
nescient helix-loop-helix 2	NHLH2	ENSG00000177551	0.166931	0.00847952	0.175911	NO
orthodenticle homeobox 2	OTX2	ENSG00000165588	0.146252	0.0084907	0.175929	NO
eukaryotic translation initiation factor 5A2	EIF5A2	ENSG00000163577	-0.1672	0.00850838	0.176081	NO
ribosomal protein SA pseudogene 12	RPSAP12	ENSG00000240087	-0.0850207	0.00859701		NO
phosphorylase kinase regulatory subunit alpha 1	PHKA1	ENSG00000067177	0.132887	0.00866437	0.179092	NO
PCED1B antisense RNA 1	PCED1B-AS1	ENSG00000247774	-0.119279	0.00867195		NO
mitogen-activated protein kinase kinase kinase 6	MAP3K6	ENSG00000142733	-0.137829	0.00869132	0.179431	NO
myocardin-induced smooth muscle lncRNA, inducer of differentiation	MYOSLID	ENSG00000229647	-0.169171	0.00873284	0.18007	NO
AGBL carboxypeptidase 3	AGBL3	ENSG00000146856	-0.155434	0.00877435	0.180707	NO
RNA binding motif protein 12	RBM12	ENSG00000244462	-0.134139	0.00881083	0.181239	NO
CLPTM1 regulator of GABA type A receptor forward trafficking	CLPTM1	ENSG00000104853	0.1252	0.00885117	0.181301	NO
CPB2 antisense RNA 1	CPB2-AS1	ENSG00000235903	0.0465104	0.00885478	0.181301	NO
zinc finger protein 460	ZNF460	ENSG00000197714	0.167533	0.00885835	0.181301	NO
leucine rich repeat containing 8 VRAC subunit C	LRRC8C	ENSG00000171488	-0.164862	0.00886121	0.181301	NO
cysteine and serine rich nuclear protein 3	CSRNP3	ENSG00000178662	0.16506	0.00887532	0.181301	NO
transmembrane serine protease 11D	TMPRSS11D	ENSG00000153802	0.16197	0.00887769	0.181301	NO
syntaxin binding protein 4	STXBP4	ENSG00000166263	-0.161388	0.00891164	0.181491	NO
long intergenic non-protein coding RNA 2762	LINC02762	ENSG00000250303	0.162066	0.00893025	0.181491	NO
novel transcript		ENSG00000289589	-0.155543	0.00893399	0.181491	NO
peroxisomal biogenesis factor 2	PEX2	ENSG00000164751	-0.135472	0.00894241	0.181491	NO
nuclear factor of activated T cells 3	NFATC3	ENSG00000072736	0.135551	0.00894893	0.181491	NO
zinc finger protein 253	ZNF253	ENSG00000256771	0.139859	0.00896023	0.181491	NO
potassium inwardly rectifying channel subfamily J member 12	KCNJ12	ENSG00000184185	0.167774	0.00896158	0.181491	NO
THO complex subunit 7	THOC7	ENSG00000163634	-0.127909	0.00902643	0.182577	NO
zinc finger protein 672	ZNF672	ENSG00000171161	0.147865	0.00904866	0.182577	NO
leucine rich repeat containing 55	LRRC55	ENSG00000183908	-0.114668	0.00905752		NO
dishevelled binding antagonist of beta catenin 2	DACT2	ENSG00000164488	0.156721	0.00906611	0.182577	NO
replication factor C subunit 5	RFC5	ENSG00000111445	-0.160778	0.00906787	0.182577	NO
CD300 molecule like family member f	CD300LF	ENSG00000186074	0.1669	0.00906882	0.182577	NO
eukaryotic translation initiation factor 2 alpha kinase 3	EIF2AK3	ENSG00000172071	0.134994	0.00909499	0.182888	NO
RELA proto-oncogene, NF-kB subunit	RELA	ENSG00000173039	-0.14109	0.00912234	0.183072	NO
cilia and flagella associated protein 54	CFAP54	ENSG00000188596	-0.162046	0.00912567	0.183072	NO
GABA type A receptor associated protein like 1	GABARAPL1	ENSG00000139112	0.133695	0.00917141	0.183773	NO
polypeptide N-acetylgalactosaminyltransferase 2	GALNT2	ENSG00000143641	0.120458	0.00918253	0.18378	NO
BLACAT1 overlapping LEMD1 locus	BLACAT1	ENSG00000281406	0.163878	0.00922298	0.184325	NO
zinc finger protein 687	ZNF687	ENSG00000143373	0.131094	0.0092459	0.184325	NO
ATP binding cassette subfamily B member 6 (LAN blood group)	ABCB6	ENSG00000115657	0.148265	0.00925193	0.184325	NO
lncRNA in non-homologous end joining pathway 1	LINP1	ENSG00000223784	-0.159981	0.00925304	0.184325	NO
Myb/SANT DNA binding domain containing 3	MSANTD3	ENSG00000066697	-0.146284	0.00928232	0.184692	NO
CTR9 homolog, Paf1/RNA polymerase II complex component	CTR9	ENSG00000198730	0.129431	0.00930182	0.184864	NO
dystroglycan 1	DAG1	ENSG00000173402	0.105184	0.00933652	0.185108	NO
ZFP57 zinc finger protein	ZFP57	ENSG00000204644	-0.138749	0.00933759	0.185108	NO
NADH dehydrogenase subunit 4	ND4	ENSG00000198886	-0.144686	0.00934669	0.185108	NO
novel transcript		ENSG00000289942	-0.0775847	0.00936435		NO
tyrosine 3-monooxygenase/tryptophan 5-monooxygenase activation protein eta	YWHAH	ENSG00000128245	-0.134013	0.00945693	0.186914	NO
obscurin, cytoskeletal calmodulin and titin-interacting RhoGEF	OBSCN	ENSG00000154358	0.163466	0.0094673	0.186914	NO
cadherin EGF LAG seven-pass G-type receptor 1	CELSR1	ENSG00000075275	0.142923	0.00947083	0.186914	NO
galectin 1	LGALS1	ENSG00000100097	-0.139497	0.00949419	0.187159	NO
polypeptide N-acetylgalactosaminyltransferase 17	GALNT17	ENSG00000185274	0.148815	0.00951034	0.18726	NO
cyclin C	CCNC	ENSG00000112237	-0.134338	0.00956197	0.187923	NO
hydroxycarboxylic acid receptor 2	HCAR2	ENSG00000182782	0.140796	0.00956608	0.187923	NO
cyclin B3	CCNB3	ENSG00000147082	-0.150511	0.00964177	0.189192	NO
sodium voltage-gated channel beta subunit 1	SCN1B	ENSG00000105711	0.158985	0.00967399	0.189606	NO
thioredoxin reductase 1	TXNRD1	ENSG00000198431	-0.131284	0.00969286	0.189645	NO
PRR29 antisense RNA 1	PRR29-AS1	ENSG00000264954	-0.124038	0.00970077	0.189645	NO
N-acetyltransferase domain containing 1	NATD1	ENSG00000274180	0.128433	0.00971063	0.189645	NO
methylphosphate capping enzyme	MEPCE	ENSG00000146834	0.13263	0.00972055	0.189645	NO
small integral membrane protein 14	SMIM14	ENSG00000163683	0.125179	0.00973771	0.189763	NO
mitotically associated long non coding RNA	MANCR	ENSG00000231298	-0.150518	0.0097656	0.189991	NO
BCL2L2-PABPN1 readthrough	BCL2L2-PABPN1	ENSG00000258643	0.154311	0.00977171	0.189991	NO
N-myc downstream regulated 1	NDRG1	ENSG00000104419	0.134251	0.00979515	0.190229	NO
lysine demethylase 4B	KDM4B	ENSG00000127663	0.136318	0.00984185	0.190704	NO
MAP7 domain containing 2	MAP7D2	ENSG00000184368	0.160867	0.009842	0.190704	NO
chromosome X open reading frame 49B	CXorf49B	ENSG00000215113	-0.0767221	0.00986471		NO
zinc finger and BTB domain containing 14	ZBTB14	ENSG00000198081	0.141241	0.00988585	0.191025	NO
anoctamin 1	ANO1	ENSG00000131620	-0.158237	0.00988615	0.191025	NO
interferon regulatory factor 8	IRF8	ENSG00000140968	-0.148571	0.00990345	0.191025	NO
BCL2 family apoptosis regulator BOK	BOK	ENSG00000176720	-0.153839	0.00991786	0.191025	NO
natural killer cell triggering receptor	NKTR	ENSG00000114857	-0.151435	0.00991876	0.191025	NO
Rho GTPase activating protein 31	ARHGAP31	ENSG00000031081	-0.155569	0.00993162	0.191025	NO
G protein subunit alpha 12	GNA12	ENSG00000146535	-0.13832	0.00993707	0.191025	NO
cyclic nucleotide gated channel subunit alpha 1	CNGA1	ENSG00000198515	-0.159023	0.00996051	0.19126	NO
pancreatic lipase related protein 3	PNLIPRP3	ENSG00000203837	0.158017	0.0100249	0.19228	NO
procollagen C-endopeptidase enhancer	PCOLCE	ENSG00000106333	0.158126	0.0100553	0.192646	NO
homologous recombination factor with OB-fold	HROB	ENSG00000125319	0.158813	0.0100816	0.192932	NO
short transmembrane mitochondrial protein 1	STMP1	ENSG00000243317	-0.128522	0.0101025	0.193115	NO
long intergenic non-protein coding RNA 1629	LINC01629	ENSG00000258602	-0.0810772	0.0101322		NO
lectin, mannose binding 1	LMAN1	ENSG00000074695	0.12321	0.0101775	0.194145	NO
hydroxyacyl-CoA dehydrogenase trifunctional multienzyme complex subunit alpha	HADHA	ENSG00000084754	0.105279	0.0101791	0.194145	NO
G protein subunit gamma 10	GNG10	ENSG00000242616	-0.148233	0.0102076	0.19447	NO
ring finger protein 135	RNF135	ENSG00000181481	0.131522	0.0102447	0.194958	NO
potassium two pore domain channel subfamily K member 15	KCNK15	ENSG00000124249	0.157432	0.0102722	0.195263	NO
NFKB inhibitor zeta	NFKBIZ	ENSG00000144802	-0.155168	0.0102962	0.195501	NO
mitochondrial ribosomal protein L50	MRPL50	ENSG00000136897	-0.119914	0.0103521	0.196343	NO
ribosomal protein L7 pseudogene 9	RPL7P9	ENSG00000137970	0.155879	0.0104481	0.197758	NO
nicastrin	NCSTN	ENSG00000162736	0.120939	0.0104498	0.197758	NO
BLOC-1 related complex subunit 5	BORCS5	ENSG00000165714	0.155832	0.010503	0.198092	NO
junctional adhesion molecule 3	JAM3	ENSG00000166086	0.146463	0.0105038	0.198092	NO
thyroid hormone receptor interactor 13	TRIP13	ENSG00000071539	-0.15366	0.0105198	0.198092	NO
fer-1 like family member 6	FER1L6	ENSG00000214814	0.124805	0.0105251	0.198092	NO
zinc finger protein 385A	ZNF385A	ENSG00000161642	0.125846	0.0105347	0.198092	NO
rhotekin 2	RTKN2	ENSG00000182010	-0.155901	0.0105373	0.198092	NO
solute carrier family 66 member 3	SLC66A3	ENSG00000162976	-0.133854	0.01059	0.198863	NO
RAB32, member RAS oncogene family	RAB32	ENSG00000118508	-0.148884	0.0106265	0.19933	NO
gap junction protein alpha 1	GJA1	ENSG00000152661	0.145407	0.0106823	0.200155	NO
ROS proto-oncogene 1, receptor tyrosine kinase	ROS1	ENSG00000047936	-0.146138	0.0107334	0.200892	NO
ubiquitin like modifier activating enzyme 6	UBA6	ENSG00000033178	-0.123621	0.0108213	0.202315	NO
solute carrier family 13 member 5	SLC13A5	ENSG00000141485	0.146726	0.0108659	0.202743	NO
pantothenate kinase 4 (inactive)	PANK4	ENSG00000157881	0.138538	0.0108681	0.202743	NO
pecanex 1	PCNX1	ENSG00000100731	-0.130558	0.0108853	0.202844	NO
terminal nucleotidyltransferase 5C	TENT5C	ENSG00000183508	0.153342	0.0109141	0.203158	NO
adenosine monophosphate deaminase 2	AMPD2	ENSG00000116337	0.137644	0.0109295	0.203222	NO
novel transcript		ENSG00000256591	-0.135075	0.0109434	0.203259	NO
latexin	LXN	ENSG00000079257	0.123819	0.0110051	0.203881	NO
solute carrier family 26 member 2	SLC26A2	ENSG00000155850	0.148746	0.011017	0.203881	NO
family with sequence similarity 83 member E	FAM83E	ENSG00000105523	0.135635	0.0110175	0.203881	NO
tropomyosin 3	TPM3	ENSG00000143549	-0.119893	0.0110248	0.203881	NO
cAMP responsive element binding protein 5	CREB5	ENSG00000146592	-0.130681	0.0110529	0.203972	NO
MT-ATP6 pseudogene 1	MTATP6P1	ENSG00000248527	-0.142306	0.0110537	0.203972	NO
MAS related GPR family member X3	MRGPRX3	ENSG00000179826	-0.11291	0.0110705	0.204061	NO
acyl-CoA thioesterase 9	ACOT9	ENSG00000123130	-0.125849	0.0111092	0.204176	NO
transmembrane channel like 4	TMC4	ENSG00000167608	0.123164	0.0111175	0.204176	NO
STAU2 antisense RNA 1	STAU2-AS1	ENSG00000253302	0.139492	0.0111263	0.204176	NO
nuclear receptor subfamily 4 group A member 2	NR4A2	ENSG00000153234	0.140295	0.0111338	0.204176	NO
abraxas 1, BRCA1 A complex subunit	ABRAXAS1	ENSG00000163322	-0.133226	0.0111367	0.204176	NO
urothelial cancer associated 1	UCA1	ENSG00000214049	0.146953	0.0111755	0.204667	NO
collagen alpha-1(I) chain-like	LOC124900418	ENSG00000214049	0.146953	0.0111755	0.204667	NO
keratin 16	KRT16	ENSG00000186832	0.138982	0.0112009	0.204912	NO
myosin IE	MYO1E	ENSG00000157483	-0.13489	0.0112135	0.204924	NO
elongin C	ELOC	ENSG00000154582	-0.122079	0.0112466	0.205307	NO
proline rich protein HaeIII subfamily 1	PRH1	ENSG00000231887	-0.12857	0.0112786	0.205671	NO
integrator complex subunit 2	INTS2	ENSG00000108506	-0.137791	0.0113156	0.206118	NO
polo like kinase 3	PLK3	ENSG00000173846	-0.150997	0.0113273	0.206118	NO
complement factor I	CFI	ENSG00000205403	0.123338	0.0114131	0.207458	NO
NUTM2A antisense RNA 1	NUTM2A-AS1	ENSG00000223482	-0.121687	0.0114409	0.207646	NO
SEC23 homolog B, COPII coat complex component	SEC23B	ENSG00000101310	0.107265	0.0114515	0.207646	NO
kinesin family member 13B	KIF13B	ENSG00000197892	0.128834	0.0114641	0.207646	NO
lipin 3	LPIN3	ENSG00000132793	-0.149031	0.0114722	0.207646	NO
catenin alpha like 1	CTNNAL1	ENSG00000119326	-0.127256	0.0115208	0.208013	NO
LON peptidase N-terminal domain and ring finger 1	LONRF1	ENSG00000154359	0.138872	0.0115272	0.208013	NO
golgin A7 family member B	GOLGA7B	ENSG00000155265	-0.143389	0.0115291	0.208013	NO
nephronectin	NPNT	ENSG00000168743	0.131523	0.0115897	0.208884	NO
cholinergic receptor nicotinic alpha 9 subunit	CHRNA9	ENSG00000174343	0.116909	0.0116191	0.209119	NO
fin bud initiation factor homolog	FIBIN	ENSG00000176971	0.149008	0.0116353	0.209119	NO
TruB pseudouridine synthase family member 1	TRUB1	ENSG00000165832	-0.12964	0.0116396	0.209119	NO
GID complex subunit 4 homolog	GID4	ENSG00000141034	0.136085	0.0116726	0.209492	NO
NGFI-A binding protein 2	NAB2	ENSG00000166886	-0.139627	0.0117283	0.21027	NO
ovochymase 1	OVCH1	ENSG00000187950	0.0760222	0.0117681		NO
refilin B	RFLNB	ENSG00000183688	-0.136506	0.0118052	0.211425	NO
Z-DNA binding protein 1	ZBP1	ENSG00000124256	-0.0880479	0.0118285		NO
PNN interacting serine and arginine rich protein	PNISR	ENSG00000132424	-0.130359	0.0118513	0.212029	NO
mitochondrial elongation factor 1	MIEF1	ENSG00000100335	0.114667	0.0118694	0.212064	NO
TGFB2 antisense RNA 1 (head to head)	TGFB2-AS1	ENSG00000232480	-0.147737	0.0118782	0.212064	NO
serine and arginine rich splicing factor 6	SRSF6	ENSG00000124193	-0.123904	0.0119147	0.212448	NO
ankyrin repeat domain 13B	ANKRD13B	ENSG00000198720	-0.14402	0.0119246	0.212448	NO
carnosine dipeptidase 1	CNDP1	ENSG00000150656	-0.054601	0.0119693		NO
nuclear receptor subfamily 1 group H member 2	NR1H2	ENSG00000131408	0.127147	0.0119949	0.213477	NO
PMS1 homolog 2, mismatch repair system component pseudogene 7	PMS2P7	ENSG00000229018	0.0511912	0.0120048		NO
endoplasmic reticulum to nucleus signaling 1	ERN1	ENSG00000178607	0.146357	0.0120773	0.214719	NO
laminin subunit alpha 3	LAMA3	ENSG00000053747	-0.138729	0.0121025	0.214942	NO
novel transcript, antisense to EMP2		ENSG00000256013	-0.09422	0.0121112		NO
zinc finger protein 550	ZNF550	ENSG00000251369	-0.135154	0.0121402	0.215268	NO
StAR related lipid transfer domain containing 5	STARD5	ENSG00000172345	0.130549	0.0121461	0.215268	NO
trinucleotide repeat containing 18	TNRC18	ENSG00000182095	0.126712	0.0121992	0.215931	NO
neuralized E3 ubiquitin protein ligase 3	NEURL3	ENSG00000163121	-0.138027	0.0122089	0.215931	NO
autophagy related 2A	ATG2A	ENSG00000110046	0.124675	0.0122416	0.216285	NO
RAB8B, member RAS oncogene family	RAB8B	ENSG00000166128	-0.130793	0.0122569	0.216332	NO
long intergenic non-protein coding RNA 2593	LINC02593	ENSG00000223764	0.129414	0.0123136	0.216911	NO
ST6 N-acetylgalactosaminide alpha-2,6-sialyltransferase 6	ST6GALNAC6	ENSG00000160408	-0.11456	0.0123203	0.216911	NO
far upstream element binding protein 1	FUBP1	ENSG00000162613	-0.126995	0.0123279	0.216911	NO
maestro heat like repeat family member 8	MROH8	ENSG00000101353	0.140604	0.0123867	0.217053	NO
elongin BC and polycomb repressive complex 2 associated protein	EPOP	ENSG00000273604	0.131146	0.0124014	0.217053	NO
ATPase phospholipid transporting 10A (putative)	ATP10A	ENSG00000206190	-0.143497	0.0124076	0.217053	NO
ankyrin repeat and IBR domain containing 1	ANKIB1	ENSG00000001629	0.131135	0.0124077	0.217053	NO
transmembrane protein 94	TMEM94	ENSG00000177728	0.133714	0.0124092	0.217053	NO
paired like homeodomain 1	PITX1	ENSG00000069011	0.124439	0.0124208	0.217053	NO
BUD31 homolog	BUD31	ENSG00000106245	-0.126741	0.0124253	0.217053	NO
aldehyde dehydrogenase 4 family member A1	ALDH4A1	ENSG00000159423	0.132001	0.0124695	0.217465	NO
mucin 5B, oligomeric mucus/gel-forming	MUC5B	ENSG00000117983	0.140618	0.0124744	0.217465	NO
decapping mRNA 2	DCP2	ENSG00000172795	0.133285	0.0125102	0.217866	NO
apolipoprotein B mRNA editing enzyme catalytic subunit 3A	APOBEC3A	ENSG00000128383	-0.144125	0.0125592	0.218497	NO
APOBEC3A and APOBEC3B deletion hybrid	APOBEC3A_B	ENSG00000128383	-0.144125	0.0125592	0.218497	NO
uncharacterized LOC107984450	LOC107984450	ENSG00000256001	0.0665594	0.0126062	0.218746	NO
epoxide hydrolase 1	EPHX1	ENSG00000143819	0.126797	0.0126178	0.218746	NO
apolipoprotein L domain containing 1	APOLD1	ENSG00000178878	-0.127384	0.0126315	0.218746	NO
interferon regulatory factor 2 binding protein like	IRF2BPL	ENSG00000119669	0.127984	0.0126325	0.218746	NO
XPA binding protein 2	XAB2	ENSG00000076924	0.122939	0.012643	0.218746	NO
derlin 1	DERL1	ENSG00000136986	0.119351	0.0126676	0.218746	NO
peroxisome proliferator activated receptor alpha	PPARA	ENSG00000186951	0.117881	0.012674	0.218746	NO
guanylate cyclase 1 soluble subunit beta 1	GUCY1B1	ENSG00000061918	0.129226	0.0126763	0.218746	NO
MOCS2 divergent transcript	MOCS2-DT	ENSG00000247796	-0.136988	0.0127789	0.220286	NO
RAS related	RRAS	ENSG00000126458	-0.12856	0.0127914	0.220286	NO
KH RNA binding domain containing, signal transduction associated 3	KHDRBS3	ENSG00000131773	0.142623	0.0128164	0.220493	NO
methylenetetrahydrofolate dehydrogenase (NADP+ dependent) 1 like	MTHFD1L	ENSG00000120254	-0.127043	0.0128735	0.221252	NO
E2F transcription factor 8	E2F8	ENSG00000129173	0.141862	0.012924	0.221896	NO
RAS guanyl releasing protein 1	RASGRP1	ENSG00000172575	-0.141822	0.0129507	0.222132	NO
GA binding protein transcription factor subunit beta 2	GABPB2	ENSG00000143458	-0.129475	0.0130327	0.223313	NO
transmembrane protein 185A	TMEM185A	ENSG00000269556	-0.12399	0.0130522	0.223422	NO
tumor protein p53 inducible protein 11	TP53I11	ENSG00000175274	0.122043	0.0130813	0.223489	NO
superoxide dismutase 2	SOD2	ENSG00000291237	-0.140726	0.0130994	0.223489	NO
solute carrier family 6 member 8	SLC6A8	ENSG00000130821	0.126474	0.013108	0.223489	NO
ribonuclease P/MRP subunit p40	RPP40	ENSG00000124787	-0.134614	0.0131153	0.223489	NO
chromosome 16 open reading frame 95	C16orf95	ENSG00000260456	0.135982	0.0131217	0.223489	NO
mitogen-activated protein kinase kinase kinase 3	MAP3K3	ENSG00000198909	0.12266	0.0131526	0.223651	NO
E74 like ETS transcription factor 3	ELF3	ENSG00000163435	0.122852	0.0131575	0.223651	NO
RNA pseudouridine synthase domain containing 2	RPUSD2	ENSG00000166133	0.129332	0.0131858	0.223908	NO
acetylserotonin O-methyltransferase like	ASMTL	ENSG00000292339	-0.0552983	0.0132189	0.224247	NO
insulin receptor substrate 2	IRS2	ENSG00000185950	0.12638	0.0132496	0.224416	NO
small integral membrane protein 39	SMIM39	ENSG00000284479	-0.0578671	0.0132552	0.224416	NO
choline phosphotransferase 1	CHPT1	ENSG00000111666	0.1274	0.013271	0.22446	NO
RNA binding protein, mRNA processing factor	RBPMS	ENSG00000157110	0.119603	0.0133267	0.22518	NO
aminopeptidase puromycin sensitive	NPEPPS	ENSG00000141279	0.11575	0.0133403	0.225185	NO
carnitine palmitoyltransferase 2	CPT2	ENSG00000157184	0.113468	0.0134027	0.226009	NO
guanylate binding protein 1	GBP1	ENSG00000117228	-0.133862	0.0134165	0.226009	NO
neurite extension and migration factor	NEXMIF	ENSG00000050030	0.139881	0.0134289	0.226009	NO
nuclear receptor subfamily 1 group D member 1	NR1D1	ENSG00000126368	-0.128164	0.0135235	0.22701	NO
adhesion G protein-coupled receptor L1	ADGRL1	ENSG00000072071	0.128063	0.0135464	0.22701	NO
KDEL endoplasmic reticulum protein retention receptor 1	KDELR1	ENSG00000105438	0.108452	0.0135483	0.22701	NO
novel transcript		ENSG00000234393	0.106504	0.0135515		NO
mucin 20, cell surface associated	MUC20	ENSG00000176945	0.119288	0.0135555	0.22701	NO
septin 14 (SEPT14) pseudogene		ENSG00000230021	-0.0628729	0.0135699	0.22701	NO
tachykinin receptor 1	TACR1	ENSG00000115353	0.0539427	0.013593		NO
cold shock domain containing E1	CSDE1	ENSG00000009307	0.115049	0.013602	0.22701	NO
insulin like growth factor 2	IGF2	ENSG00000167244	-0.139149	0.0136024	0.22701	NO
nucleoporin 58	NUP58	ENSG00000139496	-0.118765	0.0136142	0.22701	NO
solute carrier family 39 member 7	SLC39A7	ENSG00000112473	0.111436	0.0136147	0.22701	NO
histone cell cycle regulator	HIRA	ENSG00000100084	-0.130118	0.0136227	0.22701	NO
clustered mitochondria homolog	CLUH	ENSG00000132361	0.127582	0.013635	0.22701	NO
pentraxin 3	PTX3	ENSG00000163661	-0.0769571	0.0136474		NO
Gse1 coiled-coil protein	GSE1	ENSG00000131149	0.120715	0.013682	0.227377	NO
tenascin XB	TNXB	ENSG00000168477	0.131106	0.0136837	0.227377	NO
chloride intracellular channel 4	CLIC4	ENSG00000169504	-0.132746	0.0136998	0.227409	NO
TMEM105 long non-coding RNA	TMEM105	ENSG00000185332	0.086763	0.0137124	0.227409	NO
cold inducible RNA binding protein	CIRBP	ENSG00000099622	0.111908	0.013749	0.227795	NO
tubulin beta 2B class IIb	TUBB2B	ENSG00000137285	-0.138074	0.0138112	0.228602	NO
ArfGAP with SH3 domain, ankyrin repeat and PH domain 3	ASAP3	ENSG00000088280	0.126513	0.0138522	0.229058	NO
semaphorin 3G	SEMA3G	ENSG00000010319	0.0750298	0.0138531		NO
adipocyte plasma membrane associated protein	APMAP	ENSG00000101474	0.111165	0.0138951	0.229545	NO
adenosine deaminase RNA specific B2 (inactive)	ADARB2	ENSG00000185736	0.136064	0.0139188	0.229714	NO
homogentisate 1,2-dioxygenase	HGD	ENSG00000113924	0.105513	0.0139838		NO
enoyl-CoA hydratase 1	ECH1	ENSG00000104823	0.122916	0.0140267	0.230945	NO
tyrosine 3-monooxygenase/tryptophan 5-monooxygenase activation protein epsilon	YWHAE	ENSG00000108953	-0.109107	0.014034	0.230945	NO
H2B clustered histone 5	H2BC5	ENSG00000158373	0.118392	0.0140385	0.230945	NO
glycerol kinase	GK	ENSG00000198814	0.132121	0.0140681	0.230945	NO
rabaptin, RAB GTPase binding effector protein 2	RABEP2	ENSG00000177548	0.118695	0.0140765	0.230945	NO
nicotinamide riboside kinase 1	NMRK1	ENSG00000106733	0.119702	0.0140892	0.230945	NO
actinin alpha 1	ACTN1	ENSG00000072110	-0.121254	0.0140994	0.230945	NO
		ENSG00000290872	-0.131663	0.0141058	0.230945	NO
NADH dehydrogenase subunit 1	ND1	ENSG00000198888	-0.128306	0.0141154	0.230945	NO
S100 calcium binding protein A7A	S100A7A	ENSG00000184330	-0.131039	0.0141297	0.230956	NO
chaperonin containing TCP1 subunit 5	CCT5	ENSG00000150753	-0.112528	0.0142131	0.23205	NO
ATP binding cassette subfamily A member 13	ABCA13	ENSG00000179869	-0.135798	0.0142303	0.23205	NO
RAB24, member RAS oncogene family	RAB24	ENSG00000169228	-0.128213	0.0142375	0.23205	NO
LLP homolog, long-term synaptic facilitation factor	LLPH	ENSG00000139233	-0.119303	0.0142673	0.232315	NO
long intergenic non-protein coding RNA 2605	LINC02605	ENSG00000261618	-0.121163	0.0143013	0.232646	NO
TP53RK binding protein	TPRKB	ENSG00000144034	-0.123416	0.0143215	0.232751	NO
C-C motif chemokine ligand 5	CCL5	ENSG00000271503	-0.130742	0.0143382	0.23276	NO
ATPase H+/K+ transporting non-gastric alpha2 subunit	ATP12A	ENSG00000075673	0.125227	0.0143494	0.23276	NO
zinc finger with KRAB and SCAN domains 2	ZKSCAN2	ENSG00000155592	0.124052	0.0144066	0.233466	NO
heat shock protein family B (small) member 3	HSPB3	ENSG00000169271	0.1351	0.0144783	0.234405	NO
leukotriene A4 hydrolase	LTA4H	ENSG00000111144	0.108979	0.0145049	0.234613	NO
DENN domain containing 5B	DENND5B	ENSG00000170456	0.133336	0.0146321	0.236446	NO
post-GPI attachment to proteins GalNAc transferase 4	PGAP4	ENSG00000165152	0.107164	0.0147154	0.23753	NO
LMNTD2 antisense RNA 1	LMNTD2-AS1	ENSG00000254815	0.0738974	0.0147187		NO
extended synaptotagmin 1	ESYT1	ENSG00000139641	-0.111223	0.0147402	0.23753	NO
ring finger protein 168	RNF168	ENSG00000163961	0.120986	0.0147411	0.23753	NO
chromosome 10 putative open reading frame 55	C10orf55	ENSG00000222047	-0.123742	0.0147636	0.237668	NO
uncharacterized LL0XNC01-250H12.3 [Source:NCBI gene (formerly Entrezgene);Acc:100506901]	LL0XNC01-250H12.3	ENSG00000281091	0.0754116	0.0147956	0.237959	NO
dermokine	DMKN	ENSG00000161249	-0.117743	0.0148276	0.238248	NO
plexin D1	PLXND1	ENSG00000004399	0.125207	0.0148819	0.238897	NO
brain expressed associated with NEDD4 1	BEAN1	ENSG00000166546	-0.131328	0.0149382	0.239368	NO
KH RNA binding domain containing, signal transduction associated 1	KHDRBS1	ENSG00000121774	-0.0993512	0.0149468	0.239368	NO
RNA polymerase II, I and III subunit F	POLR2F	ENSG00000100142	-0.118546	0.0149723	0.239368	NO
glycerol-3-phosphate dehydrogenase 1 like	GPD1L	ENSG00000152642	0.117209	0.0150189	0.239368	NO
flavin containing dimethylaniline monoxygenase 5	FMO5	ENSG00000131781	0.132464	0.015028	0.239368	NO
lysyl oxidase	LOX	ENSG00000113083	0.123308	0.0150366	0.239368	NO
proprotein convertase subtilisin/kexin type 9	PCSK9	ENSG00000169174	-0.132016	0.015039	0.239368	NO
PIGY upstream open reading frame	PYURF	ENSG00000145337	-0.124905	0.0150451	0.239368	NO
X inactive specific transcript	XIST	ENSG00000229807	-0.132823	0.0150674	0.239368	NO
NK3 homeobox 1	NKX3-1	ENSG00000167034	-0.121212	0.0150733	0.239368	NO
uncharacterized LOC101928965	LOC101928965	ENSG00000271858	0.111725	0.0150837	0.239368	NO
sorting nexin 5	SNX5	ENSG00000089006	0.1157	0.0151024	0.239368	NO
integrin subunit alpha 7	ITGA7	ENSG00000135424	0.0797029	0.0151057	0.239368	NO
solute carrier family 22 member 15	SLC22A15	ENSG00000163393	0.124525	0.0151081	0.239368	NO
GUSB pseudogene 5	GUSBP5	ENSG00000251600	-0.0570479	0.0151414		NO
uncharacterized LOC101927636	LOC101927636	ENSG00000251600	-0.0570479	0.0151414		NO
protein O-glucosyltransferase 1	POGLUT1	ENSG00000163389	0.12089	0.0151596	0.239776	NO
zinc finger and BTB domain containing 4	ZBTB4	ENSG00000174282	0.107175	0.0151619	0.239776	NO
phospholipase C beta 3	PLCB3	ENSG00000149782	-0.122987	0.0152047	0.240228	NO
long intergenic non-protein coding RNA 857	LINC00857	ENSG00000237523	0.123005	0.015283	0.241021	NO
oxysterol binding protein like 9	OSBPL9	ENSG00000117859	0.107149	0.0152969	0.241021	NO
clathrin interactor 1	CLINT1	ENSG00000113282	0.11102	0.0153102	0.241021	NO
TIR domain containing adaptor molecule 1	TICAM1	ENSG00000127666	-0.118627	0.0153229	0.241021	NO
leucine rich repeats and immunoglobulin like domains 2	LRIG2	ENSG00000198799	-0.123515	0.0153256	0.241021	NO
F-box protein 38	FBXO38	ENSG00000145868	-0.122744	0.015345	0.241103	NO
protein phosphatase 1 regulatory subunit 9B	PPP1R9B	ENSG00000108819	0.112814	0.0153745	0.241344	NO
long intergenic non-protein coding RNA 2454	LINC02454	ENSG00000256268	-0.11657	0.0154018	0.241549	NO
cyclin dependent kinase 19	CDK19	ENSG00000155111	0.11778	0.0154326	0.241626	NO
calcium/calmodulin dependent protein kinase IV	CAMK4	ENSG00000152495	-0.0669967	0.015437		NO
SLC26A4 antisense RNA 1	SLC26A4-AS1	ENSG00000233705	-0.126843	0.0154453	0.241626	NO
ENTPD1 antisense RNA 1	ENTPD1-AS1	ENSG00000226688	0.124863	0.0154492	0.241626	NO
acyl-CoA synthetase short chain family member 1	ACSS1	ENSG00000154930	0.123991	0.0155294	0.242477	NO
solute carrier family 25 member 28	SLC25A28	ENSG00000155287	0.117988	0.0155321	0.242477	NO
TATA-box binding protein associated factor 9	TAF9	ENSG00000273841	-0.111069	0.0155506	0.242544	NO
prosaposin	PSAP	ENSG00000197746	0.110759	0.0155771	0.24255	NO
cytochrome c oxidase assembly factor COX20	COX20	ENSG00000203667	-0.121314	0.0155887	0.24255	NO
transmembrane protein 52	TMEM52	ENSG00000178821	0.0860707	0.0156395		NO
BUB1 mitotic checkpoint serine/threonine kinase B	BUB1B	ENSG00000156970	-0.115897	0.0156447	0.24255	NO
tribbles pseudokinase 2	TRIB2	ENSG00000071575	-0.118187	0.0156589	0.24255	NO
growth factor receptor bound protein 10	GRB10	ENSG00000106070	-0.121685	0.0156595	0.24255	NO
GTF2I repeat domain containing 2B	GTF2IRD2B	ENSG00000174428	-0.120327	0.0156599	0.24255	NO
COPI coat complex subunit gamma 1	COPG1	ENSG00000181789	0.106817	0.0156614	0.24255	NO
unc-93 homolog B1, TLR signaling regulator	UNC93B1	ENSG00000110057	0.113453	0.0156744	0.24255	NO
plastin 3	PLS3	ENSG00000102024	-0.119678	0.0156792	0.24255	NO
dual specificity phosphatase 10	DUSP10	ENSG00000143507	0.11096	0.0157517	0.243305	NO
complement C5a receptor 2	C5AR2	ENSG00000134830	0.123384	0.0157565	0.243305	NO
TERF2 interacting protein	TERF2IP	ENSG00000166848	0.104225	0.0157912	0.243619	NO
uncharacterized LOC105371348	LOC105371348	ENSG00000166848	0.104225	0.0157912	0.243619	NO
dual oxidase 2	DUOX2	ENSG00000140279	0.130111	0.0158223	0.243879	NO
ventricular zone expressed PH domain containing 1	VEPH1	ENSG00000197415	-0.126232	0.0158492	0.244071	NO
LBH regulator of WNT signaling pathway	LBH	ENSG00000213626	-0.11861	0.0158731	0.244219	NO
progesterone receptor membrane component 2	PGRMC2	ENSG00000164040	0.108313	0.0159083	0.244526	NO
SSU72 antisense RNA 1	SSU72-AS1	ENSG00000215014	0.129296	0.0159218	0.244526	NO
tetratricopeptide repeat domain 4	TTC4	ENSG00000243725	-0.116396	0.0159677	0.245011	NO
olfactomedin like 2A	OLFML2A	ENSG00000185585	0.12074	0.0160052	0.245365	NO
KAT8 regulatory NSL complex subunit 3	KANSL3	ENSG00000114982	0.112776	0.0160671	0.246093	NO
dermatan sulfate epimerase	DSE	ENSG00000111817	-0.12146	0.0160904	0.246228	NO
notch receptor 3	NOTCH3	ENSG00000074181	0.123508	0.0161303	0.246618	NO
calmodulin 2	CALM2	ENSG00000143933	-0.109982	0.0162379	0.247963	NO
BCL2 interacting protein 3	BNIP3	ENSG00000176171	-0.119444	0.0162474	0.247963	NO
four and a half LIM domains 2	FHL2	ENSG00000115641	-0.115862	0.0162891	0.248376	NO
mevalonate diphosphate decarboxylase	MVD	ENSG00000167508	-0.125969	0.0163164	0.24857	NO
solute carrier family 38 member 2	SLC38A2	ENSG00000134294	0.118964	0.0164587	0.250514	NO
1-acylglycerol-3-phosphate O-acyltransferase 3	AGPAT3	ENSG00000160216	0.100084	0.0165112	0.250866	NO
HtrA serine peptidase 1	HTRA1	ENSG00000166033	0.118986	0.0165113	0.250866	NO
novel transcript		ENSG00000272884	-0.0689851	0.016571		NO
tripeptidyl peptidase 2	TPP2	ENSG00000134900	-0.118823	0.0166055	0.252072	NO
PVR cell adhesion molecule	PVR	ENSG00000073008	-0.118167	0.0166739	0.252754	NO
metastasis associated 1	MTA1	ENSG00000182979	0.121518	0.0166801	0.252754	NO
cathepsin A	CTSA	ENSG00000064601	0.106129	0.016726	0.253224	NO
glycerol-3-phosphate acyltransferase, mitochondrial	GPAM	ENSG00000119927	-0.126333	0.0167488	0.25334	NO
calcium and integrin binding family member 2	CIB2	ENSG00000136425	-0.119498	0.0167737	0.25334	NO
gap junction protein beta 2	GJB2	ENSG00000165474	-0.115981	0.0167859	0.25334	NO
proline and serine rich coiled-coil 1	PSRC1	ENSG00000134222	0.109348	0.0167931	0.25334	NO
novel transcript		ENSG00000260710	0.0664005	0.0168737		NO
nuclear transcription factor, X-box binding 1	NFX1	ENSG00000086102	0.101001	0.0169831	0.255978	NO
PNMA family member 8A	PNMA8A	ENSG00000182013	0.122967	0.0170262	0.256402	NO
lanosterol synthase	LSS	ENSG00000160285	-0.120983	0.0170467	0.256483	NO
protein phosphatase 1 regulatory subunit 3E	PPP1R3E	ENSG00000235194	0.125505	0.0171194	0.25735	NO
RCAN3 antisense RNA	RCAN3AS	ENSG00000286061	0.10728	0.0172297	0.258779	NO
zinc finger protein 528	ZNF528	ENSG00000167555	-0.118594	0.0173196	0.2599	NO
mono-ADP ribosylhydrolase 1	MACROD1	ENSG00000133315	-0.109397	0.0173349	0.259901	NO
BCL2 related protein A1	BCL2A1	ENSG00000140379	-0.118217	0.0173736	0.260081	NO
caspase 1	CASP1	ENSG00000137752	0.115186	0.0173775	0.260081	NO
TATA-box binding protein associated factor, RNA polymerase I subunit B	TAF1B	ENSG00000115750	-0.122522	0.0174039	0.260081	NO
translocase of inner mitochondrial membrane 29	TIMM29	ENSG00000142444	-0.116408	0.017408	0.260081	NO
		ENSG00000285565	-0.0338191	0.0174247	0.260102	NO
matrix metallopeptidase 15	MMP15	ENSG00000102996	0.108271	0.0174399	0.260102	NO
catenin alpha 3	CTNNA3	ENSG00000183230	0.112699	0.0174587	0.260154	NO
multiple EGF like domains 8	MEGF8	ENSG00000105429	0.11386	0.0175407	0.261148	NO
C-X9-C motif containing 4	CMC4	ENSG00000182712	0.118182	0.0176161	0.26199	NO
DAZ associated protein 1	DAZAP1	ENSG00000071626	-0.10947	0.017628	0.26199	NO
EMG1 N1-specific pseudouridine methyltransferase	EMG1	ENSG00000126749	-0.120902	0.0176582	0.26221	NO
succinate dehydrogenase complex flavoprotein subunit A	SDHA	ENSG00000073578	0.0993412	0.0176918	0.262363	NO
zinc finger protein 316	ZNF316	ENSG00000205903	0.122364	0.0177006	0.262363	NO
density regulated re-initiation and release factor	DENR	ENSG00000139726	-0.103894	0.0177147	0.262363	NO
platelet derived growth factor D	PDGFD	ENSG00000170962	0.123366	0.0177884	0.263043	NO
heparan sulfate 6-O-sulfotransferase 1	HS6ST1	ENSG00000136720	0.11427	0.0177915	0.263043	NO
atlastin GTPase 2	ATL2	ENSG00000119787	-0.106049	0.0179403	0.264573	NO
pyruvate dehydrogenase phosphatase catalytic subunit 1	PDP1	ENSG00000164951	-0.117181	0.0179408	0.264573	NO
transient receptor potential cation channel subfamily M member 7	TRPM7	ENSG00000092439	-0.112823	0.0179416	0.264573	NO
DR1 associated protein 1	DRAP1	ENSG00000175550	-0.113257	0.0179879	0.265026	NO
vanin 1	VNN1	ENSG00000112299	-0.117618	0.0180089	0.265107	NO
transport and golgi organization 6 homolog	TANGO6	ENSG00000103047	0.122034	0.0180974	0.265809	NO
E74 like ETS transcription factor 5	ELF5	ENSG00000135374	0.121724	0.0181125	0.265809	NO
kinesin light chain 3	KLC3	ENSG00000104892	-0.118566	0.0181177	0.265809	NO
protein phosphatase 1 regulatory subunit 18	PPP1R18	ENSG00000146112	-0.11676	0.0181191	0.265809	NO
phostensin-like	LOC107987457	ENSG00000146112	-0.11676	0.0181191	0.265809	NO
antizyme inhibitor 2	AZIN2	ENSG00000142920	0.118388	0.0182292	0.267194	NO
fucosyltransferase 4	FUT4	ENSG00000196371	-0.113898	0.0182697	0.267557	NO
Fas cell surface death receptor	FAS	ENSG00000026103	-0.112693	0.018292	0.267655	NO
protein tyrosine phosphatase receptor type E	PTPRE	ENSG00000132334	-0.109746	0.0183453	0.26809	NO
beta-1,4-glucuronyltransferase 1	B4GAT1	ENSG00000174684	0.117291	0.0183533	0.26809	NO
stromal interaction molecule 1	STIM1	ENSG00000167323	0.108008	0.018409	0.268662	NO
long intergenic non-protein coding RNA 847	LINC00847	ENSG00000245060	0.11202	0.0184304	0.268662	NO
S100 calcium binding protein A10	S100A10	ENSG00000197747	-0.113553	0.0184397	0.268662	NO
novel transcript		ENSG00000224848	-0.0556663	0.0184631		NO
BRF1 RNA polymerase III transcription initiation factor subunit	BRF1	ENSG00000185024	0.112958	0.018474	0.268875	NO
UDP-N-acetylglucosamine pyrophosphorylase 1	UAP1	ENSG00000117143	0.105601	0.0184861	0.268875	NO
uncharacterized LOC442028	LOC442028	ENSG00000291025	-0.0572525	0.0184954		NO
UDP-GlcNAc:betaGal beta-1,3-N-acetylglucosaminyltransferase 8	B3GNT8	ENSG00000177191	0.121121	0.0185017	0.268875	NO
PRELI domain containing 2	PRELID2	ENSG00000186314	-0.119411	0.0185263	0.269003	NO
aryl hydrocarbon receptor nuclear translocator	ARNT	ENSG00000143437	0.112047	0.0185436	0.269025	NO
periostin	POSTN	ENSG00000133110	0.105169	0.0185894	0.269389	NO
engulfment and cell motility 2	ELMO2	ENSG00000062598	0.1086	0.0186326	0.269389	NO
molybdenum cofactor synthesis 1	MOCS1	ENSG00000124615	0.115945	0.0186648	0.269389	NO
bradykinin receptor B2	BDKRB2	ENSG00000168398	0.114003	0.0186658	0.269389	NO
methyltransferase 1, tRNA methylguanosine	METTL1	ENSG00000037897	-0.119994	0.0186738	0.269389	NO
centromere protein P	CENPP	ENSG00000188312	0.117655	0.0187035	0.269389	NO
polyhomeotic homolog 1	PHC1	ENSG00000111752	0.120596	0.0187043	0.269389	NO
solute carrier family 9 member A3	SLC9A3	ENSG00000066230	0.120207	0.018725	0.269389	NO
glutamic--pyruvic transaminase 2	GPT2	ENSG00000166123	0.111746	0.0187527	0.269389	NO
protein phosphatase 4 regulatory subunit 3A	PPP4R3A	ENSG00000100796	0.108184	0.0187626	0.269389	NO
kaptin, actin binding protein	KPTN	ENSG00000118162	0.120597	0.0187637	0.269389	NO
zinc finger and BTB domain containing 38	ZBTB38	ENSG00000177311	0.114243	0.0187741	0.269389	NO
DNA damage regulated autophagy modulator 1	DRAM1	ENSG00000136048	-0.116908	0.0187759	0.269389	NO
eva-1 homolog C	EVA1C	ENSG00000166979	0.116809	0.0187939	0.269389	NO
PET117 cytochrome c oxidase chaperone	PET117	ENSG00000232838	-0.117366	0.018806	0.269389	NO
cardiomyopathy associated 5	CMYA5	ENSG00000164309	-0.119578	0.0188363	0.269597	NO
CACNA1C intronic transcript 2	CACNA1C-IT2	ENSG00000151067	-0.0817221	0.0189211	0.270583	NO
calcium voltage-gated channel subunit alpha1 C	CACNA1C	ENSG00000151067	-0.0817221	0.0189211	0.270583	NO
breast cancer associated ESR1 regulating natural antisense transcript 1	BNAT1	ENSG00000273796	-0.0524896	0.0189844		NO
chemokine like factor	CKLF	ENSG00000217555	-0.114774	0.0189915	0.271353	NO
sodium voltage-gated channel beta subunit 2	SCN2B	ENSG00000149575	0.11799	0.019016	0.271353	NO
sestrin 3	SESN3	ENSG00000149212	0.117208	0.0190227	0.271353	NO
ANAPC1 pseudogene 5	ANAPC1P5	ENSG00000275597	-0.0776575	0.0190469		NO
ring finger protein 26	RNF26	ENSG00000173456	0.102252	0.0190481	0.271487	NO
family with sequence similarity 234 member A	FAM234A	ENSG00000167930	0.108252	0.0191167	0.272238	NO
centrosomal AT-AC splicing factor	CENATAC	ENSG00000186166	-0.118536	0.019168	0.272739	NO
PRKCSH beta subunit of glucosidase II	PRKCSH	ENSG00000130175	0.100838	0.0191968	0.272921	NO
TNFAIP3 interacting protein 3	TNIP3	ENSG00000050730	-0.0954713	0.0192717	0.273348	NO
Jun proto-oncogene, AP-1 transcription factor subunit	JUN	ENSG00000177606	-0.10341	0.0192725	0.273348	NO
long intergenic non-protein coding RNA 1599	LINC01599	ENSG00000214900	-0.118121	0.0192749	0.273348	NO
long intergenic non-protein coding RNA 1588	LINC01588	ENSG00000214900	-0.118121	0.0192749	0.273348	NO
FA complementation group G	FANCG	ENSG00000221829	0.118172	0.0193175	0.273723	NO
GTPase, IMAP family member 2	GIMAP2	ENSG00000106560	-0.103745	0.0193618	0.27411	NO
glutamate-cysteine ligase modifier subunit	GCLM	ENSG00000023909	-0.111232	0.0193769	0.27411	NO
fasciculation and elongation protein zeta 1	FEZ1	ENSG00000149557	-0.117717	0.0194045	0.274272	NO
STT3A antisense RNA 1	STT3A-AS1	ENSG00000149557	-0.117717	0.0194045	0.274272	NO
phosphate cytidylyltransferase 1B, choline	PCYT1B	ENSG00000102230	-0.117655	0.0194414	0.274476	NO
fibronectin type III domain containing 10	FNDC10	ENSG00000228594	0.114786	0.0194667	0.274476	NO
kinesin family member 9	KIF9	ENSG00000088727	-0.115543	0.0194673	0.274476	NO
novel transcript		ENSG00000284800	-0.0552183	0.0194709		NO
RFNG O-fucosylpeptide 3-beta-N-acetylglucosaminyltransferase	RFNG	ENSG00000169733	0.112485	0.0195262	0.274786	NO
cyclin I	CCNI	ENSG00000118816	0.112868	0.0195319	0.274786	NO
solute carrier family 39 member 9	SLC39A9	ENSG00000029364	0.0937142	0.0195377	0.274786	NO
MIR762 host gene	MIR762HG	ENSG00000260083	0.118243	0.0196154	0.275651	NO
TATA-box binding protein associated factor 13	TAF13	ENSG00000197780	-0.113415	0.0197142	0.276636	NO
transmembrane protein 128	TMEM128	ENSG00000132406	-0.110155	0.019718	0.276636	NO
small nucleolar RNA host gene 26	SNHG26	ENSG00000228649	0.0835737	0.0197738		NO
coiled-coil domain containing 47	CCDC47	ENSG00000108588	0.0888972	0.0198354	0.277808	NO
long intergenic non-protein coding RNA 3072	LINC03072	ENSG00000273270	-0.113381	0.0198521	0.277808	NO
GRB2 associated binding protein 3	GAB3	ENSG00000160219	0.0809195	0.0198598	0.277808	NO
spermine synthase	SMS	ENSG00000102172	-0.0965434	0.0198668	0.277808	NO
TEC		ENSG00000281571	-0.116536	0.0198893	0.277896	NO
novel transcript		ENSG00000286638	0.116406	0.0199771	0.278867	NO
uncharacterized LOC100505915	LOC100505915	ENSG00000260735	0.0457016	0.0199993	0.278867	NO
glycosyltransferase like domain containing 1	GTDC1	ENSG00000121964	-0.112214	0.020008	0.278867	NO
pleckstrin homology, MyTH4 and FERM domain containing H1	PLEKHH1	ENSG00000054690	0.116304	0.0200798	0.27946	NO
vasodilator stimulated phosphoprotein	VASP	ENSG00000125753	-0.111959	0.0200988	0.27946	NO
anaphase promoting complex subunit 13	ANAPC13	ENSG00000129055	0.102243	0.020121	0.27946	NO
thrombomodulin	THBD	ENSG00000178726	0.113926	0.02013	0.27946	NO
SMAD family member 3	SMAD3	ENSG00000166949	-0.114274	0.0201481	0.27946	NO
zyxin	ZYX	ENSG00000159840	-0.110371	0.0201534	0.27946	NO
nipsnap homolog 3A	NIPSNAP3A	ENSG00000136783	-0.108484	0.0201654	0.27946	NO
NDUFA4 mitochondrial complex associated	NDUFA4	ENSG00000189043	-0.10897	0.0202634	0.28059	NO
protein kinase C epsilon	PRKCE	ENSG00000171132	0.114497	0.0202962	0.280817	NO
FOS like 2, AP-1 transcription factor subunit	FOSL2	ENSG00000075426	0.107912	0.020317	0.280876	NO
DTW domain containing 2 (DTWD2) pseudogene		ENSG00000267648	-0.0581577	0.0203181		NO
MMS19 homolog, cytosolic iron-sulfur assembly component	MMS19	ENSG00000155229	0.110397	0.0203398	0.280963	NO
nth like DNA glycosylase 1	NTHL1	ENSG00000065057	0.11569	0.0203804	0.281296	NO
E2F1-regulated inhibitor of cell death	ERICD	ENSG00000280303	-0.0889748	0.0204605		NO
DDX19A divergent transcript	DDX19A-DT	ENSG00000261777	-0.0978843	0.0204885	0.282559	NO
ZNF337 antisense RNA 1	ZNF337-AS1	ENSG00000213742	-0.112087	0.0205649	0.283382	NO
CD274 molecule	CD274	ENSG00000120217	-0.112821	0.0205857	0.283441	NO
myosin XVA	MYO15A	ENSG00000091536	0.0705333	0.0206134		NO
gap junction protein beta 3	GJB3	ENSG00000188910	-0.109231	0.0206374	0.283923	NO
DEP domain containing 1	DEPDC1	ENSG00000024526	0.0971033	0.020802	0.285956	NO
Rho family GTPase 3	RND3	ENSG00000115963	-0.111711	0.0209057	0.28715	NO
immunoglobulin superfamily containing leucine rich repeat	ISLR	ENSG00000129009	-0.0538569	0.0209333		NO
interleukin 18	IL18	ENSG00000150782	-0.112319	0.0209535	0.287575	NO
NUDT19 divergent transcript	NUDT19-DT	ENSG00000267475	0.114556	0.0209957	0.287922	NO
glycerophosphodiester phosphodiesterase domain containing 3	GDPD3	ENSG00000102886	0.113261	0.0210365	0.28814	NO
phosphatidylserine synthase 1	PTDSS1	ENSG00000156471	0.0985364	0.0210524	0.28814	NO
solute carrier family 4 member 7	SLC4A7	ENSG00000033867	0.111511	0.0210703	0.28814	NO
farnesyltransferase, CAAX box, alpha	FNTA	ENSG00000168522	0.110045	0.0210793	0.28814	NO
DMTF1 antisense RNA 1	DMTF1-AS1	ENSG00000224046	0.0860555	0.0210933		NO
long intergenic non-protein coding RNA 2019	LINC02019	ENSG00000273356	0.0766253	0.0211051		NO
novel transcript		ENSG00000272087	0.114528	0.021165	0.288932	NO
3'(2'), 5'-bisphosphate nucleotidase 2	BPNT2	ENSG00000104331	0.101254	0.0211711	0.288932	NO
cell adhesion molecule 4	CADM4	ENSG00000105767	0.107553	0.0213113	0.290612	NO
nucleolar pre-rRNA processing protein NIP7	NIP7	ENSG00000132603	-0.108974	0.0213303	0.29063	NO
family with sequence similarity 83 member D	FAM83D	ENSG00000101447	0.113632	0.0213537	0.29063	NO
forkhead box N3	FOXN3	ENSG00000053254	0.108307	0.0213638	0.29063	NO
glucosaminyl (N-acetyl) transferase 3, mucin type	GCNT3	ENSG00000140297	0.108369	0.0214439	0.291486	NO
aarF domain containing kinase 2	ADCK2	ENSG00000133597	0.111951	0.0215015	0.292037	NO
interleukin 1 receptor antagonist	IL1RN	ENSG00000136689	-0.110351	0.0215834	0.292915	NO
novel transcript		ENSG00000275676	-0.085894	0.0215911		NO
sortilin 1	SORT1	ENSG00000134243	0.100771	0.0216033	0.292952	NO
protein phosphatase, Mg2+/Mn2+ dependent 1B	PPM1B	ENSG00000138032	0.102498	0.0216839	0.293811	NO
5-hydroxytryptamine receptor 7	HTR7	ENSG00000148680	0.112387	0.0217157	0.294007	NO
prolylcarboxypeptidase	PRCP	ENSG00000137509	0.110546	0.021758	0.294076	NO
ITPRIP like 1	ITPRIPL1	ENSG00000198885	0.104026	0.0217619	0.294076	NO
statherin	STATH	ENSG00000126549	-0.113107	0.0217725	0.294076	NO
inter-alpha-trypsin inhibitor heavy chain 5	ITIH5	ENSG00000123243	0.0696049	0.0218474		NO
KH-type splicing regulatory protein	KHSRP	ENSG00000088247	0.107719	0.0218731	0.295106	NO
poly(rC) binding protein 2	PCBP2	ENSG00000197111	0.0881799	0.0218865	0.295106	NO
actin related protein 2/3 complex subunit 2	ARPC2	ENSG00000163466	-0.103679	0.0219075	0.295106	NO
syntrophin beta 2	SNTB2	ENSG00000168807	-0.109186	0.0219181	0.295106	NO
C-type lectin domain family 2 member B	CLEC2B	ENSG00000110852	-0.112345	0.0219771	0.295667	NO
contactin associated protein family member 3C	CNTNAP3C	ENSG00000283378	0.112572	0.0220157	0.295751	NO
contactin associated protein family member 3	CNTNAP3	ENSG00000283378	0.112572	0.0220157	0.295751	NO
VPS9 domain containing 1	VPS9D1	ENSG00000075399	0.109913	0.0220248	0.295751	NO
potassium voltage-gated channel subfamily B member 1	KCNB1	ENSG00000158445	-0.0601935	0.0220534	0.295751	NO
calsyntenin 1	CLSTN1	ENSG00000171603	0.0984605	0.0220718	0.295751	NO
serine hydroxymethyltransferase 2	SHMT2	ENSG00000182199	0.103031	0.0220799	0.295751	NO
MAX dimerization protein 3	MXD3	ENSG00000213347	-0.111634	0.0220875	0.295751	NO
Cdk5 and Abl enzyme substrate 2	CABLES2	ENSG00000149679	0.111948	0.0221204	0.295941	NO
serine and arginine rich splicing factor 5	SRSF5	ENSG00000100650	-0.10387	0.0221365	0.295941	NO
zinc finger protein 70	ZNF70	ENSG00000187792	-0.110669	0.022171	0.29617	NO
SPOC domain containing 1	SPOCD1	ENSG00000134668	-0.11216	0.0221964	0.296276	NO
novel protein		ENSG00000273088	0.0418533	0.0222644		NO
calcineurin like EF-hand protein 2	CHP2	ENSG00000166869	0.11033	0.022309	0.297546	NO
novel transcript, antisense to CD97		ENSG00000267379	-0.0511741	0.022373		NO
ceramide synthase 4	CERS4	ENSG00000090661	0.109217	0.0223909	0.298406	NO
ST3 beta-galactoside alpha-2,3-sialyltransferase 4	ST3GAL4	ENSG00000110080	0.108651	0.0224121	0.298454	NO
USO1 vesicle transport factor	USO1	ENSG00000138768	0.108613	0.0224512	0.298597	NO
mitochondrially encoded 16S rRNA	MT-RNR2	ENSG00000210082	-0.106564	0.0224579	0.298597	NO
DLGAP4 antisense RNA 1	DLGAP4-AS1	ENSG00000232907	0.0632042	0.0224581		NO
solute carrier family 35 member A1	SLC35A1	ENSG00000164414	0.106562	0.0225098	0.299054	NO
novel transcript		ENSG00000291073	-0.108153	0.0225547	0.299362	NO
ubiquitin conjugating enzyme E2 G1	UBE2G1	ENSG00000132388	0.105571	0.0225681	0.299362	NO
phospholipase A2 group IIF	PLA2G2F	ENSG00000158786	-0.0616159	0.0225722		NO
TNFAIP3 interacting protein 2	TNIP2	ENSG00000168884	-0.108199	0.022625	0.299882	NO
single-pass membrane protein with coiled-coil domains 2	SMCO2	ENSG00000165935	0.0625099	0.0227063		NO
unk zinc finger	UNK	ENSG00000132478	-0.105985	0.0227174	0.300873	NO
dachsous cadherin-related 1	DCHS1	ENSG00000166341	-0.0756597	0.0227359	0.300885	NO
collagen triple helix repeat containing 1	CTHRC1	ENSG00000164932	0.107913	0.022813	0.30167	NO
selenophosphate synthetase 2	SEPHS2	ENSG00000179918	0.100576	0.0229017	0.301847	NO
DEP domain containing MTOR interacting protein	DEPTOR	ENSG00000155792	0.106427	0.022903	0.301847	NO
metallothionein 1L (pseudogene)	MT1L	ENSG00000291105	-0.0974033	0.0229037	0.301847	NO
trafficking protein particle complex subunit 9	TRAPPC9	ENSG00000167632	0.106751	0.0229251	0.301847	NO
protein arginine methyltransferase 5	PRMT5	ENSG00000100462	-0.10727	0.0229291	0.301847	NO
RNA polymerase II, I and III subunit K	POLR2K	ENSG00000147669	-0.101859	0.0229327	0.301847	NO
small proline rich protein 1B	SPRR1B	ENSG00000169469	-0.107882	0.0230425	0.302831	NO
LSM8 homolog, U6 small nuclear RNA associated	LSM8	ENSG00000128534	-0.106682	0.023044	0.302831	NO
family with sequence similarity 157 member A	FAM157A	ENSG00000290937	-0.106785	0.0230608	0.302831	NO
CD99 molecule (Xg blood group)	CD99	ENSG00000002586	-0.108204	0.0231822	0.304191	NO
novel transcript, antisense to SP110		ENSG00000225963	0.0716411	0.023236		NO
secretogranin V	SCG5	ENSG00000166922	-0.0808126	0.0232765		NO
PH domain and leucine rich repeat protein phosphatase 1	PHLPP1	ENSG00000081913	0.1076	0.0233076	0.305601	NO
STEAP3 metalloreductase	STEAP3	ENSG00000115107	-0.104819	0.0233494	0.305913	NO
prohibitin 1	PHB1	ENSG00000167085	-0.102444	0.0233837	0.306047	NO
TEC		ENSG00000279369	-0.0804057	0.0233844		NO
adhesion G protein-coupled receptor A3	ADGRA3	ENSG00000152990	-0.107429	0.0233955	0.306047	NO
KIT proto-oncogene, receptor tyrosine kinase	KIT	ENSG00000157404	0.109209	0.0235437	0.30759	NO
alpha-L-fucosidase 1	FUCA1	ENSG00000179163	0.0995376	0.0235513	0.30759	NO
cysteine rich C-terminal 1	CRCT1	ENSG00000169509	-0.0842671	0.0235677	0.30759	NO
novel protein		ENSG00000144785	-0.0603944	0.0235692		NO
kallikrein related peptidase 5	KLK5	ENSG00000167754	-0.108614	0.0235983	0.307753	NO
PRSS23 antisense RNA 1	PRSS23-AS1	ENSG00000255471	0.0677975	0.0236342	0.307986	NO
chromosome 22 open reading frame 23	C22orf23	ENSG00000128346	-0.108811	0.0236752	0.308112	NO
galactosidase beta 1	GLB1	ENSG00000170266	0.103225	0.02368	0.308112	NO
dihydrofolate reductase pseudogene 1	DHFRP1	ENSG00000188985	0.0873143	0.0237358	0.308514	NO
tetraspanin 12	TSPAN12	ENSG00000106025	0.106672	0.0237472	0.308514	NO
legumain	LGMN	ENSG00000100600	0.103356	0.0237773	0.308628	NO
neurexin 1	NRXN1	ENSG00000179915	0.0606494	0.0237893		NO
cytoskeleton regulator RNA	CYTOR	ENSG00000222041	-0.108887	0.0237922	0.308628	NO
WD repeat domain 70	WDR70	ENSG00000082068	-0.103432	0.0238703	0.309254	NO
SERTAD4 antisense RNA 1	SERTAD4-AS1	ENSG00000203706	-0.106059	0.0238768	0.309254	NO
syndecan 2	SDC2	ENSG00000169439	0.107222	0.023966	0.310039	NO
tissue factor pathway inhibitor 2	TFPI2	ENSG00000105825	-0.106518	0.0239737	0.310039	NO
KLF transcription factor 7	KLF7	ENSG00000118263	-0.10742	0.0239924	0.310045	NO
centrosomal protein 89	CEP89	ENSG00000121289	-0.10607	0.0240493	0.310261	NO
dual specificity phosphatase 1	DUSP1	ENSG00000120129	0.103059	0.0240696	0.310261	NO
STK4 divergent transcript	STK4-DT	ENSG00000227477	-0.0829487	0.0240793	0.310261	NO
TNF receptor associated factor 3	TRAF3	ENSG00000131323	-0.106949	0.024082	0.310261	NO
low density lipoprotein receptor adaptor protein 1	LDLRAP1	ENSG00000157978	0.100512	0.0241064	0.31032	NO
uncharacterized LOC101929494	LOC101929494	ENSG00000276170	-0.107851	0.024123	0.31032	NO
transmembrane p24 trafficking protein 10	TMED10	ENSG00000170348	0.087673	0.0242094	0.310985	NO
SAMM50 sorting and assembly machinery component	SAMM50	ENSG00000100347	0.0978212	0.0242271	0.310985	NO
annexin A1	ANXA1	ENSG00000135046	-0.104403	0.0242295	0.310985	NO
lymphocyte antigen 75	LY75	ENSG00000054219	-0.106492	0.0242671	0.311233	NO
U6 snRNA biogenesis phosphodiesterase 1	USB1	ENSG00000103005	-0.0995194	0.0242979	0.311394	NO
major histocompatibility complex, class I, E	HLA-E	ENSG00000204592	0.0916414	0.0244433	0.313022	NO
nuclear envelope integral membrane protein 1	NEMP1	ENSG00000166881	0.107554	0.0244782	0.313233	NO
ankyrin repeat domain 36C	ANKRD36C	ENSG00000174501	-0.10545	0.02453	0.31366	NO
myosin VA	MYO5A	ENSG00000197535	-0.105527	0.0246071	0.31441	NO
egl-9 family hypoxia inducible factor 3	EGLN3	ENSG00000129521	0.102676	0.0246877	0.315203	NO
POLR2J2-UPK3BL1 readthrough [Source:NCBI gene (formerly Entrezgene);Acc:123258400]	POLR2J2-UPK3BL1	ENSG00000267645	0.0838816	0.0247519	0.315786	NO
Fas apoptotic inhibitory molecule 2	FAIM2	ENSG00000135472	0.0903808	0.0247927	0.315849	NO
solute carrier family 25 member 3	SLC25A3	ENSG00000075415	0.0925096	0.0247939	0.315849	NO
BH3 interacting domain death agonist	BID	ENSG00000015475	-0.105956	0.0248487	0.316311	NO
ZMPSTE24 divergent transcript	ZMPSTE24-DT	ENSG00000259943	-0.106747	0.0249003	0.316682	NO
phosphodiesterase 11A	PDE11A	ENSG00000128655	0.0984022	0.0249151	0.316682	NO
dihydropyrimidinase like 3	DPYSL3	ENSG00000113657	0.104436	0.0250302	0.317684	NO
KRTAP5-1/KRTAP5-2 antisense RNA 1	KRTAP5-AS1	ENSG00000233930	-0.104987	0.0250312	0.317684	NO
WD repeat domain 64	WDR64	ENSG00000162843	0.0504326	0.0250755		NO
ryanodine receptor 2	RYR2	ENSG00000198626	-0.0541734	0.0250923		NO
PBX/knotted 1 homeobox 2	PKNOX2	ENSG00000165495	-0.0491873	0.0251395		NO
signal peptide, CUB domain and EGF like domain containing 1	SCUBE1	ENSG00000159307	-0.0328625	0.0251663	0.319161	NO
mahogunin ring finger 1	MGRN1	ENSG00000102858	0.104921	0.0252312	0.319745	NO
alpha-2-macroglobulin	A2M	ENSG00000175899	-0.0595717	0.0252701		NO
glutamyl-tRNA amidotransferase subunit B	GATB	ENSG00000059691	0.105002	0.0252754	0.31992	NO
decapping enzyme, scavenger	DCPS	ENSG00000110063	-0.103093	0.0252825	0.31992	NO
long intergenic non-protein coding RNA 1133	LINC01133	ENSG00000224259	-0.104425	0.0253076	0.319999	NO
GCC2 antisense RNA 1	GCC2-AS1	ENSG00000214184	-0.04991	0.0256087		NO
chondroitin sulfate N-acetylgalactosaminyltransferase 2	CSGALNACT2	ENSG00000169826	-0.104687	0.0256454	0.323852	NO
PWWP domain containing 2B	PWWP2B	ENSG00000171813	0.103636	0.0256503	0.323852	NO
HD domain containing 3	HDDC3	ENSG00000184508	0.105283	0.0256911	0.324126	NO
dehydrogenase/reductase 13	DHRS13	ENSG00000167536	0.104812	0.0257124	0.324155	NO
high mobility group nucleosomal binding domain 4	HMGN4	ENSG00000182952	-0.103368	0.0257408	0.324273	NO
RHEB like 1	RHEBL1	ENSG00000167550	-0.103429	0.0258238	0.324863	NO
guanylate cyclase 1 soluble subunit alpha 1	GUCY1A1	ENSG00000164116	0.104949	0.0258436	0.324863	NO
KIF23 and PAQR5 antisense RNA 1	KIF23-AS1	ENSG00000259426	-0.104902	0.0258449	0.324863	NO
guanine monophosphate synthase	GMPS	ENSG00000163655	0.0975767	0.025877	0.325028	NO
dedicator of cytokinesis 10	DOCK10	ENSG00000135905	-0.0646733	0.0259712		NO
MET proto-oncogene, receptor tyrosine kinase	MET	ENSG00000105976	-0.101061	0.0260231	0.326622	NO
family with sequence similarity 219 member A	FAM219A	ENSG00000164970	-0.103757	0.0260735	0.327013	NO
NAIP pseudogene 4	NAIPP4	ENSG00000251634	-0.0494039	0.0261633		NO
caspase 3	CASP3	ENSG00000164305	0.101321	0.0261949	0.328079	NO
nuclear factor I C	NFIC	ENSG00000141905	0.099208	0.0262178	0.328079	NO
Sin3A associated protein 30	SAP30	ENSG00000164105	-0.102179	0.0262686	0.328079	NO
mitochondrial ribosomal protein S23	MRPS23	ENSG00000181610	-0.102368	0.0263014	0.328079	NO
layilin	LAYN	ENSG00000204381	-0.101037	0.0263059	0.328079	NO
Purkinje cell protein 4 like 1	PCP4L1	ENSG00000248485	0.10372	0.0263064	0.328079	NO
MON1 homolog B, secretory trafficking associated	MON1B	ENSG00000103111	0.100644	0.0263163	0.328079	NO
NOP14 antisense RNA 1	NOP14-AS1	ENSG00000249673	-0.102626	0.0263207	0.328079	NO
PMS1 homolog 2, mismatch repair system component	PMS2	ENSG00000122512	0.0994028	0.0263318	0.328079	NO
phospholipase C like 2	PLCL2	ENSG00000154822	-0.0956832	0.0263917	0.328282	NO
RecQ like helicase 4	RECQL4	ENSG00000160957	0.0896934	0.0263987	0.328282	NO
zona pellucida glycoprotein 3	ZP3	ENSG00000188372	-0.0947597	0.026406	0.328282	NO
androgen receptor	AR	ENSG00000169083	-0.103329	0.0265326	0.329408	NO
ZNF561 antisense RNA 1 (head to head)	ZNF561-AS1	ENSG00000267106	-0.102547	0.0265352	0.329408	NO
H2B clustered histone 12	H2BC12	ENSG00000197903	0.101918	0.0266146	0.329746	NO
adenosine deaminase	ADA	ENSG00000196839	0.102483	0.026619	0.329746	NO
myosin light chain 9	MYL9	ENSG00000101335	-0.100931	0.0266205	0.329746	NO
keratin 15	KRT15	ENSG00000171346	0.103655	0.0266795	0.330236	NO
serine/threonine kinase 38	STK38	ENSG00000112079	0.0801675	0.0267255	0.330566	NO
jagged canonical Notch ligand 1	JAG1	ENSG00000101384	-0.103101	0.0267522	0.330655	NO
long intergenic non-protein coding RNA 2532	LINC02532	ENSG00000235142	0.083709	0.0267729	0.330671	NO
syndecan binding protein 2	SDCBP2	ENSG00000125775	0.102641	0.0268396	0.331255	NO
PARN like ribonuclease domain containing exonuclease 1	PNLDC1	ENSG00000146453	0.086169	0.0268757	0.331262	NO
nuclear receptor subfamily 2 group F member 1	NR2F1	ENSG00000175745	-0.102682	0.0268931	0.331262	NO
secretoglobin family 2A member 1	SCGB2A1	ENSG00000124939	-0.102715	0.0269177	0.331262	NO
small integral membrane protein 30	SMIM30	ENSG00000214194	-0.098965	0.0269179	0.331262	NO
basic helix-loop-helix ARNT like 1	BMAL1	ENSG00000133794	0.103169	0.0269566	0.331498	NO
ALF transcription elongation factor 2	AFF2	ENSG00000155966	0.0953159	0.0270006	0.331799	NO
arkadia (RNF111) N-terminal like PKA signaling regulator 2N	ARK2N	ENSG00000152242	-0.101972	0.0270855	0.332603	NO
SUN domain containing ossification factor	SUCO	ENSG00000094975	0.100406	0.0271599	0.333212	NO
ribosomal protein L26 pseudogene 4	RPL26P4	ENSG00000241494	-0.0673699	0.0271709		NO
DDHD domain containing 1	DDHD1	ENSG00000100523	0.101514	0.0271774	0.333212	NO
zinc finger protein 839	ZNF839	ENSG00000022976	0.102017	0.0271938	0.333212	NO
WD repeat domain 1	WDR1	ENSG00000071127	-0.102613	0.0272264	0.333372	NO
SNF related kinase	SNRK	ENSG00000163788	0.101623	0.0272715	0.333633	NO
transforming growth factor beta 2	TGFB2	ENSG00000092969	-0.102061	0.0272907	0.333633	NO
sialic acid binding Ig like lectin 11	SIGLEC11	ENSG00000161640	-0.0453571	0.0273014		NO
vesicle amine transport 1	VAT1	ENSG00000108828	0.0976821	0.0273065	0.333633	NO
LYR motif containing 1	LYRM1	ENSG00000102897	-0.100905	0.0273637	0.334049	NO
POU class 2 homeobox 2	POU2F2	ENSG00000028277	-0.0902881	0.0273949	0.334049	NO
glycine C-acetyltransferase	GCAT	ENSG00000100116	0.10233	0.0274174	0.334049	NO
LRIG3 divergent transcript	LRIG3-DT	ENSG00000257443	-0.0833999	0.027419	0.334049	NO
WT1 associated protein	WTAP	ENSG00000146457	-0.0945796	0.0274864	0.33463	NO
Rap guanine nucleotide exchange factor 1	RAPGEF1	ENSG00000107263	0.0994174	0.0275921	0.335677	NO
heparan-alpha-glucosaminide N-acetyltransferase	HGSNAT	ENSG00000165102	0.0999645	0.0276299	0.335874	NO
sorting nexin 33	SNX33	ENSG00000173548	0.0940886	0.0276477	0.335874	NO
GRAM domain containing 2B	GRAMD2B	ENSG00000155324	-0.101558	0.0277213	0.336528	NO
ELAV like RNA binding protein 2	ELAVL2	ENSG00000107105	0.0890942	0.027828	0.337252	NO
novel transcript, antisense to ZBTB10		ENSG00000251867	-0.080757	0.0278374		NO
family with sequence similarity 217 member B	FAM217B	ENSG00000196227	0.101889	0.0278453	0.337252	NO
phosphatidylinositol transfer protein membrane associated 1	PITPNM1	ENSG00000110697	0.100245	0.0278625	0.337252	NO
ring finger protein 150	RNF150	ENSG00000170153	0.100269	0.0278634	0.337252	NO
nuclear receptor subfamily 1 group D member 2	NR1D2	ENSG00000174738	-0.098411	0.02788	0.337252	NO
chromobox 3	CBX3	ENSG00000122565	-0.0952501	0.0279177	0.33747	NO
DnaJ heat shock protein family (Hsp40) member C22	DNAJC22	ENSG00000178401	-0.0922741	0.0279851	0.33771	NO
LY6/PLAUR domain containing 6B	LYPD6B	ENSG00000150556	0.100889	0.0279934	0.33771	NO
A-kinase anchoring protein 8 like	AKAP8L	ENSG00000011243	0.0999706	0.0279971	0.33771	NO
insulin like growth factor binding protein 7	IGFBP7	ENSG00000163453	-0.100086	0.0280409	0.337999	NO
syndecan 3	SDC3	ENSG00000162512	-0.0996276	0.0280818	0.338253	NO
AHI1 divergent transcript	AHI1-DT	ENSG00000231028	-0.0947259	0.0281536	0.338878	NO
histocompatibility minor serpin domain containing	HMSD	ENSG00000221887	-0.0351695	0.0283487	0.340985	NO
striatin 3	STRN3	ENSG00000196792	0.0969277	0.028418	0.341032	NO
gamma-secretase activating protein	GSAP	ENSG00000186088	-0.100623	0.0284489	0.341032	NO
long intergenic non-protein coding RNA 2967	LINC02967	ENSG00000274173	0.0983918	0.0284521	0.341032	NO
biotinidase	BTD	ENSG00000169814	0.0965636	0.0284771	0.341032	NO
growth arrest and DNA damage inducible alpha	GADD45A	ENSG00000116717	-0.0999967	0.0284996	0.341032	NO
PALM2 and AKAP2 fusion	PALM2AKAP2	ENSG00000157654	-0.100676	0.0285016	0.341032	NO
two pore segment channel 1	TPCN1	ENSG00000186815	0.0999679	0.0285026	0.341032	NO
long intergenic non-protein coding RNA 2265	LINC02265	ENSG00000249241	-0.092611	0.0285128	0.341032	NO
MYCL proto-oncogene, bHLH transcription factor	MYCL	ENSG00000116990	0.100006	0.0285563	0.341313	NO
dishevelled segment polarity protein 3	DVL3	ENSG00000161202	0.0914013	0.0286397	0.341879	NO
mitochondrially encoded 12S rRNA	MT-RNR1	ENSG00000211459	-0.100525	0.0286438	0.341879	NO
endosomal transmembrane epsin interactor 3	ENTREP3	ENSG00000160767	0.0989126	0.0286997	0.342306	NO
phosphodiesterase 7A	PDE7A	ENSG00000205268	0.099565	0.02872	0.342309	NO
frizzled class receptor 7	FZD7	ENSG00000155760	-0.100573	0.0287415	0.342325	NO
dual specificity tyrosine phosphorylation regulated kinase 2	DYRK2	ENSG00000127334	-0.0998414	0.0287697	0.34236	NO
novel transcript		ENSG00000279458	-0.0531817	0.0287823		NO
ZFP42 zinc finger protein	ZFP42	ENSG00000179059	-0.0836022	0.0287846	0.34236	NO
MIF antisense RNA 1	MIF-AS1	ENSG00000218537	-0.097627	0.0288851	0.343316	NO
novel transcript, antisense to UFD1L		ENSG00000273300	-0.0778525	0.028934	0.34356	NO
LEO1 homolog, Paf1/RNA polymerase II complex component	LEO1	ENSG00000166477	0.0908059	0.028946	0.34356	NO
solute carrier family 39 member 11	SLC39A11	ENSG00000133195	0.0962215	0.0289983	0.343941	NO
long intergenic non-protein coding RNA 1226	LINC01226	ENSG00000284543	0.0497023	0.0291457		NO
prolyl 4-hydroxylase subunit alpha 2	P4HA2	ENSG00000072682	-0.096756	0.0291511	0.345513	NO
tripartite motif containing 27	TRIM27	ENSG00000204713	0.0977969	0.0292297	0.346057	NO
lysine acetyltransferase 14	KAT14	ENSG00000149474	0.0950673	0.0292377	0.346057	NO
quiescin sulfhydryl oxidase 2	QSOX2	ENSG00000165661	-0.0996004	0.0293277	0.346881	NO
EYA transcriptional coactivator and phosphatase 4	EYA4	ENSG00000112319	0.0991998	0.0294001	0.347497	NO
major facilitator superfamily domain containing 1	MFSD1	ENSG00000118855	0.0968393	0.0294209	0.347501	NO
paired related homeobox 1	PRRX1	ENSG00000116132	-0.0642615	0.0294535		NO
CDC42 effector protein 1	CDC42EP1	ENSG00000128283	-0.0992859	0.0295236	0.348472	NO
synaptotagmin 10	SYT10	ENSG00000110975	-0.0384899	0.0295453		NO
poly(ADP-ribose) polymerase family member 6	PARP6	ENSG00000137817	0.0990241	0.0295677	0.34849	NO
CKLF like MARVEL transmembrane domain containing 3	CMTM3	ENSG00000140931	-0.0977224	0.0296233	0.34849	NO
golgi reassembly stacking protein 2	GORASP2	ENSG00000115806	0.0797251	0.0296347	0.34849	NO
novel protein		ENSG00000257390	-0.098914	0.0296541	0.34849	NO
SIX homeobox 5	SIX5	ENSG00000177045	0.0989217	0.0296608	0.34849	NO
long intergenic non-protein coding RNA 958	LINC00958	ENSG00000251381	-0.099051	0.029682	0.34849	NO
monocyte to macrophage differentiation associated	MMD	ENSG00000108960	-0.0991749	0.0296919	0.34849	NO
schwannomin interacting protein 1	SCHIP1	ENSG00000151967	-0.0533365	0.0297029	0.34849	NO
interleukin 10 receptor subunit beta	IL10RB	ENSG00000243646	0.0972121	0.029746	0.34849	NO
erb-b2 receptor tyrosine kinase 4	ERBB4	ENSG00000178568	-0.0987644	0.0297461	0.34849	NO
transmembrane protein 87A	TMEM87A	ENSG00000103978	0.0957318	0.0297501	0.34849	NO
PTPRF interacting protein alpha 4	PPFIA4	ENSG00000143847	0.066774	0.0298115	0.348716	NO
PITPNM family member 3	PITPNM3	ENSG00000091622	0.0966648	0.029856	0.348716	NO
leucine zipper and EF-hand containing transmembrane protein 2	LETM2	ENSG00000165046	-0.0988931	0.0298668	0.348716	NO
NRAS proto-oncogene, GTPase	NRAS	ENSG00000213281	-0.0987407	0.0298697	0.348716	NO
endothelin receptor type A	EDNRA	ENSG00000151617	0.0989413	0.0298902	0.348716	NO
cancer susceptibility 8	CASC8	ENSG00000246228	-0.0982419	0.0299595	0.348716	NO
nuclear casein kinase and cyclin dependent kinase substrate 1	NUCKS1	ENSG00000069275	0.0986583	0.029976	0.348716	NO
jumonji domain containing 6, arginine demethylase and lysine hydroxylase	JMJD6	ENSG00000070495	-0.0983509	0.0299792	0.348716	NO
KIAA1614	KIAA1614	ENSG00000135835	0.0686821	0.02998	0.348716	NO
carbohydrate sulfotransferase 5	CHST5	ENSG00000135702	-0.0595706	0.0299816		NO
tripartite motif containing 16	TRIM16	ENSG00000221926	-0.097232	0.0299848	0.348716	NO
H1.2 linker histone, cluster member	H1-2	ENSG00000187837	0.0981517	0.0299946	0.348716	NO
		ENSG00000270055	-0.0877502	0.0300488	0.349107	NO
transmembrane protein 14A	TMEM14A	ENSG00000096092	-0.0980461	0.0300874	0.349225	NO
coiled-coil domain containing 134	CCDC134	ENSG00000100147	0.098653	0.0301079	0.349225	NO
cystatin A	CSTA	ENSG00000121552	-0.0967301	0.0301204	0.349225	NO
SRY-box transcription factor 3	SOX3	ENSG00000134595	0.0414937	0.0301421		NO
phosphatidylinositol 4-kinase alpha	PI4KA	ENSG00000241973	0.0973632	0.0301795	0.349595	NO
XPC complex subunit, DNA damage recognition and repair factor	XPC	ENSG00000154767	0.0980844	0.0302062	0.349595	NO
UDP-glucose 6-dehydrogenase	UGDH	ENSG00000109814	-0.0961184	0.0302142	0.349595	NO
tubulin alpha 4b	TUBA4B	ENSG00000243910	-0.0984649	0.0302345	0.349595	NO
translocase of outer mitochondrial membrane 34	TOMM34	ENSG00000025772	-0.0926049	0.0302935	0.350039	NO
RBBP8 N-terminal like	RBBP8NL	ENSG00000130701	0.0982102	0.0303351	0.350283	NO
zinc finger protein 783	ZNF783	ENSG00000204946	0.0982637	0.0303848	0.350456	NO
long intergenic non-protein coding RNA 339	LINC00339	ENSG00000218510	0.0981549	0.0303912	0.350456	NO
C1q and TNF related 1	C1QTNF1	ENSG00000173918	-0.0982319	0.0304203	0.35055	NO
NBPF member 26	NBPF26	ENSG00000273136	-0.0981412	0.0304406	0.35055	NO
Ras association domain family member 9	RASSF9	ENSG00000198774	-0.0980469	0.0304862	0.350839	NO
junctional cadherin 5 associated	JCAD	ENSG00000165757	-0.0941636	0.0305943	0.351844	NO
piggyBac transposable element derived 5	PGBD5	ENSG00000177614	-0.0975105	0.0306422	0.352158	NO
histamine receptor H1	HRH1	ENSG00000196639	-0.0978619	0.030712	0.352503	NO
C-X-C motif chemokine receptor 4	CXCR4	ENSG00000121966	0.0761564	0.0307137	0.352503	NO
novel transcript, sense intronic to AKT2		ENSG00000205041	-0.0448289	0.0307331		NO
transmembrane p24 trafficking protein 4	TMED4	ENSG00000158604	0.0838775	0.0307369	0.352532	NO
zinc finger and AT-hook domain containing	ZFAT	ENSG00000066827	0.0977817	0.0308205	0.353131	NO
methyl-CpG binding domain protein 2	MBD2	ENSG00000134046	0.097571	0.0308306	0.353131	NO
zinc finger protein 540	ZNF540	ENSG00000171817	0.0899459	0.0308961	0.353337	NO
lysophospholipase 2	LYPLA2	ENSG00000011009	-0.0951045	0.0309104	0.353337	NO
cyclin dependent kinase inhibitor 1C	CDKN1C	ENSG00000129757	0.0976711	0.0309127	0.353337	NO
AFG1 like ATPase	AFG1L	ENSG00000135537	0.0975388	0.0309315	0.353337	NO
inhibitor of DNA binding 3	ID3	ENSG00000117318	0.0974385	0.0309728	0.353439	NO
cartilage intermediate layer protein	CILP	ENSG00000138615	0.0973654	0.0309819	0.353439	NO
p21 (RAC1) activated kinase 5	PAK5	ENSG00000101349	0.0657339	0.0310545		NO
long intergenic non-protein coding RNA 973	LINC00973	ENSG00000240476	-0.0555825	0.0310909		NO
phospholipase C beta 2	PLCB2	ENSG00000137841	0.0912915	0.0310962	0.354505	NO
chromobox 1	CBX1	ENSG00000108468	-0.0954803	0.0311423	0.354793	NO
baculoviral IAP repeat containing 3	BIRC3	ENSG00000023445	-0.0966114	0.0311846	0.354981	NO
SPECC1L-ADORA2A readthrough (NMD candidate)	SPECC1L-ADORA2A	ENSG00000258555	-0.0667727	0.0312005	0.354981	NO
transmembrane protein 63C	TMEM63C	ENSG00000165548	0.0972931	0.0312328	0.355111	NO
KN motif and ankyrin repeat domains 3	KANK3	ENSG00000186994	0.0950037	0.0312602	0.355186	NO
phospholipase C beta 4	PLCB4	ENSG00000101333	0.0972138	0.0312832	0.35521	NO
novel protein		ENSG00000283149	-0.0969011	0.0314267	0.356413	NO
carnitine O-acetyltransferase	CRAT	ENSG00000095321	0.0930535	0.031431	0.356413	NO
KHDC1 antisense RNA 1	KHDC1-AS1	ENSG00000229852	0.0955744	0.0314628	0.356537	NO
ubiquitin specific peptidase 7	USP7	ENSG00000187555	0.0968773	0.0315253	0.35697	NO
Putative uncharacterized protein FLJ44553	LOC100130691	ENSG00000213963	0.0922341	0.0315429	0.35697	NO
novel transcript		ENSG00000280893	-0.0951437	0.031596	0.357247	NO
farnesyltransferase, CAAX box, beta	FNTB	ENSG00000257365	0.0933093	0.0316094	0.357247	NO
CHURC1-FNTB readthrough	CHURC1-FNTB	ENSG00000257365	0.0933093	0.0316094	0.357247	NO
dynein axonemal light chain 1	DNAL1	ENSG00000119661	-0.0967729	0.0316826	0.357609	NO
polyribonucleotide nucleotidyltransferase 1	PNPT1	ENSG00000138035	-0.0967703	0.0316834	0.357609	NO
folliculin	FLCN	ENSG00000154803	-0.0966363	0.0317301	0.357899	NO
ST6 N-acetylgalactosaminide alpha-2,6-sialyltransferase 1	ST6GALNAC1	ENSG00000070526	0.0935917	0.0317805	0.358012	NO
long intergenic non-protein coding RNA 1934	LINC01934	ENSG00000234663	0.034438	0.0317805		NO
tropomyosin 1	TPM1	ENSG00000140416	-0.0966482	0.0317825	0.358012	NO
novel protein		ENSG00000285330	0.0965389	0.0318032	0.358012	NO
clustered mitochondria homolog pseudogene 3	CLUHP3	ENSG00000290927	-0.0927864	0.0319358	0.359093	NO
zinc finger protein 596	ZNF596	ENSG00000172748	0.0960111	0.0319414	0.359093	NO
major histocompatibility complex, class I, C	HLA-C	ENSG00000204525	0.0930454	0.0320493	0.360002	NO
UPF2 regulator of nonsense mediated mRNA decay	UPF2	ENSG00000151461	-0.0963272	0.0320645	0.360002	NO
novel protein		ENSG00000267561	0.0426439	0.0321229		NO
RAN binding protein 17	RANBP17	ENSG00000204764	0.0958936	0.0321743	0.360996	NO
transmembrane protein 35B	TMEM35B	ENSG00000243749	-0.0958163	0.0322248	0.361177	NO
ALF transcription elongation factor 1	AFF1	ENSG00000172493	0.0959568	0.0322328	0.361177	NO
chromosome 1 open reading frame 116	C1orf116	ENSG00000182795	0.083469	0.0322674	0.361327	NO
CATSPER2 pseudogene 1	CATSPER2P1	ENSG00000291053	-0.0865078	0.0322987	0.36144	NO
transmembrane 4 L six family member 19	TM4SF19	ENSG00000145107	-0.0421335	0.0323319		NO
folliculin interacting protein 2	FNIP2	ENSG00000052795	0.0954775	0.032393	0.362258	NO
neuropilin and tolloid like 1	NETO1	ENSG00000166342	-0.0349337	0.0324713		NO
hippocalcin like 4	HPCAL4	ENSG00000116983	0.0664248	0.0325397		NO
TEC		ENSG00000279821	-0.0442528	0.0325848		NO
matrix metallopeptidase 28	MMP28	ENSG00000271447	0.0956146	0.0325929	0.364253	NO
StAR related lipid transfer domain containing 10	STARD10	ENSG00000214530	0.0957028	0.0326825	0.365015	NO
olfactory receptor family 7 subfamily A member 5	OR7A5	ENSG00000188269	0.0368594	0.0327238		NO
phosphatase and actin regulator 1	PHACTR1	ENSG00000112137	0.073346	0.0327508	0.365538	NO
lysine demethylase 1B	KDM1B	ENSG00000165097	-0.0955513	0.0328278	0.366022	NO
tripartite motif containing 68	TRIM68	ENSG00000167333	0.0934282	0.0328509	0.366022	NO
zinc finger protein 444	ZNF444	ENSG00000167685	0.093273	0.0328586	0.366022	NO
novel transcript		ENSG00000285930	-0.0792135	0.0329226	0.366495	NO
UVRAG divergent transcript	UVRAG-DT	ENSG00000255507	-0.0494492	0.0329439		NO
protein tyrosine phosphatase 4A1	PTP4A1	ENSG00000112245	0.0953386	0.0329525	0.366588	NO
hydroxysteroid 17-beta dehydrogenase 1	HSD17B1	ENSG00000108786	-0.0932737	0.0330063	0.366948	NO
RNF139 divergent transcript	RNF139-DT	ENSG00000245149	-0.0645565	0.0330834		NO
RWD domain containing 2A	RWDD2A	ENSG00000013392	0.0950084	0.0331375	0.368166	NO
lncRNA activating regulator of DKK1	LNCAROD	ENSG00000231131	-0.0428423	0.0333449		NO
uncharacterized LOC105378305	LOC105378305	ENSG00000231131	-0.0428423	0.0333449		NO
protocadherin gamma subfamily B, 3	PCDHGB3	ENSG00000262209	0.0944591	0.0333953	0.370788	NO
vesicle associated membrane protein 5	VAMP5	ENSG00000168899	0.0946335	0.0334563	0.371224	NO
REV1 DNA directed polymerase	REV1	ENSG00000135945	-0.0927297	0.0334874	0.371327	NO
anterior gradient 2, protein disulphide isomerase family member	AGR2	ENSG00000106541	0.0893399	0.0335443	0.371537	NO
autophagy and beclin 1 regulator 1	AMBRA1	ENSG00000110497	-0.0911712	0.0335507	0.371537	NO
transmembrane protein 50B	TMEM50B	ENSG00000142188	-0.0909369	0.0335719	0.371537	NO
ceruloplasmin	CP	ENSG00000047457	0.0872069	0.0336237	0.371869	NO
SLC25A21 antisense RNA 1	SLC25A21-AS1	ENSG00000258708	-0.0877893	0.0336466	0.371882	NO
long intergenic non-protein coding RNA 3026	LINC03026	ENSG00000287750	-0.0402099	0.0337585		NO
MIR3142 host gene	MIR3142HG	ENSG00000253522	-0.0716722	0.0338058	0.373399	NO
glucocorticoid induced 1	GLCCI1	ENSG00000106415	0.0942378	0.0338279	0.3734	NO
novel transcript		ENSG00000281195	-0.0397363	0.0338543		NO
FAST kinase domains 2	FASTKD2	ENSG00000118246	-0.0922186	0.0338903	0.373658	NO
novel protein		ENSG00000280571	-0.0941535	0.0339042	0.373658	NO
alpha tocopherol transfer protein	TTPA	ENSG00000137561	0.0470844	0.0339078		NO
epithelial membrane protein 3 (MAM blood group)	EMP3	ENSG00000142227	-0.0920242	0.0339171	0.373658	NO
WD and tetratricopeptide repeats 1	WDTC1	ENSG00000142784	0.0916021	0.0339983	0.37407	NO
ring finger protein 208	RNF208	ENSG00000212864	0.0942905	0.0340014	0.37407	NO
zonadhesin	ZAN	ENSG00000146839	0.0413166	0.0340088		NO
azurocidin 1	AZU1	ENSG00000172232	0.0676269	0.0340155		NO
coiled-coil domain containing 102A	CCDC102A	ENSG00000135736	-0.0940121	0.034021	0.37407	NO
SNAI3 antisense RNA 1	SNAI3-AS1	ENSG00000260630	-0.0929977	0.0340423	0.37407	NO
HDGF like 2	HDGFL2	ENSG00000167674	0.0899664	0.0341431	0.374935	NO
membrane associated ring-CH-type finger 5	MARCHF5	ENSG00000198060	0.0941847	0.0342111	0.37544	NO
novel transcript, antisense to ACOT13		ENSG00000272345	-0.0872174	0.0342486	0.37561	NO
DnaJ heat shock protein family (Hsp40) member C11	DNAJC11	ENSG00000007923	-0.0940876	0.034319	0.375915	NO
aldehyde dehydrogenase 1 family member A3	ALDH1A3	ENSG00000184254	-0.0918651	0.0343419	0.375915	NO
chromosome 6 open reading frame 141	C6orf141	ENSG00000197261	-0.0784915	0.0343472	0.375915	NO
synaptophysin like 2	SYPL2	ENSG00000143028	0.0873586	0.0343647	0.375915	NO
interleukin 13 receptor subunit alpha 1	IL13RA1	ENSG00000131724	0.0833841	0.0344068	0.376134	NO
ring-box 1	RBX1	ENSG00000100387	-0.0935613	0.0344734	0.376146	NO
OTU deubiquitinase 7A	OTUD7A	ENSG00000169918	0.0744382	0.0345247	0.376146	NO
cell division cycle associated 2	CDCA2	ENSG00000184661	-0.0788119	0.0345253	0.376146	NO
protein O-fucosyltransferase 2	POFUT2	ENSG00000186866	-0.0937274	0.0345263	0.376146	NO
LYR motif containing 2	LYRM2	ENSG00000083099	-0.0933217	0.0345323	0.376146	NO
tudor and KH domain containing	TDRKH	ENSG00000182134	-0.0936303	0.0345464	0.376146	NO
NADH:ubiquinone oxidoreductase complex assembly factor 8	NDUFAF8	ENSG00000224877	-0.09371	0.0345625	0.376146	NO
ribosomal RNA processing 15 homolog	RRP15	ENSG00000067533	-0.0935333	0.0346446	0.376799	NO
uncharacterized LOC105370969	LOC105370969	ENSG00000259704	-0.0416831	0.0347305		NO
glutamate ionotropic receptor AMPA type subunit 3	GRIA3	ENSG00000125675	0.0538858	0.0347584		NO
prostaglandin reductase 1	PTGR1	ENSG00000106853	0.0915829	0.0348182	0.378445	NO
G protein-coupled receptor class C group 5 member C	GPRC5C	ENSG00000170412	0.0933278	0.0350332	0.380256	NO
novel transcript, antisense to ALX3		ENSG00000258634	0.0933944	0.035034	0.380256	NO
novel protein, ARPC1A and ARPC1B readthrough		ENSG00000284292	-0.0928995	0.0350518	0.380256	NO
BMP/retinoic acid inducible neural specific 1	BRINP1	ENSG00000078725	0.0933029	0.0351207	0.380656	NO
ephrin B3	EFNB3	ENSG00000108947	0.0931116	0.0351467	0.380656	NO
DS cell adhesion molecule like 1	DSCAML1	ENSG00000177103	-0.0909557	0.0351557	0.380656	NO
ALG10 alpha-1,2-glucosyltransferase B	ALG10B	ENSG00000175548	-0.0929377	0.0351944	0.380833	NO
polypeptide N-acetylgalactosaminyltransferase 1	GALNT1	ENSG00000141429	0.089252	0.0353348	0.381994	NO
EF-hand calcium binding domain 14	EFCAB14	ENSG00000159658	0.0915111	0.0353466	0.381994	NO
minichromosome maintenance 10 replication initiation factor	MCM10	ENSG00000065328	-0.0351622	0.0354196		NO
synuclein gamma	SNCG	ENSG00000173267	0.0920166	0.0355131	0.38355	NO
serpin family B member 13	SERPINB13	ENSG00000197641	0.0925156	0.035547	0.383673	NO
novel transcript, antisense to SNAP23		ENSG00000261684	-0.0458704	0.0356134		NO
inositol polyphosphate-5-phosphatase E	INPP5E	ENSG00000148384	-0.0761385	0.0356354	0.384384	NO
centrobin, centriole duplication and spindle assembly protein	CNTROB	ENSG00000170037	0.0921464	0.0356809	0.384631	NO
glycogen phosphorylase B	PYGB	ENSG00000100994	0.0925006	0.0357145	0.384679	NO
novel transcript, antisense to PXDC1		ENSG00000270504	0.0927703	0.0357305	0.384679	NO
ATP binding cassette subfamily C member 5	ABCC5	ENSG00000114770	0.0913138	0.035761	0.384764	NO
teashirt zinc finger homeobox 2	TSHZ2	ENSG00000182463	0.0926777	0.0358524	0.385324	NO
mediator complex subunit 28	MED28	ENSG00000118579	0.0926678	0.0358583	0.385324	NO
zinc finger DHHC-type containing 11	ZDHHC11	ENSG00000188818	0.0601038	0.0359228	0.385774	NO
TEC		ENSG00000280649	-0.0914021	0.0359625	0.385956	NO
transmembrane protein 62	TMEM62	ENSG00000137842	0.0895112	0.035993	0.386041	NO
RNA polymerase III subunit F	POLR3F	ENSG00000132664	-0.0924857	0.036044	0.386302	NO
novel protein		ENSG00000249319	-0.0640809	0.0360627	0.386302	NO
glucose-6-phosphate dehydrogenase	G6PD	ENSG00000160211	-0.0920186	0.0361363	0.386675	NO
ArfGAP with GTPase domain, ankyrin repeat and PH domain 5	AGAP5	ENSG00000172650	-0.050322	0.0361613		NO
microtubule affinity regulating kinase 3	MARK3	ENSG00000075413	0.0923343	0.0362056	0.386675	NO
BCLAF1 and THRAP3 family member 3	BCLAF3	ENSG00000173681	-0.0909456	0.0362151	0.386675	NO
stathmin 3	STMN3	ENSG00000197457	-0.0914634	0.0362215	0.386675	NO
TPD52-MRPS28 readthrough	TPD52-MRPS28	ENSG00000076554	0.0884602	0.0362468	0.386675	NO
tumor protein D52	TPD52	ENSG00000076554	0.0884602	0.0362468	0.386675	NO
zinc finger protein 384	ZNF384	ENSG00000126746	0.0912858	0.0362649	0.386675	NO
Rap guanine nucleotide exchange factor 4	RAPGEF4	ENSG00000091428	-0.0779458	0.036266	0.386675	NO
mediator of DNA damage checkpoint 1	MDC1	ENSG00000137337	-0.0909562	0.0362791	0.386675	NO
heat shock protein family A (Hsp70) member 5	HSPA5	ENSG00000044574	-0.0825831	0.0363041	0.386699	NO
transmembrane protein 35A	TMEM35A	ENSG00000126950	0.0543963	0.0364413		NO
novel transcript		ENSG00000234147	0.0465384	0.0364896		NO
OPA1 mitochondrial dynamin like GTPase	OPA1	ENSG00000198836	0.0918788	0.0365007	0.388399	NO
tripartite motif containing 28	TRIM28	ENSG00000130726	0.0844705	0.0365093	0.388399	NO
lymphocyte cytosolic protein 1	LCP1	ENSG00000136167	-0.0860708	0.036551	0.388595	NO
MIR9-2 host gene	MIR9-2HG	ENSG00000245526	-0.0867202	0.0365734	0.388595	NO
COX6A1 pseudogene 2	COX6A1P2	ENSG00000226976	-0.0687084	0.0366031	0.388668	NO
ERCC6L2 antisense RNA 1	ERCC6L2-AS1	ENSG00000175611	-0.0873475	0.036626	0.388669	NO
SPATA31 subfamily H member 1	SPATA31H1	ENSG00000221843	-0.0380599	0.03664		NO
novel transcript		ENSG00000264666	0.0381662	0.0367001		NO
long intergenic non-protein coding RNA 1145	LINC01145	ENSG00000290867	-0.0913916	0.0367373	0.389595	NO
ring finger protein 34	RNF34	ENSG00000170633	0.0910458	0.036759	0.389595	NO
DnaJ heat shock protein family (Hsp40) member B6	DNAJB6	ENSG00000105993	-0.0891187	0.0368219	0.390019	NO
NYN domain and retroviral integrase containing	NYNRIN	ENSG00000205978	0.0905792	0.0368835	0.390429	NO
BCL3 transcription coactivator	BCL3	ENSG00000069399	-0.0916864	0.0369642	0.390609	NO
long intergenic non-protein coding RNA 3004	LINC03004	ENSG00000230533	-0.0798886	0.0369762	0.390609	NO
SS18 subunit of BAF chromatin remodeling complex	SS18	ENSG00000141380	-0.0868866	0.036998	0.390609	NO
PHD finger protein 10	PHF10	ENSG00000130024	0.0863045	0.0370094	0.390609	NO
RIC8 guanine nucleotide exchange factor B	RIC8B	ENSG00000111785	0.0916561	0.0370152	0.390609	NO
zinc finger protein 296	ZNF296	ENSG00000170684	0.0889685	0.0370684	0.390929	NO
histidine rich calcium binding protein	HRC	ENSG00000130528	0.0336895	0.0371238		NO
SBF2 antisense RNA 1	SBF2-AS1	ENSG00000246273	-0.0895918	0.0371902	0.39197	NO
glutaredoxin and cysteine rich domain containing 2	GRXCR2	ENSG00000204928	0.0394605	0.037218		NO
LanC like glutathione S-transferase 1	LANCL1	ENSG00000115365	0.0913553	0.037272	0.392534	NO
sentan, cilia apical structure protein	SNTN	ENSG00000188817	-0.0909215	0.0372898	0.392534	NO
CEA cell adhesion molecule 19	CEACAM19	ENSG00000186567	-0.0809143	0.037364	0.392922	NO
TATA-box binding protein associated factor 4	TAF4	ENSG00000130699	0.0894866	0.0373728	0.392922	NO
basic leucine zipper ATF-like transcription factor 3	BATF3	ENSG00000123685	-0.0582278	0.0373929		NO
Coenzyme A synthase	COASY	ENSG00000068120	0.0886144	0.0374774	0.393779	NO
solute carrier family 9 member B1	SLC9B1	ENSG00000164037	0.0499945	0.0375455		NO
collagen type XXV alpha 1 chain	COL25A1	ENSG00000188517	0.0482444	0.0376075	0.394674	NO
pannexin 2	PANX2	ENSG00000073150	0.0907123	0.037609	0.394674	NO
ras homolog family member Q	RHOQ	ENSG00000119729	0.0910903	0.0376764	0.39491	NO
hematopoietic SH2 domain containing	HSH2D	ENSG00000196684	0.0909571	0.0377041	0.39491	NO
SATB homeobox 2	SATB2	ENSG00000119042	0.0901419	0.0377167	0.39491	NO
dehydrogenase/reductase 3	DHRS3	ENSG00000162496	0.0890157	0.0377242	0.39491	NO
novel transcript		ENSG00000257027	-0.089708	0.0378917	0.396342	NO
6-phosphofructo-2-kinase/fructose-2,6-biphosphatase 2	PFKFB2	ENSG00000123836	0.0909076	0.0379075	0.396342	NO
insulin like growth factor binding protein acid labile subunit	IGFALS	ENSG00000099769	-0.038766	0.038001		NO
coiled-coil domain containing 91	CCDC91	ENSG00000123106	0.0902967	0.038014	0.397212	NO
		ENSG00000289862	-0.0385315	0.0380237		NO
nuclear receptor subfamily 1 group H member 3	NR1H3	ENSG00000025434	0.0880122	0.0380602	0.397271	NO
ciliogenesis and planar polarity effector complex subunit 1	CPLANE1	ENSG00000197603	-0.089997	0.0380682	0.397271	NO
FRMD6 antisense RNA 1	FRMD6-AS1	ENSG00000258537	-0.0731001	0.0380897	0.397271	NO
long intergenic non-protein coding RNA 2310	LINC02310	ENSG00000258537	-0.0731001	0.0380897	0.397271	NO
FRMD6 antisense RNA 2	FRMD6-AS2	ENSG00000258537	-0.0731001	0.0380897	0.397271	NO
carnitine palmitoyltransferase 1A	CPT1A	ENSG00000110090	0.089236	0.038147	0.397454	NO
Ras related GTP binding D	RRAGD	ENSG00000025039	0.0906665	0.0381557	0.397454	NO
mitochondrial ribosomal protein L18	MRPL18	ENSG00000112110	-0.0825876	0.0381772	0.397454	NO
long intergenic non-protein coding RNA 939	LINC00939	ENSG00000249267	0.0614015	0.0382925		NO
MIR3677 and MIR940 host gene	MIR3677HG	ENSG00000260778	0.0591638	0.0383168		NO
zinc finger protein 768	ZNF768	ENSG00000169957	0.0860382	0.0384411	0.399956	NO
RAS like family 10 member A	RASL10A	ENSG00000100276	0.0353213	0.0384412		NO
heparan sulfate-glucosamine 3-sulfotransferase 4	HS3ST4	ENSG00000182601	0.0771779	0.0386563	0.401866	NO
VPS29 retromer complex component	VPS29	ENSG00000111237	-0.0896402	0.0386718	0.401866	NO
leucine rich repeat LGI family member 2	LGI2	ENSG00000153012	0.0332549	0.0386753		NO
sodium channel epithelial 1 subunit alpha	SCNN1A	ENSG00000111319	0.083986	0.0387536	0.402471	NO
O-sialoglycoprotein endopeptidase	OSGEP	ENSG00000092094	-0.0899947	0.0387916	0.402619	NO
zinc finger protein 18	ZNF18	ENSG00000154957	0.0900437	0.0388283	0.402755	NO
COP9 signalosome subunit 8	COPS8	ENSG00000198612	-0.0843698	0.0388697	0.402939	NO
F-box protein 21	FBXO21	ENSG00000135108	0.0896165	0.0389706	0.40374	NO
zinc finger protein 16	ZNF16	ENSG00000170631	0.0893345	0.039069	0.404512	NO
ribosomal protein L32 pseudogene 27	RPL32P27	ENSG00000239617	0.0383751	0.0391022		NO
cadherin EGF LAG seven-pass G-type receptor 3	CELSR3	ENSG00000008300	0.0857315	0.0391131	0.404724	NO
TNF alpha induced protein 8	TNFAIP8	ENSG00000145779	-0.0898514	0.0391517	0.404876	NO
leukotriene B4 receptor	LTB4R	ENSG00000213903	0.0870919	0.0391847	0.404972	NO
activated leukocyte cell adhesion molecule	ALCAM	ENSG00000170017	0.0785462	0.0392655	0.405391	NO
SUFU negative regulator of hedgehog signaling	SUFU	ENSG00000107882	0.0886066	0.0392906	0.405391	NO
alcohol dehydrogenase 6 (class V)	ADH6	ENSG00000172955	-0.0818058	0.0392967	0.405391	NO
protocadherin 7	PCDH7	ENSG00000169851	-0.0851046	0.0393316	0.405506	NO
FH2 domain containing 1	FHDC1	ENSG00000137460	-0.0896847	0.0393789	0.405748	NO
talin rod domain containing 1	TLNRD1	ENSG00000140406	-0.0890733	0.0394498	0.406171	NO
sperm associated antigen 1	SPAG1	ENSG00000104450	-0.0894727	0.0394876	0.406171	NO
FYVE, RhoGEF and PH domain containing 2	FGD2	ENSG00000146192	-0.0771718	0.0394915	0.406171	NO
amyloid beta precursor like protein 1	APLP1	ENSG00000105290	0.0871207	0.0395325	0.406279	NO
homeobox A3	HOXA3	ENSG00000105997	0.0606346	0.0395531		NO
protein tyrosine phosphatase receptor type J	PTPRJ	ENSG00000149177	-0.0894242	0.0395787	0.406279	NO
transcription factor 4	TCF4	ENSG00000196628	0.0886923	0.0395941	0.406279	NO
collagen type V alpha 3 chain	COL5A3	ENSG00000080573	-0.0871947	0.0395974	0.406279	NO
novel transcript		ENSG00000278864	-0.0659247	0.0396308		NO
SLX1 structure-specific endonuclease subunit homolog A (S. cerevisiae) (SLX1A) pseudogene		ENSG00000278887	0.0294816	0.0396856		NO
UTP15 small subunit processome component	UTP15	ENSG00000164338	-0.0891765	0.0396892	0.406931	NO
three prime repair exonuclease 1	TREX1	ENSG00000213689	0.0879569	0.0397087	0.406931	NO
long intergenic non-protein coding RNA 1224	LINC01224	ENSG00000269416	0.0567907	0.0397443		NO
SCAN domain containing 1 (SCAND1) pseudogene		ENSG00000285794	-0.0331389	0.0397582		NO
DDX3 interacting lncRNA 1	DDX3ILA1	ENSG00000232756	-0.088888	0.0397897	0.407515	NO
testis expressed 264, ER-phagy receptor	TEX264	ENSG00000164081	0.0891419	0.0398539	0.407614	NO
TBL1X/Y related 1	TBL1XR1	ENSG00000177565	-0.0893232	0.0398649	0.407614	NO
pyridine nucleotide-disulphide oxidoreductase domain 1	PYROXD1	ENSG00000121350	-0.0884018	0.0398711	0.407614	NO
transmembrane 4 L six family member 1	TM4SF1	ENSG00000169908	-0.086527	0.0399909	0.408464	NO
delta 4-desaturase, sphingolipid 2	DEGS2	ENSG00000168350	0.088377	0.0400022	0.408464	NO
cellular repressor of E1A stimulated genes 1	CREG1	ENSG00000143162	0.0875159	0.0400507	0.408556	NO
SLAM family member 7	SLAMF7	ENSG00000026751	-0.0888436	0.0400831	0.408556	NO
transcriptional and immune response regulator	TCIM	ENSG00000176907	-0.0887263	0.0400868	0.408556	NO
fucosyltransferase 2 (H blood group)	FUT2	ENSG00000176920	0.0891533	0.0401072	0.408556	NO
uncharacterized LOC105377294	LOC105377294	ENSG00000289586	-0.0778885	0.0402958	0.408713	NO
TEA domain transcription factor 2	TEAD2	ENSG00000074219	0.0871779	0.0402967	0.408713	NO
glycerophosphodiester phosphodiesterase domain containing 1	GDPD1	ENSG00000153982	0.0880935	0.0403119	0.408713	NO
collagen type IV alpha 3 chain	COL4A3	ENSG00000169031	0.0737251	0.0403196	0.408713	NO
DPY30 domain containing 2	DYDC2	ENSG00000133665	-0.0888984	0.0403318	0.408713	NO
novel transcript		ENSG00000272129	-0.0670882	0.0403332	0.408713	NO
ribosomal protein L23a pseudogene 87	RPL23AP87	ENSG00000232938	0.0368961	0.0403341		NO
cilia and flagella associated protein 20	CFAP20	ENSG00000070761	0.0889778	0.0403379	0.408713	NO
glyoxylate reductase 1 homolog	GLYR1	ENSG00000140632	0.0865411	0.0403507	0.408713	NO
long intergenic non-protein coding RNA 923	LINC00923	ENSG00000251209	0.0421031	0.0403552		NO
RUNDC3A antisense RNA 1	RUNDC3A-AS1	ENSG00000267750	0.0765515	0.0403599	0.408713	NO
toll like receptor 2	TLR2	ENSG00000137462	-0.0876918	0.0403686	0.408713	NO
novel transcript, antisense to ICAM3		ENSG00000274425	0.0870851	0.0403865	0.408713	NO
ephrin B2	EFNB2	ENSG00000125266	-0.0834514	0.0404198	0.408806	NO
gonadotropin releasing hormone receptor	GNRHR	ENSG00000109163	0.0610274	0.0404299		NO
Kell metallo-endopeptidase (Kell blood group)	KEL	ENSG00000197993	0.037807	0.04052		NO
long intergenic non-protein coding RNA 900	LINC00900	ENSG00000246100	-0.0674328	0.0405802	0.410185	NO
family with sequence similarity 120 member C	FAM120C	ENSG00000184083	0.0880092	0.0406282	0.410349	NO
zinc finger protein 526	ZNF526	ENSG00000167625	0.0885803	0.0406465	0.410349	NO
filamin A interacting protein 1 like	FILIP1L	ENSG00000168386	-0.0877934	0.0406687	0.410349	NO
adaptor protein, phosphotyrosine interacting with PH domain and leucine zipper 2	APPL2	ENSG00000136044	0.0876102	0.0408122	0.411553	NO
novel transcript, antisense to CLUH		ENSG00000262050	0.0571022	0.040825		NO
apoptosis inducing factor mitochondria associated 1	AIFM1	ENSG00000156709	0.0857558	0.0408515	0.411706	NO
frizzled class receptor 2	FZD2	ENSG00000180340	0.085101	0.0408849	0.411794	NO
phosphatidylinositol-5-phosphate 4-kinase type 2 beta	PIP4K2B	ENSG00000276293	0.0884258	0.0409086	0.411794	NO
thiosulfate sulfurtransferase like domain containing 1	TSTD1	ENSG00000215845	-0.0876398	0.0410148	0.412619	NO
steroid 5 alpha-reductase 2	SRD5A2	ENSG00000277893	-0.0877573	0.0410566	0.412796	NO
anterior gradient 3, protein disulphide isomerase family member	AGR3	ENSG00000173467	-0.0876233	0.0411124	0.413053	NO
zinc finger protein 195	ZNF195	ENSG00000005801	-0.0883262	0.0411307	0.413053	NO
MAX dimerization protein 1	MXD1	ENSG00000059728	-0.0882899	0.0412312	0.413818	NO
testis specific protein Y-linked 26, pseudogene	TSPY26P	ENSG00000235217	-0.0844365	0.0412616	0.413879	NO
C-X-C motif chemokine ligand 11	CXCL11	ENSG00000169248	-0.045223	0.0413209		NO
phosphodiesterase 4D	PDE4D	ENSG00000113448	0.0867991	0.0413687	0.414536	NO
testis expressed 9	TEX9	ENSG00000151575	-0.087475	0.0413757	0.414536	NO
E74 like ETS transcription factor 4	ELF4	ENSG00000102034	-0.0871187	0.0414229	0.414765	NO
lymphocyte specific protein 1	LSP1	ENSG00000130592	0.0847528	0.0415019	0.415311	NO
immunity related GTPase Q	IRGQ	ENSG00000167378	-0.0874248	0.0415386	0.415417	NO
SRC proto-oncogene, non-receptor tyrosine kinase	SRC	ENSG00000197122	-0.0879413	0.0416271	0.415417	NO
sterile alpha motif domain containing 12	SAMD12	ENSG00000177570	0.0827196	0.0416466	0.415417	NO
calpastatin	CAST	ENSG00000153113	-0.0748696	0.0416585	0.415417	NO
mitofusin 2	MFN2	ENSG00000116688	0.0847546	0.0416637	0.415417	NO
potassium channel tetramerization domain containing 20	KCTD20	ENSG00000112078	-0.0853475	0.0417156	0.415417	NO
cyclic nucleotide gated channel subunit beta 1	CNGB1	ENSG00000070729	0.0803045	0.0417538	0.415417	NO
TNF superfamily member 10	TNFSF10	ENSG00000121858	0.0838188	0.041764	0.415417	NO
minichromosome maintenance complex component 3	MCM3	ENSG00000112118	0.0854791	0.0417894	0.415417	NO
GPRC5D and HEBP1 antisense RNA 1	GPRC5D-AS1	ENSG00000247498	-0.0864327	0.0418008	0.415417	NO
mitogen-activated protein kinase 8 interacting protein 1	MAPK8IP1	ENSG00000121653	0.0867252	0.0418021	0.415417	NO
zinc finger protein 331	ZNF331	ENSG00000130844	0.0872786	0.0418051	0.415417	NO
NOVA alternative splicing regulator 1	NOVA1	ENSG00000139910	-0.036738	0.041832		NO
cadherin 1	CDH1	ENSG00000039068	-0.087834	0.0418528	0.415649	NO
novel transcript		ENSG00000232555	-0.0422027	0.0418774		NO
kinetochore scaffold 1	KNL1	ENSG00000137812	-0.05275	0.0419211	0.416064	NO
heterogeneous nuclear ribonucleoprotein A1 pseudogene 7	HNRNPA1P7	ENSG00000215492	-0.072423	0.04195	0.416064	NO
BCL2 like 10	BCL2L10	ENSG00000137875	0.0731375	0.0419679	0.416064	NO
proline rich and Gla domain 2	PRRG2	ENSG00000126460	0.0874085	0.042	0.41614	NO
phosphopantothenoylcysteine decarboxylase	PPCDC	ENSG00000138621	-0.0853866	0.042068	0.416419	NO
calpain small subunit 2	CAPNS2	ENSG00000256812	0.0851271	0.0420771	0.416419	NO
protein kinase C theta	PRKCQ	ENSG00000065675	0.0845343	0.0421681	0.416848	NO
src kinase associated phosphoprotein 2	SKAP2	ENSG00000005020	0.086566	0.0421694	0.416848	NO
NK3 homeobox 2	NKX3-2	ENSG00000109705	0.0594931	0.0421925		NO
Ras association domain family member 1	RASSF1	ENSG00000068028	-0.0872563	0.0422086	0.416994	NO
delta like canonical Notch ligand 1	DLL1	ENSG00000198719	0.0859678	0.0422879	0.417277	NO
secretoglobin family 2B member 2	SCGB2B2	ENSG00000205209	0.0719118	0.0423328	0.417277	NO
annexin A2 pseudogene 2	ANXA2P2	ENSG00000231991	-0.0874527	0.0423538	0.417277	NO
BICD family like cargo adaptor 1	BICDL1	ENSG00000135127	0.0874246	0.0423828	0.417277	NO
cytochrome c oxidase subunit 7B	COX7B	ENSG00000131174	-0.0853552	0.0423856	0.417277	NO
xylosyltransferase 1	XYLT1	ENSG00000103489	0.0840358	0.0424063	0.417277	NO
ras homolog family member V	RHOV	ENSG00000104140	0.0865551	0.0424254	0.417277	NO
proliferation and apoptosis adaptor protein 15	PEA15	ENSG00000162734	-0.0868233	0.0424869	0.417277	NO
adaptor related protein complex 5 subunit mu 1	AP5M1	ENSG00000053770	0.0859988	0.042488	0.417277	NO
ataxin 7	ATXN7	ENSG00000163635	0.086892	0.0424935	0.417277	NO
reticulon 4 receptor	RTN4R	ENSG00000040608	-0.0818297	0.0425068	0.417277	NO
testis expressed 14, intercellular bridge forming factor	TEX14	ENSG00000121101	0.0567389	0.0425395		NO
zinc finger MYM-type containing 3	ZMYM3	ENSG00000147130	0.0866768	0.0426543	0.418484	NO
methylenetetrahydrofolate dehydrogenase (NADP+ dependent) 1 like pseudogene	LOC100996643	ENSG00000290573	-0.0637291	0.0427211	0.418829	NO
CDK13 divergent transcript	CDK13-DT	ENSG00000259826	-0.067022	0.0427585	0.418829	NO
coiled-coil domain containing 115	CCDC115	ENSG00000136710	0.0863015	0.0427633	0.418829	NO
novel transcript		ENSG00000290714	-0.0275429	0.0427713		NO
dynein axonemal heavy chain 7	DNAH7	ENSG00000118997	0.0823537	0.0428609	0.418943	NO
valyl-tRNA synthetase 2, mitochondrial	VARS2	ENSG00000137411	0.0864816	0.0428716	0.418943	NO
ATP binding cassette subfamily D member 3	ABCD3	ENSG00000117528	0.0870288	0.042885	0.418943	NO
signaling receptor and transporter of retinol STRA6	STRA6	ENSG00000137868	-0.0866237	0.0428946	0.418943	NO
transmembrane protein 276	TMEM276	ENSG00000291317	0.0856225	0.0429215	0.418943	NO
ANTXR cell adhesion molecule 1	ANTXR1	ENSG00000169604	0.0855518	0.0429224	0.418943	NO
phosphatidylinositol glycan anchor biosynthesis class T	PIGT	ENSG00000124155	0.0843052	0.042959	0.419059	NO
zinc and ring finger 1	ZNRF1	ENSG00000186187	-0.0825269	0.0429836	0.41906	NO
transducin beta like 1 X-linked	TBL1X	ENSG00000101849	0.0862932	0.0430121	0.419098	NO
interferon induced protein with tetratricopeptide repeats 5	IFIT5	ENSG00000152778	-0.0841624	0.0431489	0.419945	NO
tRNA splicing endonuclease subunit 2	TSEN2	ENSG00000154743	-0.0865521	0.0431956	0.419945	NO
par-3 family cell polarity regulator	PARD3	ENSG00000148498	0.0785303	0.0431974	0.419945	NO
major histocompatibility complex, class II, DQ alpha 1	HLA-DQA1	ENSG00000196735	-0.0715563	0.0431978	0.419945	NO
zinc finger protein 883	ZNF883	ENSG00000228623	0.0786949	0.0432882	0.420431	NO
von Willebrand factor A domain containing 5A	VWA5A	ENSG00000110002	0.0763517	0.0433197	0.420431	NO
WEE1 G2 checkpoint kinase	WEE1	ENSG00000166483	0.0862949	0.0433278	0.420431	NO
family with sequence similarity 88 member B	FAM88B	ENSG00000170161	-0.0483901	0.0433652	0.420431	NO
histidine acid phosphatase domain containing 2A (HISPPD2A) pseudogene		ENSG00000249839	-0.0198305	0.0434166	0.420431	NO
PAK1 interacting protein 1	PAK1IP1	ENSG00000111845	-0.0857345	0.0434396	0.420431	NO
cAMP responsive element binding protein 3 like 2	CREB3L2	ENSG00000182158	0.0867119	0.0434442	0.420431	NO
ADP ribosylation factor like GTPase 6 interacting protein 1	ARL6IP1	ENSG00000170540	0.0770628	0.0434452	0.420431	NO
heat shock protein family A (Hsp70) member 1A	HSPA1A	ENSG00000204389	0.0778537	0.0435143	0.42086	NO
ankyrin repeat domain 46	ANKRD46	ENSG00000186106	0.0855537	0.0435515	0.420981	NO
ITFG2 antisense RNA 1	ITFG2-AS1	ENSG00000258325	-0.0531938	0.0435677		NO
zinc finger protein 560	ZNF560	ENSG00000198028	0.044004	0.0435826		NO
receptor accessory protein 3	REEP3	ENSG00000165476	-0.0855975	0.0435912	0.421126	NO
tetraspanin 5	TSPAN5	ENSG00000168785	0.0860777	0.0436745	0.421692	NO
phosphoinositide-3-kinase regulatory subunit 1	PIK3R1	ENSG00000145675	0.0859321	0.0437469	0.422076	NO
zinc finger protein 660	ZNF660	ENSG00000144792	0.0618212	0.0437638	0.422076	NO
seryl-tRNA synthetase 2, mitochondrial	SARS2	ENSG00000104835	0.0838225	0.0438428	0.422598	NO
methylenetetrahydrofolate reductase	MTHFR	ENSG00000177000	0.0854296	0.0438708	0.422629	NO
tubulin epsilon and delta complex 2	TEDC2	ENSG00000162062	0.0695602	0.0439106	0.422773	NO
SFT2 domain containing 2	SFT2D2	ENSG00000213064	-0.0862113	0.0439693	0.422898	NO
prune homolog 2 with BCH domain	PRUNE2	ENSG00000106772	-0.0842271	0.0439814	0.422898	NO
par-6 family cell polarity regulator beta	PARD6B	ENSG00000124171	-0.086025	0.0439981	0.422898	NO
CHRNA7 (exons 5-10) and FAM7A (exons A-E) fusion	CHRFAM7A	ENSG00000166664	-0.0378706	0.0440593		NO
fumarylacetoacetate hydrolase domain containing 2A	FAHD2A	ENSG00000115042	0.0857378	0.0440863	0.423507	NO
DEAD-box helicase 18 pseudogene 3	DDX18P3	ENSG00000217414	-0.0397218	0.0441285		NO
novel protein		ENSG00000269590	-0.0200311	0.0441483	0.4237	NO
sorting nexin 15	SNX15	ENSG00000110025	0.0840756	0.0441678	0.4237	NO
t-complex 10 like	TCP10L	ENSG00000242220	-0.0313095	0.0441806		NO
uncharacterized LOC105376292	LOC105376292	ENSG00000227619	-0.0732729	0.0441811	0.4237	NO
MELTF antisense RNA 1	MELTF-AS1	ENSG00000228109	0.0597285	0.0442408		NO
dual adaptor of phosphotyrosine and 3-phosphoinositides 1	DAPP1	ENSG00000070190	-0.0858538	0.0443806	0.42532	NO
transmembrane protein 175	TMEM175	ENSG00000127419	0.0860299	0.0444215	0.42532	NO
FA complementation group E	FANCE	ENSG00000112039	0.0841631	0.0444258	0.42532	NO
tRNA methyltransferase 1 like	TRMT1L	ENSG00000121486	0.085113	0.0444498	0.42532	NO
ACAD9 divergent transcript	ACAD9-DT	ENSG00000287110	-0.0394931	0.0444606		NO
ATP binding cassette subfamily B member 8	ABCB8	ENSG00000197150	0.0858836	0.0445594	0.426129	NO
elastin microfibril interfacer 2	EMILIN2	ENSG00000132205	-0.0798152	0.0446082	0.426356	NO
surfactant associated 1, lncRNA	SFTA1P	ENSG00000225383	-0.0678069	0.0446727	0.42655	NO
solute carrier family 5 member 8	SLC5A8	ENSG00000256870	-0.0712182	0.0446998	0.42655	NO
coilin	COIL	ENSG00000121058	-0.082855	0.0447036	0.42655	NO
MAPK interacting serine/threonine kinase 1	MKNK1	ENSG00000079277	-0.0857061	0.0447567	0.426818	NO
DEAH-box helicase 9 pseudogene 1	DHX9P1	ENSG00000228002	-0.0685771	0.0448699	0.427657	NO
potassium two pore domain channel subfamily K member 5	KCNK5	ENSG00000164626	0.0856695	0.0449595	0.427835	NO
cyclin D binding myb like transcription factor 1	DMTF1	ENSG00000135164	-0.0835061	0.044978	0.427835	NO
SAM and SH3 domain containing 1	SASH1	ENSG00000111961	0.0851445	0.0449872	0.427835	NO
aldo-keto reductase family 1 member B10	AKR1B10	ENSG00000198074	-0.0856469	0.044989	0.427835	NO
maltase-glucoamylase	MGAM	ENSG00000257335	-0.0854777	0.0450863	0.428239	NO
Zinc finger protein LOC122539214	LOC122539214	ENSG00000269825	-0.0822259	0.0451003	0.428239	NO
phosphatase and actin regulator 2	PHACTR2	ENSG00000112419	-0.0852238	0.0451107	0.428239	NO
tubulin folding cofactor A	TBCA	ENSG00000171530	-0.0839397	0.0451321	0.428239	NO
novel transcript		ENSG00000289372	-0.033198	0.0451715		NO
integrin subunit beta 7	ITGB7	ENSG00000139626	-0.0695567	0.0451821	0.428276	NO
high mobility group nucleosome binding domain 1 (HMGN1) pseudogene		ENSG00000258500	-0.0742275	0.0451862	0.428276	NO
polycomb group ring finger 7 pseudogene	PCGF7P	ENSG00000268140	-0.0337915	0.0452634		NO
timeless circadian regulator	TIMELESS	ENSG00000111602	0.0847705	0.0452942	0.429061	NO
olfactory receptor family 2 subfamily I member 1 pseudogene	OR2I1P	ENSG00000237988	-0.0595176	0.0453387	0.429243	NO
solute carrier family 24 member 1	SLC24A1	ENSG00000074621	0.0718812	0.0454319	0.429832	NO
leucine zipper and EF-hand containing transmembrane protein 1	LETM1	ENSG00000168924	0.0824839	0.0454601	0.429832	NO
cellular communication network factor 1	CCN1	ENSG00000142871	-0.0851256	0.0454766	0.429832	NO
calcineurin like EF-hand protein 1	CHP1	ENSG00000187446	0.078052	0.0455082	0.429892	NO
tripartite motif containing 52	TRIM52	ENSG00000183718	0.0849248	0.0455626	0.430057	NO
NDUFA6 divergent transcript	NDUFA6-DT	ENSG00000237037	0.0756074	0.0455762	0.430057	NO
leucine rich repeat neuronal 1	LRRN1	ENSG00000175928	-0.0841019	0.0456544	0.430556	NO
novel transcript		ENSG00000230423	-0.0341161	0.0456901		NO
interferon induced protein 35	IFI35	ENSG00000068079	-0.084234	0.0457164	0.430903	NO
phospholipase C delta 1	PLCD1	ENSG00000187091	0.0840223	0.0457908	0.431155	NO
tRNA methyltransferase 12 homolog	TRMT12	ENSG00000183665	-0.0850078	0.0458052	0.431155	NO
coiled-coil domain containing 110	CCDC110	ENSG00000168491	0.062942	0.0458312	0.431155	NO
G protein-coupled receptor 27	GPR27	ENSG00000170837	-0.0769986	0.0458444	0.431155	NO
novel transcript		ENSG00000290018	-0.0822759	0.0458836	0.431216	NO
frizzled class receptor 1	FZD1	ENSG00000157240	0.0850375	0.0459113	0.431216	NO
interferon gamma receptor 1	IFNGR1	ENSG00000027697	-0.0838363	0.0459269	0.431216	NO
zinc finger protein 8	ZNF8	ENSG00000278129	-0.0844426	0.0459869	0.431542	NO
potassium voltage-gated channel subfamily C member 3	KCNC3	ENSG00000131398	0.084641	0.0461252	0.432601	NO
STAG3L5P-PVRIG2P-PILRB readthrough	STAG3L5P-PVRIG2P-PILRB	ENSG00000272752	0.0550168	0.046204	0.432776	NO
serrate, RNA effector molecule	SRRT	ENSG00000087087	0.081948	0.0462773	0.432776	NO
proprotein convertase subtilisin/kexin type 6	PCSK6	ENSG00000140479	0.0842139	0.0462943	0.432776	NO
receptor accessory protein 4	REEP4	ENSG00000168476	0.0847066	0.0462996	0.432776	NO
small nuclear ribonucleoprotein polypeptide F	SNRPF	ENSG00000139343	-0.0846625	0.0463104	0.432776	NO
nuclear RNA export factor 1	NXF1	ENSG00000162231	0.0845306	0.0463173	0.432776	NO
tumor protein p53 inducible nuclear protein 2	TP53INP2	ENSG00000078804	0.0798498	0.0463217	0.432776	NO
integrin subunit beta 3	ITGB3	ENSG00000259207	-0.080831	0.0465682	0.434673	NO
RAP1B, member of RAS oncogene family	RAP1B	ENSG00000127314	-0.0801045	0.0465869	0.434673	NO
transmembrane protein 205	TMEM205	ENSG00000105518	0.0839615	0.0466013	0.434673	NO
pleckstrin homology and FYVE domain containing 1	PLEKHF1	ENSG00000166289	0.0839456	0.0466683	0.434752	NO
neurolysin	NLN	ENSG00000123213	-0.0830058	0.0466936	0.434752	NO
ZFP62 zinc finger protein	ZFP62	ENSG00000196670	0.0844306	0.0467193	0.434752	NO
heat shock transcription factor 2	HSF2	ENSG00000025156	0.0827203	0.0467262	0.434752	NO
transmembrane protein 116	TMEM116	ENSG00000198270	0.0837739	0.0467613	0.434752	NO
blood vessel epicardial substance	BVES	ENSG00000112276	-0.073845	0.0467629	0.434752	NO
long intergenic non-protein coding RNA 1833	LINC01833	ENSG00000259439	-0.0785541	0.0468171	0.435019	NO
FXYD domain containing ion transport regulator 1	FXYD1	ENSG00000266964	0.0655903	0.0468632	0.435127	NO
KCNQ1 opposite strand/antisense transcript 1	KCNQ1OT1	ENSG00000269821	-0.0611805	0.0468799	0.435127	NO
novel protein		ENSG00000267360	0.0322034	0.0469082		NO
AE binding protein 1	AEBP1	ENSG00000106624	0.0592151	0.046944	0.435485	NO
SEC31 homolog B, COPII coat complex component	SEC31B	ENSG00000075826	0.0539773	0.0470578		NO
C-X-C motif chemokine ligand 5	CXCL5	ENSG00000163735	-0.0605811	0.047063	0.435508	NO
novel transcript, antisense to TUBB		ENSG00000272540	-0.0746724	0.0470727	0.435508	NO
collagen type II alpha 1 chain	COL2A1	ENSG00000139219	0.0561189	0.0470917		NO
steroid 5 alpha-reductase 3	SRD5A3	ENSG00000128039	-0.0840234	0.0471074	0.435508	NO
CD276 molecule	CD276	ENSG00000103855	-0.0838792	0.0471221	0.435508	NO
piggyBac transposable element derived 4	PGBD4	ENSG00000182405	-0.0833046	0.0471356	0.435508	NO
zinc finger protein 397	ZNF397	ENSG00000186812	-0.083698	0.0471489	0.435508	NO
FAM20A golgi associated secretory pathway pseudokinase	FAM20A	ENSG00000108950	0.0838329	0.0471502	0.435508	NO
protein phosphatase 1 regulatory subunit 16B	PPP1R16B	ENSG00000101445	0.0827381	0.0471511	0.435508	NO
semaphorin 3F	SEMA3F	ENSG00000001617	0.0840267	0.0472661	0.4363	NO
nuclear pore complex interacting protein family member B12	NPIPB12	ENSG00000169203	0.0632795	0.0472881	0.4363	NO
solute carrier family 35 member E2B	SLC35E2B	ENSG00000189339	0.0784529	0.0473657	0.436541	NO
jagged canonical Notch ligand 2	JAG2	ENSG00000184916	0.0837279	0.0473906	0.436541	NO
myosin heavy chain 15	MYH15	ENSG00000144821	0.0490198	0.0473911	0.436541	NO
opsin 3	OPN3	ENSG00000203668	-0.0816027	0.0474258	0.436625	NO
CHM like Rab escort protein	CHML	ENSG00000203668	-0.0816027	0.0474258	0.436625	NO
U1 spliceosomal RNA	LOC124905809	ENSG00000207513	0.0277902	0.0474493		NO
RNA, U1 small nuclear 3	RNU1-3	ENSG00000207513	0.0277902	0.0474493		NO
U1 spliceosomal RNA	LOC124905321	ENSG00000207513	0.0277902	0.0474493		NO
U1 spliceosomal RNA	LOC124904613	ENSG00000207513	0.0277902	0.0474493		NO
U1 spliceosomal RNA	LOC124905573	ENSG00000207513	0.0277902	0.0474493		NO
tripartite motif containing 29	TRIM29	ENSG00000137699	0.0813171	0.0474522	0.436632	NO
transmembrane and coiled-coil domain family 2	TMCC2	ENSG00000133069	0.0812561	0.0475261	0.437076	NO
novel transcript		ENSG00000269755	-0.0405804	0.0476305		NO
cholesterol induced regulator of metabolism RNA	CHROMR	ENSG00000223960	-0.0792781	0.0476468	0.437949	NO
SNRPA1 pseudogene 2	SNRPA1P2	ENSG00000213683	0.0299025	0.047662		NO
[truncated: 22,330 more rows]

## Sheet: TableS4
Table S4. Significantly modulated hNEC genes in BpΔbteA-infected cells compared to uninfected controls at 24 hours post-infection.
This table lists all hNEC genes, highlighting those with significant modulation, defined as |log2 fold change (log2FC)| ≥ 1 and a corrected p-value < 0.05.
Gene description	Gene symbol	ENSEMBL name	log2FoldChange	p-value	padj value	Differentially expressed
SPARC related modular calcium binding 1	SMOC1	ENSG00000198732	3.46189	6.52778e-16	2.46659e-12	UP
UDP-GlcNAc:betaGal beta-1,3-N-acetylglucosaminyltransferase 6	B3GNT6	ENSG00000198488	2.5763	1.82628e-15	5.75066e-12	UP
arginase 2	ARG2	ENSG00000081181	2.08046	1.57178e-13	2.47464e-10	UP
mucin 5AC, oligomeric mucus/gel-forming	MUC5AC	ENSG00000215182	2.11262	1.29518e-11	1.22349e-08	UP
CD14 molecule	CD14	ENSG00000170458	1.12235	1.62227e-11	1.4595e-08	UP
mucin 21, cell surface associated	MUC21	ENSG00000204544	1.20157	5.982e-09	2.89789e-06	UP
growth arrest specific 1	GAS1	ENSG00000180447	1.42971	7.68084e-09	3.62785e-06	UP
atonal bHLH transcription factor 8	ATOH8	ENSG00000168874	1.11157	9.00268e-09	4.14848e-06	UP
platelet and endothelial cell adhesion molecule 1	PECAM1	ENSG00000261371	2.86913	6.71445e-08	2.64284e-05	UP
sushi, nidogen and EGF like domains 1	SNED1	ENSG00000162804	1.10249	2.92009e-07	9.04415e-05	UP
PRSS23 antisense RNA 1	PRSS23-AS1	ENSG00000255471	3.76336	1.04823e-06	0.000295585	UP
CMT1A duplicated region transcript 4	CDRT4	ENSG00000239704	13.6589	1.39101e-06	0.000370146	UP
solute carrier family 6 member 15	SLC6A15	ENSG00000072041	2.02404	1.50418e-06	0.000394701	UP
uncharacterized LOC102723360	LOC102723360	ENSG00000275496	5.00333	2.73609e-06	0.000689239	UP
uncharacterized LOC102724701	LOC102724701	ENSG00000275496	5.00333	2.73609e-06	0.000689239	UP
forkhead box A3	FOXA3	ENSG00000170608	2.66505	3.17097e-06	0.00077804	UP
Kazal type serine peptidase inhibitor domain 1	KAZALD1	ENSG00000107821	1.03126	6.9107e-06	0.00148368	UP
natriuretic peptide receptor 3	NPR3	ENSG00000113389	1.18396	9.0006e-06	0.00191066	UP
GRAM domain containing 1B	GRAMD1B	ENSG00000023171	1.01802	1.09351e-05	0.00227029	UP
heat shock protein family A (Hsp70) member 6	HSPA6	ENSG00000173110	1.12296	1.1742e-05	0.00238539	UP
NKD inhibitor of WNT signaling pathway 1	NKD1	ENSG00000140807	1.30599	1.34441e-05	0.00267368	UP
calpain 14	CAPN14	ENSG00000214711	1.21598	1.64598e-05	0.00317321	UP
long intergenic non-protein coding RNA 2568	LINC02568	ENSG00000259459	1.64552	1.67198e-05	0.00319078	UP
H4 clustered histone 15	H4C15	ENSG00000270276	1.1164	2.2075e-05	0.00404916	UP
serine peptidase inhibitor Kazal type 1	SPINK1	ENSG00000164266	1.37682	3.87419e-05	0.00620297	UP
interleukin 1 receptor like 1	IL1RL1	ENSG00000115602	1.09017	4.52841e-05	0.00695571	UP
FARS2 antisense RNA 1	FARS2-AS1	ENSG00000269985	1.11152	8.33726e-05	0.0108632	UP
CD55 molecule (Cromer blood group)	CD55	ENSG00000196352	0.802222	1.06146e-18	6.68473e-15	NO
SAM pointed domain containing ETS transcription factor	SPDEF	ENSG00000124664	0.945933	5.91612e-14	1.24192e-10	NO
early growth response 1	EGR1	ENSG00000120738	-0.704391	1.23205e-12	1.45482e-09	NO
CEA cell adhesion molecule 5	CEACAM5	ENSG00000105388	0.838784	1.16053e-12	1.45482e-09	NO
pleckstrin homology like domain family A member 2	PHLDA2	ENSG00000181649	-0.902906	2.79194e-12	2.93045e-09	NO
bisphosphoglycerate mutase	BPGM	ENSG00000172331	-0.847592	2.75849e-11	2.36892e-08	NO
crystallin alpha B	CRYAB	ENSG00000109846	0.985015	3.91254e-11	3.2139e-08	NO
period circadian regulator 2	PER2	ENSG00000132326	0.958178	9.81064e-11	7.4141e-08	NO
syndecan 4	SDC4	ENSG00000124145	-0.348345	1.22758e-10	8.92028e-08	NO
inositol 1,4,5-trisphosphate receptor interacting protein	ITPRIP	ENSG00000148841	0.396069	3.23736e-10	2.18441e-07	NO
golgi brefeldin A resistant guanine nucleotide exchange factor 1	GBF1	ENSG00000107862	0.690909	3.73694e-10	2.43455e-07	NO
lipase G, endothelial type	LIPG	ENSG00000101670	-0.615165	4.46819e-10	2.81392e-07	NO
glucosamine (UDP-N-acetyl)-2-epimerase/N-acetylmannosamine kinase	GNE	ENSG00000159921	0.367421	3.01969e-09	1.69977e-06	NO
cAMP responsive element binding protein 3 like 1	CREB3L1	ENSG00000157613	0.624154	3.05892e-09	1.69977e-06	NO
zinc finger BED-type containing 2	ZBED2	ENSG00000177494	-0.968261	4.53589e-09	2.38046e-06	NO
adenosylhomocysteinase like 2	AHCYL2	ENSG00000158467	0.456022	4.70169e-09	2.40078e-06	NO
STEAP4 metalloreductase	STEAP4	ENSG00000127954	0.841208	5.55285e-09	2.76079e-06	NO
caveolin 1	CAV1	ENSG00000105974	-0.423919	1.36924e-08	6.15928e-06	NO
Cdc42 guanine nucleotide exchange factor 9	ARHGEF9	ENSG00000131089	0.678999	1.89331e-08	8.1296e-06	NO
caspase 1	CASP1	ENSG00000137752	0.591949	4.80409e-08	1.93114e-05	NO
TEF transcription factor, PAR bZIP family member	TEF	ENSG00000167074	-0.654861	7.71587e-08	2.97502e-05	NO
arginine vasopressin induced 1	AVPI1	ENSG00000119986	0.786927	8.82536e-08	3.33475e-05	NO
cyclin D1	CCND1	ENSG00000110092	-0.426505	1.09193e-07	4.04508e-05	NO
X-box binding protein 1	XBP1	ENSG00000100219	0.568674	1.40161e-07	5.09242e-05	NO
long intergenic non-protein coding RNA 2331	LINC02331	ENSG00000235269	-0.573872	1.67327e-07	5.85428e-05	NO
dual specificity phosphatase 6	DUSP6	ENSG00000139318	-0.666801	2.13997e-07	7.35101e-05	NO
NODAL modulator 3	NOMO3	ENSG00000103226	0.469575	2.21125e-07	7.4602e-05	NO
C-X-C motif chemokine ligand 14	CXCL14	ENSG00000145824	0.899719	2.45285e-07	8.13013e-05	NO
tubulin beta 3 class III	TUBB3	ENSG00000258947	-0.686072	2.52194e-07	8.18411e-05	NO
carnitine palmitoyltransferase 1A	CPT1A	ENSG00000110090	0.472679	2.55577e-07	8.18411e-05	NO
endothelial PAS domain protein 1	EPAS1	ENSG00000116016	0.610914	2.86586e-07	9.0241e-05	NO
FERM domain containing kindlin 1	FERMT1	ENSG00000101311	-0.770268	3.1734e-07	9.67018e-05	NO
S100 calcium binding protein P	S100P	ENSG00000163993	0.690392	4.4914e-07	0.000134692	NO
novel transcript		ENSG00000289754	0.471268	8.53215e-07	0.000244239	NO
aldehyde dehydrogenase 1 family member B1	ALDH1B1	ENSG00000137124	-0.415635	1.08524e-06	0.00030152	NO
interferon induced transmembrane protein 1	IFITM1	ENSG00000185885	0.601415	1.13607e-06	0.000311069	NO
CKLF like MARVEL transmembrane domain containing 3	CMTM3	ENSG00000140931	-0.474943	1.38441e-06	0.000370146	NO
Wnt family member 7A	WNT7A	ENSG00000154764	-0.831974	1.8711e-06	0.000484257	NO
ornithine aminotransferase	OAT	ENSG00000065154	-0.21808	3.16338e-06	0.00077804	NO
transforming growth factor beta receptor 2	TGFBR2	ENSG00000163513	-0.423646	3.5315e-06	0.000855391	NO
dermatan sulfate epimerase like	DSEL	ENSG00000171451	-0.357837	3.72549e-06	0.000890958	NO
cellular communication network factor 2	CCN2	ENSG00000118523	-0.442051	3.96198e-06	0.000935672	NO
nephronectin	NPNT	ENSG00000168743	0.524458	4.01771e-06	0.000937119	NO
caveolae associated protein 1	CAVIN1	ENSG00000177469	-0.43204	4.27869e-06	0.00098582	NO
small proline rich protein 2A	SPRR2A	ENSG00000241794	-0.917058	4.67912e-06	0.00106509	NO
thrombospondin 1	THBS1	ENSG00000137801	-0.797	4.78538e-06	0.00107631	NO
solute carrier family 34 member 2	SLC34A2	ENSG00000157765	0.306525	4.86343e-06	0.001081	NO
caveolin 2	CAV2	ENSG00000105971	-0.367906	5.51226e-06	0.00121097	NO
discs large MAGUK scaffold protein 4	DLG4	ENSG00000132535	0.608603	6.07865e-06	0.00132005	NO
KLF transcription factor 6	KLF6	ENSG00000067082	-0.510409	1.0511e-05	0.0022065	NO
keratin associated protein 2-3	KRTAP2-3	ENSG00000212724	-0.83554	1.50319e-05	0.0029583	NO
matrix metallopeptidase 13	MMP13	ENSG00000137745	0.634814	1.59088e-05	0.00309861	NO
phosphoglycerate dehydrogenase	PHGDH	ENSG00000092621	0.988566	1.73327e-05	0.00327467	NO
tubulin beta 6 class V	TUBB6	ENSG00000176014	-0.394231	1.83173e-05	0.00342643	NO
solute carrier family 4 member 4	SLC4A4	ENSG00000080493	0.808711	2.001e-05	0.00370636	NO
component of oligomeric golgi complex 3	COG3	ENSG00000136152	-0.35657	2.48813e-05	0.00451437	NO
LEM domain containing 1	LEMD1	ENSG00000186007	0.897876	2.50891e-05	0.00451437	NO
carbonic anhydrase 12	CA12	ENSG00000074410	0.649318	2.60667e-05	0.00464603	NO
DEAD-box helicase 41	DDX41	ENSG00000183258	-0.550675	2.64267e-05	0.00466617	NO
G0/G1 switch 2	G0S2	ENSG00000123689	-0.978709	2.70266e-05	0.00472789	NO
lysine demethylase 4B	KDM4B	ENSG00000127663	0.425817	2.8215e-05	0.00489051	NO
chondroitin sulfate N-acetylgalactosaminyltransferase 1	CSGALNACT1	ENSG00000147408	0.608213	3.05554e-05	0.00524803	NO
monoamine oxidase A	MAOA	ENSG00000189221	0.352418	3.36364e-05	0.00572516	NO
3-hydroxy-3-methylglutaryl-CoA synthase 1	HMGCS1	ENSG00000112972	-0.485744	3.44296e-05	0.00575645	NO
transmembrane protein 156	TMEM156	ENSG00000121895	-0.941391	3.6741e-05	0.00603606	NO
transgelin	TAGLN	ENSG00000149591	-0.439259	3.65304e-05	0.00603606	NO
arylsulfatase family member I	ARSI	ENSG00000183876	0.558061	3.81315e-05	0.00615742	NO
fatty acid binding protein 5	FABP5	ENSG00000164687	0.528811	3.93219e-05	0.00624293	NO
unc-13 homolog B	UNC13B	ENSG00000198722	0.298929	4.08034e-05	0.00642415	NO
small proline rich protein 3	SPRR3	ENSG00000163209	0.502755	4.31922e-05	0.00674405	NO
high mobility group AT-hook 2	HMGA2	ENSG00000149948	-0.687652	4.51979e-05	0.00695571	NO
coactosin like F-actin binding protein 1	COTL1	ENSG00000103187	-0.295785	4.81291e-05	0.0073331	NO
ATPase H+/K+ transporting non-gastric alpha2 subunit	ATP12A	ENSG00000075673	0.451004	4.9907e-05	0.00754314	NO
G protein-coupled receptor 89B	GPR89B	ENSG00000188092	-0.756472	5.19086e-05	0.0077834	NO
G protein-coupled receptor 89A	GPR89A	ENSG00000188092	-0.756472	5.19086e-05	0.0077834	NO
novel transcript		ENSG00000273420	-0.824812	5.35226e-05	0.00796223	NO
chloride channel accessory 4	CLCA4	ENSG00000016602	0.876768	5.40065e-05	0.00797144	NO
annexin A2	ANXA2	ENSG00000182718	-0.224715	5.54938e-05	0.00812748	NO
G protein-coupled receptor 89B	GPR89B	ENSG00000117262	0.373559	5.89637e-05	0.00856924	NO
G protein-coupled receptor 89A	GPR89A	ENSG00000117262	0.373559	5.89637e-05	0.00856924	NO
nuclear factor, interleukin 3 regulated	NFIL3	ENSG00000165030	0.345463	6.30576e-05	0.00909425	NO
aquaporin 3 (Gill blood group)	AQP3	ENSG00000165272	0.302005	6.63848e-05	0.00950158	NO
dual specificity phosphatase 10	DUSP10	ENSG00000143507	0.263362	6.71252e-05	0.00953531	NO
endothelin 1	EDN1	ENSG00000078401	-0.595329	6.88223e-05	0.00967211	NO
neural precursor cell expressed, developmentally down-regulated 9	NEDD9	ENSG00000111859	-0.335354	6.91121e-05	0.00967211	NO
MFSD2 lysolipid transporter A, lysophospholipid	MFSD2A	ENSG00000168389	-0.30427	7.1988e-05	0.00971478	NO
nectin cell adhesion molecule 2	NECTIN2	ENSG00000130202	0.174899	7.09607e-05	0.00971478	NO
transforming acidic coiled-coil containing protein 2	TACC2	ENSG00000138162	0.348583	7.15868e-05	0.00971478	NO
vanin 2	VNN2	ENSG00000112303	0.499171	7.1282e-05	0.00971478	NO
NK3 homeobox 1	NKX3-1	ENSG00000167034	-0.382559	7.33974e-05	0.00983473	NO
striatin interacting protein 2	STRIP2	ENSG00000128578	0.49388	7.62469e-05	0.0101446	NO
TNF receptor superfamily member 12A	TNFRSF12A	ENSG00000006327	-0.494168	7.88779e-05	0.0104213	NO
RB binding protein 8, endonuclease	RBBP8	ENSG00000101773	-0.303563	8.13301e-05	0.0106706	NO
ubiquitin D	UBD	ENSG00000213886	-0.877242	8.87482e-05	0.0114063	NO
LY6/PLAUR domain containing 1	LYPD1	ENSG00000150551	-0.494952	8.86939e-05	0.0114063	NO
adhesion molecule with Ig like domain 2	AMIGO2	ENSG00000139211	-0.388214	9.57018e-05	0.0119944	NO
nucleic acid binding protein 1	NABP1	ENSG00000173559	-0.354584	9.49606e-05	0.0119944	NO
engulfment and cell motility 2	ELMO2	ENSG00000062598	0.274875	9.48989e-05	0.0119944	NO
beta-secretase 1	BACE1	ENSG00000186318	0.2823	9.58635e-05	0.0119944	NO
plasminogen activator, urokinase	PLAU	ENSG00000122861	-0.672057	9.84373e-05	0.0122104	NO
StAR related lipid transfer domain containing 4	STARD4	ENSG00000164211	-0.377129	9.88824e-05	0.0122104	NO
growth differentiation factor 15	GDF15	ENSG00000130513	0.506333	0.000100245	0.0122982	NO
nuclear receptor subfamily 3 group C member 1	NR3C1	ENSG00000113580	0.184203	0.00010217	0.0124536	NO
lipase E, hormone sensitive type	LIPE	ENSG00000079435	0.663436	0.000105153	0.012735	NO
pyruvate dehydrogenase kinase 4	PDK4	ENSG00000004799	0.587645	0.000106035	0.01276	NO
solute carrier family 1 member 4	SLC1A4	ENSG00000115902	0.364946	0.000107647	0.012872	NO
cornulin	CRNN	ENSG00000143536	0.497972	0.000112822	0.0134059	NO
intercellular adhesion molecule 1	ICAM1	ENSG00000090339	-0.708865	0.000115753	0.0135834	NO
glycerol kinase	GK	ENSG00000198814	0.515178	0.000115489	0.0135834	NO
vinculin	VCL	ENSG00000035403	-0.195294	0.000129276	0.0150767	NO
rotatin	RTTN	ENSG00000176225	-0.347875	0.000132263	0.0153304	NO
protein O-mannosyltransferase 2	POMT2	ENSG00000009830	-0.64679	0.000135672	0.0156296	NO
low density lipoprotein receptor	LDLR	ENSG00000130164	-0.348846	0.000139658	0.0158949	NO
keratin 16	KRT16	ENSG00000186832	0.43308	0.000138839	0.0158949	NO
EH domain containing 1	EHD1	ENSG00000110047	-0.313277	0.000146494	0.0165583	NO
ring finger protein 39	RNF39	ENSG00000204618	0.373877	0.000147239	0.0165583	NO
BCL2 like 12	BCL2L12	ENSG00000126453	-0.638402	0.000148126	0.0165594	NO
slit guidance ligand 3	SLIT3	ENSG00000184347	0.814374	0.000154324	0.0171508	NO
mal, T cell differentiation protein	MAL	ENSG00000172005	0.934296	0.000155269	0.0171549	NO
embryonal Fyn-associated substrate	EFS	ENSG00000100842	0.506664	0.000157661	0.0173179	NO
UPF1 RNA helicase and ATPase	UPF1	ENSG00000005007	0.275636	0.000163819	0.0178903	NO
transmembrane serine protease 11D	TMPRSS11D	ENSG00000153802	0.528829	0.000172191	0.0186965	NO
ATPase family AAA domain containing 2	ATAD2	ENSG00000156802	0.327984	0.000177793	0.0191945	NO
myosin VA	MYO5A	ENSG00000197535	-0.382714	0.000179222	0.0192389	NO
kaptin, actin binding protein	KPTN	ENSG00000118162	0.632739	0.000181172	0.0193383	NO
pleckstrin homology like domain family A member 1	PHLDA1	ENSG00000139289	-0.407057	0.000185094	0.0196459	NO
splA/ryanodine receptor domain and SOCS box containing 1	SPSB1	ENSG00000171621	0.24222	0.000186235	0.0196567	NO
perilipin 2	PLIN2	ENSG00000147872	0.267779	0.000195138	0.0204819	NO
cyclin L1	CCNL1	ENSG00000163660	0.512466	0.00019769	0.0206351	NO
novel transcript		ENSG00000291208	0.775033	0.000200079	0.0207698	NO
C-C motif chemokine ligand 26	CCL26	ENSG00000006606	0.83628	0.00020167	0.0208205	NO
adhesion G protein-coupled receptor E2	ADGRE2	ENSG00000127507	-0.294072	0.000204591	0.0210073	NO
CAS1 domain containing 1	CASD1	ENSG00000127995	-0.525425	0.000222208	0.0226929	NO
ADAM metallopeptidase domain 19	ADAM19	ENSG00000135074	-0.410902	0.00022936	0.0232973	NO
methylenetetrahydrofolate reductase	MTHFR	ENSG00000177000	0.261234	0.000231981	0.0234375	NO
nuclear receptor subfamily 4 group A member 1	NR4A1	ENSG00000123358	0.714648	0.000237878	0.0239054	NO
moesin	MSN	ENSG00000147065	-0.361191	0.000249582	0.0248675	NO
abhydrolase domain containing 17C, depalmitoylase	ABHD17C	ENSG00000136379	0.249027	0.000250083	0.0248675	NO
EDAR associated via death domain	EDARADD	ENSG00000186197	0.223781	0.000265668	0.0262789	NO
solute carrier family 10 member 7	SLC10A7	ENSG00000120519	0.339188	0.000270728	0.0266399	NO
nectin cell adhesion molecule 4	NECTIN4	ENSG00000143217	0.17993	0.000287761	0.0281693	NO
uncharacterized LOC128706666	LOC128706666	ENSG00000285508	-0.662707	0.000290366	0.0282777	NO
interleukin 17C	IL17C	ENSG00000124391	-0.70536	0.000295496	0.0283469	NO
calcium homeostasis modulator family member 5	CALHM5	ENSG00000178033	-0.586709	0.000295213	0.0283469	NO
INMT-MINDY4 readthrough (NMD candidate)	INMT-MINDY4	ENSG00000254959	-0.284174	0.000295985	0.0283469	NO
ETS proto-oncogene 2, transcription factor	ETS2	ENSG00000157557	0.276892	0.000297078	0.0283469	NO
sprouty RTK signaling antagonist 4	SPRY4	ENSG00000187678	-0.572692	0.000308409	0.0291338	NO
solute carrier family 51 member A	SLC51A	ENSG00000163959	0.3356	0.000307055	0.0291338	NO
V-set and immunoglobulin domain containing 10 like	VSIG10L	ENSG00000186806	0.453774	0.000324142	0.0304678	NO
C-X-C motif chemokine ligand 13	CXCL13	ENSG00000156234	0.626951	0.000346479	0.0324061	NO
SAGA complex associated factor 29	SGF29	ENSG00000176476	0.466908	0.000349168	0.0324967	NO
TATA-box binding protein associated factor, RNA polymerase I subunit B	TAF1B	ENSG00000115750	-0.413254	0.000353049	0.0326968	NO
keratin 6B	KRT6B	ENSG00000185479	-0.447664	0.00036083	0.0332544	NO
squalene epoxidase	SQLE	ENSG00000104549	-0.325767	0.000363091	0.0333003	NO
serine protease 53	PRSS53	ENSG00000151006	0.579518	0.000368162	0.0336024	NO
splicing factor 1	SF1	ENSG00000168066	0.197265	0.000370812	0.0336815	NO
FLVCR choline and putative heme transporter 2	FLVCR2	ENSG00000119686	0.503399	0.000394267	0.0356406	NO
discoidin, CUB and LCCL domain containing 2	DCBLD2	ENSG00000057019	-0.354174	0.000410614	0.0369416	NO
5'-nucleotidase ecto	NT5E	ENSG00000135318	-0.364305	0.00042542	0.0377346	NO
novel protein		ENSG00000289700	-0.28844	0.000422592	0.0377346	NO
scavenger receptor class B member 2	SCARB2	ENSG00000138760	0.144457	0.00042526	0.0377346	NO
solute carrier family 31 member 1	SLC31A1	ENSG00000136868	0.172799	0.000428376	0.0378192	NO
novel protein		ENSG00000261130	-0.56374	0.00044405	0.0389137	NO
BCL6 transcription repressor	BCL6	ENSG00000113916	0.212272	0.000444893	0.0389137	NO
novel transcript		ENSG00000291250	-0.564419	0.000448544	0.0390523	NO
odontogenesis associated phosphoprotein	ODAPH	ENSG00000174792	-0.441525	0.000453558	0.0393077	NO
C-C motif chemokine ligand 2	CCL2	ENSG00000108691	-0.489741	0.000457997	0.0393956	NO
nucleolar pre-rRNA processing protein NIP7	NIP7	ENSG00000132603	-0.266785	0.000460646	0.0393956	NO
nuclear receptor subfamily 4 group A member 2	NR4A2	ENSG00000153234	0.339219	0.000460828	0.0393956	NO
adenylate cyclase 5	ADCY5	ENSG00000173175	-0.546581	0.000478715	0.0401972	NO
cardiotrophin like cytokine factor 1	CLCF1	ENSG00000175505	-0.351053	0.00047675	0.0401972	NO
transient receptor potential cation channel subfamily M member 7	TRPM7	ENSG00000092439	-0.238128	0.00047603	0.0401972	NO
heat shock protein family A (Hsp70) member 7 (pseudogene)	HSPA7	ENSG00000225217	0.519488	0.00047763	0.0401972	NO
basic helix-loop-helix family member a15	BHLHA15	ENSG00000180535	0.5016	0.00049036	0.0409928	NO
long intergenic non-protein coding RNA 1151	LINC01151	ENSG00000253819	0.411588	0.000499039	0.0415346	NO
serine and arginine rich splicing factor 2	SRSF2	ENSG00000161547	-0.185464	0.000507795	0.042078	NO
gamma-aminobutyric acid type A receptor subunit theta	GABRQ	ENSG00000268089	0.541158	0.000511509	0.0422006	NO
small proline rich protein 2E	SPRR2E	ENSG00000203785	-0.524272	0.000525638	0.0431777	NO
Meis homeobox 2	MEIS2	ENSG00000134138	0.260179	0.000540789	0.04423	NO
GLI pathogenesis related 1	GLIPR1	ENSG00000139278	-0.288144	0.000549187	0.0445312	NO
transcription elongation factor, mitochondrial	TEFM	ENSG00000172171	-0.273791	0.000547549	0.0445312	NO
heat shock protein family B (small) member 8	HSPB8	ENSG00000152137	0.284005	0.000554453	0.0446148	NO
fatty acid amide hydrolase 2	FAAH2	ENSG00000165591	0.303262	0.00055494	0.0446148	NO
aldo-keto reductase family 1 member B10	AKR1B10	ENSG00000198074	-0.268086	0.000568707	0.0453358	NO
patatin like phospholipase domain containing 6	PNPLA6	ENSG00000032444	0.212553	0.000566335	0.0453358	NO
chromosome 7 open reading frame 25	C7orf25	ENSG00000136197	-0.509274	0.00058399	0.0463585	NO
CD83 molecule	CD83	ENSG00000112149	-0.493556	0.000594769	0.0467644	NO
solute carrier family 37 member 2	SLC37A2	ENSG00000134955	0.221957	0.00059391	0.0467644	NO
coiled-coil domain containing 171	CCDC171	ENSG00000164989	0.432632	0.000596529	0.0467644	NO
HOP homeobox	HOPX	ENSG00000171476	0.474529	0.000599557	0.0468076	NO
synaptotagmin 12	SYT12	ENSG00000173227	-0.350448	0.000613266	0.0474854	NO
frizzled class receptor 4	FZD4	ENSG00000174804	0.322309	0.000612435	0.0474854	NO
methylsterol monooxygenase 1	MSMO1	ENSG00000052802	-0.326772	0.000632392	0.0487665	NO
aldehyde dehydrogenase 1 family member A3	ALDH1A3	ENSG00000184254	-0.202581	0.000642165	0.0493188	NO
chloride channel CLIC like 1	CLCC1	ENSG00000121940	-0.204727	0.00065277	0.0499303	NO
GC-rich sequence DNA-binding factor 2	GCFC2	ENSG00000005436	-0.317611	0.00065815	0.0501388	NO
solute carrier family 2 member 6	SLC2A6	ENSG00000160326	-0.421067	0.000661287	0.0501755	NO
phospholipase A2 group IIA	PLA2G2A	ENSG00000188257	0.475966	0.000670602	0.0506787	NO
sphingosine kinase 1	SPHK1	ENSG00000176170	-0.296346	0.00070186	0.0528297	NO
amelotin	AMTN	ENSG00000187689	0.34952	0.000706652	0.0529793	NO
kinase suppressor of ras 1	KSR1	ENSG00000141068	0.375697	0.000718786	0.053676	NO
pleckstrin homology, MyTH4 and FERM domain containing H1	PLEKHH1	ENSG00000054690	0.342484	0.000734466	0.054631	NO
polypeptide N-acetylgalactosaminyltransferase 6	GALNT6	ENSG00000139629	-0.361778	0.000737973	0.0546765	NO
CUB and Sushi multiple domains 1	CSMD1	ENSG00000183117	-0.311311	0.000742621	0.0547548	NO
exportin for tRNA	XPOT	ENSG00000184575	0.21652	0.000746934	0.0547548	NO
claudin 10	CLDN10	ENSG00000134873	0.317019	0.000747724	0.0547548	NO
VPS9 domain containing 1	VPS9D1	ENSG00000075399	0.28168	0.000752926	0.0549229	NO
C-C motif chemokine ligand 4	CCL4	ENSG00000275302	-0.223564	0.000759127	0.0551623	NO
amphiregulin	AREG	ENSG00000109321	-0.28079	0.000762048	0.0551624	NO
cadherin 19	CDH19	ENSG00000071991	-0.37778	0.000767245	0.0553266	NO
ATPase phospholipid transporting 10B (putative)	ATP10B	ENSG00000118322	0.266658	0.000793892	0.0570304	NO
asparagine synthetase (glutamine-hydrolyzing)	ASNS	ENSG00000070669	0.398468	0.000805697	0.0576593	NO
PAXIP1 associated glutamate rich protein 1	PAGR1	ENSG00000280789	0.193735	0.000816307	0.0579793	NO
hexokinase 2	HK2	ENSG00000159399	0.251474	0.000813713	0.0579793	NO
GTF2H2 family member C	GTF2H2C	ENSG00000183474	-0.292413	0.000830005	0.0585123	NO
myosin light chain 9	MYL9	ENSG00000101335	-0.213023	0.000828181	0.0585123	NO
OCA2 melanosomal transmembrane protein	OCA2	ENSG00000104044	0.335585	0.000837293	0.0588066	NO
mitotically associated long non coding RNA	MANCR	ENSG00000231298	-0.423413	0.000847114	0.0590573	NO
H1.2 linker histone, cluster member	H1-2	ENSG00000187837	0.23374	0.000845653	0.0590573	NO
actin binding LIM protein family member 3	ABLIM3	ENSG00000173210	-0.246983	0.000860259	0.059366	NO
insulin induced gene 1	INSIG1	ENSG00000186480	-0.231264	0.000864587	0.059366	NO
ABI family member 3 binding protein	ABI3BP	ENSG00000154175	-0.220573	0.000867253	0.059366	NO
MAGE family member D1	MAGED1	ENSG00000179222	0.123018	0.000867201	0.059366	NO
family with sequence similarity 107 member B	FAM107B	ENSG00000065809	0.210671	0.000859139	0.059366	NO
paired box 5	PAX5	ENSG00000196092	-0.240894	0.000875003	0.0596803	NO
ankyrin repeat domain 36	ANKRD36	ENSG00000135976	-0.40457	0.000885653	0.0599884	NO
hydroxysteroid 17-beta dehydrogenase 6	HSD17B6	ENSG00000025423	0.38513	0.000885871	0.0599884	NO
zinc finger and BTB domain containing 25	ZBTB25	ENSG00000089775	-0.303646	0.000889114	0.059993	NO
serine/threonine kinase 17a	STK17A	ENSG00000164543	-0.178911	0.000909437	0.0611459	NO
phosphodiesterase 4D	PDE4D	ENSG00000113448	0.308622	0.000920865	0.0616947	NO
homeobox A3	HOXA3	ENSG00000105997	0.328408	0.000965005	0.0644235	NO
vitamin D receptor	VDR	ENSG00000111424	-0.161217	0.000972851	0.0647185	NO
lncRNA osteogenesis associated	LNCOG	ENSG00000257219	-0.374653	0.00100773	0.0656125	NO
androgen receptor	AR	ENSG00000169083	-0.273852	0.00100631	0.0656125	NO
matrix metallopeptidase 9	MMP9	ENSG00000100985	-0.252553	0.00100052	0.0656125	NO
neuroligin 2	NLGN2	ENSG00000169992	0.234252	0.000997229	0.0656125	NO
aldo-keto reductase family 1 member C1	AKR1C1	ENSG00000187134	0.280703	0.000997023	0.0656125	NO
endogenous retrovirus group MER34 member 1, envelope	ERVMER34-1	ENSG00000226887	0.35934	0.000991221	0.0656125	NO
centromere protein P	CENPP	ENSG00000188312	0.377163	0.0010106	0.0656125	NO
neutrophil cytosolic factor 2	NCF2	ENSG00000116701	-0.234167	0.00101487	0.0656639	NO
CEA cell adhesion molecule 1	CEACAM1	ENSG00000079385	0.257254	0.00106241	0.0685052	NO
SIX homeobox 5	SIX5	ENSG00000177045	0.238959	0.00107645	0.0691749	NO
NF-kappaB interacting lncRNA	NKILA	ENSG00000278709	-0.312029	0.00109399	0.0700639	NO
semaphorin 7A (JohnMiltonHagen blood group)	SEMA7A	ENSG00000138623	-0.322087	0.00111347	0.0710704	NO
tubulin alpha 4a	TUBA4A	ENSG00000127824	-0.209579	0.00112602	0.0716291	NO
cytochrome c oxidase subunit 7A1	COX7A1	ENSG00000161281	-0.363577	0.00114297	0.0724635	NO
ADAM metallopeptidase with thrombospondin type 1 motif 6	ADAMTS6	ENSG00000049192	-0.337742	0.0011501	0.0726717	NO
brain expressed associated with NEDD4 1	BEAN1	ENSG00000166546	-0.349899	0.00116784	0.0733025	NO
potassium calcium-activated channel subfamily M regulatory beta subunit 4	KCNMB4	ENSG00000135643	0.350413	0.00116701	0.0733025	NO
solute carrier family 6 member 2	SLC6A2	ENSG00000103546	-0.352612	0.00119491	0.0747533	NO
solute carrier family 6 member 9	SLC6A9	ENSG00000196517	0.198716	0.00120348	0.0750409	NO
small proline rich protein 2F	SPRR2F	ENSG00000244094	-0.350695	0.0012138	0.0754352	NO
trafficking protein particle complex subunit 2	TRAPPC2	ENSG00000196459	-0.249606	0.00122168	0.075658	NO
density regulated re-initiation and release factor	DENR	ENSG00000139726	-0.141178	0.00122539	0.075658	NO
serpin family B member 9 pseudogene 1	SERPINB9P1	ENSG00000230438	0.221398	0.00123078	0.075743	NO
potassium channel tetramerization domain containing 11	KCTD11	ENSG00000213859	-0.135281	0.00124799	0.0762265	NO
glutamic--pyruvic transaminase 2	GPT2	ENSG00000166123	0.190859	0.00124426	0.0762265	NO
LARGE xylosyl- and glucuronyltransferase 1	LARGE1	ENSG00000133424	0.191402	0.00125074	0.0762265	NO
plasminogen activator, tissue type	PLAT	ENSG00000104368	-0.323714	0.00126096	0.0766025	NO
nuclear casein kinase and cyclin dependent kinase substrate 1	NUCKS1	ENSG00000069275	0.294476	0.00129996	0.0784699	NO
tescalcin	TESC	ENSG00000088992	0.340202	0.00130001	0.0784699	NO
complement C3a receptor 1	C3AR1	ENSG00000171860	-0.261079	0.00134876	0.0808343	NO
ceramide kinase	CERK	ENSG00000100422	0.136325	0.00135202	0.0808343	NO
BTG3 associated nuclear protein	BANP	ENSG00000172530	0.248296	0.00134895	0.0808343	NO
OS9 endoplasmic reticulum lectin	OS9	ENSG00000135506	0.115855	0.00136656	0.0814462	NO
hexose-6-phosphate dehydrogenase/glucose 1-dehydrogenase	H6PD	ENSG00000049239	0.126528	0.00138009	0.0819941	NO
pyridine nucleotide-disulphide oxidoreductase domain 2	PYROXD2	ENSG00000119943	-0.255085	0.0013966	0.0821995	NO
zinc finger protein 510	ZNF510	ENSG00000081386	0.15859	0.00139564	0.0821995	NO
endo-beta-N-acetylglucosaminidase	ENGASE	ENSG00000167280	0.292165	0.00139051	0.0821995	NO
cadherin 1	CDH1	ENSG00000039068	-0.212778	0.00141119	0.0825355	NO
pirin	PIR	ENSG00000087842	-0.189859	0.00140917	0.0825355	NO
golgi membrane protein 1	GOLM1	ENSG00000135052	0.116179	0.00141542	0.0825355	NO
catenin alpha like 1	CTNNAL1	ENSG00000119326	-0.183215	0.00142608	0.0826468	NO
strawberry notch homolog 2	SBNO2	ENSG00000064932	0.158648	0.00142201	0.0826468	NO
keratin 13	KRT13	ENSG00000171401	0.263374	0.00143971	0.0831819	NO
neuronal growth regulator 1	NEGR1	ENSG00000172260	-0.283336	0.00144913	0.0834705	NO
secreted and transmembrane 1	SECTM1	ENSG00000141574	0.256032	0.00145541	0.083578	NO
nidogen 1	NID1	ENSG00000116962	0.269596	0.00152088	0.0870728	NO
xylosyltransferase 1	XYLT1	ENSG00000103489	0.281048	0.00160275	0.0912072	NO
cell division cycle 20	CDC20	ENSG00000117399	0.305845	0.00159901	0.0912072	NO
arylsulfatase D	ARSD	ENSG00000006756	0.119834	0.00160992	0.09134	NO
coiled-coil domain containing 69	CCDC69	ENSG00000198624	0.143622	0.00161675	0.0913709	NO
BTB domain containing 2	BTBD2	ENSG00000133243	0.181358	0.00162014	0.0913709	NO
sprouty RTK signaling antagonist 1	SPRY1	ENSG00000164056	-0.192622	0.00162593	0.0914246	NO
lectin, mannose binding 1	LMAN1	ENSG00000074695	0.146297	0.00163805	0.091561	NO
WEE1 G2 checkpoint kinase	WEE1	ENSG00000166483	0.223798	0.00163754	0.091561	NO
chloride intracellular channel 5	CLIC5	ENSG00000112782	-0.134441	0.00164415	0.0916308	NO
dual oxidase 2	DUOX2	ENSG00000140279	0.274457	0.00170467	0.0947246	NO
FERRY endosomal RAB5 effector complex subunit 3	FERRY3	ENSG00000047621	-0.189734	0.00176828	0.0979711	NO
D-glutamate cyclase	DGLUCY	ENSG00000133943	0.158176	0.00177804	0.0982236	NO
patatin like phospholipase domain containing 2	PNPLA2	ENSG00000177666	0.193379	0.00180683	0.0995233	NO
ABR activator of RhoGEF and GTPase	ABR	ENSG00000159842	0.162198	0.00181981	0.0999466	NO
dehydrogenase/reductase 13	DHRS13	ENSG00000167536	0.230205	0.00183434	0.100453	NO
LRR binding FLII interacting protein 2	LRRFIP2	ENSG00000093167	-0.148187	0.00185001	0.100993	NO
transmembrane protein 184B	TMEM184B	ENSG00000198792	0.124972	0.00186024	0.100993	NO
klotho	KL	ENSG00000133116	0.27086	0.00185721	0.100993	NO
coiled-coil domain containing 9B	CCDC9B	ENSG00000188549	-0.254794	0.00188723	0.102165	NO
ZFP57 zinc finger protein	ZFP57	ENSG00000204644	-0.256338	0.00190591	0.102881	NO
ADAM metallopeptidase with thrombospondin type 1 motif 15	ADAMTS15	ENSG00000166106	0.244758	0.00196444	0.105739	NO
ER lipid raft associated 1	ERLIN1	ENSG00000107566	0.113659	0.00197475	0.105959	NO
solute carrier family 6 member 6	SLC6A6	ENSG00000131389	0.217747	0.00197976	0.105959	NO
nectin cell adhesion molecule 1	NECTIN1	ENSG00000110400	0.186422	0.00202394	0.108018	NO
von Willebrand factor A domain containing 5A	VWA5A	ENSG00000110002	0.116596	0.00204178	0.108663	NO
lymphotoxin beta	LTB	ENSG00000227507	-0.223435	0.00207002	0.109766	NO
dynein light chain Tctex-type 3	DYNLT3	ENSG00000165169	-0.156974	0.00207412	0.109766	NO
glutamate metabotropic receptor 7	GRM7	ENSG00000196277	-0.231101	0.0021139	0.111211	NO
malic enzyme 1	ME1	ENSG00000065833	-0.14901	0.00212315	0.111211	NO
tumor associated calcium signal transducer 2	TACSTD2	ENSG00000184292	0.0958036	0.00212498	0.111211	NO
TIA1 cytotoxic granule associated RNA binding protein	TIA1	ENSG00000116001	0.14243	0.00211612	0.111211	NO
thrombomodulin	THBD	ENSG00000178726	0.207998	0.0021509	0.112257	NO
HSPB2-C11orf52 readthrough (NMD candidate)	HSPB2-C11orf52	ENSG00000254445	-0.261133	0.00216656	0.112401	NO
zinc finger protein 384	ZNF384	ENSG00000126746	0.158853	0.00217141	0.112401	NO
interleukin 19	IL19	ENSG00000142224	0.257758	0.00217151	0.112401	NO
actin beta	ACTB	ENSG00000075624	-0.173667	0.00217874	0.112467	NO
TraB domain containing 2B	TRABD2B	ENSG00000269113	0.248695	0.00218907	0.112692	NO
ephrin B2	EFNB2	ENSG00000125266	-0.128629	0.00224254	0.115131	NO
actin alpha 1, skeletal muscle	ACTA1	ENSG00000143632	-0.255556	0.00225181	0.115294	NO
glycerophosphodiester phosphodiesterase domain containing 3	GDPD3	ENSG00000102886	0.214747	0.00228562	0.116709	NO
general transcription factor IIi pseudogene 12	GTF2IP12	ENSG00000291202	-0.246082	0.00229929	0.11709	NO
polymeric immunoglobulin receptor	PIGR	ENSG00000162896	0.146872	0.0023204	0.117848	NO
solute carrier family 6 member 11	SLC6A11	ENSG00000132164	-0.231013	0.00233704	0.117922	NO
zyxin	ZYX	ENSG00000159840	-0.167486	0.00233487	0.117922	NO
SMAD specific E3 ubiquitin protein ligase 2	SMURF2	ENSG00000108854	-0.126532	0.00234059	0.117922	NO
PDZ and LIM domain 4	PDLIM4	ENSG00000131435	-0.173897	0.00235364	0.117951	NO
peroxisome proliferator activated receptor alpha	PPARA	ENSG00000186951	0.13588	0.00234972	0.117951	NO
FKBP prolyl isomerase 1A	FKBP1A	ENSG00000088832	-0.0945158	0.00236379	0.118146	NO
ETS proto-oncogene 1, transcription factor	ETS1	ENSG00000134954	-0.1553	0.00237256	0.118271	NO
metallothionein 2A	MT2A	ENSG00000125148	-0.19907	0.00239988	0.119134	NO
multiciliate differentiation and DNA synthesis associated cell cycle protein	MCIDAS	ENSG00000234602	0.227186	0.00240248	0.119134	NO
E74 like ETS transcription factor 3	ELF3	ENSG00000163435	0.157806	0.00242234	0.119805	NO
long intergenic non-protein coding RNA 2606	LINC02606	ENSG00000284693	-0.244761	0.00244378	0.120366	NO
potassium voltage-gated channel subfamily Q member 2	KCNQ2	ENSG00000075043	-0.0657324	0.00244643	0.120366	NO
galectin 1	LGALS1	ENSG00000100097	-0.176933	0.00246555	0.120972	NO
transmembrane protein 260	TMEM260	ENSG00000070269	0.166685	0.00247675	0.120972	NO
reelin	RELN	ENSG00000189056	0.223932	0.00247797	0.120972	NO
TBL1X/Y related 1	TBL1XR1	ENSG00000177565	-0.171772	0.00250968	0.121578	NO
signal transducer and activator of transcription 3	STAT3	ENSG00000168610	0.105447	0.00250737	0.121578	NO
EF-hand calcium binding domain 5	EFCAB5	ENSG00000176927	0.226478	0.00250147	0.121578	NO
RNA binding motif protein 3	RBM3	ENSG00000102317	-0.153432	0.00256896	0.124094	NO
syndecan binding protein 2	SDCBP2	ENSG00000125775	0.190757	0.00257476	0.124094	NO
programmed cell death 5	PDCD5	ENSG00000105185	-0.149495	0.00259363	0.124373	NO
GTP binding protein 3, mitochondrial	GTPBP3	ENSG00000130299	0.194241	0.0025937	0.124373	NO
acetyl-CoA acetyltransferase 2	ACAT2	ENSG00000120437	-0.17529	0.002614	0.124624	NO
NUAK family kinase 1	NUAK1	ENSG00000074590	-0.15439	0.00260658	0.124624	NO
BAG cochaperone 6	BAG6	ENSG00000204463	0.110825	0.00262343	0.124624	NO
nitric oxide synthase 1 adaptor protein	NOS1AP	ENSG00000198929	0.185487	0.00262534	0.124624	NO
adenylosuccinate synthase 1	ADSS1	ENSG00000185100	0.182516	0.00266068	0.125986	NO
niban apoptosis regulator 1	NIBAN1	ENSG00000135842	0.151134	0.00267915	0.126543	NO
transducin beta like 1 X-linked	TBL1X	ENSG00000101849	0.14937	0.00269305	0.126882	NO
transmembrane protein 150C	TMEM150C	ENSG00000249242	-0.191764	0.00276178	0.129797	NO
zinc finger protein 365	ZNF365	ENSG00000138311	-0.203489	0.00276891	0.129809	NO
myocardin-induced smooth muscle lncRNA, inducer of differentiation	MYOSLID	ENSG00000229647	-0.220229	0.00279342	0.130634	NO
transient receptor potential cation channel subfamily V member 3	TRPV3	ENSG00000167723	-0.227245	0.00282799	0.131924	NO
high mobility group nucleosomal binding domain 3	HMGN3	ENSG00000118418	-0.158675	0.00289647	0.134125	NO
eukaryotic translation initiation factor 3 subunit C	EIF3C	ENSG00000184110	0.101711	0.00288553	0.134125	NO
eukaryotic translation initiation factor 3 subunit C like	EIF3CL	ENSG00000184110	0.101711	0.00288553	0.134125	NO
major histocompatibility complex, class I, E	HLA-E	ENSG00000204592	0.11104	0.00289074	0.134125	NO
carboxypeptidase A4	CPA4	ENSG00000128510	-0.150406	0.00291417	0.134615	NO
MLLT10 histone lysine methyltransferase DOT1L cofactor	MLLT10	ENSG00000078403	-0.218205	0.00293869	0.134759	NO
novel protein		ENSG00000288699	-0.186723	0.00293434	0.134759	NO
phosphoenolpyruvate carboxykinase 2, mitochondrial	PCK2	ENSG00000100889	0.193888	0.00293516	0.134759	NO
solute carrier family 25 member 37	SLC25A37	ENSG00000147454	-0.170755	0.00302346	0.137977	NO
transforming growth factor alpha	TGFA	ENSG00000163235	-0.121608	0.00301845	0.137977	NO
PIGY upstream open reading frame	PYURF	ENSG00000145337	-0.178222	0.00306436	0.139265	NO
kelch domain containing 7B	KLHDC7B	ENSG00000130487	-0.13835	0.00307238	0.139265	NO
FERM domain containing 4B	FRMD4B	ENSG00000114541	0.165592	0.00307819	0.139265	NO
cystathionine beta-synthase like	LOC102724560	ENSG00000274276	0.214502	0.00308117	0.139265	NO
tubulin alpha 1c	TUBA1C	ENSG00000167553	-0.142459	0.00310234	0.139768	NO
paired like homeodomain 1	PITX1	ENSG00000069011	0.145257	0.00310711	0.139768	NO
insulin like growth factor binding protein 7	IGFBP7	ENSG00000163453	-0.155942	0.00311606	0.139838	NO
long intergenic non-protein coding RNA 2688	LINC02688	ENSG00000254872	0.123755	0.00313874	0.140522	NO
integrin subunit alpha 5	ITGA5	ENSG00000161638	-0.182174	0.00315943	0.141114	NO
superoxide dismutase 1	SOD1	ENSG00000142168	-0.104619	0.00318053	0.141721	NO
CD7 molecule	CD7	ENSG00000173762	0.203075	0.00319007	0.141812	NO
semaphorin 3A	SEMA3A	ENSG00000075213	-0.164135	0.00320262	0.142035	NO
uridine-cytidine kinase 2	UCK2	ENSG00000143179	-0.17925	0.00324883	0.143515	NO
BCL2 interacting protein 3	BNIP3	ENSG00000176171	-0.162287	0.00325118	0.143515	NO
mitogen-activated protein kinase kinase kinase 6	MAP3K6	ENSG00000142733	-0.147554	0.00328562	0.144026	NO
actin related protein 2/3 complex subunit 1B	ARPC1B	ENSG00000130429	-0.110935	0.00328093	0.144026	NO
zinc finger protein 490	ZNF490	ENSG00000188033	0.18857	0.00327716	0.144026	NO
TEC		ENSG00000281008	-0.208946	0.00331861	0.144415	NO
Rho GTPase activating protein 31	ARHGAP31	ENSG00000031081	-0.194308	0.00331196	0.144415	NO
interleukin 18	IL18	ENSG00000150782	-0.177691	0.00332506	0.144415	NO
tandem C2 domains, nuclear	TC2N	ENSG00000165929	0.117192	0.00331	0.144415	NO
tribbles pseudokinase 2	TRIB2	ENSG00000071575	-0.147487	0.00333867	0.144673	NO
MIOS divergent transcript	MIOS-DT	ENSG00000272894	-0.065833	0.00335472	0.145036	NO
DDB1 and CUL4 associated factor 11	DCAF11	ENSG00000100897	0.131587	0.00336981	0.145356	NO
chromosome 9 open reading frame 152	C9orf152	ENSG00000188959	0.161797	0.00338618	0.145729	NO
TBC1 domain family member 1	TBC1D1	ENSG00000065882	-0.128949	0.00341408	0.146263	NO
solute carrier family 5 member 6	SLC5A6	ENSG00000138074	0.165574	0.00341075	0.146263	NO
layilin	LAYN	ENSG00000204381	-0.140175	0.00349657	0.148819	NO
ectodermal-neural cortex 1	ENC1	ENSG00000171617	-0.135629	0.00349737	0.148819	NO
RAB3D, member RAS oncogene family	RAB3D	ENSG00000105514	0.13929	0.00348204	0.148819	NO
NBAS subunit of NRZ tethering complex	NBAS	ENSG00000151779	0.150052	0.0035133	0.148827	NO
sorbitol dehydrogenase 2, pseudogene	SORD2P	ENSG00000290387	0.176928	0.003512	0.148827	NO
neuregulin 2	NRG2	ENSG00000158458	0.200695	0.00354744	0.149937	NO
H2B clustered histone 12	H2BC12	ENSG00000197903	0.150716	0.00357611	0.150811	NO
transforming growth factor beta 2	TGFB2	ENSG00000092969	-0.169544	0.00360535	0.151706	NO
glucosamine-6-phosphate deaminase 2	GNPDA2	ENSG00000163281	-0.158339	0.003669	0.153021	NO
solute carrier family 39 member 14	SLC39A14	ENSG00000104635	-0.125448	0.00365154	0.153021	NO
ETS transcription factor ELK3	ELK3	ENSG00000111145	-0.119366	0.00366581	0.153021	NO
novel transcript		ENSG00000288398	0.170293	0.00366434	0.153021	NO
acetylserotonin O-methyltransferase like	ASMTL	ENSG00000169093	0.0498646	0.00370862	0.154332	NO
spectrin repeat containing nuclear envelope protein 2	SYNE2	ENSG00000054654	0.149734	0.00372643	0.154733	NO
WAP four-disulfide core domain 5	WFDC5	ENSG00000175121	-0.189141	0.0037554	0.15542	NO
transmembrane protein 14A	TMEM14A	ENSG00000096092	-0.149029	0.00375943	0.15542	NO
lysyl oxidase like 4	LOXL4	ENSG00000138131	-0.144137	0.00376819	0.155442	NO
heparan sulfate-glucosamine 3-sulfotransferase 4	HS3ST4	ENSG00000182601	0.190325	0.00377995	0.155587	NO
tumor protein p53 inducible protein 11	TP53I11	ENSG00000175274	0.134677	0.0037917	0.155662	NO
interferon induced protein 44	IFI44	ENSG00000137965	0.179862	0.00379824	0.155662	NO
serine and arginine rich splicing factor 12	SRSF12	ENSG00000154548	-0.165745	0.00384539	0.156943	NO
lung cancer associated transcript 1	LUCAT1	ENSG00000248323	-0.15781	0.0038461	0.156943	NO
ryanodine receptor 3	RYR3	ENSG00000198838	0.0667674	0.00387566	0.157808	NO
X-prolyl aminopeptidase 1	XPNPEP1	ENSG00000108039	0.117391	0.00391741	0.159165	NO
novel transcript, antisense to ITGB2		ENSG00000289009	-0.186394	0.00393879	0.15969	NO
RAP2B, member of RAS oncogene family	RAP2B	ENSG00000181467	-0.120675	0.00398794	0.160992	NO
WD repeat domain 90	WDR90	ENSG00000161996	0.187867	0.0039862	0.160992	NO
solute carrier family 7 member 5	SLC7A5	ENSG00000103257	0.128368	0.00401133	0.161591	NO
H1.0 linker histone	H1-0	ENSG00000189060	0.105824	0.0040418	0.162472	NO
solute carrier family 2 member 12	SLC2A12	ENSG00000146411	0.137556	0.00405436	0.162631	NO
IQCH antisense RNA 1	IQCH-AS1	ENSG00000259673	0.187311	0.00408316	0.163439	NO
cyclin dependent kinase inhibitor 2A	CDKN2A	ENSG00000147889	-0.155314	0.00409718	0.163653	NO
cytochrome P450 family 4 subfamily F member 35, pseudogene	CYP4F35P	ENSG00000290461	-0.175765	0.00415916	0.164389	NO
heme oxygenase 1	HMOX1	ENSG00000100292	-0.159162	0.00415167	0.164389	NO
novel transcript, TSTD1 - F11R readthrough		ENSG00000270149	0.117704	0.00412912	0.164389	NO
mitofusin 2	MFN2	ENSG00000116688	0.118413	0.0041678	0.164389	NO
chromosome 1 open reading frame 226	C1orf226	ENSG00000239887	0.128508	0.00414538	0.164389	NO
solute carrier family 27 member 3	SLC27A3	ENSG00000143554	0.185706	0.00416697	0.164389	NO
platelet activating factor receptor	PTAFR	ENSG00000169403	-0.14364	0.00421146	0.164681	NO
MAS related GPR family member X3	MRGPRX3	ENSG00000179826	-0.142351	0.00421627	0.164681	NO
ATPase copper transporting beta	ATP7B	ENSG00000123191	0.156617	0.00421879	0.164681	NO
retinoic acid receptor responder 1	RARRES1	ENSG00000118849	0.168012	0.00420758	0.164681	NO
diacylglycerol kinase zeta	DGKZ	ENSG00000149091	0.176188	0.0042017	0.164681	NO
ASXL transcriptional regulator 2	ASXL2	ENSG00000143970	0.151806	0.0042471	0.165444	NO
gap junction protein beta 3	GJB3	ENSG00000188910	-0.136295	0.00427141	0.166025	NO
EH domain containing 3	EHD3	ENSG00000013016	0.145043	0.00428524	0.166025	NO
von Willebrand factor	VWF	ENSG00000110799	0.173311	0.00428837	0.166025	NO
nuclear mitotic apparatus protein 1	NUMA1	ENSG00000137497	0.147458	0.00432297	0.167022	NO
tubulin alpha 1a	TUBA1A	ENSG00000167552	-0.141039	0.00433849	0.167162	NO
cell division cycle associated 7 like	CDCA7L	ENSG00000164649	0.157651	0.00434428	0.167162	NO
alpha-1,6-mannosylglycoprotein 6-beta-N-acetylglucosaminyltransferase	MGAT5	ENSG00000152127	0.143752	0.0044054	0.169169	NO
thioredoxin	TXN	ENSG00000136810	-0.0992127	0.00443506	0.169963	NO
sorbitol dehydrogenase	SORD	ENSG00000140263	0.150437	0.00444505	0.170001	NO
aladin WD repeat nucleoporin	AAAS	ENSG00000094914	0.135241	0.00446666	0.170482	NO
WTAP pseudogene 1	WTAPP1	ENSG00000255282	-0.175131	0.00455525	0.17344	NO
solute carrier family 5 member 5	SLC5A5	ENSG00000105641	0.141805	0.00456252	0.17344	NO
tropomyosin 2	TPM2	ENSG00000198467	-0.147408	0.00462807	0.175579	NO
kinesin family member 27 (KIF27) pseudogene		ENSG00000165121	-0.138256	0.00467919	0.177162	NO
asparaginase and isoaspartyl peptidase 1	ASRGL1	ENSG00000162174	0.145138	0.00471175	0.178038	NO
serine peptidase inhibitor Kazal type 5	SPINK5	ENSG00000133710	0.169921	0.00473972	0.178738	NO
CD200 molecule	CD200	ENSG00000091972	-0.117123	0.00478029	0.179909	NO
AKT serine/threonine kinase 3	AKT3	ENSG00000117020	-0.170299	0.00481433	0.180829	NO
C-type lectin domain family 2 member D pseudogene	LOC374443	ENSG00000291107	-0.163801	0.00483703	0.181127	NO
histone cell cycle regulator	HIRA	ENSG00000100084	-0.152894	0.00485101	0.181127	NO
nuclear factor, erythroid 2	NFE2	ENSG00000123405	0.162984	0.00484198	0.181127	NO
XPC complex subunit, DNA damage recognition and repair factor	XPC	ENSG00000154767	0.140007	0.00486074	0.181132	NO
protein phosphatase 1 regulatory inhibitor subunit 1C	PPP1R1C	ENSG00000150722	-0.167837	0.00490526	0.182229	NO
ArfGAP with GTPase domain, ankyrin repeat and PH domain 1	AGAP1	ENSG00000157985	0.118981	0.00490947	0.182229	NO
cadherin 11	CDH11	ENSG00000140937	-0.154427	0.00494217	0.182319	NO
nicotinamide riboside kinase 1	NMRK1	ENSG00000106733	0.123977	0.00495049	0.182319	NO
UDP-GlcNAc:betaGal beta-1,3-N-acetylglucosaminyltransferase 7	B3GNT7	ENSG00000156966	0.127084	0.00493413	0.182319	NO
fumarylacetoacetate hydrolase domain containing 2A	FAHD2A	ENSG00000115042	0.150047	0.00493529	0.182319	NO
chaperonin containing TCP1 subunit 2	CCT2	ENSG00000166226	-0.0976679	0.00502223	0.184601	NO
RALBP1 associated Eps domain containing 2	REPS2	ENSG00000169891	-0.133026	0.00504738	0.185165	NO
flavin containing dimethylaniline monoxygenase 9, pseudogene	FMO9P	ENSG00000290604	-0.162656	0.00511154	0.18611	NO
myeloid associated differentiation marker	MYADM	ENSG00000179820	-0.13603	0.00511253	0.18611	NO
solute carrier family 25 member 36	SLC25A36	ENSG00000114120	0.128627	0.0050987	0.18611	NO
novel protein		ENSG00000268400	0.140629	0.0050916	0.18611	NO
norrin cystine knot growth factor NDP	NDP	ENSG00000124479	-0.166096	0.00513028	0.186397	NO
mucin 20, cell surface associated	MUC20	ENSG00000176945	0.119044	0.00514283	0.186494	NO
calponin 1	CNN1	ENSG00000130176	-0.16391	0.00526355	0.190506	NO
neuron navigator 3	NAV3	ENSG00000067798	-0.105149	0.005282	0.190731	NO
Fc gamma receptor IIa	FCGR2A	ENSG00000143226	0.164214	0.00528995	0.190731	NO
involucrin	IVL	ENSG00000163207	-0.154793	0.00537343	0.192531	NO
regulating synaptic membrane exocytosis 1	RIMS1	ENSG00000079841	-0.154056	0.00538641	0.192531	NO
phosphorylase kinase regulatory subunit alpha 1 pseudogene	PHKA1P1	ENSG00000232882	0.0671306	0.00539082	0.192531	NO
protein kinase cAMP-dependent type II regulatory subunit beta	PRKAR2B	ENSG00000005249	0.138524	0.00536717	0.192531	NO
CCAAT enhancer binding protein delta	CEBPD	ENSG00000221869	0.14808	0.00536396	0.192531	NO
dual specificity phosphatase 7	DUSP7	ENSG00000164086	-0.142028	0.00541377	0.192985	NO
URB1 ribosome biogenesis homolog	URB1	ENSG00000142207	0.117626	0.00543538	0.193391	NO
TTN antisense RNA 1	TTN-AS1	ENSG00000237298	-0.158719	0.00546594	0.193782	NO
uncharacterized LOC101927055	LOC101927055	ENSG00000237298	-0.158719	0.00546594	0.193782	NO
fatty acid desaturase 2	FADS2	ENSG00000134824	-0.154348	0.00548739	0.193782	NO
DR1 associated protein 1	DRAP1	ENSG00000175550	-0.12456	0.0054816	0.193782	NO
matrix metallopeptidase 15	MMP15	ENSG00000102996	0.108901	0.00548657	0.193782	NO
protein phosphatase 1 regulatory subunit 26	PPP1R26	ENSG00000196422	0.119056	0.00552656	0.194801	NO
CLN3 lysosomal/endosomal transmembrane protein, battenin	CLN3	ENSG00000261832	0.111583	0.00555008	0.195266	NO
novel transcript		ENSG00000224848	-0.0624262	0.00558408	0.19537	NO
GTPase, very large interferon inducible pseudogene 1	GVINP1	ENSG00000254838	-0.0532342	0.00557671	0.19537	NO
adenosine deaminase RNA specific B2 (inactive)	ADARB2	ENSG00000185736	0.15533	0.00558214	0.19537	NO
secretoglobin family 2A member 1	SCGB2A1	ENSG00000124939	-0.145217	0.00564868	0.197265	NO
1-acylglycerol-3-phosphate O-acyltransferase 3	AGPAT3	ENSG00000160216	0.0962756	0.00566753	0.197558	NO
serine and arginine rich splicing factor 5	SRSF5	ENSG00000100650	-0.11298	0.00568768	0.197896	NO
polypeptide N-acetylgalactosaminyltransferase 11	GALNT11	ENSG00000178234	-0.12879	0.00574589	0.198459	NO
ADP ribosylation factor like GTPase 17A	ARL17A	ENSG00000228696	-0.128474	0.00573699	0.198459	NO
ADP ribosylation factor like GTPase 17B	ARL17B	ENSG00000228696	-0.128474	0.00573699	0.198459	NO
ADP-ribosylation factor-like protein 17	LOC100996709	ENSG00000228696	-0.128474	0.00573699	0.198459	NO
CD69 molecule	CD69	ENSG00000110848	-0.103747	0.00571488	0.198459	NO
muscle RAS oncogene homolog	MRAS	ENSG00000158186	0.153488	0.00573767	0.198459	NO
phosphatidylinositol 4-kinase alpha	PI4KA	ENSG00000241973	0.123664	0.00579723	0.199708	NO
ADP ribosylation factor like GTPase 4D	ARL4D	ENSG00000175906	0.145562	0.0058032	0.199708	NO
programmed cell death 1 ligand 2	PDCD1LG2	ENSG00000197646	-0.143609	0.00582087	0.199952	NO
coagulation factor VIII associated 2	F8A2	ENSG00000288709	-0.0438173	0.00587644	0.201495	NO
EBP cholestenol delta-isomerase	EBP	ENSG00000147155	-0.14401	0.00597337	0.203476	NO
aldehyde dehydrogenase 3 family member A1	ALDH3A1	ENSG00000108602	-0.134955	0.00597661	0.203476	NO
protein O-glucosyltransferase 1	POGLUT1	ENSG00000163389	0.128223	0.00595097	0.203476	NO
forkhead box E1	FOXE1	ENSG00000178919	0.13837	0.00597729	0.203476	NO
protocadherin beta 3	PCDHB3	ENSG00000113205	-0.130344	0.00599847	0.203487	NO
TMX2-CTNND1 readthrough (NMD candidate)	TMX2-CTNND1	ENSG00000288534	0.143753	0.00599917	0.203487	NO
spermatogenesis associated 2	SPATA2	ENSG00000158480	0.110485	0.006035	0.204336	NO
novel transcript		ENSG00000290018	-0.150031	0.00606018	0.204821	NO
stearoyl-CoA desaturase	SCD	ENSG00000099194	-0.138237	0.0061195	0.206457	NO
C-C motif chemokine ligand 5	CCL5	ENSG00000271503	-0.150974	0.00613081	0.206469	NO
refilin B	RFLNB	ENSG00000183688	-0.139148	0.00615146	0.206796	NO
serpin family E member 1	SERPINE1	ENSG00000106366	-0.127907	0.00622803	0.208998	NO
LHFPL tetraspan subfamily member 6	LHFPL6	ENSG00000183722	-0.139862	0.00625114	0.209031	NO
ribosome binding protein 1	RRBP1	ENSG00000125844	0.108062	0.006243	0.209031	NO
calmodulin 2	CALM2	ENSG00000143933	-0.105099	0.00627074	0.209316	NO
zinc finger CCCH-type containing 3	ZC3H3	ENSG00000014164	0.121767	0.0063053	0.210099	NO
deltex E3 ubiquitin ligase 4	DTX4	ENSG00000110042	0.106913	0.00631691	0.210115	NO
A-kinase anchoring protein 12	AKAP12	ENSG00000131016	-0.148754	0.00635488	0.210722	NO
apoptotic peptidase activating factor 1	APAF1	ENSG00000120868	-0.132294	0.00636509	0.210722	NO
lactamase beta 2	LACTB2	ENSG00000147592	-0.120442	0.00636863	0.210722	NO
heat shock protein family A (Hsp70) member 9	HSPA9	ENSG00000113013	0.107901	0.00644955	0.212655	NO
dihydropyrimidinase like 3	DPYSL3	ENSG00000113657	0.12866	0.00644292	0.212655	NO
phosphoserine aminotransferase 1	PSAT1	ENSG00000135069	0.147188	0.0065575	0.215838	NO
mediator complex subunit 31	MED31	ENSG00000108590	-0.133152	0.0066239	0.217239	NO
RAB8B, member RAS oncogene family	RAB8B	ENSG00000166128	-0.128661	0.0066282	0.217239	NO
interleukin 17 receptor D	IL17RD	ENSG00000144730	-0.128177	0.00663456	0.217239	NO
PLXNB3 antisense RNA 1	PLXNB3-AS1	ENSG00000232725	0.0511274	0.00667525	0.217441	NO
derlin 1	DERL1	ENSG00000136986	0.107197	0.00665592	0.217441	NO
solute carrier family 16 member 14	SLC16A14	ENSG00000163053	0.130255	0.00666556	0.217441	NO
regulation of nuclear pre-mRNA domain containing 1B	RPRD1B	ENSG00000101413	-0.13196	0.00674274	0.218741	NO
LRIG3 divergent transcript	LRIG3-DT	ENSG00000257443	-0.130934	0.0067608	0.218741	NO
NOP14 antisense RNA 1	NOP14-AS1	ENSG00000249673	-0.125363	0.0067615	0.218741	NO
peroxisomal biogenesis factor 6	PEX6	ENSG00000124587	0.113319	0.00675879	0.218741	NO
COMM domain containing 8	COMMD8	ENSG00000169019	-0.124895	0.00681103	0.219592	NO
ribosomal protein S6 kinase A5	RPS6KA5	ENSG00000100784	0.116184	0.00680957	0.219592	NO
proline rich coiled-coil 2A	PRRC2A	ENSG00000204469	0.105934	0.00685897	0.220761	NO
period circadian regulator 3	PER3	ENSG00000049246	-0.140273	0.00692482	0.222273	NO
FAM20A golgi associated secretory pathway pseudokinase	FAM20A	ENSG00000108950	0.130001	0.00692947	0.222273	NO
RAB24, member RAS oncogene family	RAB24	ENSG00000169228	-0.132728	0.0069712	0.223232	NO
serpin family B member 9	SERPINB9	ENSG00000170542	-0.141059	0.00702381	0.224536	NO
HtrA serine peptidase 1	HTRA1	ENSG00000166033	0.124467	0.00704075	0.224697	NO
SPOC domain containing 1	SPOCD1	ENSG00000134668	-0.140573	0.00711293	0.225478	NO
CD99 molecule (Xg blood group)	CD99	ENSG00000002586	-0.131683	0.00710432	0.225478	NO
FKBP prolyl isomerase 9	FKBP9	ENSG00000122642	0.109342	0.00709372	0.225478	NO
cell division cycle 20B	CDC20B	ENSG00000164287	0.141084	0.00710033	0.225478	NO
G protein-coupled receptor 160	GPR160	ENSG00000173890	-0.133433	0.00719166	0.226077	NO
secretogranin V	SCG5	ENSG00000166922	-0.113201	0.00715219	0.226077	NO
protein kinase AMP-activated non-catalytic subunit beta 1	PRKAB1	ENSG00000111725	0.110378	0.00718028	0.226077	NO
UV radiation resistance associated	UVRAG	ENSG00000198382	0.127132	0.00716901	0.226077	NO
cyclic nucleotide gated channel subunit beta 1	CNGB1	ENSG00000070729	0.139763	0.007182	0.226077	NO
anaphase promoting complex subunit 10 (ANAPC10) pseudogene		ENSG00000257512	0.0820662	0.00724777	0.227462	NO
reticulon 4 receptor	RTN4R	ENSG00000040608	-0.139586	0.00728741	0.227949	NO
nucleophosmin 1	NPM1	ENSG00000181163	-0.102034	0.00728315	0.227949	NO
integrator complex subunit 4	INTS4	ENSG00000149262	0.0999421	0.00732134	0.228631	NO
peroxisomal biogenesis factor 2	PEX2	ENSG00000164751	-0.112691	0.00733731	0.228752	NO
integrin subunit beta 1 binding protein 1	ITGB1BP1	ENSG00000119185	-0.123513	0.00734943	0.228752	NO
nitric oxide synthase 2	NOS2	ENSG00000007171	-0.134524	0.00737114	0.229051	NO
MDS1 and EVI1 complex locus	MECOM	ENSG00000085276	0.101763	0.00739588	0.229442	NO
choline kinase alpha	CHKA	ENSG00000110721	-0.0909025	0.00740904	0.229474	NO
novel protein		ENSG00000268643	-0.0910353	0.00743391	0.229806	NO
LMNTD2 antisense RNA 1	LMNTD2-AS1	ENSG00000254815	0.075649	0.00744408	0.229806	NO
glucosamine (N-acetyl)-6-sulfatase	GNS	ENSG00000135677	0.103821	0.00746989	0.230226	NO
vascular endothelial growth factor C	VEGFC	ENSG00000150630	-0.115873	0.00751973	0.231008	NO
Fas associated factor 1	FAF1	ENSG00000185104	0.0938616	0.00750809	0.231008	NO
NUT family member 2A	NUTM2A	ENSG00000184923	-0.137117	0.0075552	0.231612	NO
BCL2 interacting protein 3 like	BNIP3L	ENSG00000104765	-0.0902604	0.00756391	0.231612	NO
actin related protein 2/3 complex subunit 2	ARPC2	ENSG00000163466	-0.103404	0.00763209	0.233298	NO
coagulation factor VIII associated 3	F8A3	ENSG00000277150	0.0414348	0.00764366	0.233298	NO
glutamate-cysteine ligase modifier subunit	GCLM	ENSG00000023909	-0.112539	0.00782425	0.238084	NO
leucine rich repeat kinase 1	LRRK1	ENSG00000154237	0.115453	0.00782567	0.238084	NO
Rho family GTPase 1	RND1	ENSG00000172602	-0.13318	0.00789151	0.238212	NO
novel protein		ENSG00000289685	0.0465156	0.00787222	0.238212	NO
major histocompatibility complex, class I-related	MR1	ENSG00000153029	0.10071	0.00790367	0.238212	NO
nuclear receptor subfamily 1 group H member 2	NR1H2	ENSG00000131408	0.112575	0.00790552	0.238212	NO
STAU2 antisense RNA 1	STAU2-AS1	ENSG00000253302	0.126674	0.00789891	0.238212	NO
calcium voltage-gated channel auxiliary subunit beta 1	CACNB1	ENSG00000067191	0.13434	0.00786263	0.238212	NO
NDRG family member 4	NDRG4	ENSG00000103034	-0.133501	0.00795621	0.239267	NO
RNA binding protein, mRNA processing factor	RBPMS	ENSG00000157110	0.104706	0.00797853	0.239267	NO
uncharacterized LOC101928965	LOC101928965	ENSG00000271858	0.117929	0.00797424	0.239267	NO
zinc finger protein 525	ZNF525	ENSG00000203326	-0.129205	0.00806262	0.241338	NO
Rac family small GTPase 2	RAC2	ENSG00000128340	-0.121143	0.00807591	0.241338	NO
TNFRSF10A divergent transcript	TNFRSF10A-DT	ENSG00000246582	0.132	0.0080859	0.241338	NO
pregnancy specific beta-1-glycoprotein 4	PSG4	ENSG00000243137	-0.127674	0.00812581	0.242147	NO
solute carrier family 5 member 1	SLC5A1	ENSG00000100170	-0.132194	0.0081412	0.242223	NO
zinc finger protein 483	ZNF483	ENSG00000173258	-0.112135	0.00816722	0.242615	NO
potassium inwardly rectifying channel subfamily J member 11	KCNJ11	ENSG00000187486	0.0988825	0.0081804	0.242625	NO
serine protease 3	PRSS3	ENSG00000010438	-0.108791	0.00819492	0.242675	NO
fatty acid desaturase 1	FADS1	ENSG00000149485	-0.126834	0.0082706	0.244151	NO
NUT family member 2E	NUTM2E	ENSG00000228570	0.115658	0.00826503	0.244151	NO
		ENSG00000231566	-0.122717	0.00832532	0.245001	NO
structure specific recognition protein 1	SSRP1	ENSG00000149136	0.10299	0.00832069	0.245001	NO
alkaline ceramidase 2	ACER2	ENSG00000177076	0.10299	0.00840896	0.247077	NO
solute carrier organic anion transporter family member 1B3	SLCO1B3	ENSG00000111700	-0.129509	0.00844393	0.247117	NO
tigger transposable element derived 6	TIGD6	ENSG00000164296	-0.119672	0.00844957	0.247117	NO
Pim-3 proto-oncogene, serine/threonine kinase	PIM3	ENSG00000198355	0.110932	0.00843794	0.247117	NO
cilia and flagella associated protein 299	CFAP299	ENSG00000197826	-0.129565	0.0084761	0.24751	NO
RBM33 divergent transcript	RBM33-DT	ENSG00000216895	0.117589	0.00854446	0.249121	NO
DnaJ heat shock protein family (Hsp40) member C6	DNAJC6	ENSG00000116675	-0.125664	0.00858941	0.250046	NO
BPI fold containing family B member 4	BPIFB4	ENSG00000186191	0.116419	0.00862049	0.250565	NO
eukaryotic translation initiation factor 5A2	EIF5A2	ENSG00000163577	-0.125282	0.00868649	0.250894	NO
cyclin dependent kinase inhibitor 2B	CDKN2B	ENSG00000147883	-0.113321	0.00868814	0.250894	NO
solute carrier family 25 member 23	SLC25A23	ENSG00000125648	0.0955758	0.00868368	0.250894	NO
alanyl-tRNA synthetase 1	AARS1	ENSG00000090861	0.0977598	0.00868905	0.250894	NO
carbonic anhydrase 2	CA2	ENSG00000104267	0.127909	0.00869824	0.250894	NO
zinc finger protein 562	ZNF562	ENSG00000171466	0.108058	0.00871994	0.251137	NO
calcium binding and coiled-coil domain 1	CALCOCO1	ENSG00000012822	0.0886726	0.00875434	0.251744	NO
RELT TNF receptor	RELT	ENSG00000054967	-0.125519	0.00881229	0.252641	NO
tubulin folding cofactor A	TBCA	ENSG00000171530	-0.101346	0.00879892	0.252641	NO
diazepam binding inhibitor, acyl-CoA binding protein	DBI	ENSG00000155368	-0.110717	0.00889607	0.253881	NO
karyopherin subunit alpha 6	KPNA6	ENSG00000025800	0.0889093	0.00888367	0.253881	NO
iroquois homeobox 6	IRX6	ENSG00000159387	0.110004	0.0089093	0.253881	NO
protein tyrosine phosphatase receptor type H	PTPRH	ENSG00000080031	0.12504	0.00888308	0.253881	NO
5'-nucleotidase, cytosolic IIIA	NT5C3A	ENSG00000122643	-0.119444	0.00893187	0.254141	NO
novel protein		ENSG00000255508	-0.125813	0.00896837	0.254796	NO
protein phosphatase 4 regulatory subunit 3A	PPP4R3A	ENSG00000100796	0.0990386	0.00898375	0.25485	NO
coiled-coil domain containing 127	CCDC127	ENSG00000164366	-0.101978	0.00908231	0.257024	NO
zinc finger protein 467	ZNF467	ENSG00000181444	0.120604	0.00908759	0.257024	NO
novel transcript		ENSG00000273328	-0.108646	0.00911571	0.257434	NO
SRY-box transcription factor 9	SOX9	ENSG00000125398	-0.124201	0.00917525	0.257555	NO
vimentin	VIM	ENSG00000026025	-0.106153	0.00918817	0.257555	NO
NDUFA4 mitochondrial complex associated	NDUFA4	ENSG00000189043	-0.104566	0.00916351	0.257555	NO
zinc finger protein 750	ZNF750	ENSG00000141579	0.113655	0.0091587	0.257555	NO
novel transcript, overlapping to TSKU		ENSG00000261578	0.122934	0.00918252	0.257555	NO
MIR4435-2 host gene	MIR4435-2HG	ENSG00000172965	-0.113685	0.00926854	0.259423	NO
NEDD4 binding protein 3	N4BP3	ENSG00000145911	0.122034	0.0092905	0.259653	NO
F-box and leucine rich repeat protein 20	FBXL20	ENSG00000108306	0.106315	0.00934043	0.260663	NO
farnesyl-diphosphate farnesyltransferase 1	FDFT1	ENSG00000079459	-0.110914	0.00938398	0.261477	NO
enoyl-CoA hydratase 1	ECH1	ENSG00000104823	0.108406	0.0093973	0.261477	NO
synaptotagmin 7	SYT7	ENSG00000011347	0.108944	0.00952201	0.264558	NO
BIVM-ERCC5 readthrough	BIVM-ERCC5	ENSG00000270181	-0.122394	0.00954869	0.26491	NO
asparaginase	ASPG	ENSG00000166183	0.0653909	0.00956762	0.264924	NO
ubiquitin specific peptidase 20	USP20	ENSG00000136878	0.120273	0.00957725	0.264924	NO
trinucleotide repeat containing 18	TNRC18	ENSG00000182095	0.105836	0.00962891	0.265964	NO
C3 and PZP like alpha-2-macroglobulin domain containing 8	CPAMD8	ENSG00000160111	0.116622	0.00967734	0.266522	NO
ADAM metallopeptidase domain 8	ADAM8	ENSG00000151651	0.117392	0.00967597	0.266522	NO
G protein subunit gamma 10	GNG10	ENSG00000242616	-0.118999	0.00974305	0.26765	NO
maltase-glucoamylase	MGAM	ENSG00000257335	-0.111543	0.00984958	0.26765	NO
RAS related	RRAS	ENSG00000126458	-0.110429	0.00987237	0.26765	NO
long intergenic non-protein coding RNA 1607	LINC01607	ENSG00000272138	-0.0984621	0.0098532	0.26765	NO
ubiquitin C-terminal hydrolase L3	UCHL3	ENSG00000118939	-0.0954775	0.00977807	0.26765	NO
membrane bound transcription factor peptidase, site 1	MBTPS1	ENSG00000140943	0.0820454	0.00988111	0.26765	NO
transmembrane protein 52	TMEM52	ENSG00000178821	0.0821568	0.00975974	0.26765	NO
acyl-CoA dehydrogenase very long chain	ACADVL	ENSG00000072778	0.104188	0.00988829	0.26765	NO
plexin D1	PLXND1	ENSG00000004399	0.115266	0.00983886	0.26765	NO
inositol monophosphatase 2	IMPA2	ENSG00000141401	0.116671	0.00984987	0.26765	NO
zinc finger protein 763	ZNF763	ENSG00000197054	0.117996	0.00978545	0.26765	NO
mixed lineage kinase domain like pseudokinase	MLKL	ENSG00000168404	0.118254	0.00984466	0.26765	NO
ATPase phospholipid transporting 10A (putative)	ATP10A	ENSG00000206190	-0.119386	0.0100455	0.269347	NO
PET117 cytochrome c oxidase chaperone	PET117	ENSG00000232838	-0.116549	0.0100112	0.269347	NO
novel protein, ARPC1A and ARPC1B readthrough		ENSG00000284292	-0.10402	0.0100508	0.269347	NO
WT1 associated protein	WTAP	ENSG00000146457	-0.0922933	0.0100039	0.269347	NO
orthodenticle homeobox 1	OTX1	ENSG00000115507	0.0963897	0.00997398	0.269347	NO
novel transcript, antisense to ALX3		ENSG00000258634	0.112525	0.0100362	0.269347	NO
zinc finger protein 229	ZNF229	ENSG00000278318	0.116842	0.0100262	0.269347	NO
transmembrane protein 128	TMEM128	ENSG00000132406	-0.102033	0.0100907	0.269652	NO
serpin family B member 3	SERPINB3	ENSG00000057149	0.110172	0.0100834	0.269652	NO
phosphatidylinositol transfer protein membrane associated 2	PITPNM2	ENSG00000090975	0.11876	0.0101546	0.270977	NO
ankyrin repeat domain 36B	ANKRD36B	ENSG00000196912	-0.113173	0.0102432	0.272357	NO
tropomyosin 4	TPM4	ENSG00000167460	-0.10108	0.0102574	0.272357	NO
cytochrome c oxidase subunit 7B	COX7B	ENSG00000131174	-0.096132	0.010264	0.272357	NO
zinc finger protein 81	ZNF81	ENSG00000197779	0.118359	0.0102297	0.272357	NO
MT-ND2 pseudogene 28	MTND2P28	ENSG00000225630	-0.116649	0.0103514	0.272495	NO
small integral membrane protein 30	SMIM30	ENSG00000214194	-0.0971288	0.0103762	0.272495	NO
toll like receptor 4	TLR4	ENSG00000136869	-0.0955548	0.0103949	0.272495	NO
interferon regulatory factor 2 binding protein 2	IRF2BP2	ENSG00000168264	0.0917442	0.010399	0.272495	NO
fer-1 like family member 6	FER1L6	ENSG00000214814	0.0953407	0.010369	0.272495	NO
sterile alpha motif domain containing 1	SAMD1	ENSG00000141858	0.101238	0.0103252	0.272495	NO
KLF transcription factor 4	KLF4	ENSG00000136826	0.1029	0.0102847	0.272495	NO
novel protein, readthrough between CEACAM5-CEACAM6		ENSG00000267881	0.104677	0.010332	0.272495	NO
von Willebrand factor C and EGF domains	VWCE	ENSG00000167992	0.11217	0.0103947	0.272495	NO
FAM111A divergent transcript	FAM111A-DT	ENSG00000245571	-0.116405	0.0104683	0.273173	NO
centrosomal protein 83	CEP83	ENSG00000173588	-0.113302	0.010443	0.273173	NO
CEA cell adhesion molecule 6	CEACAM6	ENSG00000086548	0.100251	0.0104584	0.273173	NO
PTGES3L-AARSD1 readthrough	PTGES3L-AARSD1	ENSG00000108825	-0.111636	0.010544	0.27477	NO
farnesyl diphosphate synthase	FDPS	ENSG00000160752	-0.109238	0.0106477	0.277089	NO
cyclin C	CCNC	ENSG00000112237	-0.101411	0.0106954	0.277948	NO
potassium channel tetramerization domain containing 20	KCTD20	ENSG00000112078	-0.0940386	0.0107162	0.278106	NO
adhesion G protein-coupled receptor L1	ADGRL1	ENSG00000072071	0.109538	0.0107328	0.278154	NO
LBH regulator of WNT signaling pathway	LBH	ENSG00000213626	-0.103339	0.0107597	0.27847	NO
RNA polymerase II, I and III subunit K	POLR2K	ENSG00000147669	-0.0932295	0.0108283	0.279099	NO
methionine sulfoxide reductase B1	MSRB1	ENSG00000198736	0.108306	0.0108035	0.279099	NO
novel transcript		ENSG00000280441	0.114229	0.0108232	0.279099	NO
GRB10 interacting GYF protein 1	GIGYF1	ENSG00000146830	0.114994	0.0108476	0.279214	NO
plexin A4	PLXNA4	ENSG00000221866	0.079867	0.0108925	0.279989	NO
solute carrier family 4 member 7	SLC4A7	ENSG00000033867	0.110159	0.0109183	0.28027	NO
calcium and integrin binding family member 2	CIB2	ENSG00000136425	-0.10825	0.0109634	0.281046	NO
papilin, proteoglycan like sulfated glycoprotein	PAPLN	ENSG00000100767	0.110777	0.0110104	0.28187	NO
chromosome 12 open reading frame 54	C12orf54	ENSG00000177627	-0.109626	0.0110425	0.282087	NO
lipoic acid synthetase	LIAS	ENSG00000121897	0.105875	0.0110488	0.282087	NO
elongin C	ELOC	ENSG00000154582	-0.0927025	0.0111047	0.283064	NO
integrin subunit alpha 7	ITGA7	ENSG00000135424	0.0688311	0.011117	0.283064	NO
zinc finger protein 436	ZNF436	ENSG00000125945	0.0918049	0.0111472	0.283451	NO
harakiri, BCL2 interacting protein	HRK	ENSG00000135116	-0.113198	0.0111646	0.283513	NO
solute carrier family 16 member 7	SLC16A7	ENSG00000118596	0.0992439	0.0112357	0.284552	NO
ribosomal protein S18 pseudogene 9	RPS18P9	ENSG00000220848	0.113447	0.011226	0.284552	NO
transmembrane serine protease 11A	TMPRSS11A	ENSG00000187054	0.0983609	0.0113331	0.286636	NO
ATP binding cassette subfamily C member 6 pseudogene 2	ABCC6P2	ENSG00000290943	-0.0991749	0.0113645	0.287045	NO
RWD domain containing 3	RWDD3	ENSG00000122481	-0.110166	0.0113998	0.287112	NO
ring finger protein 168	RNF168	ENSG00000163961	0.100937	0.0114127	0.287112	NO
N-acetylneuraminate pyruvate lyase	NPL	ENSG00000135838	0.112626	0.0113941	0.287112	NO
		ENSG00000290784	-0.0731843	0.0114894	0.288272	NO
Ras association domain family member 5	RASSF5	ENSG00000266094	0.101665	0.011482	0.288272	NO
ITGB8 antisense RNA 1	ITGB8-AS1	ENSG00000271133	-0.111895	0.0115533	0.288727	NO
trefoil factor 1	TFF1	ENSG00000160182	0.0912704	0.0115384	0.288727	NO
kinesin family member 20A	KIF20A	ENSG00000112984	0.111545	0.0115431	0.288727	NO
cold shock domain containing E1	CSDE1	ENSG00000009307	0.0901266	0.0116732	0.291336	NO
isoamyl acetate hydrolyzing esterase 1 (putative)	IAH1	ENSG00000134330	-0.10681	0.0117155	0.292007	NO
chromosome 2 open reading frame 88	C2orf88	ENSG00000187699	-0.0563436	0.0117691	0.292955	NO
SH2 domain containing 3A	SH2D3A	ENSG00000125731	-0.108302	0.0118034	0.293424	NO
adhesion G protein-coupled receptor L2	ADGRL2	ENSG00000117114	0.108352	0.0118191	0.293428	NO
NGFI-A binding protein 1	NAB1	ENSG00000138386	-0.105471	0.0118669	0.294227	NO
phosphodiesterase 11A	PDE11A	ENSG00000128655	-0.104277	0.0118873	0.294348	NO
lysine demethylase 1B	KDM1B	ENSG00000165097	-0.106692	0.0119094	0.294509	NO
syndecan 3	SDC3	ENSG00000162512	-0.0980957	0.011932	0.29468	NO
opsin 3	OPN3	ENSG00000054277	0.0923415	0.0119791	0.295458	NO
transmembrane channel like 4	TMC4	ENSG00000167608	0.091527	0.0119989	0.295561	NO
tetraspanin 2	TSPAN2	ENSG00000134198	-0.109327	0.0121693	0.297552	NO
neuralized E3 ubiquitin protein ligase 3	NEURL3	ENSG00000163121	-0.107938	0.0121742	0.297552	NO
defensin beta 4A	DEFB4A	ENSG00000171711	-0.0970401	0.0121543	0.297552	NO
defensin beta 4B	DEFB4B	ENSG00000171711	-0.0970401	0.0121543	0.297552	NO
beta-defensin 4A	LOC124906748	ENSG00000171711	-0.0970401	0.0121543	0.297552	NO
novel protein		ENSG00000273088	0.039543	0.0121658	0.297552	NO
HEXIM P-TEFb complex subunit 1	HEXIM1	ENSG00000186834	0.0927432	0.0121263	0.297552	NO
branched chain keto acid dehydrogenase E1 subunit alpha	BCKDHA	ENSG00000248098	0.09779	0.0121661	0.297552	NO
long intergenic non-protein coding RNA 472	LINC00472	ENSG00000233237	-0.108214	0.0121964	0.297708	NO
DNA polymerase delta 2, accessory subunit	POLD2	ENSG00000106628	-0.0892587	0.0122223	0.297955	NO
complement C4A (Chido/Rodgers blood group)	C4A	ENSG00000244731	0.101924	0.0122434	0.298086	NO
complement C4A (Rodgers blood group)-like	LOC110384692	ENSG00000244731	0.101924	0.0122434	0.298086	NO
CEBPZ opposite strand	CEBPZOS	ENSG00000218739	-0.0886609	0.0122864	0.298381	NO
mitogen-activated protein kinase kinase kinase 5	MAP3K5	ENSG00000197442	0.102048	0.0122871	0.298381	NO
leiomodin 1	LMOD1	ENSG00000163431	-0.108529	0.0123155	0.298565	NO
high mobility group box 3	HMGB3	ENSG00000029993	0.0893	0.012332	0.298565	NO
transmembrane protein 229B	TMEM229B	ENSG00000198133	0.0981604	0.0123421	0.298565	NO
long intergenic non-protein coding RNA 3036	LINC03036	ENSG00000229272	0.0468442	0.0123613	0.298647	NO
uridine phosphorylase 1	UPP1	ENSG00000183696	-0.107501	0.0125014	0.300249	NO
N-terminal asparagine amidase	NTAN1	ENSG00000157045	-0.0965906	0.0124842	0.300249	NO
V-set domain containing T cell activation inhibitor 1	VTCN1	ENSG00000134258	-0.0948025	0.0124904	0.300249	NO
dermokine	DMKN	ENSG00000161249	-0.0934146	0.012523	0.300249	NO
3-hydroxyacyl-CoA dehydratase 3	HACD3	ENSG00000074696	0.0810225	0.0125146	0.300249	NO
MAPK interacting serine/threonine kinase 2	MKNK2	ENSG00000099875	0.0854712	0.0124464	0.300249	NO
multiple EGF like domains 10	MEGF10	ENSG00000145794	-0.0921086	0.0125572	0.300689	NO
transmembrane protein 35B	TMEM35B	ENSG00000243749	-0.107609	0.0126009	0.300972	NO
inositol polyphosphate-5-phosphatase B	INPP5B	ENSG00000204084	0.0952426	0.0125899	0.300972	NO
short coiled-coil protein	SCOC	ENSG00000153130	-0.099899	0.0126304	0.301297	NO
programmed cell death 7	PDCD7	ENSG00000090470	0.106431	0.0126779	0.302047	NO
adenylate kinase 1	AK1	ENSG00000106992	-0.0862511	0.0127099	0.302322	NO
TATA-box binding protein associated factor 1	TAF1	ENSG00000147133	0.102331	0.0127214	0.302322	NO
FCH and double SH3 domains 2	FCHSD2	ENSG00000137478	0.0998445	0.0127407	0.302399	NO
regulator of G protein signaling 4	RGS4	ENSG00000117152	-0.0991001	0.0128193	0.302805	NO
novel SEC14-like 2 (S. cerevisiae) (SEC14L2) and mitochondrial protein 18 kDa (MTP18) protein		ENSG00000249590	-0.0877409	0.012885	0.302805	NO
uncharacterized LOC102723313	LOC102723313	ENSG00000248896	0.0427646	0.0128151	0.302805	NO
phosphodiesterase 3B	PDE3B	ENSG00000152270	0.0777448	0.0127903	0.302805	NO
ceramide synthase 1	CERS1	ENSG00000223802	0.0863784	0.0128295	0.302805	NO
G protein subunit alpha L	GNAL	ENSG00000141404	0.08713	0.0128957	0.302805	NO
adaptor related protein complex 5 subunit beta 1	AP5B1	ENSG00000254470	0.0910534	0.0128922	0.302805	NO
zinc finger protein 564	ZNF564	ENSG00000249709	0.0951308	0.012902	0.302805	NO
phosphofructokinase, muscle	PFKM	ENSG00000152556	0.101835	0.0128381	0.302805	NO
Yip1 domain family member 1	YIPF1	ENSG00000058799	0.0849778	0.0129737	0.303009	NO
tubulin epsilon and delta complex 2	TEDC2	ENSG00000162062	0.0947272	0.0129506	0.303009	NO
cyclin dependent kinase 1	CDK1	ENSG00000170312	0.0978274	0.0129635	0.303009	NO
cell migration inducing hyaluronidase 1	CEMIP	ENSG00000103888	0.102227	0.0129909	0.303009	NO
RAB11 family interacting protein 5	RAB11FIP5	ENSG00000135631	0.105975	0.0129895	0.303009	NO
solute carrier family 47 member 2	SLC47A2	ENSG00000180638	-0.105739	0.0130826	0.304396	NO
KIAA0040	KIAA0040	ENSG00000235750	-0.102888	0.0130742	0.304396	NO
high mobility group nucleosomal binding domain 4	HMGN4	ENSG00000182952	-0.0988669	0.0131663	0.305574	NO
tubulin alpha 1b	TUBA1B	ENSG00000123416	-0.0897389	0.0131817	0.305574	NO
MAF bZIP transcription factor	MAF	ENSG00000178573	0.10545	0.0131725	0.305574	NO
nuclear receptor subfamily 1 group D member 2	NR1D2	ENSG00000174738	-0.0914558	0.0132412	0.3062	NO
glutamate-ammonia ligase	GLUL	ENSG00000135821	0.0878395	0.0132252	0.3062	NO
ring finger protein 34	RNF34	ENSG00000170633	0.0932534	0.013264	0.306353	NO
retinol saturase	RETSAT	ENSG00000042445	0.0893842	0.0132936	0.306663	NO
calpain 5	CAPN5	ENSG00000149260	0.0945841	0.0133728	0.308112	NO
unk zinc finger	UNK	ENSG00000132478	-0.093697	0.0134457	0.309037	NO
acyl-CoA thioesterase 9	ACOT9	ENSG00000123130	-0.0907686	0.0134386	0.309037	NO
mitochondrial calcium uptake 1	MICU1	ENSG00000107745	0.084791	0.0134764	0.309367	NO
WT1 interacting protein	WTIP	ENSG00000142279	-0.103751	0.0135235	0.309422	NO
mitogen-activated protein kinase 13	MAPK13	ENSG00000156711	-0.0951405	0.0135279	0.309422	NO
STEAP3 metalloreductase	STEAP3	ENSG00000115107	-0.0930626	0.013525	0.309422	NO
chromosome 2 open reading frame 73	C2orf73	ENSG00000177994	-0.103371	0.0137525	0.313421	NO
snail family transcriptional repressor 2	SNAI2	ENSG00000019549	-0.103208	0.0137395	0.313421	NO
MAP3K14 antisense RNA 1	MAP3K14-AS1	ENSG00000267278	-0.102817	0.0137454	0.313421	NO
MIRLET7I host gene	MIRLET7IHG	ENSG00000257354	-0.0864954	0.0137717	0.313481	NO
cilia and flagella associated protein 54	CFAP54	ENSG00000188596	-0.103223	0.0138138	0.31406	NO
novel protein		ENSG00000267561	0.0453318	0.0138375	0.314221	NO
CD44 molecule (IN blood group)	CD44	ENSG00000026508	-0.098847	0.0138735	0.314377	NO
E2F transcription factor 8	E2F8	ENSG00000129173	0.101252	0.0138777	0.314377	NO
AQP4 antisense RNA 1	AQP4-AS1	ENSG00000260372	-0.10096	0.0140309	0.317468	NO
family with sequence similarity 219 member A	FAM219A	ENSG00000164970	-0.100211	0.0140623	0.317797	NO
S100 calcium binding protein A10	S100A10	ENSG00000197747	-0.0942268	0.014117	0.31859	NO
signal induced proliferation associated 1 like 1	SIPA1L1	ENSG00000197555	0.0914269	0.0141477	0.31859	NO
urothelial cancer associated 1	UCA1	ENSG00000214049	0.0969925	0.0141648	0.31859	NO
collagen alpha-1(I) chain-like	LOC124900418	ENSG00000214049	0.0969925	0.0141648	0.31859	NO
regulator of solute carriers 1	RSC1A1	ENSG00000215695	0.0996883	0.0141539	0.31859	NO
post-GPI attachment to proteins GalNAc transferase 4	PGAP4	ENSG00000165152	0.0819835	0.0142618	0.319823	NO
transmembrane protein 176A	TMEM176A	ENSG00000002933	0.0982674	0.0142453	0.319823	NO
FYN proto-oncogene, Src family tyrosine kinase	FYN	ENSG00000010810	0.0991361	0.0142704	0.319823	NO
leucine rich repeat containing 47	LRRC47	ENSG00000130764	0.0896668	0.0143414	0.321033	NO
ribosomal RNA processing 15 homolog	RRP15	ENSG00000067533	-0.100615	0.0143609	0.321088	NO
FOS like 1, AP-1 transcription factor subunit	FOSL1	ENSG00000175592	-0.100462	0.0144328	0.322315	NO
catenin beta 1	CTNNB1	ENSG00000168036	-0.0802932	0.0145429	0.324392	NO
small VCP interacting protein	SVIP	ENSG00000198168	-0.0952804	0.0145881	0.324571	NO
V-set and transmembrane domain containing 5	VSTM5	ENSG00000214376	-0.0911851	0.0145897	0.324571	NO
cadherin related 23	CDH23	ENSG00000107736	-0.0900879	0.0146025	0.324571	NO
SRA stem-loop interacting RNA binding protein	SLIRP	ENSG00000119705	-0.0939122	0.0146239	0.324665	NO
biogenesis of ribosomes BRX1	BRIX1	ENSG00000113460	-0.0967652	0.0146853	0.325331	NO
intermediate filament family orphan 2	IFFO2	ENSG00000169991	-0.0883991	0.0146883	0.325331	NO
cytochrome P450 family 51 subfamily A member 1	CYP51A1	ENSG00000001630	-0.0961879	0.0147402	0.325336	NO
protein phosphatase 2 regulatory subunit B''gamma	PPP2R3C	ENSG00000092020	-0.0960788	0.0147329	0.325336	NO
protein arginine methyltransferase 6	PRMT6	ENSG00000198890	-0.0870957	0.0147279	0.325336	NO
UBE2F pseudogene 1	UBE2FP1	ENSG00000224080	-0.0703912	0.0148036	0.325973	NO
mannosidase alpha class 1A member 2	MAN1A2	ENSG00000198162	0.099078	0.0148024	0.325973	NO
zinc finger protein 629	ZNF629	ENSG00000102870	0.0820906	0.0148238	0.326015	NO
kelch like family member 21	KLHL21	ENSG00000162413	0.0845927	0.01484	0.326015	NO
ankyrin repeat domain 1	ANKRD1	ENSG00000148677	-0.0953724	0.0149289	0.327587	NO
signal peptide, CUB domain and EGF like domain containing 1	SCUBE1	ENSG00000159307	-0.0297737	0.0149949	0.328653	NO
POU class 2 homeobox 2	POU2F2	ENSG00000028277	-0.0896204	0.0150745	0.329633	NO
amyloid beta precursor like protein 1	APLP1	ENSG00000105290	0.0988756	0.0150721	0.329633	NO
ankyrin repeat and death domain containing 1B	ANKDD1B	ENSG00000189045	-0.0991209	0.0151286	0.329971	NO
G protein signaling modulator 1	GPSM1	ENSG00000160360	-0.0981685	0.0152631	0.329971	NO
apolipoprotein B mRNA editing enzyme catalytic polypeptide like 4	APOBEC4	ENSG00000173627	-0.0980674	0.015254	0.329971	NO
cerebellar degeneration related protein 2	CDR2	ENSG00000140743	-0.0941671	0.0152408	0.329971	NO
PDZ and LIM domain 7	PDLIM7	ENSG00000196923	-0.0918215	0.0152193	0.329971	NO
four and a half LIM domains 2	FHL2	ENSG00000115641	-0.0893218	0.0152646	0.329971	NO
novel transcript		ENSG00000268193	-0.0399252	0.0152081	0.329971	NO
DNA topoisomerase III alpha	TOP3A	ENSG00000177302	0.0904864	0.015206	0.329971	NO
BCL6 corepressor	BCOR	ENSG00000183337	0.0952609	0.0151884	0.329971	NO
diphosphoinositol pentakisphosphate kinase 1	PPIP5K1	ENSG00000168781	0.0989859	0.0151213	0.329971	NO
taxilin alpha	TXLNA	ENSG00000084652	0.0755952	0.0153021	0.330027	NO
NBR1 autophagy cargo receptor	NBR1	ENSG00000188554	0.0776733	0.0152914	0.330027	NO
tissue factor pathway inhibitor 2	TFPI2	ENSG00000105825	-0.0959468	0.0153539	0.330388	NO
polypeptide N-acetylgalactosaminyltransferase 16	GALNT16	ENSG00000100626	0.084969	0.0153502	0.330388	NO
DnaJ heat shock protein family (Hsp40) member B14	DNAJB14	ENSG00000164031	0.0946766	0.0153876	0.330737	NO
ubiquitin specific peptidase 45	USP45	ENSG00000123552	-0.0982891	0.0154249	0.330787	NO
actin filament associated protein 1 like 2	AFAP1L2	ENSG00000169129	-0.0980741	0.0154231	0.330787	NO
DNA polymerase epsilon, catalytic subunit	POLE	ENSG00000177084	0.0962821	0.0154901	0.331807	NO
ADAM metallopeptidase domain 22	ADAM22	ENSG00000008277	0.0705184	0.0155499	0.332711	NO
NRDE-2, necessary for RNA interference, domain containing	NRDE2	ENSG00000119720	-0.0977135	0.0156303	0.332934	NO
LEO1 homolog, Paf1/RNA polymerase II complex component	LEO1	ENSG00000166477	0.0809384	0.0156308	0.332934	NO
coiled-coil domain containing 77	CCDC77	ENSG00000120647	0.097203	0.0156241	0.332934	NO
tensin 1	TNS1	ENSG00000079308	0.0973319	0.015619	0.332934	NO
CACN subunit beta associated regulatory protein	CBARP	ENSG00000099625	-0.0842072	0.015836	0.336546	NO
extracellular matrix protein 1	ECM1	ENSG00000143369	0.0971952	0.0158273	0.336546	NO
family with sequence similarity 83 member E	FAM83E	ENSG00000105523	0.0937602	0.0158641	0.336765	NO
long intergenic non-protein coding RNA 654	LINC00654	ENSG00000205181	0.0923721	0.0160579	0.340496	NO
growth factor receptor bound protein 10	GRB10	ENSG00000106070	-0.0931248	0.0161049	0.340793	NO
cell division cycle 6	CDC6	ENSG00000094804	0.0828126	0.016108	0.340793	NO
ras homolog family member V	RHOV	ENSG00000104140	0.0869486	0.0161365	0.341014	NO
APAF1 interacting protein	APIP	ENSG00000149089	-0.0865311	0.0162294	0.342595	NO
STAG1 cohesin complex component	STAG1	ENSG00000118007	0.0943322	0.0162834	0.34335	NO
adhesion G protein-coupled receptor G1	ADGRG1	ENSG00000205336	-0.0774222	0.0163667	0.344338	NO
prolyl 3-hydroxylase 3	P3H3	ENSG00000110811	0.0954328	0.0163581	0.344338	NO
mucin 13, cell surface associated	MUC13	ENSG00000173702	0.0820983	0.0164061	0.344784	NO
kelch domain containing 1	KLHDC1	ENSG00000197776	0.090861	0.0164407	0.345127	NO
glutamine amidotransferase class 1 domain containing 1	GATD1	ENSG00000177225	-0.0949673	0.0165128	0.345602	NO
TNF receptor associated factor 3	TRAF3	ENSG00000131323	-0.0945243	0.0165182	0.345602	NO
RCC1 domain containing 1	RCCD1	ENSG00000166965	0.0931709	0.0164901	0.345602	NO
POC1 centriolar protein B	POC1B	ENSG00000139323	0.0898185	0.0165537	0.345961	NO
lipoyltransferase 1	LIPT1	ENSG00000144182	-0.0951775	0.0166059	0.346668	NO
transforming growth factor beta 1 induced transcript 1	TGFB1I1	ENSG00000140682	-0.0949414	0.0166753	0.34725	NO
paxillin	PXN	ENSG00000089159	-0.0772088	0.0166889	0.34725	NO
DEAD-box helicase 5	DDX5	ENSG00000108654	-0.0761351	0.0166886	0.34725	NO
solute carrier family 39 member 7	SLC39A7	ENSG00000112473	0.0802255	0.0167362	0.347574	NO
DPY19L2 pseudogene 2	DPY19L2P2	ENSG00000291139	0.0839921	0.0167413	0.347574	NO
cytochrome P450 family 24 subfamily A member 1	CYP24A1	ENSG00000019186	-0.094027	0.0168168	0.348091	NO
nestin	NES	ENSG00000132688	-0.0919167	0.0169481	0.348091	NO
nipsnap homolog 3A	NIPSNAP3A	ENSG00000136783	-0.0853783	0.0169353	0.348091	NO
SLIT and NTRK like family member 5	SLITRK5	ENSG00000165300	-0.081519	0.0169286	0.348091	NO
HEAT repeat containing 9	HEATR9	ENSG00000270379	-0.0740227	0.016863	0.348091	NO
cholinergic receptor nicotinic alpha 3 subunit	CHRNA3	ENSG00000080644	-0.0738976	0.0169208	0.348091	NO
solute carrier family 39 member 9	SLC39A9	ENSG00000029364	0.0761508	0.0169184	0.348091	NO
gastric inhibitory polypeptide receptor	GIPR	ENSG00000010310	0.082703	0.0168229	0.348091	NO
FKBP prolyl isomerase 4	FKBP4	ENSG00000004478	0.0850283	0.0169504	0.348091	NO
eva-1 homolog C	EVA1C	ENSG00000166979	0.0937575	0.0168323	0.348091	NO
adenosine deaminase	ADA	ENSG00000196839	0.0908644	0.0170195	0.34886	NO
cyclin dependent kinase inhibitor 1C	CDKN1C	ENSG00000129757	0.0936836	0.0170248	0.34886	NO
interferon regulatory factor 1	IRF1	ENSG00000125347	-0.0937749	0.0170689	0.349385	NO
DEP domain containing 1	DEPDC1	ENSG00000024526	0.0796409	0.0171321	0.350299	NO
palmdelphin	PALMD	ENSG00000099260	0.0833071	0.017156	0.350408	NO
zinc finger and BTB domain containing 16	ZBTB16	ENSG00000109906	0.0935459	0.0171746	0.35041	NO
BUB1 mitotic checkpoint serine/threonine kinase	BUB1	ENSG00000169679	0.0808205	0.0171967	0.350483	NO
structural maintenance of chromosomes 5	SMC5	ENSG00000198887	-0.0934555	0.0172784	0.351551	NO
leucine zipper and EF-hand containing transmembrane protein 1	LETM1	ENSG00000168924	0.0819931	0.0172863	0.351551	NO
mitogen-activated protein kinase kinase kinase kinase 4	MAP4K4	ENSG00000071054	-0.0803949	0.0174189	0.352828	NO
RecQ like helicase 4	RECQL4	ENSG00000160957	0.0813564	0.0174168	0.352828	NO
nuclear factor of activated T cells 3	NFATC3	ENSG00000072736	0.0859005	0.0174238	0.352828	NO
zinc finger CCCH-type containing 6	ZC3H6	ENSG00000188177	0.0933113	0.017378	0.352828	NO
junctional sarcoplasmic reticulum protein 1	JSRP1	ENSG00000167476	-0.0889065	0.0174667	0.353066	NO
mitochondrial ribosomal protein L50	MRPL50	ENSG00000136897	-0.0798019	0.017473	0.353066	NO
BCAR3 antisense RNA 1	BCAR3-AS1	ENSG00000224093	-0.0552091	0.0175477	0.354197	NO
tripartite motif containing 47	TRIM47	ENSG00000132481	-0.0914011	0.0176449	0.354931	NO
lncRNA enhancing IL-6/STAT3 signaling activation 1	LEISA1	ENSG00000270607	-0.054846	0.0176592	0.354931	NO
tripartite motif containing 29	TRIM29	ENSG00000137699	0.0816368	0.0176419	0.354931	NO
cyclin O	CCNO	ENSG00000152669	0.0926312	0.0176563	0.354931	NO
TNF alpha induced protein 3	TNFAIP3	ENSG00000118503	-0.0907881	0.017725	0.35539	NO
TNF receptor superfamily member 6b	TNFRSF6B	ENSG00000243509	-0.0884357	0.0177183	0.35539	NO
caseinolytic mitochondrial matrix peptidase chaperone subunit X	CLPX	ENSG00000166855	0.0819659	0.0177385	0.35539	NO
laminin subunit alpha 3	LAMA3	ENSG00000053747	-0.0920301	0.0178747	0.356358	NO
Myb/SANT DNA binding domain containing 3	MSANTD3	ENSG00000066697	-0.0907854	0.0178916	0.356358	NO
collagen type XVII alpha 1 chain	COL17A1	ENSG00000065618	-0.0901438	0.0178999	0.356358	NO
abhydrolase domain containing 5, lysophosphatidic acid acyltransferase	ABHD5	ENSG00000011198	0.0752055	0.0178423	0.356358	NO
forkhead box N3	FOXN3	ENSG00000053254	0.0862283	0.0178898	0.356358	NO
SET binding factor 2	SBF2	ENSG00000133812	0.0874818	0.0178445	0.356358	NO
polypeptide N-acetylgalactosaminyltransferase 15	GALNT15	ENSG00000131386	0.0622377	0.0179289	0.356559	NO
denticleless E3 ubiquitin protein ligase homolog	DTL	ENSG00000143476	0.0693101	0.0179838	0.357274	NO
RNA binding motif protein 6	RBM6	ENSG00000004534	-0.0916459	0.0181131	0.359087	NO
capping actin protein of muscle Z-line subunit alpha 2	CAPZA2	ENSG00000198898	-0.0869636	0.0181033	0.359087	NO
protein phosphatase 1 regulatory inhibitor subunit 14C	PPP1R14C	ENSG00000198729	-0.0819914	0.0181582	0.359605	NO
ETS transcription factor ERG	ERG	ENSG00000157554	-0.0913599	0.0182021	0.360097	NO
monocyte to macrophage differentiation associated	MMD	ENSG00000108960	-0.0911443	0.0182292	0.360255	NO
hes family bHLH transcription factor 1	HES1	ENSG00000114315	0.0766534	0.0182562	0.360412	NO
guanylate binding protein 7	GBP7	ENSG00000213512	0.0717729	0.018281	0.360522	NO
long intergenic non-protein coding RNA 621	LINC00621	ENSG00000262619	0.0808311	0.0182999	0.360522	NO
ubiquitin conjugating enzyme E2 L6	UBE2L6	ENSG00000156587	0.0814466	0.0183917	0.361854	NO
phosphatidylinositol transfer protein membrane associated 1	PITPNM1	ENSG00000110697	0.0860606	0.0184058	0.361854	NO
ITPRIP like 1	ITPRIPL1	ENSG00000198885	0.0826727	0.0185036	0.363398	NO
fibronectin type III domain containing 4	FNDC4	ENSG00000115226	-0.0896632	0.0186014	0.363806	NO
mab-21 like 4	MAB21L4	ENSG00000172478	-0.0884738	0.0185882	0.363806	NO
early growth response 2	EGR2	ENSG00000122877	-0.0845212	0.0185547	0.363806	NO
histidyl-tRNA synthetase 2, mitochondrial	HARS2	ENSG00000112855	0.0807932	0.0185883	0.363806	NO
myosin IF	MYO1F	ENSG00000142347	-0.0703019	0.0188052	0.367126	NO
mucolipin TRP cation channel 1	MCOLN1	ENSG00000090674	0.0857996	0.0188295	0.367126	NO
metastasis associated 1	MTA1	ENSG00000182979	0.0894765	0.0188127	0.367126	NO
ELAV like RNA binding protein 2	ELAVL2	ENSG00000107105	0.0793493	0.0188928	0.367418	NO
gephyrin	GPHN	ENSG00000171723	0.0872737	0.0188644	0.367418	NO
platelet activating factor acetylhydrolase 2	PAFAH2	ENSG00000158006	0.0883546	0.0189028	0.367418	NO
mitochondrial pyruvate carrier 2	MPC2	ENSG00000143158	-0.0768398	0.0190237	0.368408	NO
pyruvate dehydrogenase phosphatase regulatory subunit 2, pseudogene	PDPR2P	ENSG00000214331	0.0598254	0.0190707	0.368408	NO
lysophosphatidylcholine acyltransferase 3	LPCAT3	ENSG00000111684	0.0760213	0.0190474	0.368408	NO
mitogen-activated protein kinase kinase kinase 12	MAP3K12	ENSG00000139625	0.078718	0.0190429	0.368408	NO
ciliary rootlet coiled-coil, rootletin family member 2	CROCC2	ENSG00000226321	0.0829086	0.0190648	0.368408	NO
adenosine monophosphate deaminase 2	AMPD2	ENSG00000116337	0.0881967	0.0190252	0.368408	NO
ERBB receptor feedback inhibitor 1	ERRFI1	ENSG00000116285	-0.0890876	0.0191505	0.368442	NO
WD repeat domain 5	WDR5	ENSG00000196363	-0.0864255	0.0191324	0.368442	NO
azurocidin 1	AZU1	ENSG00000172232	0.0667846	0.0191172	0.368442	NO
polo like kinase 4	PLK4	ENSG00000142731	0.0840056	0.0191375	0.368442	NO
activating transcription factor 7 interacting protein 2	ATF7IP2	ENSG00000166669	-0.0893278	0.0191794	0.368624	NO
ras homolog family member B	RHOB	ENSG00000143878	-0.0775591	0.019231	0.369239	NO
DNA polymerase beta	POLB	ENSG00000070501	-0.0839857	0.0193421	0.370995	NO
ER membrane protein complex subunit 2	EMC2	ENSG00000104412	-0.0804784	0.0193866	0.371287	NO
LIMD1 antisense RNA 1	LIMD1-AS1	ENSG00000230530	-0.0712511	0.0193966	0.371287	NO
RNA binding motif single stranded interacting protein 3	RBMS3	ENSG00000144642	-0.0874394	0.0194753	0.371664	NO
sorbin and SH3 domain containing 2	SORBS2	ENSG00000154556	0.0816513	0.0194456	0.371664	NO
anillin, actin binding protein	ANLN	ENSG00000011426	0.0852587	0.0194663	0.371664	NO
MAGUK p55 scaffold protein 2	MPP2	ENSG00000108852	-0.0845226	0.019539	0.372283	NO
phosphofurin acidic cluster sorting protein 1	PACS1	ENSG00000175115	0.0798608	0.0195472	0.372283	NO
NIPA like domain containing 1	NIPAL1	ENSG00000163293	-0.088298	0.0197253	0.372464	NO
kynurenine 3-monooxygenase	KMO	ENSG00000117009	-0.0861972	0.0197341	0.372464	NO
leucine rich repeat neuronal 1	LRRN1	ENSG00000175928	-0.0813246	0.0195966	0.372464	NO
mediator complex subunit 12L	MED12L	ENSG00000144893	0.0688322	0.0195972	0.372464	NO
H2B clustered histone 26	H2BC26	ENSG00000196890	0.0727132	0.0196431	0.372464	NO
mitotic spindle positioning	MISP	ENSG00000099812	0.0783032	0.0196983	0.372464	NO
nescient helix-loop-helix 2	NHLH2	ENSG00000177551	0.0816013	0.0196462	0.372464	NO
XPA binding protein 2	XAB2	ENSG00000076924	0.0817421	0.0196605	0.372464	NO
myocyte enhancer factor 2D	MEF2D	ENSG00000116604	0.0861465	0.0197055	0.372464	NO
2'-5'-oligoadenylate synthetase 1	OAS1	ENSG00000089127	0.0880137	0.019778	0.37292	NO
LysM domain containing 4	LYSMD4	ENSG00000183060	-0.0869805	0.019952	0.374396	NO
advillin	AVIL	ENSG00000135407	-0.0740615	0.019914	0.374396	NO
glucosidase II alpha subunit	GANAB	ENSG00000089597	0.0755899	0.019911	0.374396	NO
granulin precursor	GRN	ENSG00000030582	0.079342	0.0199755	0.374396	NO
forkhead box M1	FOXM1	ENSG00000111206	0.079848	0.019995	0.374396	NO
BICD family like cargo adaptor 1	BICDL1	ENSG00000135127	0.0839802	0.0199321	0.374396	NO
H3 histone pseudogene 6	H3P6	ENSG00000235655	0.0878349	0.019964	0.374396	NO
GASK1B antisense RNA 1	GASK1B-AS1	ENSG00000248429	0.0860953	0.0200607	0.375254	NO
family with sequence similarity 151 member B	FAM151B	ENSG00000152380	-0.0844608	0.0202598	0.37676	NO
LYR motif containing 1	LYRM1	ENSG00000102897	-0.0834978	0.0201682	0.37676	NO
COPI coat complex subunit gamma 1	COPG1	ENSG00000181789	0.0761862	0.0202516	0.37676	NO
fucosyltransferase 3 (Lewis blood group)	FUT3	ENSG00000171124	0.0773624	0.0202608	0.37676	NO
keratin 14	KRT14	ENSG00000186847	0.0863132	0.0202071	0.37676	NO
RAB3A, member RAS oncogene family	RAB3A	ENSG00000105649	0.0869042	0.0202433	0.37676	NO
methyltransferase 5, N6-adenosine	METTL5	ENSG00000138382	-0.0831026	0.0203177	0.377074	NO
novel transcript		ENSG00000255345	-0.065611	0.0203039	0.377074	NO
HIVEP zinc finger 1	HIVEP1	ENSG00000095951	-0.0871656	0.0203445	0.377202	NO
novel transcript, antisense to CARD14		ENSG00000262580	0.061719	0.020385	0.377582	NO
COP9 signalosome subunit 8	COPS8	ENSG00000198612	-0.0766741	0.0204297	0.37804	NO
long intergenic non-protein coding RNA 1599	LINC01599	ENSG00000214900	-0.0838236	0.0204793	0.378586	NO
long intergenic non-protein coding RNA 1588	LINC01588	ENSG00000214900	-0.0838236	0.0204793	0.378586	NO
TGFB2 antisense RNA 1 (head to head)	TGFB2-AS1	ENSG00000232480	-0.0838616	0.0205938	0.380331	NO
HNRNPUL2-BSCL2 readthrough (NMD candidate)	HNRNPUL2-BSCL2	ENSG00000234857	0.0796745	0.0206154	0.380358	NO
zinc finger protein 678	ZNF678	ENSG00000181450	-0.0856461	0.0206775	0.380897	NO
dermatan sulfate epimerase	DSE	ENSG00000111817	-0.0853317	0.0206849	0.380897	NO
protein phosphatase, Mg2+/Mn2+ dependent 1L	PPM1L	ENSG00000163590	0.0824825	0.0207367	0.381478	NO
solute carrier family 26 member 9	SLC26A9	ENSG00000174502	0.0761413	0.0207615	0.381563	NO
long intergenic non-protein coding RNA 3040	LINC03040	ENSG00000181577	-0.0827613	0.0208377	0.382518	NO
adaptor related protein complex 1 subunit gamma 2	AP1G2	ENSG00000213983	-0.08222	0.0208539	0.382518	NO
SPG11 vesicle trafficking associated, spatacsin	SPG11	ENSG00000104133	0.0836219	0.0208916	0.382837	NO
BAG cochaperone 1	BAG1	ENSG00000107262	0.0816204	0.0209288	0.383147	NO
serine/threonine/tyrosine interacting protein	STYX	ENSG00000198252	-0.0854161	0.0211824	0.387414	NO
novel protein		ENSG00000284512	-0.0528438	0.0212667	0.387456	NO
VAC14 component of PIKFYVE complex	VAC14	ENSG00000103043	0.0822525	0.0212361	0.387456	NO
potassium inwardly rectifying channel subfamily J member 12	KCNJ12	ENSG00000184185	0.0827823	0.0212271	0.387456	NO
syntabulin	SYBU	ENSG00000147642	0.0839415	0.0212501	0.387456	NO
COMM domain containing 6	COMMD6	ENSG00000188243	-0.0854514	0.0213081	0.387654	NO
interleukin 6 receptor	IL6R	ENSG00000160712	0.0852904	0.0213186	0.387654	NO
Fas apoptotic inhibitory molecule	FAIM	ENSG00000158234	-0.0843246	0.0213985	0.387704	NO
acylphosphatase 1	ACYP1	ENSG00000119640	-0.0834007	0.0214445	0.387704	NO
SLC25A5 antisense RNA 1	SLC25A5-AS1	ENSG00000224281	0.0774441	0.021392	0.387704	NO
single stranded DNA binding protein 3	SSBP3	ENSG00000157216	0.0790772	0.0213766	0.387704	NO
suprabasin	SBSN	ENSG00000189001	0.0800486	0.021418	0.387704	NO
hydroxysteroid dehydrogenase like 1	HSDL1	ENSG00000103160	0.0826704	0.0214378	0.387704	NO
short transmembrane mitochondrial protein 1	STMP1	ENSG00000243317	-0.0787262	0.021627	0.39063	NO
transmembrane protein 35A	TMEM35A	ENSG00000126950	0.0507617	0.0217105	0.391764	NO
WASP family member 1	WASF1	ENSG00000112290	0.0809136	0.0217708	0.392103	NO
rhomboid domain containing 1	RHBDD1	ENSG00000144468	0.0821654	0.0217638	0.392103	NO
endoplasmic reticulum protein 27	ERP27	ENSG00000139055	-0.0841761	0.0218165	0.392552	NO
myeloma overexpressed	MYEOV	ENSG00000172927	-0.0841873	0.0219838	0.395186	NO
plakophilin 2	PKP2	ENSG00000057294	-0.0746048	0.022055	0.396089	NO
ribosomal protein S27 like	RPS27L	ENSG00000185088	-0.0768406	0.0221711	0.397419	NO
collectin subfamily member 10	COLEC10	ENSG00000184374	0.0814882	0.0221505	0.397419	NO
sorbin and SH3 domain containing 1	SORBS1	ENSG00000095637	0.0805819	0.0222413	0.398299	NO
zinc finger protein 528	ZNF528	ENSG00000167555	-0.0828252	0.0223288	0.398612	NO
proline rich nuclear receptor coactivator 2	PNRC2	ENSG00000189266	-0.0812343	0.0223432	0.398612	NO
transmembrane protein 71	TMEM71	ENSG00000165071	0.080175	0.0223237	0.398612	NO
bromodomain containing 8	BRD8	ENSG00000112983	0.0835812	0.0222944	0.398612	NO
C-X-C motif chemokine ligand 5	CXCL5	ENSG00000163735	-0.0640234	0.0224033	0.399307	NO
mitogen-activated protein kinase 8 interacting protein 3	MAPK8IP3	ENSG00000138834	-0.0835426	0.0224722	0.399538	NO
aldo-keto reductase family 1 member B15	AKR1B15	ENSG00000227471	-0.0817669	0.0224385	0.399538	NO
CCR4-NOT transcription complex subunit 8	CNOT8	ENSG00000155508	0.076649	0.0224797	0.399538	NO
Rho guanine nucleotide exchange factor 10	ARHGEF10	ENSG00000104728	-0.0810197	0.0225208	0.399601	NO
myosin light chain 12A	MYL12A	ENSG00000101608	-0.0745305	0.0225289	0.399601	NO
torsin family 1 member B	TOR1B	ENSG00000136816	0.0761611	0.0225678	0.399601	NO
F-box and WD repeat domain containing 10B	FBXW10B	ENSG00000241322	0.0822292	0.0225525	0.399601	NO
BCL2 family apoptosis regulator BOK	BOK	ENSG00000176720	-0.0827829	0.0227863	0.401998	NO
UDP-glucose 6-dehydrogenase	UGDH	ENSG00000109814	-0.0777915	0.0227636	0.401998	NO
TGFB induced factor homeobox 1	TGIF1	ENSG00000177426	0.0789995	0.0227457	0.401998	NO
contactin associated protein family member 3B	CNTNAP3B	ENSG00000154529	0.0793628	0.0227883	0.401998	NO
fascin actin-bundling protein 1	FSCN1	ENSG00000075618	-0.0828764	0.0228861	0.402221	NO
TNFAIP3 interacting protein 1	TNIP1	ENSG00000145901	-0.0817288	0.0228542	0.402221	NO
NADP dependent oxidoreductase domain containing 1	NOXRED1	ENSG00000165555	0.0612709	0.0228526	0.402221	NO
ubiquitin C-terminal hydrolase L1	UCHL1	ENSG00000154277	0.0771742	0.0228743	0.402221	NO
plastin 3	PLS3	ENSG00000102024	-0.0802044	0.0230102	0.40377	NO
novel protein, readthrough PFDN5-C12orf10		ENSG00000288663	-0.0725354	0.0230598	0.40377	NO
POU class 6 homeobox 1	POU6F1	ENSG00000184271	0.0705363	0.0230243	0.40377	NO
dual specificity phosphatase 1	DUSP1	ENSG00000120129	0.0776829	0.0230488	0.40377	NO
DEAD-box helicase 54	DDX54	ENSG00000123064	0.0802917	0.0230833	0.403809	NO
COP9 signalosome subunit 6	COPS6	ENSG00000168090	-0.0812874	0.0231502	0.404151	NO
prefoldin subunit 4	PFDN4	ENSG00000101132	-0.0809565	0.0231617	0.404151	NO
novel transcript		ENSG00000205959	0.0592059	0.0231885	0.404151	NO
long intergenic non-protein coding RNA 2593	LINC02593	ENSG00000223764	0.0698682	0.023178	0.404151	NO
AGBL carboxypeptidase 3	AGBL3	ENSG00000146856	-0.0710212	0.0232232	0.40433	NO
ATP binding cassette subfamily A member 7	ABCA7	ENSG00000064687	0.0761324	0.0232415	0.40433	NO
calpain 2	CAPN2	ENSG00000162909	-0.0677335	0.0233465	0.405782	NO
trafficking protein particle complex subunit 2L	TRAPPC2L	ENSG00000167515	-0.0807322	0.0234825	0.406416	NO
sterol regulatory element binding transcription factor 1	SREBF1	ENSG00000072310	-0.080503	0.0234504	0.406416	NO
DLG associated protein 5	DLGAP5	ENSG00000126787	0.0727667	0.0234734	0.406416	NO
tyrosyl-tRNA synthetase 1	YARS1	ENSG00000134684	0.0753983	0.0235024	0.406416	NO
ubiquitin specific peptidase 21	USP21	ENSG00000143258	0.0811434	0.023512	0.406416	NO
RNA polymerase II associated protein 1	RPAP1	ENSG00000103932	0.0812585	0.0234982	0.406416	NO
sodium channel epithelial 1 subunit beta	SCNN1B	ENSG00000168447	0.0814125	0.0236879	0.409083	NO
suppressor of cancer cell invasion	SCAI	ENSG00000173611	-0.0791996	0.0237281	0.409403	NO
gypsy retrotransposon integrase 1	GIN1	ENSG00000145723	-0.0806945	0.0237542	0.40946	NO
pecanex 1	PCNX1	ENSG00000100731	-0.0783169	0.0238182	0.40946	NO
zinc finger protein 283	ZNF283	ENSG00000167637	-0.0753431	0.0237875	0.40946	NO
COPI coat complex subunit epsilon	COPE	ENSG00000105669	0.0804921	0.0238076	0.40946	NO
dachsous cadherin-related 1	DCHS1	ENSG00000166341	-0.0548522	0.0238747	0.409952	NO
N-acetyltransferase domain containing 1	NATD1	ENSG00000274180	0.0759654	0.0238902	0.409952	NO
TTC28 antisense RNA 1	TTC28-AS1	ENSG00000235954	-0.0802919	0.0239345	0.410341	NO
Jupiter microtubule associated homolog 1	JPT1	ENSG00000189159	-0.0786187	0.0240004	0.410799	NO
cardiotrophin 1	CTF1	ENSG00000150281	0.0803201	0.0240048	0.410799	NO
novel transcript		ENSG00000251152	-0.0810233	0.0240671	0.410804	NO
tripartite motif containing 26	TRIM26	ENSG00000234127	0.0728213	0.024047	0.410804	NO
arrestin beta 1	ARRB1	ENSG00000137486	0.0768577	0.0240703	0.410804	NO
mediator complex subunit 21	MED21	ENSG00000152944	-0.07642	0.0241722	0.411843	NO
potassium two pore domain channel subfamily K member 3	KCNK3	ENSG00000171303	-0.0551321	0.0241748	0.411843	NO
peroxisomal biogenesis factor 5 like	PEX5L	ENSG00000114757	0.0400123	0.0242438	0.412647	NO
NAD(P)H quinone dehydrogenase 1	NQO1	ENSG00000181019	-0.0784161	0.0243491	0.412936	NO
ADAM metallopeptidase domain 23	ADAM23	ENSG00000114948	-0.0753533	0.0243266	0.412936	NO
novel transcript		ENSG00000284642	0.0581885	0.02437	0.412936	NO
SREBF chaperone	SCAP	ENSG00000114650	0.0735754	0.0243554	0.412936	NO
zinc finger X-linked duplicated A	ZXDA	ENSG00000198205	0.0802374	0.0243207	0.412936	NO
protein phosphatase 1 regulatory subunit 18	PPP1R18	ENSG00000146112	-0.079965	0.0244046	0.41315	NO
phostensin-like	LOC107987457	ENSG00000146112	-0.079965	0.0244046	0.41315	NO
vezatin, adherens junctions transmembrane protein	VEZT	ENSG00000028203	-0.0724116	0.0244281	0.413177	NO
TruB pseudouridine synthase family member 1	TRUB1	ENSG00000165832	-0.0781392	0.0245034	0.414081	NO
sideroflexin 5	SFXN5	ENSG00000144040	-0.0803454	0.024594	0.415076	NO
polypeptide N-acetylgalactosaminyltransferase 2	GALNT2	ENSG00000143641	0.0726596	0.0246062	0.415076	NO
zinc finger protein 672	ZNF672	ENSG00000171161	0.0799131	0.0247224	0.416664	NO
double homeobox A pseudogene 8	DUXAP8	ENSG00000206195	-0.0651744	0.024765	0.417011	NO
akirin 1	AKIRIN1	ENSG00000174574	-0.0753625	0.0248299	0.417569	NO
serine and arginine rich splicing factor 3	SRSF3	ENSG00000112081	-0.0723746	0.0248424	0.417569	NO
LIM and cysteine rich domains 1	LMCD1	ENSG00000071282	-0.07766	0.0249168	0.418447	NO
regulator of G protein signaling 14	RGS14	ENSG00000169220	-0.0790555	0.0249816	0.419163	NO
SET nuclear proto-oncogene	SET	ENSG00000119335	0.0659392	0.0250637	0.420168	NO
long intergenic non-protein coding RNA 265	LINC00265	ENSG00000188185	0.076035	0.02517	0.421202	NO
serine/threonine/tyrosine kinase 1	STYK1	ENSG00000060140	0.0778108	0.0251627	0.421202	NO
histone deacetylase 11	HDAC11	ENSG00000163517	-0.0795467	0.0252354	0.421549	NO
beta-1,4-glucuronyltransferase 1	B4GAT1	ENSG00000174684	0.0793475	0.025222	0.421549	NO
zinc finger protein 75D	ZNF75D	ENSG00000186376	0.0781609	0.0252781	0.42189	NO
methyltransferase 15, mitochondrial 12S rRNA N4-cytidine	METTL15	ENSG00000169519	0.0764353	0.0253135	0.422108	NO
fasciculation and elongation protein zeta 1	FEZ1	ENSG00000149557	-0.0790016	0.0254006	0.422111	NO
STT3A antisense RNA 1	STT3A-AS1	ENSG00000149557	-0.0790016	0.0254006	0.422111	NO
zinc finger protein 470	ZNF470	ENSG00000197016	-0.0789764	0.0253768	0.422111	NO
cadherin 7	CDH7	ENSG00000081138	-0.0745254	0.0253605	0.422111	NO
vesicle associated membrane protein 5	VAMP5	ENSG00000168899	0.0791638	0.0254031	0.422111	NO
ankyrin repeat and BTB domain containing 2	ABTB2	ENSG00000166016	-0.0792025	0.0254727	0.422428	NO
tumor suppressor 2, mitochondrial calcium regulator	TUSC2	ENSG00000114383	-0.0752733	0.0254892	0.422428	NO
Rieske Fe-S domain containing	RFESD	ENSG00000175449	-0.0676521	0.0254647	0.422428	NO
novel transcript		ENSG00000234147	0.0400092	0.0255187	0.422546	NO
tubulin beta 2A class IIa	TUBB2A	ENSG00000137267	-0.0781103	0.0255933	0.423039	NO
MSC antisense RNA 1	MSC-AS1	ENSG00000235531	0.0605906	0.0255783	0.423039	NO
TP53RK binding protein	TPRKB	ENSG00000144034	-0.0773555	0.0256522	0.423117	NO
tubulin folding cofactor B	TBCB	ENSG00000105254	-0.0765226	0.0256652	0.423117	NO
autophagy related 2A	ATG2A	ENSG00000110046	0.0755588	0.0256628	0.423117	NO
N-acetylneuraminic acid phosphatase	NANP	ENSG00000170191	-0.0785868	0.0259214	0.426597	NO
protocadherin gamma subfamily A, 3	PCDHGA3	ENSG00000254245	0.0766575	0.0259174	0.426597	NO
phosphoinositide-3-kinase regulatory subunit 3	PIK3R3	ENSG00000117461	0.0773858	0.0260109	0.427697	NO
MIR210 host gene	MIR210HG	ENSG00000247095	-0.0756561	0.0261341	0.427861	NO
MAX dimerization protein 3	MXD3	ENSG00000213347	-0.0750481	0.0261187	0.427861	NO
novel transcript		ENSG00000290924	0.0576006	0.0261286	0.427861	NO
activator of HSP90 ATPase homolog 2, pseudogene	AHSA2P	ENSG00000173209	0.0661649	0.0260779	0.427861	NO
cyclin D3	CCND3	ENSG00000112576	0.0780088	0.0260583	0.427861	NO
death domain associated protein	DAXX	ENSG00000204209	0.0726419	0.0261776	0.428201	NO
small integral membrane protein 40	SMIM40	ENSG00000204209	0.0726419	0.0261776	0.428201	NO
fidgetin like 1	FIGNL1	ENSG00000132436	-0.0771878	0.0263465	0.429333	NO
collagen type XXVII alpha 1 chain	COL27A1	ENSG00000196739	-0.0752185	0.02635	0.429333	NO
nucleolar protein 4 like	NOL4L	ENSG00000197183	-0.0733164	0.026363	0.429333	NO
nucleolar and spindle associated protein 1	NUSAP1	ENSG00000137804	0.0603432	0.0263762	0.429333	NO
ubiquitin specific peptidase 36	USP36	ENSG00000055483	0.0777285	0.0263831	0.429333	NO
PTPRF interacting protein alpha 3	PPFIA3	ENSG00000177380	0.0780358	0.0263719	0.429333	NO
ubiquitin specific peptidase 32 pseudogene 2	USP32P2	ENSG00000290659	0.0310297	0.0264631	0.430188	NO
DENN domain containing 2D	DENND2D	ENSG00000162777	0.0725978	0.0264812	0.430188	NO
ATP6V1G2-DDX39B readthrough (NMD candidate)	ATP6V1G2-DDX39B	ENSG00000254870	-0.0755288	0.0266549	0.431043	NO
myosin heavy chain 15	MYH15	ENSG00000144821	0.0472749	0.0265805	0.431043	NO
uncharacterized LOC124902033	LOC124902033	ENSG00000253196	0.0696557	0.0266682	0.431043	NO
StAR related lipid transfer domain containing 9	STARD9	ENSG00000159433	0.0722554	0.0266707	0.431043	NO
lamin B1	LMNB1	ENSG00000113368	0.0740098	0.0265662	0.431043	NO
F-box protein 21	FBXO21	ENSG00000135108	0.075189	0.0266168	0.431043	NO
dual specificity phosphatase 14	DUSP14	ENSG00000276023	-0.0719097	0.0267175	0.431062	NO
G protein subunit alpha 14	GNA14	ENSG00000156049	0.0739713	0.0267147	0.431062	NO
vitelline membrane outer layer 1 homolog	VMO1	ENSG00000182853	0.077418	0.0267475	0.431178	NO
uronyl 2-sulfotransferase	UST	ENSG00000111962	0.0767667	0.0268986	0.433244	NO
BUB1 mitotic checkpoint serine/threonine kinase B	BUB1B	ENSG00000156970	-0.0649398	0.0269504	0.433709	NO
ubiquitin specific peptidase 5	USP5	ENSG00000111667	-0.075351	0.0270838	0.435297	NO
ribonuclease H1	RNASEH1	ENSG00000171865	-0.070563	0.0271103	0.435297	NO
fatty acid binding protein 5 pseudogene 7	FABP5P7	ENSG00000234964	0.0647687	0.0271413	0.435297	NO
acireductone dioxygenase 1	ADI1	ENSG00000182551	0.0751142	0.0271299	0.435297	NO
glutaryl-CoA dehydrogenase	GCDH	ENSG00000105607	0.076863	0.0272079	0.435996	NO
ankyrin repeat and EF-hand domain containing 1	ANKEF1	ENSG00000132623	0.0757209	0.0273408	0.437433	NO
serine protease 27	PRSS27	ENSG00000172382	0.0765518	0.0273439	0.437433	NO
jade family PHD finger 2	JADE2	ENSG00000043143	0.0709631	0.0274469	0.438338	NO
tumor protein p53 inducible nuclear protein 2	TP53INP2	ENSG00000078804	0.0712413	0.0274375	0.438338	NO
collagen type IV alpha 1 chain	COL4A1	ENSG00000187498	-0.0761601	0.0275684	0.438419	NO
receptor accessory protein 3	REEP3	ENSG00000165476	-0.0734334	0.0275912	0.438419	NO
cornichon family member 1	CNIH1	ENSG00000100528	-0.0712107	0.027567	0.438419	NO
histocompatibility minor serpin domain containing	HMSD	ENSG00000221887	-0.0265372	0.0275298	0.438419	NO
gon-4 like	GON4L	ENSG00000116580	0.0709375	0.0275827	0.438419	NO
DnaJ heat shock protein family (Hsp40) member C12	DNAJC12	ENSG00000108176	0.07438	0.0275272	0.438419	NO
glucosylceramidase beta 1	GBA1	ENSG00000177628	0.0715787	0.0276413	0.438847	NO
biotinidase	BTD	ENSG00000169814	0.0725022	0.0276789	0.439075	NO
KLF transcription factor 7	KLF7	ENSG00000118263	-0.0763922	0.0277849	0.439592	NO
sentan, cilia apical structure protein	SNTN	ENSG00000188817	-0.076375	0.0277982	0.439592	NO
LYNX1-SLURP2 readthrough	LYNX1-SLURP2	ENSG00000284505	-0.0756234	0.0277939	0.439592	NO
aldehyde dehydrogenase 5 family member A1	ALDH5A1	ENSG00000112294	0.0763861	0.0278046	0.439592	NO
ring finger protein 19B	RNF19B	ENSG00000116514	-0.0704072	0.0278358	0.439717	NO
membrane associated guanylate kinase, WW and PDZ domain containing 1	MAGI1	ENSG00000151276	0.0756307	0.0279103	0.440526	NO
insulin like growth factor binding protein 6	IGFBP6	ENSG00000167779	0.0754303	0.028023	0.441936	NO
novel transcript		ENSG00000256591	-0.0751758	0.0281479	0.442414	NO
integrin subunit beta 4	ITGB4	ENSG00000132470	-0.0748785	0.0281704	0.442414	NO
proprotein convertase subtilisin/kexin type 9	PCSK9	ENSG00000169174	-0.0712986	0.028123	0.442414	NO
SEL1L family member 3	SEL1L3	ENSG00000091490	-0.0712934	0.0280971	0.442414	NO
cullin 7	CUL7	ENSG00000044090	0.0735986	0.0281533	0.442414	NO
calcyphosine	CAPS	ENSG00000105519	-0.0758709	0.0282344	0.442738	NO
RAB27B, member RAS oncogene family	RAB27B	ENSG00000041353	-0.0729979	0.0283215	0.442738	NO
purine nucleoside phosphorylase	PNP	ENSG00000198805	-0.0728052	0.0284056	0.442738	NO
actin gamma 1	ACTG1	ENSG00000184009	-0.0720615	0.0282778	0.442738	NO
ubiquitin conjugating enzyme E2 N	UBE2N	ENSG00000177889	-0.0710153	0.0286281	0.442738	NO
methylenetetrahydrofolate dehydrogenase (NADP+ dependent) 2 like	MTHFD2L	ENSG00000163738	-0.0705225	0.0286008	0.442738	NO
NLR family pyrin domain containing 10	NLRP10	ENSG00000182261	-0.0684702	0.0282787	0.442738	NO
CENPS-CORT readthrough	CENPS-CORT	ENSG00000251503	-0.0605406	0.0285089	0.442738	NO
novel transcript, antisense to SSPN		ENSG00000255750	-0.0599751	0.0283651	0.442738	NO
long intergenic non-protein coding RNA 2846	LINC02846	ENSG00000260193	0.0609503	0.028588	0.442738	NO
ADAM metallopeptidase with thrombospondin type 1 motif 13	ADAMTS13	ENSG00000160323	0.0619008	0.0285459	0.442738	NO
butyrophilin subfamily 3 member A3	BTN3A3	ENSG00000111801	0.0720738	0.0286589	0.442738	NO
immunoglobulin like domain containing receptor 1	ILDR1	ENSG00000145103	0.0721934	0.0285839	0.442738	NO
RAB3A interacting protein	RAB3IP	ENSG00000127328	0.0727613	0.0286597	0.442738	NO
RAS protein activator like 1	RASAL1	ENSG00000111344	0.0731222	0.0284959	0.442738	NO
signal induced proliferation associated 1 like 2	SIPA1L2	ENSG00000116991	0.0731278	0.0283672	0.442738	NO
thiamin pyrophosphokinase 1	TPK1	ENSG00000196511	0.0731997	0.0284708	0.442738	NO
adrenomedullin	ADM	ENSG00000148926	0.0733295	0.0284551	0.442738	NO
protein phosphatase 1 regulatory subunit 3E	PPP1R3E	ENSG00000235194	0.0738802	0.0282856	0.442738	NO
salt inducible kinase 1	SIK1	ENSG00000142178	0.0745521	0.0286049	0.442738	NO
KIAA1549 like	KIAA1549L	ENSG00000110427	-0.0739102	0.0287424	0.443652	NO
ras homolog family member D	RHOD	ENSG00000173156	-0.0749472	0.0288015	0.443895	NO
chaperonin containing TCP1 subunit 7	CCT7	ENSG00000135624	-0.0703546	0.0288051	0.443895	NO
MAGI2 antisense RNA 3	MAGI2-AS3	ENSG00000234456	0.0462482	0.0289603	0.445923	NO
kynurenine aminotransferase 1	KYAT1	ENSG00000286112	-0.0740295	0.0291583	0.446063	NO
KYAT1-SPOUT1 readthrough	KYAT1-SPOUT1	ENSG00000286112	-0.0740295	0.0291583	0.446063	NO
transmembrane 4 L six family member 1	TM4SF1	ENSG00000169908	-0.0712495	0.0291388	0.446063	NO
potassium calcium-activated channel subfamily N member 2	KCNN2	ENSG00000080709	-0.049634	0.0290923	0.446063	NO
novel transcript		ENSG00000289839	-0.0412028	0.0290244	0.446063	NO
S-antigen visual arrestin	SAG	ENSG00000130561	0.0265523	0.029136	0.446063	NO
tribbles pseudokinase 3	TRIB3	ENSG00000101255	0.069396	0.0289972	0.446063	NO
semaphorin 6A	SEMA6A	ENSG00000092421	0.0741879	0.0291556	0.446063	NO
RAR related orphan receptor C	RORC	ENSG00000143365	0.0745142	0.0290758	0.446063	NO
G protein-coupled receptor class C group 5 member A	GPRC5A	ENSG00000013588	0.0708712	0.0291892	0.446174	NO
fucosyltransferase 4	FUT4	ENSG00000196371	-0.0732601	0.0292383	0.446563	NO
phosphatase and actin regulator 3	PHACTR3	ENSG00000087495	-0.0747445	0.0292992	0.446649	NO
solute carrier family 66 member 3	SLC66A3	ENSG00000162976	-0.073575	0.0292743	0.446649	NO
Xg glycoprotein (Xg blood group)	XG	ENSG00000124343	-0.0733861	0.0293348	0.446649	NO
zinc finger protein 316	ZNF316	ENSG00000205903	0.0739802	0.0293384	0.446649	NO
BRISC and BRCA1 A complex member 2	BABAM2	ENSG00000158019	0.0706635	0.0293822	0.446956	NO
5-hydroxytryptamine receptor 7	HTR7	ENSG00000148680	0.0741942	0.0294197	0.447166	NO
F-box protein 5	FBXO5	ENSG00000112029	-0.0730211	0.0296171	0.449803	NO
C-X3-C motif chemokine ligand 1	CX3CL1	ENSG00000006210	-0.0739077	0.0296789	0.45038	NO
anti-silencing function 1B histone chaperone	ASF1B	ENSG00000105011	0.0645433	0.029767	0.451354	NO
N-alpha-acetyltransferase 60, NatF catalytic subunit	NAA60	ENSG00000122390	-0.0731504	0.0298071	0.451429	NO
kinesin family member 13B	KIF13B	ENSG00000197892	0.0726013	0.0298197	0.451429	NO
basic transcription factor 3 like 4	BTF3L4	ENSG00000134717	-0.0689405	0.030005	0.453871	NO
novel protein		ENSG00000258691	0.0613221	0.0300347	0.453957	NO
NMD3 ribosome export adaptor	NMD3	ENSG00000169251	-0.0703399	0.0301791	0.455775	NO
plasminogen activator, urokinase receptor	PLAUR	ENSG00000011422	-0.0735943	0.0303394	0.457398	NO
influenza virus NS1A binding protein	IVNS1ABP	ENSG00000116679	0.0697806	0.0303593	0.457398	NO
keratin 80	KRT80	ENSG00000167767	0.0700897	0.0303294	0.457398	NO
O-sialoglycoprotein endopeptidase	OSGEP	ENSG00000092094	-0.0734813	0.0304293	0.458088	NO
TTC36 and KMT2A antisense RNA 1	TTC36-AS1	ENSG00000255435	-0.060627	0.0305201	0.458956	NO
folate receptor alpha	FOLR1	ENSG00000110195	0.0723264	0.0305355	0.458956	NO
paired related homeobox 1	PRRX1	ENSG00000116132	-0.0469919	0.0307242	0.460865	NO
E2F transcription factor 1	E2F1	ENSG00000101412	0.0672155	0.0307357	0.460865	NO
BCR activator of RhoGEF and GTPase	BCR	ENSG00000186716	0.0694649	0.0307306	0.460865	NO
glyoxalase I	GLO1	ENSG00000124767	-0.07114	0.0308087	0.461396	NO
long intergenic non-protein coding RNA 1569	LINC01569	ENSG00000262468	0.0664624	0.03082	0.461396	NO
coiled-coil-helix-coiled-coil-helix domain containing 3	CHCHD3	ENSG00000106554	-0.0690303	0.0309097	0.462006	NO
dishevelled binding antagonist of beta catenin 2	DACT2	ENSG00000164488	0.0626975	0.0308868	0.462006	NO
histone deacetylase 9	HDAC9	ENSG00000048052	-0.0708461	0.0310944	0.462207	NO
chromodomain helicase DNA binding protein 1 like	CHD1L	ENSG00000131778	-0.0690604	0.0309786	0.462207	NO
dachshund family transcription factor 1	DACH1	ENSG00000276644	0.0608719	0.0310756	0.462207	NO
long intergenic non-protein coding RNA 649	LINC00649	ENSG00000237945	0.0651392	0.031054	0.462207	NO
basic helix-loop-helix ARNT like 1	BMAL1	ENSG00000133794	0.0723409	0.0310862	0.462207	NO
CDK5 regulatory subunit associated protein 2	CDK5RAP2	ENSG00000136861	0.0724629	0.0310844	0.462207	NO
zinc finger protein 133	ZNF133	ENSG00000125846	0.0727972	0.0310258	0.462207	NO
lanosterol synthase	LSS	ENSG00000160285	-0.0728056	0.0312231	0.463108	NO
caldesmon 1	CALD1	ENSG00000122786	-0.072684	0.0312285	0.463108	NO
zinc finger protein 253	ZNF253	ENSG00000256771	0.0719111	0.0311795	0.463108	NO
MAPK regulated corepressor interacting protein 1	MCRIP1	ENSG00000225663	-0.0726808	0.0313462	0.46449	NO
actin related protein 2	ACTR2	ENSG00000138071	-0.0689664	0.0314217	0.465243	NO
membrane metalloendopeptidase	MME	ENSG00000196549	0.067556	0.0316104	0.46767	NO
ALDH1A3 antisense RNA 1	ALDH1A3-AS1	ENSG00000259583	-0.0704198	0.0316725	0.468173	NO
discoidin, CUB and LCCL domain containing 1	DCBLD1	ENSG00000164465	-0.0694509	0.031712	0.468173	NO
LRRC8D divergent transcript	LRRC8D-DT	ENSG00000272931	-0.06007	0.0317187	0.468173	NO
RNA binding motif single stranded interacting protein 1	RBMS1	ENSG00000153250	-0.0699092	0.0318342	0.468903	NO
carnitine palmitoyltransferase 1B	CPT1B	ENSG00000205560	-0.0506851	0.0318757	0.468903	NO
PHD finger protein 24	PHF24	ENSG00000122733	-0.0438788	0.0319003	0.468903	NO
perilipin 4	PLIN4	ENSG00000167676	0.0650055	0.0319171	0.468903	NO
transforming growth factor beta regulator 1	TBRG1	ENSG00000154144	0.0699285	0.0318815	0.468903	NO
heat shock protein family A (Hsp70) member 1B	HSPA1B	ENSG00000204388	0.0714493	0.0318289	0.468903	NO
synaptophysin like 2	SYPL2	ENSG00000143028	0.0649284	0.0319909	0.469257	NO
matrix metallopeptidase 28	MMP28	ENSG00000271447	0.0715391	0.0319811	0.469257	NO
fibrous sheath interacting protein 1	FSIP1	ENSG00000150667	-0.0675499	0.0320889	0.470185	NO
long intergenic non-protein coding RNA 2940	LINC02940	ENSG00000235888	0.0571519	0.0321039	0.470185	NO
spindlin family member 3	SPIN3	ENSG00000204271	-0.0717	0.0322272	0.470649	NO
GRB2 associated regulator of MAPK1 subtype 2	GAREM2	ENSG00000157833	-0.0503168	0.0322083	0.470649	NO
potassium voltage-gated channel subfamily Q member 3	KCNQ3	ENSG00000184156	0.0692417	0.0322352	0.470649	NO
kelch domain containing 10	KLHDC10	ENSG00000128607	0.0709638	0.0321652	0.470649	NO
RPL24 pseudogene 8	RPL24P8	ENSG00000236801	-0.0477054	0.0323146	0.471106	NO
RNA polymerase III subunit C	POLR3C	ENSG00000186141	0.0699448	0.0323164	0.471106	NO
phosphofructokinase, platelet	PFKP	ENSG00000067057	0.0675062	0.0323514	0.471253	NO
destrin, actin depolymerizing factor	DSTN	ENSG00000125868	-0.0681706	0.0323923	0.471485	NO
phospholipid phosphatase related 3	PLPPR3	ENSG00000129951	0.0694263	0.0326324	0.474614	NO
paired box 7	PAX7	ENSG00000009709	-0.0680925	0.032729	0.474821	NO
Jupiter microtubule associated homolog 2	JPT2	ENSG00000206053	-0.0664833	0.0327472	0.474821	NO
long intergenic non-protein coding RNA 2015	LINC02015	ENSG00000231574	-0.055529	0.0326883	0.474821	NO
pyruvate carboxylase	PC	ENSG00000173599	0.0710713	0.0327281	0.474821	NO
novel protein		ENSG00000144785	-0.0386358	0.0327994	0.475214	NO
Rho GTPase activating protein 8	ARHGAP8	ENSG00000241484	-0.0712649	0.032855	0.475655	NO
plasminogen like B1	PLGLB1	ENSG00000183281	0.044676	0.0328849	0.475723	NO
glutathione S-transferase alpha 1	GSTA1	ENSG00000243955	-0.0702652	0.0329748	0.476256	NO
LIM domain 7	LMO7	ENSG00000136153	0.0681759	0.0329973	0.476256	NO
ring finger protein 145	RNF145	ENSG00000145860	0.0691665	0.032995	0.476256	NO
interferon regulatory factor 2 binding protein like	IRF2BPL	ENSG00000119669	0.0706275	0.0330272	0.476322	NO
BEN domain containing 6	BEND6	ENSG00000151917	0.0562915	0.0330531	0.476333	NO
methyltransferase like 25B	METTL25B	ENSG00000143303	0.0705412	0.0330884	0.47636	NO
F-box and leucine rich repeat protein 17	FBXL17	ENSG00000145743	0.0706388	0.0331054	0.47636	NO
major histocompatibility complex, class II, DO alpha	HLA-DOA	ENSG00000204252	-0.0458157	0.0331416	0.476518	NO
NOP2/Sun RNA methyltransferase 4	NSUN4	ENSG00000117481	-0.0710041	0.033192	0.476668	NO
ras homolog family member C	RHOC	ENSG00000155366	-0.0704631	0.0332041	0.476668	NO
NudC domain containing 3	NUDCD3	ENSG00000015676	0.0673288	0.0332277	0.476668	NO
vasohibin 1	VASH1	ENSG00000071246	0.0685553	0.0332965	0.477292	NO
tropomyosin 3	TPM3	ENSG00000143549	-0.067932	0.0333631	0.477884	NO
MOCS2 divergent transcript	MOCS2-DT	ENSG00000247796	-0.0703341	0.0335487	0.478005	NO
2'-deoxynucleoside 5'-phosphate N-hydrolase 1	DNPH1	ENSG00000112667	-0.0702046	0.0334767	0.478005	NO
Ras association domain family member 3	RASSF3	ENSG00000153179	-0.0690852	0.0334834	0.478005	NO
zinc finger CCCH-type containing 14	ZC3H14	ENSG00000100722	0.0682503	0.0335458	0.478005	NO
glutamine--fructose-6-phosphate transaminase 1	GFPT1	ENSG00000198380	0.0683651	0.0335316	0.478005	NO
long intergenic non-protein coding RNA 2967	LINC02967	ENSG00000274173	0.0692148	0.0335076	0.478005	NO
RNA binding motif protein 14	RBM14	ENSG00000239306	0.0695062	0.0335329	0.478005	NO
retinol dehydrogenase 14	RDH14	ENSG00000240857	-0.0682857	0.0336458	0.479028	NO
laminin subunit gamma 2	LAMC2	ENSG00000058085	-0.0701189	0.0337481	0.479762	NO
ADP ribosylation factor like GTPase 6 interacting protein 5	ARL6IP5	ENSG00000144746	-0.0700647	0.0337364	0.479762	NO
ATP synthase mitochondrial F1 complex assembly factor 2	ATPAF2	ENSG00000171953	-0.0703311	0.0338056	0.479917	NO
cell cycle progression 1	CCPG1	ENSG00000260916	0.0676732	0.0338098	0.479917	NO
THO complex subunit 7	THOC7	ENSG00000163634	-0.0679252	0.03406	0.48233	NO
novel transcript		ENSG00000291255	-0.051336	0.0340767	0.48233	NO
G protein-coupled receptor 15 ligand	GPR15LG	ENSG00000188373	0.0464358	0.0341075	0.48233	NO
cathepsin A	CTSA	ENSG00000064601	0.0670216	0.0341042	0.48233	NO
PBX homeobox 1	PBX1	ENSG00000185630	0.068704	0.0340077	0.48233	NO
Bet1 golgi vesicular membrane trafficking protein	BET1	ENSG00000105829	-0.070154	0.0342026	0.483063	NO
SH3 domain binding glutamate rich protein like	SH3BGRL	ENSG00000131171	-0.0669968	0.034236	0.483063	NO
ACOXL antisense RNA 1	ACOXL-AS1	ENSG00000204581	0.0501648	0.0342299	0.483063	NO
solute carrier family 39 member 8	SLC39A8	ENSG00000138821	-0.0665563	0.0343198	0.483884	NO
zinc finger protein 860	ZNF860	ENSG00000197385	-0.0696133	0.0343509	0.48396	NO
UFL1 antisense RNA 1	UFL1-AS1	ENSG00000233797	0.0456854	0.0343794	0.484001	NO
multiple EGF like domains 8	MEGF8	ENSG00000105429	0.0688115	0.0345126	0.485516	NO
novel transcript		ENSG00000259345	-0.0628586	0.0346047	0.486448	NO
von Willebrand factor A domain containing 2	VWA2	ENSG00000165816	-0.0686384	0.0348062	0.488917	NO
transferrin	TF	ENSG00000091513	0.0695764	0.0348534	0.489216	NO
protocadherin alpha 11	PCDHA11	ENSG00000249158	0.0583579	0.0350274	0.490929	NO
calcium dependent secretion activator 2	CADPS2	ENSG00000081803	0.0683505	0.0350084	0.490929	NO
nuclear apoptosis inducing factor 1	NAIF1	ENSG00000171169	0.0689608	0.0351032	0.491515	NO
VANGL planar cell polarity protein 2	VANGL2	ENSG00000162738	0.0693849	0.0351212	0.491515	NO
novel transcript		ENSG00000288973	0.0692287	0.0351523	0.491585	NO
transcobalamin 1	TCN1	ENSG00000134827	0.0682666	0.0351855	0.491687	NO
caveolae associated protein 3	CAVIN3	ENSG00000170955	-0.0692651	0.0352992	0.49258	NO
immunoglobulin kappa variable 1/OR-3 (pseudogene)	IGKV1OR-3	ENSG00000204776	0.0288196	0.0353016	0.49258	NO
ras responsive element binding protein 1	RREB1	ENSG00000124782	0.0686672	0.0353324	0.492646	NO
plasminogen receptor with a C-terminal lysine	PLGRKT	ENSG00000107020	-0.0686423	0.0354039	0.493279	NO
myosin IB	MYO1B	ENSG00000128641	-0.0689563	0.0354631	0.49374	NO
C-X9-C motif containing 4	CMC4	ENSG00000182712	0.0690642	0.0355395	0.494438	NO
zinc finger protein 550	ZNF550	ENSG00000251369	-0.0688677	0.0357904	0.494845	NO
erb-b2 receptor tyrosine kinase 4	ERBB4	ENSG00000178568	-0.0662328	0.0356897	0.494845	NO
RAB11 family interacting protein 3	RAB11FIP3	ENSG00000090565	-0.0650049	0.0357614	0.494845	NO
novel transcript, antisense to C17orf104		ENSG00000267160	-0.0588802	0.0358045	0.494845	NO
chromosome 14 open reading frame 39	C14orf39	ENSG00000179008	0.0457161	0.035719	0.494845	NO
zinc finger and BTB domain containing 20	ZBTB20	ENSG00000181722	0.0482228	0.0356532	0.494845	NO
alpha kinase 1	ALPK1	ENSG00000073331	0.0668024	0.0356385	0.494845	NO
beta-1,4-galactosyltransferase 1	B4GALT1	ENSG00000086062	0.0671181	0.035759	0.494845	NO
CDC like kinase 2	CLK2	ENSG00000176444	0.0684835	0.0356397	0.494845	NO
RAD54 homolog B	RAD54B	ENSG00000197275	-0.0641638	0.0359331	0.495174	NO
hephaestin like 1	HEPHL1	ENSG00000181333	-0.061786	0.0359211	0.495174	NO
novel transcript		ENSG00000283265	-0.0433171	0.0359247	0.495174	NO
zinc finger protein 286A	ZNF286A	ENSG00000187607	0.0688066	0.0358869	0.495174	NO
tubulin alpha 4b	TUBA4B	ENSG00000243910	-0.0685618	0.0360723	0.495286	NO
translocase of outer mitochondrial membrane 22	TOMM22	ENSG00000100216	-0.0672778	0.0360627	0.495286	NO
PR/SET domain 8	PRDM8	ENSG00000152784	-0.058361	0.0360123	0.495286	NO
frizzled class receptor 8	FZD8	ENSG00000177283	0.0682103	0.0360585	0.495286	NO
phosphodiesterase 7A	PDE7A	ENSG00000205268	0.0683014	0.0360548	0.495286	NO
notch 2 N-terminal like C	NOTCH2NLC	ENSG00000286219	-0.0602155	0.036136	0.495407	NO
MIR762 host gene	MIR762HG	ENSG00000260083	0.0648028	0.0361598	0.495407	NO
potassium voltage-gated channel subfamily Q member 1	KCNQ1	ENSG00000053918	0.0685963	0.0361462	0.495407	NO
HIG1 hypoxia inducible domain family member 1A	HIGD1A	ENSG00000181061	-0.0672126	0.0362629	0.496461	NO
oxysterol binding protein like 1A	OSBPL1A	ENSG00000141447	-0.0672374	0.0362945	0.496533	NO
transmembrane protein 126A	TMEM126A	ENSG00000171202	-0.0682487	0.0363922	0.497509	NO
thioredoxin reductase 1	TXNRD1	ENSG00000198431	-0.0673259	0.0364593	0.497706	NO
SUB1 regulator of transcription	SUB1	ENSG00000113387	-0.0670132	0.0364511	0.497706	NO
novel transcript		ENSG00000289365	-0.0575632	0.0365594	0.497993	NO
long intergenic non-protein coding RNA 2005	LINC02005	ENSG00000242741	-0.0445392	0.036512	0.497993	NO
FRAT regulator of WNT signaling pathway 2	FRAT2	ENSG00000181274	0.0678748	0.0365511	0.497993	NO
complement C5a receptor 2	C5AR2	ENSG00000134830	0.0590999	0.0366378	0.498702	NO
EBF family member 4	EBF4	ENSG00000088881	-0.0604278	0.0368225	0.500504	NO
Ras association domain family member 2	RASSF2	ENSG00000101265	0.0611159	0.0368497	0.500504	NO
nucleolar protein with MIF4G domain 1	NOM1	ENSG00000146909	0.0668689	0.0368238	0.500504	NO
lamin B receptor	LBR	ENSG00000143815	-0.0678313	0.0371837	0.501328	NO
golgi associated, gamma adaptin ear containing, ARF binding protein 3	GGA3	ENSG00000125447	-0.0678186	0.0371501	0.501328	NO
SET domain containing 4	SETD4	ENSG00000185917	-0.0675598	0.0371957	0.501328	NO
growth arrest and DNA damage inducible alpha	GADD45A	ENSG00000116717	-0.067432	0.0375207	0.501328	NO
SEC22 homolog A, vesicle trafficking protein	SEC22A	ENSG00000121542	-0.0672156	0.0374221	0.501328	NO
annexin A8	ANXA8	ENSG00000276850	-0.0669097	0.0372046	0.501328	NO
ribosomal protein L22	RPL22	ENSG00000116251	-0.0659144	0.0373425	0.501328	NO
anoctamin 1	ANO1	ENSG00000131620	-0.0652708	0.0372968	0.501328	NO
RNA transcription, translation and transport factor	RTRAF	ENSG00000087302	-0.064515	0.0373845	0.501328	NO
vestigial like family member 3	VGLL3	ENSG00000206538	-0.0626627	0.0373227	0.501328	NO
ZNF337 antisense RNA 1	ZNF337-AS1	ENSG00000213742	-0.0607058	0.036954	0.501328	NO
T-box transcription factor 3	TBX3	ENSG00000135111	-0.0555928	0.037222	0.501328	NO
haptoglobin	HP	ENSG00000257017	0.0474305	0.0374923	0.501328	NO
pancreatic lipase related protein 3	PNLIPRP3	ENSG00000203837	0.0611932	0.0371429	0.501328	NO
phosphatidylinositol 4-kinase type 2 alpha	PI4K2A	ENSG00000155252	0.0644439	0.0375125	0.501328	NO
shisa family member 5	SHISA5	ENSG00000164054	0.0648853	0.0371867	0.501328	NO
phosphatidylinositol glycan anchor biosynthesis class K	PIGK	ENSG00000142892	0.0661045	0.0374838	0.501328	NO
THUMP domain containing 3	THUMPD3	ENSG00000134077	0.0664305	0.0373164	0.501328	NO
fatty acid 2-hydroxylase	FA2H	ENSG00000103089	0.0665845	0.0373186	0.501328	NO
tripartite motif containing 68	TRIM68	ENSG00000167333	0.0666695	0.0372097	0.501328	NO
diaphanous related formin 1	DIAPH1	ENSG00000131504	0.0670464	0.0372607	0.501328	NO
chromobox 4	CBX4	ENSG00000141582	0.0672798	0.0370656	0.501328	NO
tryptophanyl-tRNA synthetase 1	WARS1	ENSG00000140105	0.0674144	0.037402	0.501328	NO
patched domain containing 4	PTCHD4	ENSG00000244694	-0.0672318	0.0380001	0.506402	NO
nexilin F-actin binding protein	NEXN	ENSG00000162614	-0.063586	0.038046	0.506402	NO
small glutamine rich tetratricopeptide repeat co-chaperone beta	SGTB	ENSG00000197860	-0.0628964	0.0380612	0.506402	NO
PR/SET domain 5	PRDM5	ENSG00000138738	-0.0511203	0.0380236	0.506402	NO
TEC		ENSG00000279026	0.0541948	0.0380158	0.506402	NO
SH3 and PX domains 2B	SH3PXD2B	ENSG00000174705	0.0661547	0.0380104	0.506402	NO
cytochrome c oxidase assembly factor COX20	COX20	ENSG00000203667	-0.0670043	0.0382589	0.507959	NO
ribosomal protein S7 pseudogene 1	RPS7P1	ENSG00000263266	-0.060131	0.0382364	0.507959	NO
chloride intracellular channel 6	CLIC6	ENSG00000159212	0.0666824	0.0382225	0.507959	NO
p21 (RAC1) activated kinase 5	PAK5	ENSG00000101349	0.0436335	0.0382983	0.508125	NO
SDHA pseudogene 1	SDHAP1	ENSG00000290763	-0.0514941	0.0383365	0.508275	NO
interferon regulatory factor 9	IRF9	ENSG00000213928	0.0665787	0.038377	0.508455	NO
KLRK1 antisense RNA 1	KLRK1-AS1	ENSG00000245648	-0.0668217	0.0385073	0.509824	NO
ArfGAP with GTPase domain, ankyrin repeat and PH domain 5	AGAP5	ENSG00000172650	0.045199	0.0387094	0.511861	NO
AKT serine/threonine kinase 1	AKT1	ENSG00000142208	0.0666903	0.0387154	0.511861	NO
apolipoprotein L domain containing 1	APOLD1	ENSG00000178878	-0.0664328	0.0389113	0.513213	NO
formin 2	FMN2	ENSG00000155816	-0.0458264	0.0389535	0.513213	NO
protein tyrosine phosphatase non-receptor type 18	PTPN18	ENSG00000072135	0.0658816	0.0389388	0.513213	NO
gap junction protein alpha 1	GJA1	ENSG00000152661	0.0661274	0.0388549	0.513213	NO
R3H domain containing 4	R3HDM4	ENSG00000198858	0.0665905	0.038941	0.513213	NO
protocadherin gamma subfamily A, 2	PCDHGA2	ENSG00000081853	0.0661064	0.0390706	0.514397	NO
novel transcript, antisense to PRSS8		ENSG00000261385	-0.0554738	0.0391346	0.514881	NO
opioid growth factor receptor like 1	OGFRL1	ENSG00000119900	-0.0663743	0.0391814	0.515138	NO
		ENSG00000288632	-0.0591816	0.0392093	0.515148	NO
polyribonucleotide nucleotidyltransferase 1	PNPT1	ENSG00000138035	-0.0663713	0.0392445	0.515251	NO
claudin 1	CLDN1	ENSG00000163347	-0.0662951	0.0393459	0.516223	NO
Z-DNA binding protein 1	ZBP1	ENSG00000124256	-0.0399802	0.0394814	0.517642	NO
PRKCSH beta subunit of glucosidase II	PRKCSH	ENSG00000130175	0.0641268	0.0395218	0.517813	NO
calcyclin binding protein	CACYBP	ENSG00000116161	-0.064879	0.0396122	0.517919	NO
synaptotagmin 1	SYT1	ENSG00000067715	-0.0428027	0.0395827	0.517919	NO
growth factor receptor bound protein 7	GRB7	ENSG00000141738	0.0661296	0.0396102	0.517919	NO
fer-1 like family member 4 (pseudogene)	FER1L4	ENSG00000088340	-0.0422728	0.0397498	0.519359	NO
AHI1 divergent transcript	AHI1-DT	ENSG00000231028	-0.0575714	0.0397887	0.519508	NO
metallothionein 1X	MT1X	ENSG00000187193	-0.065996	0.0398403	0.519823	NO
peptidylglycine alpha-amidating monooxygenase	PAM	ENSG00000145730	0.064414	0.0399971	0.521508	NO
oxidative stress induced growth inhibitor 1	OSGIN1	ENSG00000140961	-0.0655844	0.0402425	0.521826	NO
ubiquitin specific peptidase 24	USP24	ENSG00000162402	-0.0652202	0.0402376	0.521826	NO
RAP1B, member of RAS oncogene family	RAP1B	ENSG00000127314	-0.0643871	0.0400955	0.521826	NO
solute carrier family 25 member 42	SLC25A42	ENSG00000181035	0.0578526	0.0402178	0.521826	NO
novel transcript		ENSG00000286638	0.0644461	0.0402107	0.521826	NO
slingshot protein phosphatase 3	SSH3	ENSG00000172830	0.0651714	0.0400982	0.521826	NO
ring finger protein 20	RNF20	ENSG00000155827	0.0654783	0.0401479	0.521826	NO
transmembrane protein 38B	TMEM38B	ENSG00000095209	0.0656462	0.0401367	0.521826	NO
stearoyl-CoA desaturase 5	SCD5	ENSG00000145284	-0.0654032	0.0403187	0.521862	NO
phosphodiesterase 4B	PDE4B	ENSG00000184588	-0.0360142	0.0403887	0.521862	NO
novel protein, lncRNA-POLR3GL readthrough		ENSG00000280778	-0.0171788	0.0403514	0.521862	NO
microtubule affinity regulating kinase 4	MARK4	ENSG00000007047	0.0645062	0.0404214	0.521862	NO
splicing factor 3b subunit 3	SF3B3	ENSG00000189091	0.064577	0.0404386	0.521862	NO
polypeptide N-acetylgalactosaminyltransferase 7	GALNT7	ENSG00000109586	0.064948	0.0404273	0.521862	NO
ectonucleoside triphosphate diphosphohydrolase 3	ENTPD3	ENSG00000168032	0.0651619	0.0404339	0.521862	NO
NADH dehydrogenase subunit 3	ND3	ENSG00000198840	-0.0653781	0.0405095	0.52242	NO
acyl-CoA dehydrogenase family member 10	ACAD10	ENSG00000111271	0.0645006	0.0405484	0.522566	NO
ring finger protein 225	RNF225	ENSG00000269855	0.0559635	0.0405915	0.522764	NO
SERPINE1 mRNA binding protein 1 pseudogene 6	SERBP1P6	ENSG00000248873	-0.0480783	0.0406926	0.523353	NO
SAMM50 sorting and assembly machinery component	SAMM50	ENSG00000100347	0.0641193	0.040668	0.523353	NO
TNF alpha induced protein 8	TNFAIP8	ENSG00000145779	-0.0654295	0.0407465	0.523689	NO
succinate dehydrogenase complex assembly factor 3	SDHAF3	ENSG00000196636	-0.0649856	0.0408772	0.524357	NO
ERCC excision repair 6, chromatin remodeling factor	ERCC6	ENSG00000225830	0.0649525	0.0408817	0.524357	NO
prenylcysteine oxidase 1 like	PCYOX1L	ENSG00000145882	0.0653269	0.0408453	0.524357	NO
GABA type A receptor associated protein like 1	GABARAPL1	ENSG00000139112	0.0648797	0.0409395	0.524742	NO
collagen type VI alpha 6 chain	COL6A6	ENSG00000206384	-0.0539142	0.0410891	0.526303	NO
novel transcript		ENSG00000291210	0.0252551	0.041176	0.526346	NO
RHOXF1 antisense RNA 1	RHOXF1-AS1	ENSG00000258545	0.0649219	0.0411701	0.526346	NO
SLIT-ROBO Rho GTPase activating protein 3	SRGAP3	ENSG00000196220	0.0650329	0.0411746	0.526346	NO
dehydrogenase E1 and transketolase domain containing 1	DHTKD1	ENSG00000181192	0.0646881	0.0412089	0.52641	NO
coiled-coil domain containing 73	CCDC73	ENSG00000186714	0.0400326	0.0412861	0.52704	NO
ITPRIP like 2	ITPRIPL2	ENSG00000205730	-0.064125	0.0413794	0.527332	NO
novel transcript		ENSG00000267745	-0.0612945	0.0414486	0.527332	NO
glutamate ionotropic receptor NMDA type subunit 1	GRIN1	ENSG00000176884	-0.0462834	0.0413488	0.527332	NO
contactin associated protein family member 3	CNTNAP3	ENSG00000283378	0.0622302	0.0414312	0.527332	NO
contactin associated protein family member 3C	CNTNAP3C	ENSG00000283378	0.0622302	0.0414312	0.527332	NO
protocadherin gamma subfamily B, 7	PCDHGB7	ENSG00000254122	0.0649438	0.041399	0.527332	NO
glucosaminyl (N-acetyl) transferase 2 (I blood group)	GCNT2	ENSG00000111846	-0.0647746	0.0415211	0.527743	NO
sphingomyelin phosphodiesterase 4B, pseudogene	SMPD4BP	ENSG00000152117	-0.0625027	0.0415926	0.527743	NO
regulatory factor X1	RFX1	ENSG00000132005	0.0632702	0.041545	0.527743	NO
seizure related 6 homolog like 2	SEZ6L2	ENSG00000174938	0.0642687	0.0415689	0.527743	NO
HECT and RLD domain containing E3 ubiquitin protein ligase 4	HERC4	ENSG00000148634	-0.0647396	0.0416883	0.528602	NO
small nuclear RNA activating complex polypeptide 5	SNAPC5	ENSG00000174446	-0.0648169	0.0417444	0.528774	NO
caspase 8	CASP8	ENSG00000064012	0.0585316	0.0418138	0.528774	NO
ATPase H+ transporting accessory protein 1	ATP6AP1	ENSG00000071553	0.0633133	0.0417822	0.528774	NO
occludin	OCLN	ENSG00000197822	0.0645364	0.0417959	0.528774	NO
mitochondrial ribosome recycling factor	MRRF	ENSG00000148187	0.0644113	0.0418521	0.528904	NO
novel protein		ENSG00000280571	-0.0645726	0.0419454	0.529434	NO
GAS1 adjacent regulatory RNA	GAS1RR	ENSG00000226237	0.0588846	0.0419501	0.529434	NO
sorting nexin family member 21	SNX21	ENSG00000124104	0.0646591	0.041984	0.529508	NO
pyruvate dehydrogenase phosphatase catalytic subunit 1	PDP1	ENSG00000164951	-0.0646113	0.0420346	0.529792	NO
MSL complex subunit 3	MSL3	ENSG00000005302	-0.0645177	0.0421768	0.529891	NO
schwannomin interacting protein 1	SCHIP1	ENSG00000283154	-0.0615723	0.0421971	0.529891	NO
IQCJ-SCHIP1 readthrough	IQCJ-SCHIP1	ENSG00000283154	-0.0615723	0.0421971	0.529891	NO
family with sequence similarity 124 member A	FAM124A	ENSG00000150510	-0.044348	0.0422106	0.529891	NO
RANBP2 like and GRIP domain containing 5	RGPD5	ENSG00000015568	-0.0426444	0.0421827	0.529891	NO
RANBP2 like and GRIP domain containing 8	RGPD8	ENSG00000015568	-0.0426444	0.0421827	0.529891	NO
solute carrier family 17 member 5	SLC17A5	ENSG00000119899	0.063364	0.0420949	0.529891	NO
CLN6 transmembrane ER protein	CLN6	ENSG00000128973	0.0635411	0.0422083	0.529891	NO
jumonji domain containing 4	JMJD4	ENSG00000081692	-0.06403	0.0427819	0.530211	NO
cilia and flagella associated protein 418	CFAP418	ENSG00000156172	-0.0636767	0.0427974	0.530211	NO
BRMS1 like transcriptional repressor	BRMS1L	ENSG00000100916	-0.0621382	0.0425946	0.530211	NO
zinc finger protein 30	ZNF30	ENSG00000168661	-0.0559473	0.0424557	0.530211	NO
GPC1 antisense RNA 1	GPC1-AS1	ENSG00000218416	-0.0546302	0.042278	0.530211	NO
family with sequence similarity 133 member B	FAM133B	ENSG00000234545	-0.0506576	0.0424949	0.530211	NO
PMS1 homolog 2, mismatch repair system component pseudogene 7	PMS2P7	ENSG00000229018	0.0236056	0.0424686	0.530211	NO
integral membrane protein 2A	ITM2A	ENSG00000078596	0.0463761	0.0425602	0.530211	NO
dual specificity phosphatase 9	DUSP9	ENSG00000130829	0.0576253	0.0424748	0.530211	NO
MN1 proto-oncogene, transcriptional regulator	MN1	ENSG00000169184	0.0605955	0.0423796	0.530211	NO
zinc finger protein 395	ZNF395	ENSG00000186918	0.0626097	0.0423918	0.530211	NO
ring finger protein 217	RNF217	ENSG00000146373	0.0630706	0.0427024	0.530211	NO
synaptopodin 2	SYNPO2	ENSG00000172403	0.063205	0.042713	0.530211	NO
inosine monophosphate dehydrogenase 2	IMPDH2	ENSG00000178035	0.0632655	0.0423904	0.530211	NO
DNAJC3 divergent transcript	DNAJC3-DT	ENSG00000247400	0.0633828	0.042725	0.530211	NO
solute carrier family 12 member 8	SLC12A8	ENSG00000221955	0.0636371	0.0425957	0.530211	NO
ganglioside GM2 activator	GM2A	ENSG00000196743	0.0640976	0.0427707	0.530211	NO
adhesion molecule with Ig like domain 1	AMIGO1	ENSG00000181754	0.064121	0.0423429	0.530211	NO
solute carrier family 3 member 2	SLC3A2	ENSG00000168003	0.0642152	0.0427457	0.530211	NO
bradykinin receptor B2	BDKRB2	ENSG00000168398	0.064234	0.0427012	0.530211	NO
long intergenic non-protein coding RNA 707	LINC00707	ENSG00000238266	0.0504423	0.0428376	0.53036	NO
transmembrane protein 60	TMEM60	ENSG00000135211	-0.0640093	0.0431274	0.530889	NO
arkadia (RNF111) N-terminal like PKA signaling regulator 2N	ARK2N	ENSG00000152242	-0.0640014	0.0431198	0.530889	NO
transmembrane protein 40	TMEM40	ENSG00000088726	-0.0636751	0.0431894	0.530889	NO
chondroitin sulfate N-acetylgalactosaminyltransferase 2	CSGALNACT2	ENSG00000169826	-0.0636381	0.0429763	0.530889	NO
filamin A interacting protein 1 like	FILIP1L	ENSG00000168386	-0.0632606	0.0431007	0.530889	NO
MCF.2 cell line derived transforming sequence-like 2	MCF2L2	ENSG00000053524	-0.054959	0.0431084	0.530889	NO
COPI coat complex subunit zeta 2	COPZ2	ENSG00000005243	0.0595806	0.0431369	0.530889	NO
CCCTC-binding factor	CTCF	ENSG00000102974	0.063178	0.0431155	0.530889	NO
ring finger protein 13	RNF13	ENSG00000082996	0.0634732	0.0431619	0.530889	NO
pantothenate kinase 4 (inactive)	PANK4	ENSG00000157881	0.0639284	0.0430855	0.530889	NO
N-acetylglucosamine kinase	NAGK	ENSG00000124357	0.0640231	0.0430858	0.530889	NO
interleukin 32	IL32	ENSG00000008517	-0.0600617	0.0432768	0.531246	NO
tRNA splicing endonuclease subunit 54	TSEN54	ENSG00000182173	-0.0566703	0.0432662	0.531246	NO
novel transcript		ENSG00000290677	-0.0557422	0.0433028	0.531246	NO
microtubule associated serine/threonine kinase 1	MAST1	ENSG00000105613	-0.0399962	0.0435085	0.53227	NO
chromosome 16 open reading frame 86	C16orf86	ENSG00000159761	0.0455196	0.0435217	0.53227	NO
RAD51 paralog B	RAD51B	ENSG00000182185	0.0552961	0.0434558	0.53227	NO
protocadherin gamma subfamily A, 5	PCDHGA5	ENSG00000253485	0.0590985	0.0435402	0.53227	NO
coiled-coil domain containing 47	CCDC47	ENSG00000108588	0.0603422	0.0435553	0.53227	NO
protein phosphatase 1 regulatory subunit 10	PPP1R10	ENSG00000204569	0.0636465	0.0435448	0.53227	NO
anterior gradient 2, protein disulphide isomerase family member	AGR2	ENSG00000106541	0.0629205	0.043619	0.532704	NO
DNA damage inducible transcript 3	DDIT3	ENSG00000175197	0.0626684	0.0436903	0.53323	NO
scavenger receptor class B member 1	SCARB1	ENSG00000073060	-0.0635115	0.0437298	0.533267	NO
zinc finger with KRAB and SCAN domains 1	ZKSCAN1	ENSG00000106261	0.0635643	0.0437498	0.533267	NO
persephin	PSPN	ENSG00000125650	0.0624887	0.0437881	0.53339	NO
hydroxysteroid 11-beta dehydrogenase 1	HSD11B1	ENSG00000117594	0.0455406	0.0438657	0.533992	NO
filamin binding LIM protein 1	FBLIM1	ENSG00000162458	-0.0632337	0.0441865	0.536522	NO
LIM zinc finger domain containing 2	LIMS2	ENSG00000072163	-0.0531959	0.044168	0.536522	NO
sorting nexin 15	SNX15	ENSG00000110025	0.0614275	0.0441854	0.536522	NO
SRY-box transcription factor 12	SOX12	ENSG00000177732	0.0629985	0.0441872	0.536522	NO
PWP1 homolog, endonuclein	PWP1	ENSG00000136045	-0.0633008	0.044252	0.53662	NO
F-box and leucine rich repeat protein 8	FBXL8	ENSG00000135722	0.0576792	0.0442516	0.53662	NO
acid phosphatase 1	ACP1	ENSG00000143727	-0.0625117	0.044383	0.536871	NO
regulatory subunit of type II PKA R-subunit domain containing 1	RIIAD1	ENSG00000178796	-0.062278	0.0444048	0.536871	NO
matrix remodeling associated 5	MXRA5	ENSG00000101825	0.0604766	0.044406	0.536871	NO
uncharacterized LOC124907726	LOC124907726	ENSG00000287126	0.0614339	0.0444432	0.536871	NO
mediator complex subunit 24	MED24	ENSG00000008838	0.0632815	0.044426	0.536871	NO
TMF1 regulated nuclear protein 1	TRNP1	ENSG00000253368	0.0632872	0.0444419	0.536871	NO
glutamine-fructose-6-phosphate transaminase 2	GFPT2	ENSG00000131459	-0.0470532	0.0447071	0.539025	NO
ribonucleotide reductase regulatory subunit M2	RRM2	ENSG00000171848	0.0449009	0.0447051	0.539025	NO
ID2 antisense RNA 1	ID2-AS1	ENSG00000235092	0.0522219	0.0446599	0.539025	NO
arrestin domain containing 3	ARRDC3	ENSG00000113369	0.0620424	0.0447524	0.539226	NO
NIPA like domain containing 3	NIPAL3	ENSG00000001461	0.0605988	0.0450292	0.542216	NO
Rho GTPase activating protein 24	ARHGAP24	ENSG00000138639	0.0627983	0.0450626	0.542272	NO
tropomyosin 1	TPM1	ENSG00000140416	-0.0627787	0.0451552	0.542375	NO
novel transcript, sense intronic to NIN		ENSG00000270062	-0.0511795	0.0451381	0.542375	NO
serine/threonine kinase 38	STK38	ENSG00000112079	0.0593024	0.0451572	0.542375	NO
novel transcript		ENSG00000267228	0.0504975	0.0452	0.542543	NO
novel transcript		ENSG00000232537	-0.0527408	0.0452654	0.54264	NO
protein kinase C theta	PRKCQ	ENSG00000065675	0.0591236	0.0452509	0.54264	NO
ectonucleotide pyrophosphatase/phosphodiesterase family member 5	ENPP5	ENSG00000112796	-0.0627865	0.0453444	0.542965	NO
chromosome transmission fidelity factor 18	CHTF18	ENSG00000127586	0.0499895	0.0453788	0.542965	NO
zinc finger MYND-type containing 8	ZMYND8	ENSG00000101040	0.054279	0.0453579	0.542965	NO
abraxas 1, BRCA1 A complex subunit	ABRAXAS1	ENSG00000163322	-0.0626731	0.0456093	0.543944	NO
PRKR interacting protein 1	PRKRIP1	ENSG00000128563	-0.0625554	0.0457633	0.543944	NO
RIC8 guanine nucleotide exchange factor A	RIC8A	ENSG00000177963	-0.0625016	0.045576	0.543944	NO
heterogeneous nuclear ribonucleoprotein A1 pseudogene 33	HNRNPA1P33	ENSG00000213412	-0.0624911	0.0456901	0.543944	NO
vasodilator stimulated phosphoprotein	VASP	ENSG00000125753	-0.0623842	0.0461332	0.543944	NO
ribosomal protein L17	RPL17	ENSG00000265681	-0.0622371	0.0460148	0.543944	NO
translocase of outer mitochondrial membrane 34	TOMM34	ENSG00000025772	-0.0620348	0.0458995	0.543944	NO
cytochrome P450 family 2 subfamily A member 6	CYP2A6	ENSG00000255974	-0.0618523	0.0461516	0.543944	NO
KIAA1586	KIAA1586	ENSG00000168116	-0.0580341	0.045864	0.543944	NO
sacsin molecular chaperone	SACS	ENSG00000151835	-0.057944	0.0456155	0.543944	NO
hormonally up-regulated Neu-associated kinase	HUNK	ENSG00000142149	-0.0558958	0.0458388	0.543944	NO
endogenous retrovirus group K13 member 1	ERVK13-1	ENSG00000260565	-0.05393	0.0457837	0.543944	NO
long intergenic non-protein coding RNA 1226	LINC01226	ENSG00000284543	0.0302755	0.0460947	0.543944	NO
MAFF interacting protein	MAFIP	ENSG00000274847	0.0480305	0.0458522	0.543944	NO
solute carrier family 13 member 5	SLC13A5	ENSG00000141485	0.0526197	0.0456345	0.543944	NO
frizzled class receptor 2	FZD2	ENSG00000180340	0.0579346	0.0459837	0.543944	NO
RAN binding protein 17	RANBP17	ENSG00000204764	0.0600916	0.045805	0.543944	NO
axin 2	AXIN2	ENSG00000168646	0.0615117	0.0456356	0.543944	NO
glycerophosphodiester phosphodiesterase domain containing 1	GDPD1	ENSG00000153982	0.061532	0.0459467	0.543944	NO
TAO kinase 2	TAOK2	ENSG00000149930	0.0620931	0.0461224	0.543944	NO
VPS35 retromer complex component	VPS35	ENSG00000069329	0.0624506	0.0460625	0.543944	NO
TATA-box binding protein associated factor 3	TAF3	ENSG00000165632	0.0624517	0.0460516	0.543944	NO
MANSC domain containing 1	MANSC1	ENSG00000111261	0.0624739	0.0458721	0.543944	NO
microtubule affinity regulating kinase 2	MARK2	ENSG00000072518	0.0626104	0.0454924	0.543944	NO
actin related protein 8	ACTR8	ENSG00000113812	0.062314	0.0462263	0.544485	NO
adaptor related protein complex 4 subunit beta 1	AP4B1	ENSG00000134262	0.0623195	0.0463276	0.545338	NO
ZRANB2 divergent transcript	ZRANB2-DT	ENSG00000229956	-0.0435813	0.0463735	0.545341	NO
zinc finger protein 227	ZNF227	ENSG00000131115	0.0618529	0.0463856	0.545341	NO
glycerophosphodiester phosphodiesterase 1	GDE1	ENSG00000006007	0.0617808	0.0464392	0.545632	NO
protein phosphatase 2 regulatory subunit B'beta	PPP2R5B	ENSG00000068971	0.0593026	0.0464897	0.545885	NO
solute carrier family 20 member 1	SLC20A1	ENSG00000144136	-0.0619667	0.0470559	0.546289	NO
BLOC-1 related complex subunit 7	BORCS7	ENSG00000166275	-0.0619371	0.0470242	0.546289	NO
sulfotransferase family 1E member 1	SULT1E1	ENSG00000109193	-0.0618685	0.0470287	0.546289	NO
ribosomal protein L22 like 1	RPL22L1	ENSG00000163584	-0.0618666	0.0470584	0.546289	NO
centrosomal protein 70	CEP70	ENSG00000114107	-0.0616289	0.0470735	0.546289	NO
ubiquitin conjugating enzyme E2 E1	UBE2E1	ENSG00000170142	-0.0616148	0.0468642	0.546289	NO
dynein light chain Tctex-type 1	DYNLT1	ENSG00000146425	-0.0615131	0.0468358	0.546289	NO
zinc finger CCCH-type containing 8	ZC3H8	ENSG00000144161	-0.0614007	0.0470233	0.546289	NO
RAB32, member RAS oncogene family	RAB32	ENSG00000118508	-0.0604078	0.0467293	0.546289	NO
microtubule associated protein 1B	MAP1B	ENSG00000131711	-0.0585014	0.046823	0.546289	NO
epoxide hydrolase 4	EPHX4	ENSG00000172031	-0.0563506	0.0468361	0.546289	NO
ADAM metallopeptidase domain 32	ADAM32	ENSG00000197140	0.0378689	0.0468673	0.546289	NO
poly(rC) binding protein 3	PCBP3	ENSG00000183570	0.0472936	0.0466092	0.546289	NO
MYCBP associated protein	MYCBPAP	ENSG00000136449	0.0516013	0.0467079	0.546289	NO
polyhomeotic homolog 1	PHC1	ENSG00000111752	0.057032	0.0465745	0.546289	NO
heparanase	HPSE	ENSG00000173083	0.0594731	0.0470289	0.546289	NO
sterile alpha motif domain containing 12	SAMD12	ENSG00000177570	0.0615152	0.0468809	0.546289	NO
epidermal growth factor receptor pathway substrate 15	EPS15	ENSG00000085832	0.0619006	0.0466226	0.546289	NO
A-kinase anchoring protein 8 like	AKAP8L	ENSG00000011243	0.0619822	0.0470246	0.546289	NO
keratin 23	KRT23	ENSG00000108244	-0.0617557	0.0471328	0.546599	NO
FYVE, RhoGEF and PH domain containing 3	FGD3	ENSG00000127084	0.0485122	0.0472158	0.546599	NO
alanyl aminopeptidase, membrane	ANPEP	ENSG00000166825	0.0589622	0.0472149	0.546599	NO
secreted protein acidic and cysteine rich	SPARC	ENSG00000113140	0.0609817	0.0472041	0.546599	NO
oligodendrocyte maturation-associated long intergenic non-coding RNA	OLMALINC	ENSG00000235823	-0.0618538	0.0472941	0.546834	NO
Coenzyme A synthase	COASY	ENSG00000068120	0.0616953	0.0472724	0.546834	NO
hepatocyte nuclear factor 4 gamma	HNF4G	ENSG00000164749	0.0576366	0.0474534	0.548341	NO
inorganic pyrophosphatase 1	PPA1	ENSG00000180817	-0.0617009	0.0475794	0.549372	NO
zinc finger protein 589	ZNF589	ENSG00000164048	-0.0611215	0.0476881	0.549372	NO
ALF transcription elongation factor 2	AFF2	ENSG00000155966	0.0517385	0.047665	0.549372	NO
adhesion G protein-coupled receptor B2	ADGRB2	ENSG00000121753	0.054359	0.0476465	0.549372	NO
ess-2 splicing factor homolog	ESS2	ENSG00000100056	0.0616738	0.047613	0.549372	NO
dynactin subunit 1	DCTN1	ENSG00000204843	-0.0615332	0.0477974	0.549432	NO
metallothionein 1E	MT1E	ENSG00000169715	-0.0605158	0.0477752	0.549432	NO
inducible T cell costimulator	ICOS	ENSG00000163600	-0.0529605	0.0478968	0.549432	NO
eukaryotic translation initiation factor 4E nuclear import factor 1	EIF4ENIF1	ENSG00000184708	0.0500517	0.0478873	0.549432	NO
collagen type I alpha 2 chain	COL1A2	ENSG00000164692	0.0567837	0.0478216	0.549432	NO
sorting nexin 16	SNX16	ENSG00000104497	0.0614259	0.0478048	0.549432	NO
microtubule affinity regulating kinase 3	MARK3	ENSG00000075413	0.0615478	0.0478522	0.549432	NO
mannosidase alpha class 2A member 2	MAN2A2	ENSG00000196547	-0.0613633	0.0479452	0.549442	NO
potassium voltage-gated channel interacting protein 3	KCNIP3	ENSG00000115041	-0.0505634	0.0479559	0.549442	NO
ATP synthase membrane subunit f	ATP5MF	ENSG00000241468	-0.0615229	0.0480166	0.549804	NO
LSM12 pseudogene 1	LSM12P1	ENSG00000232024	-0.0609978	0.0480466	0.549815	NO
novel transcript		ENSG00000254988	0.0456413	0.0481118	0.550068	NO
piggyBac transposable element derived 2	PGBD2	ENSG00000185220	0.0558098	0.0481269	0.550068	NO
ubiquitin conjugating enzyme E2 E2	UBE2E2	ENSG00000182247	-0.0610958	0.0482879	0.550525	NO
novel protein, readthrough VMAC-CAPS		ENSG00000267314	-0.0605287	0.0483654	0.550525	NO
ribonuclease P/MRP subunit p40	RPP40	ENSG00000124787	-0.0602903	0.0483709	0.550525	NO
neural EGFL like 2	NELL2	ENSG00000184613	-0.0521051	0.048363	0.550525	NO
dispatched RND transporter family member 1	DISP1	ENSG00000154309	0.059517	0.0483404	0.550525	NO
inka box actin regulator 2	INKA2	ENSG00000197852	0.059865	0.0482164	0.550525	NO
mal, T cell differentiation protein like	MALL	ENSG00000144063	0.061363	0.0483702	0.550525	NO
MAL-like protein	LOC128966597	ENSG00000144063	0.061363	0.0483702	0.550525	NO
prolyl 3-hydroxylase family member 4 (inactive)	P3H4	ENSG00000141696	0.0609465	0.0484596	0.551203	NO
misshapen like kinase 1	MINK1	ENSG00000141503	0.0612745	0.0485557	0.551963	NO
tetratricopeptide repeat domain 39B	TTC39B	ENSG00000155158	0.0612564	0.0486146	0.5523	NO
glutaminyl-peptide cyclotransferase	QPCT	ENSG00000115828	0.0582184	0.0486759	0.552664	NO
nuclear receptor subfamily 2 group F member 1	NR2F1	ENSG00000175745	-0.0606165	0.0487878	0.552936	NO
cAMP-dependent protein kinase inhibitor beta	PKIB	ENSG00000135549	-0.0520132	0.0488113	0.552936	NO
nucleoporin 214	NUP214	ENSG00000126883	0.057656	0.0488169	0.552936	NO
phospholipase C delta 1	PLCD1	ENSG00000187091	0.0602453	0.0487445	0.552936	NO
family with sequence similarity 24 member B	FAM24B	ENSG00000213185	-0.0454449	0.0488611	0.553105	NO
sulfotransferase family 1B member 1	SULT1B1	ENSG00000173597	0.0611228	0.0488966	0.553175	NO
TMSB4X pseudogene 4	TMSB4XP4	ENSG00000223551	-0.0548573	0.0492135	0.556095	NO
novel protein		ENSG00000285283	0.0579409	0.0491868	0.556095	NO
G3BP stress granule assembly factor 2	G3BP2	ENSG00000138757	-0.0609729	0.0492669	0.556365	NO
tyrosyl-tRNA synthetase 2	YARS2	ENSG00000139131	-0.0608662	0.0493926	0.557094	NO
cytochrome c oxidase subunit II	COX2	ENSG00000198712	-0.0608441	0.0495378	0.557094	NO
guanylate binding protein 3	GBP3	ENSG00000117226	-0.0608423	0.0494312	0.557094	NO
novel transcript, antisense to ZNF582		ENSG00000285996	0.0451299	0.0493999	0.557094	NO
EIF1B antisense RNA 1	EIF1B-AS1	ENSG00000280739	0.0544036	0.0494521	0.557094	NO
Myb related transcription factor, partner of profilin	MYPOP	ENSG00000176182	0.0607209	0.0495378	0.557094	NO
lysine acetyltransferase 14	KAT14	ENSG00000149474	0.060767	0.049526	0.557094	NO
chromobox 3	CBX3	ENSG00000122565	-0.0606184	0.0497399	0.557926	NO
cadherin 2	CDH2	ENSG00000170558	-0.0604845	0.0497183	0.557926	NO
RHO family interacting cell polarization regulator 1	RIPOR1	ENSG00000039523	-0.0604482	0.0498095	0.557926	NO
COMM domain containing 10	COMMD10	ENSG00000145781	-0.0603168	0.0498497	0.557926	NO
C2 calcium dependent domain containing 4A	C2CD4A	ENSG00000198535	-0.0588532	0.049699	0.557926	NO
colorectal cancer associated 1	COLCA1	ENSG00000196167	-0.05732	0.0496789	0.557926	NO
tubulin beta 2B class IIb	TUBB2B	ENSG00000137285	-0.056341	0.0500252	0.557926	NO
bolA family member 2	BOLA2	ENSG00000183336	-0.0553913	0.0500061	0.557926	NO
dystrophin	DMD	ENSG00000198947	-0.0513093	0.0499142	0.557926	NO
HIPK1 antisense RNA 1	HIPK1-AS1	ENSG00000235527	0.048386	0.049839	0.557926	NO
solute carrier organic anion transporter family member 4A1	SLCO4A1	ENSG00000101187	0.0549365	0.0499377	0.557926	NO
tetratricopeptide repeat domain 21A	TTC21A	ENSG00000168026	0.0551374	0.0499861	0.557926	NO
novel protein, AGGF1-ZBED3-AS1 readthrough		ENSG00000285000	0.0592135	0.0497724	0.557926	NO
HDGF like 2	HDGFL2	ENSG00000167674	0.0605472	0.0499788	0.557926	NO
		ENSG00000290872	-0.0592	0.0501119	0.558058	NO
single-pass membrane protein with coiled-coil domains 2	SMCO2	ENSG00000165935	0.032016	0.0501148	0.558058	NO
centrosomal protein 250	CEP250	ENSG00000126001	0.0577283	0.0501406	0.558058	NO
protocadherin 1	PCDH1	ENSG00000156453	0.0588937	0.0501847	0.558058	NO
WD repeat domain 24	WDR24	ENSG00000127580	0.0602005	0.0501584	0.558058	NO
cyclin dependent kinase inhibitor 1A	CDKN1A	ENSG00000124762	-0.0602196	0.0502555	0.558516	NO
proteasome 20S subunit beta 7	PSMB7	ENSG00000136930	-0.0601904	0.0503197	0.558572	NO
colon, intestine and stomach enriched 1	CIST1	ENSG00000284797	-0.0544052	0.0503035	0.558572	NO
interferon stimulated exonuclease gene 20	ISG20	ENSG00000172183	0.0588934	0.0504478	0.559009	NO
fibronectin type III domain containing 10	FNDC10	ENSG00000228594	0.0598831	0.0503922	0.559009	NO
CD68 molecule	CD68	ENSG00000129226	0.0604462	0.0504351	0.559009	NO
protein O-glucosyltransferase 2	POGLUT2	ENSG00000134901	0.0585149	0.0506261	0.560656	NO
solute carrier family 31 member 2	SLC31A2	ENSG00000136867	-0.0603534	0.0506967	0.560849	NO
par-3 family cell polarity regulator beta	PARD3B	ENSG00000116117	0.0554274	0.0507029	0.560849	NO
NADH:ubiquinone oxidoreductase complex assembly factor 8	NDUFAF8	ENSG00000224877	-0.0594262	0.0508398	0.562034	NO
threonine synthase like 2	THNSL2	ENSG00000144115	0.0602987	0.0508708	0.562048	NO
transmembrane protein 14B	TMEM14B	ENSG00000137210	-0.0602371	0.0510236	0.562217	NO
VHL binding protein 1	VBP1	ENSG00000155959	-0.059837	0.0509861	0.562217	NO
novel transcript		ENSG00000290490	0.0225456	0.0510647	0.562217	NO
long intergenic non-protein coding RNA 2019	LINC02019	ENSG00000273356	0.0365797	0.0510549	0.562217	NO
amine oxidase copper containing 2	AOC2	ENSG00000131480	0.0536898	0.0509789	0.562217	NO
ATPase secretory pathway Ca2+ transporting 2	ATP2C2	ENSG00000064270	0.0598276	0.0510556	0.562217	NO
SRY-box transcription factor 5	SOX5	ENSG00000134532	-0.0485744	0.0512392	0.563523	NO
transmembrane protein 240	TMEM240	ENSG00000205090	-0.0391806	0.0512429	0.563523	NO
glutamate receptor interacting protein 1	GRIP1	ENSG00000155974	0.0498931	0.0513139	0.563976	NO
DBF4-CDC7 kinase regulatory subunit	DBF4	ENSG00000006634	0.058625	0.0514216	0.56483	NO
profilin 1	PFN1	ENSG00000108518	-0.0600582	0.0515299	0.564885	NO
F-box and leucine rich repeat protein 19	FBXL19	ENSG00000099364	0.0552743	0.0514955	0.564885	NO
poly(A) specific ribonuclease subunit PAN2	PAN2	ENSG00000135473	0.0564942	0.0515462	0.564885	NO
BPI fold containing family A member 1	BPIFA1	ENSG00000198183	0.0585243	0.0515175	0.564885	NO
zinc finger protein 43	ZNF43	ENSG00000198521	-0.0573622	0.0516204	0.56537	NO
sorting nexin 7	SNX7	ENSG00000162627	-0.0593887	0.0518257	0.565652	NO
C1q and TNF related 1	C1QTNF1	ENSG00000173918	-0.0571847	0.0517974	0.565652	NO
ABHD14A-ACY1 readthrough	ABHD14A-ACY1	ENSG00000114786	-0.0286174	0.0517726	0.565652	NO
MELTF antisense RNA 1	MELTF-AS1	ENSG00000228109	0.0400692	0.0518133	0.565652	NO
CAP-Gly domain containing linker protein 3	CLIP3	ENSG00000105270	0.0456249	0.0517288	0.565652	NO
HEPACAM family member 2	HEPACAM2	ENSG00000188175	0.0480263	0.051784	0.565652	NO
olfactory receptor family 2 subfamily I member 1 pseudogene	OR2I1P	ENSG00000237988	-0.0406193	0.0518667	0.565772	NO
zinc finger protein 692	ZNF692	ENSG00000171163	-0.0543949	0.0519766	0.565874	NO
		ENSG00000251613	0.0358184	0.0519662	0.565874	NO
potassium calcium-activated channel subfamily N member 3	KCNN3	ENSG00000143603	0.0480417	0.0520258	0.565874	NO
procollagen C-endopeptidase enhancer	PCOLCE	ENSG00000106333	0.0554572	0.0519825	0.565874	NO
zinc finger and BTB domain containing 5	ZBTB5	ENSG00000168795	0.0598289	0.0520124	0.565874	NO
sodium voltage-gated channel beta subunit 2	SCN2B	ENSG00000149575	0.0523009	0.0521312	0.566694	NO
plexin A3	PLXNA3	ENSG00000130827	-0.0583684	0.0522608	0.566966	NO
UDP glucuronosyltransferase family 1 member A3	UGT1A3	ENSG00000288702	-0.0262894	0.0523062	0.566966	NO
cysteine rich secretory protein 3	CRISP3	ENSG00000096006	0.0361186	0.0522675	0.566966	NO
zinc finger with KRAB and SCAN domains 7	ZKSCAN7	ENSG00000196345	0.0530271	0.052277	0.566966	NO
solute carrier family 35 member E2B	SLC35E2B	ENSG00000189339	0.0595027	0.0522959	0.566966	NO
chromosome 1 open reading frame 127	C1orf127	ENSG00000175262	-0.0356041	0.0523611	0.567236	NO
interleukin 7 receptor	IL7R	ENSG00000168685	-0.0482694	0.0525314	0.568428	NO
FANCD2 and FANCI associated nuclease 1	FAN1	ENSG00000198690	0.0596735	0.0525092	0.568428	NO
Rho family GTPase 3	RND3	ENSG00000115963	-0.0589472	0.0525714	0.568535	NO
ZNF566 antisense RNA 1	ZNF566-AS1	ENSG00000267309	0.0565107	0.0526578	0.569144	NO
DnaJ heat shock protein family (Hsp40) member C15	DNAJC15	ENSG00000120675	-0.0595192	0.0528173	0.569239	NO
dpy-30 histone methyltransferase complex regulatory subunit	DPY30	ENSG00000162961	-0.0595096	0.052799	0.569239	NO
novel transcript, antisense to PRSS22		ENSG00000263325	0.0379426	0.0527704	0.569239	NO
coiled-coil domain containing 134	CCDC134	ENSG00000100147	0.0581651	0.0527158	0.569239	NO
KH-type splicing regulatory protein	KHSRP	ENSG00000088247	0.0594717	0.0527565	0.569239	NO
glutathione S-transferase alpha 2	GSTA2	ENSG00000244067	-0.0540015	0.0528607	0.569262	NO
EF-hand calcium binding domain 14	EFCAB14	ENSG00000159658	0.0595489	0.0528796	0.569262	NO
protein phosphatase 1 regulatory inhibitor subunit 2	PPP1R2	ENSG00000184203	-0.0593945	0.0530254	0.569419	NO
long intergenic non-protein coding RNA 1833	LINC01833	ENSG00000259439	-0.0592338	0.0529367	0.569419	NO
anterior gradient 3, protein disulphide isomerase family member	AGR3	ENSG00000173467	-0.0580591	0.0531353	0.569419	NO
metabolism of cobalamin associated B	MMAB	ENSG00000139428	-0.0579566	0.0531184	0.569419	NO
KLF transcription factor 8	KLF8	ENSG00000102349	-0.0570994	0.0531	0.569419	NO
chloride voltage-gated channel 1	CLCN1	ENSG00000188037	0.0388565	0.0531084	0.569419	NO
testis associated actin remodelling kinase 2	TESK2	ENSG00000070759	0.0561762	0.0530225	0.569419	NO
teashirt zinc finger homeobox 2	TSHZ2	ENSG00000182463	0.0590389	0.0531037	0.569419	NO
KH RNA binding domain containing, signal transduction associated 1	KHDRBS1	ENSG00000121774	-0.0580769	0.0532442	0.569907	NO
LY6S antisense RNA 1	LY6S-AS1	ENSG00000177335	0.048207	0.0532216	0.569907	NO
uncharacterized LOC105376805	LOC105376805	ENSG00000238142	0.0531825	0.0532713	0.569907	NO
novel transcript		ENSG00000262879	-0.0570983	0.0533134	0.570034	NO
cyclin I family member 2	CCNI2	ENSG00000205089	-0.0486162	0.0534137	0.570784	NO
Cbp/p300 interacting transactivator with Glu/Asp rich carboxy-terminal domain 4	CITED4	ENSG00000179862	-0.057692	0.0535791	0.571237	NO
novel transcript		ENSG00000257027	-0.0565125	0.0535221	0.571237	NO
cancer susceptibility 9	CASC9	ENSG00000249395	-0.0533644	0.0535924	0.571237	NO
novel transcript, antisense to SLC39A1		ENSG00000282386	0.045845	0.0536073	0.571237	NO
phosphatidylinositol 4-kinase alpha pseudogene 2	PI4KAP2	ENSG00000183506	0.0495973	0.0535572	0.571237	NO
glyoxalase domain containing 4	GLOD4	ENSG00000167699	-0.0592052	0.0537681	0.571853	NO
transglutaminase 2	TGM2	ENSG00000198959	-0.0591656	0.0538158	0.571853	NO
translocation associated membrane protein 1	TRAM1	ENSG00000067167	-0.0590632	0.0537889	0.571853	NO
long intergenic non-protein coding RNA 1765	LINC01765	ENSG00000233730	-0.0558219	0.053877	0.571853	NO
LMO7 antisense RNA 1	LMO7-AS1	ENSG00000261105	-0.0485625	0.0538632	0.571853	NO
small G protein signaling modulator 3	SGSM3	ENSG00000100359	0.0591447	0.0537758	0.571853	NO
CTR9 homolog, Paf1/RNA polymerase II complex component	CTR9	ENSG00000198730	0.0592092	0.0538576	0.571853	NO
DNA polymerase eta	POLH	ENSG00000170734	-0.0556245	0.0539628	0.572365	NO
GNRHR2 pseudogene 1	GNRHR2P1	ENSG00000259169	-0.0369404	0.0540013	0.572365	NO
lncRNA TGF-beta/SMAD3 pathway interacting	LNCTSI	ENSG00000230479	0.0445933	0.0540161	0.572365	NO
long intergenic non-protein coding RNA 2298	LINC02298	ENSG00000257556	-0.0457576	0.0541499	0.573461	NO
SEC14 like lipid binding 2	SEC14L2	ENSG00000100003	-0.058986	0.054247	0.57357	NO
TMEM105 long non-coding RNA	TMEM105	ENSG00000185332	0.0334581	0.0542816	0.57357	NO
neurofilament heavy chain	NEFH	ENSG00000100285	0.053607	0.054247	0.57357	NO
RIO kinase 2	RIOK2	ENSG00000058729	0.0586509	0.0542789	0.57357	NO
podocalyxin like	PODXL	ENSG00000128567	-0.0582918	0.0545054	0.573688	NO
MIR3677 and MIR940 host gene	MIR3677HG	ENSG00000260778	0.0364787	0.0543951	0.573688	NO
STON1-GTF2A1L readthrough	STON1-GTF2A1L	ENSG00000068781	0.0398318	0.0544855	0.573688	NO
G protein-coupled receptor 37 like 1	GPR37L1	ENSG00000170075	0.0490985	0.054493	0.573688	NO
Rho guanine nucleotide exchange factor 38	ARHGEF38	ENSG00000236699	0.0566216	0.0544663	0.573688	NO
dystroglycan 1	DAG1	ENSG00000173402	0.0570254	0.0544135	0.573688	NO
ArfGAP with SH3 domain, ankyrin repeat and PH domain 3	ASAP3	ENSG00000088280	0.0583694	0.0544505	0.573688	NO
ubiquitin protein ligase E3B	UBE3B	ENSG00000151148	0.0589436	0.0545401	0.573734	NO
integrator complex subunit 8	INTS8	ENSG00000164941	-0.0583523	0.054577	0.573802	NO
mannose-P-dolichol utilization defect 1	MPDU1	ENSG00000129255	-0.0586383	0.0546264	0.573855	NO
Ras association domain family member 9	RASSF9	ENSG00000198774	-0.0581593	0.0546634	0.573855	NO
trafficking protein particle complex subunit 3	TRAPPC3	ENSG00000054116	-0.0549377	0.0547489	0.573855	NO
glypican 4	GPC4	ENSG00000076716	0.0585318	0.0547642	0.573855	NO
FOS like 2, AP-1 transcription factor subunit	FOSL2	ENSG00000075426	0.0588708	0.054709	0.573855	NO
CD74 molecule	CD74	ENSG00000019582	0.0589058	0.0547281	0.573855	NO
chromodomain helicase DNA binding protein 3	CHD3	ENSG00000170004	-0.0569235	0.0549284	0.574302	NO
ST8 alpha-N-acetyl-neuraminide alpha-2,8-sialyltransferase 2	ST8SIA2	ENSG00000140557	-0.0274945	0.0548742	0.574302	NO
cholinergic receptor nicotinic alpha 9 subunit	CHRNA9	ENSG00000174343	0.039426	0.0549082	0.574302	NO
apoptosis inducing factor mitochondria associated 1	AIFM1	ENSG00000156709	0.0588413	0.0549166	0.574302	NO
calcium/calmodulin dependent protein kinase IV	CAMK4	ENSG00000152495	-0.0280924	0.0550314	0.57506	NO
DIM1 rRNA methyltransferase and ribosome maturation factor	DIMT1	ENSG00000086189	-0.0586015	0.0556159	0.575207	NO
phosphomannomutase 2	PMM2	ENSG00000140650	-0.0585287	0.0557084	0.575207	NO
uncharacterized LOC100130283	LOC100130283	ENSG00000140650	-0.0585287	0.0557084	0.575207	NO
coagulation factor III, tissue factor	F3	ENSG00000117525	-0.0583766	0.0557097	0.575207	NO
BUD31 homolog	BUD31	ENSG00000106245	-0.058367	0.055498	0.575207	NO
cystatin E/M	CST6	ENSG00000175315	-0.0578097	0.0558889	0.575207	NO
transmembrane protein 64	TMEM64	ENSG00000180694	-0.0578082	0.0559573	0.575207	NO
novel transcript		ENSG00000286225	-0.0575963	0.0559413	0.575207	NO
pleckstrin homology, MyTH4 and FERM domain containing H3	PLEKHH3	ENSG00000068137	-0.0570004	0.0558632	0.575207	NO
novel protein		ENSG00000260342	-0.0555017	0.0555258	0.575207	NO
novel transcript		ENSG00000279569	-0.0553876	0.0552051	0.575207	NO
heparan sulfate-glucosamine 3-sulfotransferase 2	HS3ST2	ENSG00000122254	-0.0511074	0.0551328	0.575207	NO
sarcospan	SSPN	ENSG00000123096	-0.0500644	0.0557454	0.575207	NO
novel transcript		ENSG00000260877	-0.0497262	0.0559034	0.575207	NO
tubulin alpha like 3	TUBAL3	ENSG00000178462	-0.0420773	0.0552845	0.575207	NO
Rho guanine nucleotide exchange factor 25	ARHGEF25	ENSG00000240771	-0.0304963	0.0555755	0.575207	NO
solute carrier family 22 member 1	SLC22A1	ENSG00000175003	0.031575	0.0559164	0.575207	NO
cilia and flagella associated protein 210	CFAP210	ENSG00000154479	0.0478721	0.0552802	0.575207	NO
muscular LMNA interacting protein	MLIP	ENSG00000146147	0.050953	0.0558256	0.575207	NO
MLIP intronic transcript 1	MLIP-IT1	ENSG00000146147	0.050953	0.0558256	0.575207	NO
uncharacterized LOC101927189	LOC101927189	ENSG00000146147	0.050953	0.0558256	0.575207	NO
novel transcript		ENSG00000277287	0.0551338	0.0557126	0.575207	NO
zinc finger and AT-hook domain containing	ZFAT	ENSG00000066827	0.0560231	0.0556391	0.575207	NO
ribosomal RNA processing 12 homolog	RRP12	ENSG00000052749	0.0572623	0.0557816	0.575207	NO
novel transcript, antisense to PXDC1		ENSG00000270504	0.0578482	0.0555915	0.575207	NO
epsin 3	EPN3	ENSG00000049283	0.0579124	0.055781	0.575207	NO
proline, glutamate and leucine rich protein 1	PELP1	ENSG00000141456	0.0582496	0.0559589	0.575207	NO
scribble planar cell polarity protein	SCRIB	ENSG00000180900	0.0583061	0.0553467	0.575207	NO
hematopoietic SH2 domain containing	HSH2D	ENSG00000196684	0.0584029	0.0552984	0.575207	NO
cyclin dependent kinase 16	CDK16	ENSG00000102225	0.0584098	0.0559417	0.575207	NO
kallikrein related peptidase 10	KLK10	ENSG00000129451	0.0584943	0.0554559	0.575207	NO
H2B clustered histone 5	H2BC5	ENSG00000158373	0.0585107	0.0557968	0.575207	NO
lysine demethylase 4A	KDM4A	ENSG00000066135	0.0586386	0.0554715	0.575207	NO
UBX domain protein 8	UBXN8	ENSG00000104691	0.053158	0.0560082	0.575402	NO
SSBP3 pseudogene 1	SSBP3P1	ENSG00000233225	0.0471917	0.0561246	0.575753	NO
pleckstrin homology domain containing A3	PLEKHA3	ENSG00000116095	0.0583653	0.0561278	0.575753	NO
spermidine/spermine N1-acetyltransferase 1	SAT1	ENSG00000130066	0.0583902	0.0561339	0.575753	NO
UDP glucuronosyltransferase family 1 member A10	UGT1A10	ENSG00000242515	-0.0570925	0.0561882	0.575757	NO
CD300 molecule like family member f	CD300LF	ENSG00000186074	0.0516911	0.0561952	0.575757	NO
long intergenic non-protein coding RNA 3014	LINC03014	ENSG00000240859	0.0546811	0.0563449	0.576665	NO
vacuolar protein sorting 4 homolog B	VPS4B	ENSG00000119541	0.0582434	0.056333	0.576665	NO
small integral membrane protein 22	SMIM22	ENSG00000267795	-0.0570168	0.0563998	0.576915	NO
tyrosine 3-monooxygenase/tryptophan 5-monooxygenase activation protein eta	YWHAH	ENSG00000128245	-0.0581365	0.0564467	0.577082	NO
phospholipase A2 group IVE	PLA2G4E	ENSG00000188089	-0.0412874	0.0565202	0.577521	NO
protein phosphatase 2 regulatory subunit B'delta	PPP2R5D	ENSG00000112640	0.0582102	0.056579	0.577809	NO
small integral membrane protein 10 like 1	SMIM10L1	ENSG00000256537	-0.0581811	0.0566403	0.578122	NO
ergosterol biosynthesis 28 homolog	ERG28	ENSG00000133935	-0.058141	0.0567502	0.578619	NO
hexosaminidase subunit alpha	HEXA	ENSG00000213614	0.0581056	0.0567264	0.578619	NO
O-linked N-acetylglucosamine (GlcNAc) transferase	OGT	ENSG00000147162	-0.0559381	0.0569066	0.579588	NO
cyclin dependent kinase 19	CDK19	ENSG00000155111	0.057998	0.0568828	0.579588	NO
zinc finger BED-type containing 10, pseudogene	ZBED10P	ENSG00000188707	0.0533542	0.0570087	0.580315	NO
solute carrier family 37 member 1	SLC37A1	ENSG00000160190	0.058108	0.0571347	0.581285	NO
late cornified envelope 3D	LCE3D	ENSG00000163202	-0.0333775	0.0572149	0.581787	NO
chromosome 10 putative open reading frame 55	C10orf55	ENSG00000222047	-0.04641	0.0573426	0.582773	NO
sorting nexin 14	SNX14	ENSG00000135317	-0.0580088	0.0574286	0.583332	NO
testis expressed 9	TEX9	ENSG00000151575	-0.0561433	0.0576731	0.585186	NO
ZFP62 zinc finger protein	ZFP62	ENSG00000196670	0.0571925	0.0576431	0.585186	NO
glucosaminyl (N-acetyl) transferase 4	GCNT4	ENSG00000176928	-0.0559324	0.0577185	0.585333	NO
coiled-coil domain containing 68	CCDC68	ENSG00000166510	-0.0542245	0.0578709	0.586348	NO
caspase 2	CASP2	ENSG00000106144	0.0578516	0.0578806	0.586348	NO
small nucleolar RNA host gene 21	SNHG21	ENSG00000250988	0.0376716	0.0579226	0.586459	NO
uncharacterized LOC645967	LOC645967	ENSG00000278899	-0.0417794	0.0579692	0.586616	NO
programmed cell death 4	PDCD4	ENSG00000150593	0.057779	0.0580351	0.586969	NO
flavin containing dimethylaniline monoxygenase 3	FMO3	ENSG00000007933	0.0578046	0.0580904	0.587213	NO
zinc finger protein 398	ZNF398	ENSG00000197024	0.0577495	0.0581274	0.587273	NO
zinc finger and BTB domain containing 38	ZBTB38	ENSG00000177311	0.0570452	0.0581964	0.587342	NO
IFI30 lysosomal thiol reductase	IFI30	ENSG00000216490	0.0576823	0.0581731	0.587342	NO
ETAA1 activator of ATR kinase	ETAA1	ENSG00000143971	-0.0557104	0.0583833	0.588128	NO
solute carrier family 16 member 12	SLC16A12	ENSG00000152779	-0.0523979	0.0584299	0.588128	NO
inositol polyphosphate-5-phosphatase J	INPP5J	ENSG00000185133	0.0543216	0.0584189	0.588128	NO
tRNA methyltransferase 5	TRMT5	ENSG00000126814	0.0570291	0.0583279	0.588128	NO
BCL2 like 11	BCL2L11	ENSG00000153094	0.0572964	0.0583953	0.588128	NO
transmembrane protein 50B	TMEM50B	ENSG00000142188	-0.0576548	0.058569	0.588343	NO
RNA binding motif protein 12	RBM12	ENSG00000244462	-0.0575179	0.0585106	0.588343	NO
M-phase specific PLK1 interacting protein	MPLKIP	ENSG00000168303	-0.0571248	0.0585151	0.588343	NO
coiled-coil domain containing 97	CCDC97	ENSG00000142039	0.0570095	0.058607	0.588343	NO
uracil phosphoribosyltransferase homolog	UPRT	ENSG00000094841	0.0571397	0.0585981	0.588343	NO
TATA-box binding protein associated factor 9	TAF9	ENSG00000273841	-0.0576116	0.0586943	0.588484	NO
CDC42 effector protein 3	CDC42EP3	ENSG00000163171	-0.0575921	0.0587767	0.588484	NO
chromosome 22 open reading frame 39	C22orf39	ENSG00000242259	-0.0574399	0.058748	0.588484	NO
adenosine A1 receptor	ADORA1	ENSG00000163485	0.0419326	0.0586813	0.588484	NO
zinc finger protein 385A	ZNF385A	ENSG00000161642	0.0575512	0.0587503	0.588484	NO
mitogen-activated protein kinase kinase kinase kinase 2	MAP4K2	ENSG00000168067	-0.0521461	0.05882	0.58858	NO
mitogen-activated protein kinase kinase kinase 3	MAP3K3	ENSG00000198909	0.0573319	0.0588487	0.58858	NO
tetratricopeptide repeat domain 28	TTC28	ENSG00000100154	0.0507616	0.0589859	0.589641	NO
NAD(P) dependent steroid dehydrogenase-like	NSDHL	ENSG00000147383	-0.0573458	0.0591701	0.589648	NO
uncharacterized LOC157273	LOC157273	ENSG00000248538	-0.0388821	0.0591543	0.589648	NO
uncharacterized LOC101929128	LOC101929128	ENSG00000248538	-0.0388821	0.0591543	0.589648	NO
solute carrier family 25 member 44	SLC25A44	ENSG00000160785	0.052923	0.0590942	0.589648	NO
FA complementation group E	FANCE	ENSG00000112039	0.0542428	0.0591375	0.589648	NO
stromal interaction molecule 2	STIM2	ENSG00000109689	0.0570728	0.0591739	0.589648	NO
ankyrin repeat domain 13A	ANKRD13A	ENSG00000076513	0.0573778	0.059024	0.589648	NO
germ cell-less 1, spermatogenesis associated	GMCL1	ENSG00000087338	0.0562721	0.0592078	0.589674	NO
fucosyltransferase 2 (H blood group)	FUT2	ENSG00000176920	0.0566333	0.0592548	0.589831	NO
uncharacterized LOC105377294	LOC105377294	ENSG00000289586	-0.0463452	0.0593045	0.590016	NO
spindle and kinetochore associated complex subunit 2	SKA2	ENSG00000182628	-0.0542716	0.0595348	0.590543	NO
apolipoprotein M	APOM	ENSG00000204444	-0.0468865	0.059545	0.590543	NO
spindle and kinetochore associated complex subunit 1	SKA1	ENSG00000154839	0.037698	0.059434	0.590543	NO
fibronectin leucine rich transmembrane protein 2	FLRT2	ENSG00000185070	0.0532609	0.0594074	0.590543	NO
solute carrier family 26 member 2	SLC26A2	ENSG00000155850	0.0535489	0.059496	0.590543	NO
coenzyme Q7, hydroxylase	COQ7	ENSG00000167186	0.0571978	0.059542	0.590543	NO
CARD8 antisense RNA 1	CARD8-AS1	ENSG00000268001	0.044841	0.0595911	0.590621	NO
family with sequence similarity 219 member B	FAM219B	ENSG00000178761	0.0551662	0.0596154	0.590621	NO
non-compact myelin associated protein	NCMAP	ENSG00000184454	0.0560605	0.0598061	0.592199	NO
solute carrier family 8 member A2	SLC8A2	ENSG00000118160	0.0453561	0.0599023	0.592841	NO
myosin light chain 12B	MYL12B	ENSG00000118680	-0.0570998	0.0600208	0.593392	NO
ribosomal protein L10a pseudogene 6	RPL10AP6	ENSG00000226360	-0.050732	0.0600066	0.593392	NO
long intergenic non-protein coding RNA 3015	LINC03015	ENSG00000242474	0.0551955	0.0603377	0.596213	NO
ArfGAP with dual PH domains 2	ADAP2	ENSG00000184060	-0.0376653	0.0604589	0.596787	NO
inositol hexakisphosphate kinase 1	IP6K1	ENSG00000176095	0.0557505	0.0604442	0.596787	NO
tetraspanin 3	TSPAN3	ENSG00000140391	-0.0570062	0.0605419	0.597294	NO
tryptophanyl tRNA synthetase 2, mitochondrial	WARS2	ENSG00000116874	0.0567317	0.0606178	0.597731	NO
phosphoglucomutase 2	PGM2	ENSG00000169299	0.0570146	0.0606581	0.597816	NO
bridge-like lipid transfer protein family member 3A	BLTP3A	ENSG00000065060	0.0562872	0.0607167	0.598082	NO
signal recognition particle 9	SRP9	ENSG00000143742	-0.0568353	0.0607586	0.598182	NO
inositol polyphosphate-4-phosphatase type II B	INPP4B	ENSG00000109452	-0.0563473	0.060957	0.599199	NO
protein kinase AMP-activated non-catalytic subunit beta 2	PRKAB2	ENSG00000131791	-0.0562895	0.0609508	0.599199	NO
transmembrane protein 94	TMEM94	ENSG00000177728	0.0552752	0.0609168	0.599199	NO
meiosis specific with coiled-coil domain	MEIOC	ENSG00000180336	-0.0285422	0.061007	0.599379	NO
retinoic acid early transcript 1L	RAET1L	ENSG00000155918	-0.0499076	0.0612082	0.599978	NO
long intergenic non-protein coding RNA 862	LINC00862	ENSG00000203721	-0.0445887	0.0612268	0.599978	NO
solute carrier family 45 member 1	SLC45A1	ENSG00000162426	0.0383019	0.0611097	0.599978	NO
chromatin assembly factor 1 subunit A	CHAF1A	ENSG00000167670	0.0519369	0.0611533	0.599978	NO
double C2 domain beta	DOC2B	ENSG00000272636	0.0552445	0.0612121	0.599978	NO
protein phosphatase 2 phosphatase activator	PTPA	ENSG00000119383	0.0566612	0.0612598	0.599991	NO
melanophilin	MLPH	ENSG00000115648	0.0567738	0.061328	0.600348	NO
proline rich 36	PRR36	ENSG00000183248	-0.052957	0.0613667	0.600415	NO
cysteine and glycine rich protein 1	CSRP1	ENSG00000159176	-0.0567462	0.0615394	0.600575	NO
leucine zipper and EF-hand containing transmembrane protein 2	LETM2	ENSG00000165046	-0.0522409	0.0615076	0.600575	NO
3'-phosphoadenosine 5'-phosphosulfate synthase 2	PAPSS2	ENSG00000198682	-0.047728	0.0614369	0.600575	NO
inositol-3-phosphate synthase 1	ISYNA1	ENSG00000105655	0.054822	0.0614598	0.600575	NO
ring finger protein 208	RNF208	ENSG00000212864	0.0548484	0.061542	0.600575	NO
D-aminoacyl-tRNA deacylase 2	DTD2	ENSG00000129480	-0.0561002	0.0618643	0.600594	NO
par-6 family cell polarity regulator beta	PARD6B	ENSG00000124171	-0.055331	0.0616162	0.600594	NO
MRN complex interacting protein	MRNIP	ENSG00000161010	-0.0547291	0.06177	0.600594	NO
chromosome 1 open reading frame 74	C1orf74	ENSG00000162757	-0.0502289	0.0617448	0.600594	NO
collagen type XXII alpha 1 chain	COL22A1	ENSG00000169436	-0.0476318	0.0618513	0.600594	NO
GTP binding protein overexpressed in skeletal muscle	GEM	ENSG00000164949	0.0431946	0.0616781	0.600594	NO
glycoprotein M6B	GPM6B	ENSG00000046653	0.0475771	0.0616541	0.600594	NO
PET100 cytochrome c oxidase chaperone	PET100	ENSG00000229833	0.0511203	0.0618937	0.600594	NO
antagonist of mitotic exit network 1 homolog	AMN1	ENSG00000151743	0.0536737	0.0618217	0.600594	NO
aldehyde dehydrogenase 6 family member A1	ALDH6A1	ENSG00000119711	0.0553325	0.0617726	0.600594	NO
PR/SET domain 10	PRDM10	ENSG00000170325	0.0561214	0.0615804	0.600594	NO
solute carrier family 43 member 3	SLC43A3	ENSG00000134802	0.0545159	0.0619996	0.601313	NO
protein kinase N2	PKN2	ENSG00000065243	-0.0560109	0.0621121	0.601787	NO
SUMO specific peptidase 1	SENP1	ENSG00000079387	0.0556258	0.062106	0.601787	NO
LYR motif containing 2	LYRM2	ENSG00000083099	-0.0560399	0.0623029	0.603071	NO
major histocompatibility complex, class I, G	HLA-G	ENSG00000204632	0.0492419	0.0623086	0.603071	NO
T cell receptor beta constant 2	TRBC2	ENSG00000211772	-0.0450384	0.0623443	0.603109	NO
CYFIP related Rac1 interactor B	CYRIB	ENSG00000153310	-0.0560362	0.0625999	0.603965	NO
myelin expression factor 2	MYEF2	ENSG00000104177	-0.0517435	0.0625802	0.603965	NO
long intergenic non-protein coding RNA 1571	LINC01571	ENSG00000260057	-0.0467605	0.0625576	0.603965	NO
EPS8 signaling adaptor L3	EPS8L3	ENSG00000198758	0.0335228	0.0625185	0.603965	NO
DOT1 like histone lysine methyltransferase	DOT1L	ENSG00000104885	0.0555626	0.0626247	0.603965	NO
ubiquitin specific peptidase 8	USP8	ENSG00000138592	0.0564641	0.0625822	0.603965	NO
PAK1 interacting protein 1	PAK1IP1	ENSG00000111845	-0.0561884	0.0627458	0.604726	NO
polypeptide N-acetylgalactosaminyltransferase 5	GALNT5	ENSG00000136542	0.0548791	0.0627675	0.604726	NO
novel transcript		ENSG00000273230	0.0509114	0.0629016	0.605708	NO
novel transcript		ENSG00000288735	0.0349152	0.0630183	0.606001	NO
kinesin family member 2C	KIF2C	ENSG00000142945	0.0427297	0.0630314	0.606001	NO
fatty acid hydroxylase domain containing 2	FAXDC2	ENSG00000170271	0.0536583	0.0630749	0.606001	NO
proline rich 15 like	PRR15L	ENSG00000167183	0.0552186	0.0630604	0.606001	NO
F-box protein 34	FBXO34	ENSG00000178974	0.0562353	0.0630923	0.606001	NO
oxysterol binding protein 2	OSBP2	ENSG00000184792	0.0545043	0.063129	0.606045	NO
eukaryotic translation initiation factor 2 subunit gamma	EIF2S3	ENSG00000130741	-0.0553464	0.0632402	0.606804	NO
RAB23, member RAS oncogene family	RAB23	ENSG00000112210	-0.0557987	0.0633472	0.607187	NO
semaphorin 3B	SEMA3B	ENSG00000012171	0.0477805	0.0633765	0.607187	NO
lysyl oxidase	LOX	ENSG00000113083	0.0549289	0.0633476	0.607187	NO
F-box protein 27	FBXO27	ENSG00000161243	0.0475701	0.0635033	0.607785	NO
nuclear receptor subfamily 1 group H member 3	NR1H3	ENSG00000025434	0.0497555	0.0634976	0.607785	NO
zinc finger protein 542, pseudogene	ZNF542P	ENSG00000290720	-0.0544942	0.0635713	0.607814	NO
neuromedin U	NMU	ENSG00000109255	0.0494496	0.0636028	0.607814	NO
cell division cycle 26	CDC26	ENSG00000176386	0.0561721	0.0635657	0.607814	NO
keratin 40	KRT40	ENSG00000204889	-0.0534921	0.0636416	0.607877	NO
TERF2 interacting protein	TERF2IP	ENSG00000166848	0.0559194	0.063729	0.608405	NO
uncharacterized LOC105371348	LOC105371348	ENSG00000166848	0.0559194	0.063729	0.608405	NO
cadherin related family member 2	CDHR2	ENSG00000074276	0.034846	0.0638068	0.608839	NO
chromosome 1 open reading frame 56	C1orf56	ENSG00000143443	-0.0480988	0.063863	0.609068	NO
frataxin	FXN	ENSG00000165060	-0.054917	0.0641031	0.609522	NO
ciliary microtubule inner protein 2B	CIMIP2B	ENSG00000215187	-0.0538963	0.0640522	0.609522	NO
ring finger protein 215	RNF215	ENSG00000099999	-0.0523861	0.06396	0.609522	NO
mevalonate diphosphate decarboxylase	MVD	ENSG00000167508	-0.052335	0.0641231	0.609522	NO
ADP ribosylation factor guanine nucleotide exchange factor 2	ARFGEF2	ENSG00000124198	0.0485654	0.0641364	0.609522	NO
terminal nucleotidyltransferase 5C	TENT5C	ENSG00000183508	0.0494108	0.0640564	0.609522	NO
solute carrier family 40 member 1	SLC40A1	ENSG00000138449	0.054017	0.0641062	0.609522	NO
yippee like 1	YPEL1	ENSG00000100027	-0.0447349	0.0641758	0.609589	NO
peptidylprolyl isomerase like 4	PPIL4	ENSG00000131013	-0.0559712	0.0643575	0.6103	NO
uncharacterized LOC124906016	LOC124906016	ENSG00000204929	-0.0343084	0.0643615	0.6103	NO
long intergenic non-protein coding RNA 324	LINC00324	ENSG00000178977	0.0448733	0.0643899	0.6103	NO
carnosine dipeptidase 2	CNDP2	ENSG00000133313	0.0553076	0.0642853	0.6103	NO
arylsulfatase A	ARSA	ENSG00000100299	0.055842	0.0644121	0.6103	NO
tyrosyl-DNA phosphodiesterase 1	TDP1	ENSG00000042088	0.0549481	0.0644628	0.610474	NO
crystallin zeta	CRYZ	ENSG00000116791	-0.0558832	0.064579	0.611234	NO
zinc finger protein 702, pseudogene	ZNF702P	ENSG00000242779	0.055611	0.0646078	0.611234	NO
XPA, DNA damage recognition and repair factor	XPA	ENSG00000136936	-0.0512747	0.0648141	0.611516	NO
ERCC6L2 antisense RNA 1	ERCC6L2-AS1	ENSG00000175611	-0.0475178	0.0648318	0.611516	NO
mesenteric estrogen dependent adipogenesis	MEDAG	ENSG00000102802	0.0305778	0.0648059	0.611516	NO
[truncated: 22,330 more rows]

## Sheet: TableS5
Table S5. Significantly modulated hNEC genes in BpΔbteA::bteA-infected cells compared to uninfected controls at 24 hours post-infection.
This table lists all hNEC genes, highlighting those with significant modulation, defined as |log2 fold change (log2FC)| ≥ 1 and a corrected p-value < 0.05.
Gene description	Gene symbol	ENSEMBL name	log2FoldChange	p-value	padj value	Differentially expressed
UDP-GlcNAc:betaGal beta-1,3-N-acetylglucosaminyltransferase 6	B3GNT6	ENSG00000198488	2.88885	1.21022e-18	2.94463e-15	UP
SPARC related modular calcium binding 1	SMOC1	ENSG00000198732	3.74897	6.4855e-18	1.38076e-14	UP
mucin 5AC, oligomeric mucus/gel-forming	MUC5AC	ENSG00000215182	2.74125	1.38521e-17	2.35928e-14	UP
arginase 2	ARG2	ENSG00000081181	2.42468	3.4019e-17	5.26737e-14	UP
CD14 molecule	CD14	ENSG00000170458	1.26491	4.0289e-14	4.03648e-11	UP
period circadian regulator 2	PER2	ENSG00000132326	1.00229	6.6936e-12	3.67759e-09	UP
potassium voltage-gated channel subfamily D member 2	KCND2	ENSG00000184408	1.91879	1.02958e-09	4.49638e-07	UP
sushi, nidogen and EGF like domains 1	SNED1	ENSG00000162804	1.26878	6.81315e-09	2.65754e-06	UP
Kazal type serine peptidase inhibitor domain 1	KAZALD1	ENSG00000107821	1.45422	8.51893e-09	3.15014e-06	UP
growth arrest specific 1	GAS1	ENSG00000180447	1.35838	3.277e-08	1.11628e-05	UP
uncharacterized LOC102723360	LOC102723360	ENSG00000275496	8.92522	3.3955e-07	8.26174e-05	UP
uncharacterized LOC102724701	LOC102724701	ENSG00000275496	8.92522	3.3955e-07	8.26174e-05	UP
CMT1A duplicated region transcript 4	CDRT4	ENSG00000239704	17.9916	4.71421e-07	0.000109693	UP
LDL receptor related protein 2	LRP2	ENSG00000081479	2.19755	6.02617e-06	0.000982802	UP
tescalcin	TESC	ENSG00000088992	1.68744	8.51776e-06	0.00128385	UP
forkhead box A3	FOXA3	ENSG00000170608	2.00352	2.55381e-05	0.00327041	UP
potassium calcium-activated channel subfamily M regulatory beta subunit 4	KCNMB4	ENSG00000135643	1.08462	3.09409e-05	0.00379126	UP
ERICH2 divergent transcript	ERICH2-DT	ENSG00000234350	1.87729	3.35068e-05	0.00401893	UP
long intergenic non-protein coding RNA 2568	LINC02568	ENSG00000259459	1.31292	5.63256e-05	0.00611043	UP
phosphodiesterase 3B	PDE3B	ENSG00000152270	1.13477	0.000126913	0.0115593	UP
CD55 molecule (Cromer blood group)	CD55	ENSG00000196352	0.681013	2.32109e-14	2.82378e-11	NO
SAM pointed domain containing ETS transcription factor	SPDEF	ENSG00000124664	0.940356	2.92372e-14	3.31978e-11	NO
solute carrier family 34 member 2	SLC34A2	ENSG00000157765	0.564025	4.94262e-14	4.67682e-11	NO
Cdc42 guanine nucleotide exchange factor 9	ARHGEF9	ENSG00000131089	0.90356	3.73134e-13	3.0263e-10	NO
early growth response 1	EGR1	ENSG00000120738	-0.708112	8.02038e-13	5.93926e-10	NO
lipase G, endothelial type	LIPG	ENSG00000101670	-0.713556	1.32486e-12	9.02598e-10	NO
pleckstrin homology like domain family A member 2	PHLDA2	ENSG00000181649	-0.874668	4.34869e-12	2.64524e-09	NO
cAMP responsive element binding protein 3 like 1	CREB3L1	ENSG00000157613	0.740408	5.42215e-12	3.18448e-09	NO
aldehyde dehydrogenase 1 family member B1	ALDH1B1	ENSG00000137124	-0.632594	6.1249e-12	3.47731e-09	NO
sulfotransferase family 1B member 1	SULT1B1	ENSG00000173597	0.664215	1.89378e-11	1.00797e-08	NO
adenosylhomocysteinase like 2	AHCYL2	ENSG00000158467	0.528984	3.85796e-11	1.99117e-08	NO
tubulin beta 3 class III	TUBB3	ENSG00000258947	-0.913711	4.24956e-11	2.12878e-08	NO
tubulin beta 6 class V	TUBB6	ENSG00000176014	-0.677685	1.20498e-10	5.86379e-08	NO
caveolin 1	CAV1	ENSG00000105974	-0.490539	1.56523e-10	7.40526e-08	NO
matrix metallopeptidase 9	MMP9	ENSG00000100985	-0.894787	2.66535e-10	1.22692e-07	NO
bisphosphoglycerate mutase	BPGM	ENSG00000172331	-0.751803	1.07639e-09	4.58328e-07	NO
syndecan 4	SDC4	ENSG00000124145	-0.306795	4.31717e-09	1.79341e-06	NO
cyclin D1	CCND1	ENSG00000110092	-0.48454	4.63719e-09	1.88049e-06	NO
caveolae associated protein 1	CAVIN1	ENSG00000177469	-0.586226	8.03279e-09	3.04032e-06	NO
CEA cell adhesion molecule 5	CEACAM5	ENSG00000105388	0.652803	8.69283e-09	3.15014e-06	NO
X-box binding protein 1	XBP1	ENSG00000100219	0.613084	3.02527e-08	1.05156e-05	NO
layilin	LAYN	ENSG00000204381	-0.560875	4.10697e-08	1.34519e-05	NO
FERM domain containing kindlin 1	FERMT1	ENSG00000101311	-0.822241	4.40053e-08	1.41415e-05	NO
syntabulin	SYBU	ENSG00000147642	0.70987	5.52233e-08	1.74178e-05	NO
zinc finger BED-type containing 2	ZBED2	ENSG00000177494	-0.831406	9.96856e-08	2.95093e-05	NO
endothelial PAS domain protein 1	EPAS1	ENSG00000116016	0.644926	1.0049e-07	2.95093e-05	NO
vinculin	VCL	ENSG00000035403	-0.341445	1.53433e-07	4.42926e-05	NO
involucrin	IVL	ENSG00000163207	-0.966301	1.63212e-07	4.48359e-05	NO
EH domain containing 1	EHD1	ENSG00000110047	-0.554741	1.62928e-07	4.48359e-05	NO
S100 calcium binding protein P	S100P	ENSG00000163993	0.715465	1.80977e-07	4.8927e-05	NO
protein kinase cAMP-dependent type II regulatory subunit beta	PRKAR2B	ENSG00000005249	0.646384	3.02014e-07	7.67746e-05	NO
thrombospondin 1	THBS1	ENSG00000137801	-0.913257	3.1744e-07	7.95093e-05	NO
solute carrier family 6 member 6	SLC6A6	ENSG00000131389	0.791498	3.26883e-07	8.0688e-05	NO
transforming acidic coiled-coil containing protein 2	TACC2	ENSG00000138162	0.532921	3.80226e-07	9.12115e-05	NO
monoamine oxidase A	MAOA	ENSG00000189221	0.486971	4.31092e-07	0.000101977	NO
neuroligin 2	NLGN2	ENSG00000169992	0.613738	4.7659e-07	0.000109693	NO
aquaporin 3 (Gill blood group)	AQP3	ENSG00000165272	0.449375	4.929e-07	0.000111934	NO
discoidin, CUB and LCCL domain containing 1	DCBLD1	ENSG00000164465	-0.41985	5.24885e-07	0.00011763	NO
synaptotagmin 12	SYT12	ENSG00000173227	-0.892247	6.65673e-07	0.000145356	NO
solute carrier family 16 member 14	SLC16A14	ENSG00000163053	0.642462	7.83829e-07	0.00016899	NO
C-X-C motif chemokine ligand 14	CXCL14	ENSG00000145824	0.820396	8.12381e-07	0.000172956	NO
STEAP4 metalloreductase	STEAP4	ENSG00000127954	0.667699	9.23665e-07	0.000194221	NO
solute carrier family 4 member 4	SLC4A4	ENSG00000080493	0.993967	1.12803e-06	0.000231478	NO
dermatan sulfate epimerase like	DSEL	ENSG00000171451	-0.383412	1.18652e-06	0.000240581	NO
inositol 1,4,5-trisphosphate receptor interacting protein	ITPRIP	ENSG00000148841	0.27572	1.98909e-06	0.000389405	NO
carnitine palmitoyltransferase 1A	CPT1A	ENSG00000110090	0.428915	2.18052e-06	0.00042203	NO
G protein subunit alpha L	GNAL	ENSG00000141404	0.347536	2.61092e-06	0.000499653	NO
glucosamine (UDP-N-acetyl)-2-epimerase/N-acetylmannosamine kinase	GNE	ENSG00000159921	0.26614	2.82494e-06	0.000534604	NO
plasminogen activator, urokinase receptor	PLAUR	ENSG00000011422	-0.644081	2.98774e-06	0.0005592	NO
rotatin	RTTN	ENSG00000176225	-0.524934	3.12558e-06	0.000578639	NO
potassium channel tetramerization domain containing 11	KCTD11	ENSG00000213859	-0.296346	3.30306e-06	0.000604921	NO
3-hydroxy-3-methylglutaryl-CoA reductase	HMGCR	ENSG00000113161	-0.437459	3.40137e-06	0.000616299	NO
cadherin 11	CDH11	ENSG00000140937	-0.699831	3.55221e-06	0.000623725	NO
novel protein		ENSG00000289700	-0.545034	3.54248e-06	0.000623725	NO
atonal bHLH transcription factor 8	ATOH8	ENSG00000168874	0.813039	3.51829e-06	0.000623725	NO
arginine vasopressin induced 1	AVPI1	ENSG00000119986	0.637157	4.13512e-06	0.000718667	NO
coactosin like F-actin binding protein 1	COTL1	ENSG00000103187	-0.371746	4.25792e-06	0.000732535	NO
novel transcript, overlapping to TSKU		ENSG00000261578	0.777262	4.5351e-06	0.000772417	NO
transgelin	TAGLN	ENSG00000149591	-0.536908	5.26735e-06	0.000888252	NO
NUAK family kinase 1	NUAK1	ENSG00000074590	-0.440847	5.64191e-06	0.000942089	NO
chromosome 9 open reading frame 152	C9orf152	ENSG00000188959	0.542057	5.90079e-06	0.00097575	NO
cyclin dependent kinase 19	CDK19	ENSG00000155111	0.437057	6.05884e-06	0.000982802	NO
PDZ and LIM domain 7	PDLIM7	ENSG00000196923	-0.483177	6.29199e-06	0.00101099	NO
dual specificity phosphatase 6	DUSP6	ENSG00000139318	-0.55385	6.79378e-06	0.00107998	NO
NODAL modulator 3	NOMO3	ENSG00000103226	0.390523	6.91874e-06	0.0010811	NO
cell division cycle associated 7 like	CDCA7L	ENSG00000164649	0.605865	8.1929e-06	0.00125713	NO
golgi brefeldin A resistant guanine nucleotide exchange factor 1	GBF1	ENSG00000107862	0.4522	8.39403e-06	0.00127649	NO
solute carrier family 5 member 5	SLC5A5	ENSG00000105641	0.497919	9.00416e-06	0.00134525	NO
CKLF like MARVEL transmembrane domain containing 3	CMTM3	ENSG00000140931	-0.429095	9.14548e-06	0.00135449	NO
adhesion molecule with Ig like domain 2	AMIGO2	ENSG00000139211	-0.518276	9.23505e-06	0.00135596	NO
programmed cell death 1 ligand 2	PDCD1LG2	ENSG00000197646	-0.645137	9.37578e-06	0.00136486	NO
keratin associated protein 2-3	KRTAP2-3	ENSG00000212724	-0.818739	1.37325e-05	0.00192598	NO
nephronectin	NPNT	ENSG00000168743	0.490697	1.36668e-05	0.00192598	NO
OCA2 melanosomal transmembrane protein	OCA2	ENSG00000104044	0.773891	1.59632e-05	0.00220048	NO
GLI pathogenesis related 1	GLIPR1	ENSG00000139278	-0.523482	1.665e-05	0.00226866	NO
solute carrier family 2 member 6	SLC2A6	ENSG00000160326	-0.993253	1.72914e-05	0.0023211	NO
neuregulin 1	NRG1	ENSG00000157168	-0.678025	1.73074e-05	0.0023211	NO
ADAM metallopeptidase domain 19	ADAM19	ENSG00000135074	-0.611804	2.09263e-05	0.00276292	NO
nucleic acid binding protein 1	NABP1	ENSG00000173559	-0.437135	2.12462e-05	0.00278358	NO
transforming growth factor alpha	TGFA	ENSG00000163235	-0.285372	2.38452e-05	0.00310024	NO
ETS proto-oncogene 1, transcription factor	ETS1	ENSG00000134954	-0.377546	2.43583e-05	0.00314296	NO
asparaginase and isoaspartyl peptidase 1	ASRGL1	ENSG00000162174	0.486998	2.66026e-05	0.00335627	NO
cardiotrophin like cytokine factor 1	CLCF1	ENSG00000175505	-0.615789	2.74165e-05	0.00343351	NO
golgi membrane protein 1	GOLM1	ENSG00000135052	0.210313	2.9203e-05	0.00360424	NO
novel transcript		ENSG00000289754	0.372083	2.91483e-05	0.00360424	NO
G protein-coupled receptor 89B	GPR89B	ENSG00000117262	0.412465	3.2497e-05	0.00395349	NO
G protein-coupled receptor 89A	GPR89A	ENSG00000117262	0.412465	3.2497e-05	0.00395349	NO
LEM domain containing 1	LEMD1	ENSG00000186007	0.837808	3.29422e-05	0.00397924	NO
moesin	MSN	ENSG00000147065	-0.511197	3.62334e-05	0.00431557	NO
ETS proto-oncogene 2, transcription factor	ETS2	ENSG00000157557	0.389012	3.86748e-05	0.00454282	NO
claudin 10	CLDN10	ENSG00000134873	0.60251	4.47014e-05	0.00521476	NO
four-jointed box kinase 1	FJX1	ENSG00000179431	-0.634019	4.68104e-05	0.00542364	NO
chondroitin sulfate N-acetylgalactosaminyltransferase 1	CSGALNACT1	ENSG00000147408	0.582115	4.92441e-05	0.00566707	NO
crystallin alpha B	CRYAB	ENSG00000109846	0.504527	5.02908e-05	0.00570125	NO
carbonic anhydrase 12	CA12	ENSG00000074410	0.602816	5.05454e-05	0.00570125	NO
caspase 8	CASP8	ENSG00000064012	0.943828	5.02761e-05	0.00570125	NO
TNF receptor superfamily member 12A	TNFRSF12A	ENSG00000006327	-0.544113	5.19031e-05	0.00578502	NO
GRAM domain containing 1B	GRAMD1B	ENSG00000023171	0.801449	5.19674e-05	0.00578502	NO
ectodermal-neural cortex 1	ENC1	ENSG00000171617	-0.33363	5.38429e-05	0.00595489	NO
endothelin 1	EDN1	ENSG00000078401	-0.623219	5.48114e-05	0.00602289	NO
spectrin repeat containing nuclear envelope protein 2	SYNE2	ENSG00000054654	0.408307	5.52589e-05	0.00603314	NO
annexin A2	ANXA2	ENSG00000182718	-0.233498	6.01073e-05	0.00647942	NO
Wnt family member 7A	WNT7A	ENSG00000154764	-0.590623	6.08794e-05	0.00652137	NO
natriuretic peptide receptor 3	NPR3	ENSG00000113389	0.873394	6.28242e-05	0.00668764	NO
ER lipid raft associated 1	ERLIN1	ENSG00000107566	0.204925	6.7089e-05	0.00709727	NO
mucin 21, cell surface associated	MUC21	ENSG00000204544	0.638433	6.86714e-05	0.00721982	NO
myocardin-induced smooth muscle lncRNA, inducer of differentiation	MYOSLID	ENSG00000229647	-0.772798	7.00191e-05	0.00731635	NO
BCL6 transcription repressor	BCL6	ENSG00000113916	0.296613	7.22056e-05	0.00749881	NO
nestin	NES	ENSG00000132688	-0.84241	7.33449e-05	0.00757097	NO
tubulin alpha 1c	TUBA1C	ENSG00000167553	-0.328202	7.54035e-05	0.00769025	NO
phosphorylase kinase regulatory subunit alpha 1 pseudogene	PHKA1P1	ENSG00000232882	0.978911	7.52766e-05	0.00769025	NO
transmembrane protein 156	TMEM156	ENSG00000121895	-0.803956	7.74796e-05	0.00785496	NO
tumor associated calcium signal transducer 2	TACSTD2	ENSG00000184292	0.156176	7.81497e-05	0.00787601	NO
caveolin 2	CAV2	ENSG00000105971	-0.286813	7.88886e-05	0.00790371	NO
cyclin dependent kinase inhibitor 1A	CDKN1A	ENSG00000124762	-0.243879	8.02155e-05	0.00798965	NO
myosin light chain 9	MYL9	ENSG00000101335	-0.342877	8.40369e-05	0.00823197	NO
ornithine aminotransferase	OAT	ENSG00000065154	-0.176617	8.40984e-05	0.00823197	NO
family with sequence similarity 107 member B	FAM107B	ENSG00000065809	0.342098	8.36373e-05	0.00823197	NO
uridine-cytidine kinase 2	UCK2	ENSG00000143179	-0.500992	8.66606e-05	0.00840264	NO
neutrophil cytosolic factor 2	NCF2	ENSG00000116701	-0.413368	8.68286e-05	0.00840264	NO
klotho	KL	ENSG00000133116	0.763253	9.00985e-05	0.00866982	NO
intercellular adhesion molecule 1	ICAM1	ENSG00000090339	-0.716601	0.000100302	0.0095438	NO
transforming growth factor beta receptor 2	TGFBR2	ENSG00000163513	-0.31295	0.000100236	0.0095438	NO
G0/G1 switch 2	G0S2	ENSG00000123689	-0.730986	0.000111378	0.010423	NO
serpin family E member 1	SERPINE1	ENSG00000106366	-0.384644	0.000111005	0.010423	NO
serpin family B member 9	SERPINB9	ENSG00000170542	-0.652415	0.000112477	0.0104684	NO
cyclin dependent kinase inhibitor 1C	CDKN1C	ENSG00000129757	0.498484	0.000115221	0.0106655	NO
neural precursor cell expressed, developmentally down-regulated 9	NEDD9	ENSG00000111859	-0.320342	0.00011788	0.0108526	NO
transforming growth factor beta 1 induced transcript 1	TGFB1I1	ENSG00000140682	-0.584037	0.000123748	0.0113316	NO
transmembrane protein 94	TMEM94	ENSG00000177728	0.45181	0.000134983	0.0122289	NO
maestro heat like repeat family member 8	MROH8	ENSG00000101353	0.835118	0.000136188	0.0122727	NO
KLF transcription factor 6	KLF6	ENSG00000067082	-0.392802	0.00013933	0.0124898	NO
glutamate-ammonia ligase	GLUL	ENSG00000135821	0.25292	0.000145731	0.0129953	NO
sphingosine kinase 1	SPHK1	ENSG00000176170	-0.454045	0.000150413	0.0133429	NO
actin binding LIM protein family member 3	ABLIM3	ENSG00000173210	-0.381629	0.000156872	0.0138438	NO
long intergenic non-protein coding RNA 2331	LINC02331	ENSG00000235269	-0.337702	0.000160708	0.0140368	NO
pyruvate dehydrogenase kinase 4	PDK4	ENSG00000004799	0.551022	0.00016062	0.0140368	NO
vasodilator stimulated phosphoprotein	VASP	ENSG00000125753	-0.378088	0.000161992	0.0140768	NO
lipase E, hormone sensitive type	LIPE	ENSG00000079435	0.594919	0.000168774	0.0145916	NO
cyclic nucleotide gated channel subunit beta 1	CNGB1	ENSG00000070729	0.753646	0.000169884	0.0146134	NO
cadherin 2	CDH2	ENSG00000170558	-0.39773	0.00017688	0.0151388	NO
G protein-coupled receptor 89B	GPR89B	ENSG00000188092	-0.584997	0.000180227	0.0153481	NO
G protein-coupled receptor 89A	GPR89A	ENSG00000188092	-0.584997	0.000180227	0.0153481	NO
adhesion G protein-coupled receptor E2	ADGRE2	ENSG00000127507	-0.314991	0.000182289	0.0154465	NO
CD83 molecule	CD83	ENSG00000112149	-0.768663	0.000193907	0.0163496	NO
mucin 5B, oligomeric mucus/gel-forming	MUC5B	ENSG00000117983	0.518678	0.00019721	0.0165462	NO
novel protein		ENSG00000254673	-0.439563	0.000212932	0.0177777	NO
keratin 23	KRT23	ENSG00000108244	-0.386227	0.000215679	0.0179192	NO
cancer susceptibility 8	CASC8	ENSG00000246228	-0.585249	0.000218483	0.0180149	NO
kelch domain containing 1	KLHDC1	ENSG00000197776	0.69888	0.000218945	0.0180149	NO
zinc finger protein 365	ZNF365	ENSG00000138311	-0.491047	0.000223111	0.0182693	NO
novel protein		ENSG00000285330	-0.370118	0.000224639	0.0183065	NO
delta 4-desaturase, sphingolipid 2	DEGS2	ENSG00000168350	0.458785	0.000227012	0.0184118	NO
solute carrier family 51 member A	SLC51A	ENSG00000163959	0.377485	0.000235302	0.0189937	NO
ring finger protein 24	RNF24	ENSG00000101236	-0.221957	0.000243374	0.0195526	NO
StAR related lipid transfer domain containing 4	STARD4	ENSG00000164211	-0.338185	0.000245834	0.0196575	NO
pleckstrin homology like domain family A member 1	PHLDA1	ENSG00000139289	-0.405634	0.000258987	0.0206125	NO
low density lipoprotein receptor	LDLR	ENSG00000130164	-0.328218	0.000260529	0.0206388	NO
keratin 4	KRT4	ENSG00000170477	-0.424678	0.000264299	0.0208404	NO
urothelial cancer associated 1	UCA1	ENSG00000214049	0.671301	0.000274809	0.0215694	NO
collagen alpha-1(I) chain-like	LOC124900418	ENSG00000214049	0.671301	0.000274809	0.0215694	NO
adenylosuccinate synthase 1	ADSS1	ENSG00000185100	0.367834	0.000283761	0.0221698	NO
cyclin B3	CCNB3	ENSG00000147082	-0.714532	0.000286647	0.0221917	NO
alpha kinase 3	ALPK3	ENSG00000136383	0.526192	0.000285798	0.0221917	NO
tubulin alpha 4a	TUBA4A	ENSG00000127824	-0.305727	0.000289409	0.0223041	NO
adenylate cyclase 5	ADCY5	ENSG00000173175	-0.766272	0.000293051	0.0223822	NO
kinesin family member 1A	KIF1A	ENSG00000130294	0.495148	0.000292237	0.0223822	NO
leiomodin 1	LMOD1	ENSG00000163431	-0.537182	0.000299616	0.0226157	NO
fascin actin-bundling protein 1	FSCN1	ENSG00000075618	-0.424719	0.000297945	0.0226157	NO
NK3 homeobox 1	NKX3-1	ENSG00000167034	-0.317326	0.000300091	0.0226157	NO
ST6 N-acetylgalactosaminide alpha-2,6-sialyltransferase 5	ST6GALNAC5	ENSG00000117069	-0.751943	0.000305106	0.0228924	NO
heat shock protein family B (small) member 8	HSPB8	ENSG00000152137	0.348429	0.000306794	0.0229181	NO
INMT-MINDY4 readthrough (NMD candidate)	INMT-MINDY4	ENSG00000254959	-0.407403	0.000311123	0.0231399	NO
supervillin	SVIL	ENSG00000197321	-0.362224	0.000319076	0.0236283	NO
semaphorin 7A (JohnMiltonHagen blood group)	SEMA7A	ENSG00000138623	-0.513995	0.000322822	0.0237073	NO
anoctamin 1	ANO1	ENSG00000131620	-0.502085	0.000322927	0.0237073	NO
secretion regulating guanine nucleotide exchange factor	SERGEF	ENSG00000129158	0.371475	0.000328284	0.0239972	NO
thymidine kinase 2	TK2	ENSG00000166548	0.305048	0.000332786	0.0242223	NO
tandem C2 domains, nuclear	TC2N	ENSG00000165929	0.204391	0.000334727	0.0242598	NO
C-X9-C motif containing 4	CMC4	ENSG00000182712	0.356704	0.000346494	0.0250063	NO
sprouty RTK signaling antagonist 1	SPRY1	ENSG00000164056	-0.302679	0.000351748	0.0252784	NO
CKLF like MARVEL transmembrane domain containing 7	CMTM7	ENSG00000153551	-0.23444	0.000357567	0.0255886	NO
HERPUD family member 2	HERPUD2	ENSG00000122557	-0.226149	0.000395405	0.028178	NO
galectin 1	LGALS1	ENSG00000100097	-0.310348	0.000416602	0.0295648	NO
UPF1 RNA helicase and ATPase	UPF1	ENSG00000005007	0.244313	0.00042007	0.0296873	NO
cysteine and glycine rich protein 1	CSRP1	ENSG00000159176	-0.219117	0.000424299	0.0298415	NO
erythrocyte membrane protein band 4.1 like 3	EPB41L3	ENSG00000082397	0.620678	0.000425757	0.0298415	NO
calponin 1	CNN1	ENSG00000130176	-0.552074	0.000435568	0.0299535	NO
Rho family GTPase 1	RND1	ENSG00000172602	-0.455298	0.000431558	0.0299535	NO
aldo-keto reductase family 1 member B10	AKR1B10	ENSG00000198074	-0.304337	0.000435752	0.0299535	NO
patatin like phospholipase domain containing 2	PNPLA2	ENSG00000177666	0.302782	0.000436148	0.0299535	NO
serpin family B member 3	SERPINB3	ENSG00000057149	0.318001	0.000434358	0.0299535	NO
mitotically associated long non coding RNA	MANCR	ENSG00000231298	-0.581856	0.000447476	0.0306081	NO
PDZ and LIM domain 4	PDLIM4	ENSG00000131435	-0.290745	0.000450872	0.030717	NO
5'-nucleotidase ecto	NT5E	ENSG00000135318	-0.38772	0.000453815	0.0307943	NO
solute carrier family 6 member 11	SLC6A11	ENSG00000132164	-0.448841	0.000479519	0.0321542	NO
vimentin	VIM	ENSG00000026025	-0.260942	0.000476597	0.0321542	NO
beta-secretase 1	BACE1	ENSG00000186318	0.226281	0.000478881	0.0321542	NO
nitric oxide synthase 2	NOS2	ENSG00000007171	-0.551093	0.000486434	0.03249	NO
cyclin B1 interacting protein 1	CCNB1IP1	ENSG00000100814	-0.253588	0.000496626	0.0328603	NO
FKBP prolyl isomerase 1A	FKBP1A	ENSG00000088832	-0.127843	0.000497767	0.0328603	NO
striatin interacting protein 2	STRIP2	ENSG00000128578	0.360985	0.000496035	0.0328603	NO
aristaless related homeobox	ARX	ENSG00000004848	-0.364115	0.000506864	0.0331809	NO
pre-mRNA processing factor 40 homolog B	PRPF40B	ENSG00000110844	0.261263	0.000507701	0.0331809	NO
enoyl-CoA hydratase 1	ECH1	ENSG00000104823	0.275332	0.000508467	0.0331809	NO
ribosomal protein S27 like	RPS27L	ENSG00000185088	-0.212192	0.000524505	0.0340968	NO
transmembrane 4 L six family member 1	TM4SF1	ENSG00000169908	-0.214374	0.000527855	0.0341842	NO
high mobility group box 3	HMGB3	ENSG00000029993	0.205579	0.000535713	0.0345616	NO
discs large MAGUK scaffold protein 4	DLG4	ENSG00000132535	0.333596	0.000547117	0.0351642	NO
actin gamma 1	ACTG1	ENSG00000184009	-0.215831	0.000559162	0.0356691	NO
uronyl 2-sulfotransferase	UST	ENSG00000111962	0.405461	0.000558243	0.0356691	NO
coiled-coil domain containing 68	CCDC68	ENSG00000166510	-0.407575	0.00056594	0.0359667	NO
matrix metallopeptidase 1	MMP1	ENSG00000196611	-0.412749	0.000580848	0.0365056	NO
MAGE family member D1	MAGED1	ENSG00000179222	0.14849	0.000578704	0.0365056	NO
ATPase family AAA domain containing 2	ATAD2	ENSG00000156802	0.271815	0.000579364	0.0365056	NO
zinc finger protein 592	ZNF592	ENSG00000166716	0.405032	0.000596927	0.0373782	NO
integrin subunit alpha 5	ITGA5	ENSG00000161638	-0.344286	0.000601079	0.0375003	NO
interleukin 12 receptor subunit beta 2	IL12RB2	ENSG00000081985	-0.419828	0.000619533	0.038285	NO
caldesmon 1	CALD1	ENSG00000122786	-0.313433	0.00061984	0.038285	NO
lysyl oxidase like 4	LOXL4	ENSG00000138131	-0.256263	0.0006204	0.038285	NO
tripartite motif containing 66	TRIM66	ENSG00000166436	-0.327814	0.000626681	0.038533	NO
fatty acid binding protein 5	FABP5	ENSG00000164687	0.330899	0.000642928	0.0393897	NO
sideroflexin 5	SFXN5	ENSG00000144040	-0.365547	0.000655084	0.0398478	NO
FERRY endosomal RAB5 effector complex subunit 3	FERRY3	ENSG00000047621	-0.267423	0.000652951	0.0398478	NO
formin like 3	FMNL3	ENSG00000161791	-0.473013	0.000663509	0.0399324	NO
metallothionein 2A	MT2A	ENSG00000125148	-0.328642	0.000661194	0.0399324	NO
sorbitol dehydrogenase	SORD	ENSG00000140263	0.297203	0.000658903	0.0399324	NO
CLN3 lysosomal/endosomal transmembrane protein, battenin	CLN3	ENSG00000261832	0.433583	0.000676831	0.0405908	NO
novel transcript		ENSG00000280441	0.361121	0.000681942	0.0407538	NO
myosin VA	MYO5A	ENSG00000197535	-0.302462	0.000695449	0.0412487	NO
MFSD2 lysolipid transporter A, lysophospholipid	MFSD2A	ENSG00000168389	-0.216359	0.000692863	0.0412487	NO
niban apoptosis regulator 1	NIBAN1	ENSG00000135842	0.23147	0.000697488	0.0412487	NO
ArfGAP with GTPase domain, ankyrin repeat and PH domain 1	AGAP1	ENSG00000157985	0.210857	0.000707955	0.0417228	NO
tumor protein D52	TPD52	ENSG00000076554	0.193551	0.000742639	0.043616	NO
TPD52-MRPS28 readthrough	TPD52-MRPS28	ENSG00000076554	0.193551	0.000742639	0.043616	NO
four and a half LIM domains 2	FHL2	ENSG00000115641	-0.229461	0.000753292	0.0440896	NO
hexose-6-phosphate dehydrogenase/glucose 1-dehydrogenase	H6PD	ENSG00000049239	0.159398	0.000759554	0.0441587	NO
frizzled class receptor 4	FZD4	ENSG00000174804	0.330181	0.000759658	0.0441587	NO
zinc finger protein 469	ZNF469	ENSG00000225614	-0.320208	0.000762504	0.0441733	NO
discoidin, CUB and LCCL domain containing 2	DCBLD2	ENSG00000057019	-0.31923	0.000811532	0.0468543	NO
catenin beta 1	CTNNB1	ENSG00000168036	-0.15805	0.000827972	0.0476419	NO
strawberry notch homolog 2	SBNO2	ENSG00000064932	0.195789	0.000846807	0.0485617	NO
zinc finger protein 542, pseudogene	ZNF542P	ENSG00000290720	-0.292716	0.00084995	0.0485784	NO
cellular communication network factor 2	CCN2	ENSG00000118523	-0.223325	0.000868697	0.0494838	NO
ribosomal RNA processing 15 homolog	RRP15	ENSG00000067533	-0.318736	0.000877674	0.0496629	NO
toll like receptor 4	TLR4	ENSG00000136869	-0.197275	0.000876267	0.0496629	NO
BICD family like cargo adaptor 1	BICDL1	ENSG00000135127	0.243235	0.000883957	0.0498528	NO
TEF transcription factor, PAR bZIP family member	TEF	ENSG00000167074	-0.256918	0.000895429	0.0503332	NO
RELT TNF receptor	RELT	ENSG00000054967	-0.344177	0.000904422	0.0505053	NO
DnaJ heat shock protein family (Hsp40) member C12	DNAJC12	ENSG00000108176	0.371195	0.000903588	0.0505053	NO
ectonucleoside triphosphate diphosphohydrolase 3	ENTPD3	ENSG00000168032	0.216066	0.000930999	0.0518195	NO
nidogen 1	NID1	ENSG00000116962	0.349916	0.000941444	0.0522302	NO
cyclin dependent kinase 1	CDK1	ENSG00000170312	0.397913	0.000971718	0.0537348	NO
neuregulin 2	NRG2	ENSG00000158458	0.375906	0.000984368	0.0542581	NO
proliferation and apoptosis adaptor protein 15	PEA15	ENSG00000162734	-0.214859	0.00100387	0.0551547	NO
dual specificity phosphatase 1	DUSP1	ENSG00000120129	0.204155	0.00104169	0.0570487	NO
aldo-keto reductase family 1 member C1	AKR1C1	ENSG00000187134	0.30276	0.00105015	0.0573275	NO
ADAM metallopeptidase domain 23	ADAM23	ENSG00000114948	-0.370285	0.00105588	0.0574562	NO
chaperonin containing TCP1 subunit 2	CCT2	ENSG00000166226	-0.14551	0.00108294	0.0587408	NO
SRY-box transcription factor 12	SOX12	ENSG00000177732	0.288313	0.00109454	0.0591816	NO
glycerol kinase	GK	ENSG00000198814	0.307515	0.00112011	0.0603727	NO
ring finger protein 39	RNF39	ENSG00000204618	0.250086	0.00115025	0.0616073	NO
antizyme inhibitor 2	AZIN2	ENSG00000142920	0.358166	0.00114733	0.0616073	NO
spermatogenesis associated 2	SPATA2	ENSG00000158480	0.184824	0.00115595	0.0617183	NO
MLLT10 histone lysine methyltransferase DOT1L cofactor	MLLT10	ENSG00000078403	-0.34318	0.00119406	0.062807	NO
odontogenesis associated phosphoprotein	ODAPH	ENSG00000174792	-0.330206	0.00119393	0.062807	NO
aldehyde dehydrogenase 1 family member A3	ALDH1A3	ENSG00000184254	-0.190906	0.00118544	0.062807	NO
serine and arginine rich splicing factor 3	SRSF3	ENSG00000112081	-0.158329	0.00119478	0.062807	NO
homeodomain interacting protein kinase 3	HIPK3	ENSG00000110422	0.290845	0.00118196	0.062807	NO
threonyl-tRNA synthetase 1	TARS1	ENSG00000113407	-0.179999	0.00122431	0.0641612	NO
lectin, mannose binding 1	LMAN1	ENSG00000074695	0.172861	0.00124316	0.0649495	NO
A-kinase anchoring protein 12	AKAP12	ENSG00000131016	-0.331278	0.00125422	0.0650396	NO
dehydrogenase/reductase 13	DHRS13	ENSG00000167536	0.289986	0.00125003	0.0650396	NO
serine peptidase inhibitor Kazal type 1	SPINK1	ENSG00000164266	0.348437	0.00125634	0.0650396	NO
SH3 domain and tetratricopeptide repeats 1	SH3TC1	ENSG00000125089	-0.329466	0.00127406	0.065757	NO
long intergenic non-protein coding RNA 941	LINC00941	ENSG00000285517	-0.339923	0.0013094	0.0672483	NO
uncharacterized LOC124907726	LOC124907726	ENSG00000287126	0.304848	0.00131085	0.0672483	NO
uracil phosphoribosyltransferase homolog	UPRT	ENSG00000094841	0.218571	0.0013255	0.0677956	NO
zinc finger protein 749	ZNF749	ENSG00000186230	-0.27145	0.00136241	0.0694747	NO
tubulin beta class I	TUBB	ENSG00000196230	-0.181776	0.00137629	0.0697648	NO
calpain 5	CAPN5	ENSG00000149260	0.20616	0.00137504	0.0697648	NO
interleukin 17C	IL17C	ENSG00000124391	-0.330117	0.00138539	0.0698106	NO
PELO antisense RNA 1	PELO-AS1	ENSG00000248898	-0.208826	0.0013815	0.0698106	NO
LIM and cysteine rich domains 1	LMCD1	ENSG00000071282	-0.315264	0.00141934	0.0713104	NO
tubulin beta 2A class IIa	TUBB2A	ENSG00000137267	-0.232784	0.00147473	0.0736589	NO
triosephosphate isomerase 1 pseudogene 2	TPI1P2	ENSG00000230359	0.314626	0.00147307	0.0736589	NO
purine nucleoside phosphorylase	PNP	ENSG00000198805	-0.186195	0.00155791	0.0773594	NO
trefoil factor 1	TFF1	ENSG00000160182	0.300898	0.0015535	0.0773594	NO
early growth response 2	EGR2	ENSG00000122877	-0.306946	0.00159501	0.0788309	NO
family with sequence similarity 120 member C	FAM120C	ENSG00000184083	0.261202	0.0015968	0.0788309	NO
solute carrier family 2 member 12	SLC2A12	ENSG00000146411	0.195248	0.00161766	0.07963	NO
ZFP57 zinc finger protein	ZFP57	ENSG00000204644	-0.29696	0.00162883	0.0799486	NO
vanin 2	VNN2	ENSG00000112303	0.253152	0.00163727	0.080132	NO
brain expressed associated with NEDD4 1	BEAN1	ENSG00000166546	-0.300768	0.00165663	0.0803865	NO
transmembrane channel like 5	TMC5	ENSG00000103534	0.253092	0.00164877	0.0803865	NO
centromere protein P	CENPP	ENSG00000188312	0.301336	0.00165215	0.0803865	NO
interleukin 1 receptor antagonist	IL1RN	ENSG00000136689	-0.234486	0.00168638	0.0811367	NO
death associated protein kinase 2	DAPK2	ENSG00000035664	-0.215916	0.00167812	0.0811367	NO
CTP synthase 2	CTPS2	ENSG00000047230	-0.200034	0.00168285	0.0811367	NO
ubiquitin like modifier activating enzyme 7	UBA7	ENSG00000182179	0.167451	0.00169664	0.0814004	NO
calcium/calmodulin dependent protein kinase II delta	CAMK2D	ENSG00000145349	0.180392	0.00172129	0.0823513	NO
fer-1 like family member 4 (pseudogene)	FER1L4	ENSG00000088340	-0.249813	0.00174752	0.0829777	NO
MTSS I-BAR domain containing 2	MTSS2	ENSG00000132613	0.15395	0.00174719	0.0829777	NO
protein tyrosine phosphatase receptor type U	PTPRU	ENSG00000060656	0.187111	0.001749	0.0829777	NO
phosphofructokinase, platelet	PFKP	ENSG00000067057	0.144125	0.0017577	0.0831586	NO
RAP2B, member of RAS oncogene family	RAP2B	ENSG00000181467	-0.163413	0.00177529	0.0837585	NO
microseminoprotein beta	MSMB	ENSG00000263639	0.250884	0.00181385	0.0853413	NO
KIAA1549 like	KIAA1549L	ENSG00000110427	-0.277785	0.00181969	0.0853801	NO
transmembrane protein 71	TMEM71	ENSG00000165071	0.285713	0.00184123	0.0861534	NO
serine/threonine kinase 17a	STK17A	ENSG00000164543	-0.166022	0.0018474	0.0861877	NO
zinc finger protein 750	ZNF750	ENSG00000141579	0.21305	0.00185208	0.0861877	NO
GTP binding protein 3, mitochondrial	GTPBP3	ENSG00000130299	0.240327	0.00185914	0.0862802	NO
vezatin, adherens junctions transmembrane protein	VEZT	ENSG00000028203	-0.142486	0.00186677	0.0863991	NO
ceramide kinase	CERK	ENSG00000100422	0.143546	0.00187371	0.0864853	NO
orthodenticle homeobox 1	OTX1	ENSG00000115507	0.164349	0.00190043	0.0874816	NO
calcium voltage-gated channel subunit alpha1 D	CACNA1D	ENSG00000157388	0.278579	0.00194597	0.0893363	NO
protocadherin beta 3	PCDHB3	ENSG00000113205	-0.262189	0.00195625	0.089567	NO
protein tyrosine phosphatase non-receptor type 18	PTPN18	ENSG00000072135	0.175081	0.00197323	0.0901019	NO
CD44 molecule (IN blood group)	CD44	ENSG00000026508	-0.215783	0.00198066	0.0901993	NO
solute carrier family 31 member 1	SLC31A1	ENSG00000136868	0.143463	0.00199179	0.0904646	NO
kynurenine 3-monooxygenase	KMO	ENSG00000117009	-0.274004	0.00200126	0.090653	NO
tropomyosin 4	TPM4	ENSG00000167460	-0.177698	0.00205807	0.092733	NO
solute carrier family 39 member 14	SLC39A14	ENSG00000104635	-0.160559	0.0020548	0.092733	NO
patatin like phospholipase domain containing 6	PNPLA6	ENSG00000032444	0.168805	0.00206714	0.0928958	NO
tudor domain containing 1	TDRD1	ENSG00000095627	0.260919	0.00208299	0.0933617	NO
cadherin 7	CDH7	ENSG00000081138	-0.269726	0.00209022	0.0934115	NO
lysosomal protein transmembrane 5	LAPTM5	ENSG00000162511	-0.265623	0.00209507	0.0934115	NO
dual specificity phosphatase 7	DUSP7	ENSG00000164086	-0.214726	0.00213833	0.0938661	NO
protein arginine methyltransferase 5	PRMT5	ENSG00000100462	-0.20105	0.00211601	0.0938661	NO
histocompatibility minor serpin domain containing	HMSD	ENSG00000221887	-0.102558	0.00212072	0.0938661	NO
coagulation factor VIII associated 3	F8A3	ENSG00000277150	0.100444	0.00212655	0.0938661	NO
signal peptide peptidase like 3	SPPL3	ENSG00000157837	0.163278	0.00213192	0.0938661	NO
N-acetylneuraminate pyruvate lyase	NPL	ENSG00000135838	0.263678	0.0021377	0.0938661	NO
CCAAT enhancer binding protein delta	CEBPD	ENSG00000221869	0.227644	0.00217649	0.0952957	NO
nuclear factor I C	NFIC	ENSG00000141905	0.160617	0.00222112	0.0970001	NO
RAB3D, member RAS oncogene family	RAB3D	ENSG00000105514	0.171808	0.00224703	0.0978808	NO
lysophosphatidylcholine acyltransferase 3	LPCAT3	ENSG00000111684	0.131555	0.00229272	0.0995391	NO
unc-93 homolog B1, TLR signaling regulator	UNC93B1	ENSG00000110057	0.156757	0.00229679	0.0995391	NO
amphiregulin	AREG	ENSG00000109321	-0.214403	0.0023231	0.0999167	NO
PIGY upstream open reading frame	PYURF	ENSG00000145337	-0.21434	0.00232115	0.0999167	NO
denticleless E3 ubiquitin protein ligase homolog	DTL	ENSG00000143476	0.230844	0.00231206	0.0999167	NO
transmembrane protein 200A	TMEM200A	ENSG00000164484	-0.253172	0.00232977	0.0999512	NO
paired box 5	PAX5	ENSG00000196092	-0.176831	0.00233665	0.0999945	NO
general transcription factor IIF subunit 1	GTF2F1	ENSG00000125651	0.133238	0.00239088	0.102059	NO
collagen type IV alpha 1 chain	COL4A1	ENSG00000187498	-0.240023	0.00241113	0.102557	NO
actin beta	ACTB	ENSG00000075624	-0.181382	0.00242665	0.102557	NO
engulfment and cell motility 2	ELMO2	ENSG00000062598	0.154941	0.00242528	0.102557	NO
uncharacterized LOC107984948	LOC107984948	ENSG00000230615	0.233736	0.00241824	0.102557	NO
nuclear factor, interleukin 3 regulated	NFIL3	ENSG00000165030	0.171893	0.00244141	0.102926	NO
transmembrane channel like 4	TMC4	ENSG00000167608	0.153473	0.00246533	0.103678	NO
intermediate filament family orphan 2	IFFO2	ENSG00000169991	-0.16069	0.00247374	0.103688	NO
Pim-3 proto-oncogene, serine/threonine kinase	PIM3	ENSG00000198355	0.177065	0.00247776	0.103688	NO
plexin A4	PLXNA4	ENSG00000221866	0.201036	0.00251215	0.10487	NO
solute carrier family 10 member 7	SLC10A7	ENSG00000120519	0.197626	0.00251885	0.104893	NO
myosin light chain kinase family member 4	MYLK4	ENSG00000145949	0.246153	0.00252989	0.105095	NO
nucleoporin 50	NUP50	ENSG00000093000	0.141973	0.00254186	0.105336	NO
solute carrier family 5 member 1	SLC5A1	ENSG00000100170	-0.245346	0.0025673	0.106109	NO
SPOC domain containing 1	SPOCD1	ENSG00000134668	-0.243768	0.00257299	0.106109	NO
G3BP stress granule assembly factor 1	G3BP1	ENSG00000145907	-0.237923	0.00258923	0.106521	NO
tropomyosin 2	TPM2	ENSG00000198467	-0.194762	0.00260648	0.106715	NO
synaptotagmin 7	SYT7	ENSG00000011347	0.18091	0.00260512	0.106715	NO
NOTCH regulated ankyrin repeat protein	NRARP	ENSG00000198435	-0.178479	0.00261517	0.106815	NO
RNA pseudouridine synthase D4	RPUSD4	ENSG00000165526	-0.194334	0.00262216	0.106844	NO
lysine demethylase 4B	KDM4B	ENSG00000127663	0.180347	0.00264545	0.107535	NO
BCL2 associated X, apoptosis regulator	BAX	ENSG00000087088	-0.204288	0.00266005	0.107871	NO
retinoic acid early transcript 1L	RAET1L	ENSG00000155918	-0.240978	0.00267361	0.108129	NO
transmembrane protein 14B	TMEM14B	ENSG00000137210	-0.151099	0.0026791	0.108129	NO
follistatin	FST	ENSG00000134363	-0.221854	0.00270487	0.108707	NO
JunB proto-oncogene, AP-1 transcription factor subunit	JUNB	ENSG00000171223	-0.180876	0.00270618	0.108707	NO
cytochrome P450 family 24 subfamily A member 1	CYP24A1	ENSG00000019186	-0.23609	0.00274456	0.109989	NO
cytochrome c oxidase subunit II	COX2	ENSG00000198712	-0.170347	0.00275212	0.110033	NO
coronin 1C	CORO1C	ENSG00000110880	-0.181189	0.00281552	0.112304	NO
Fas cell surface death receptor	FAS	ENSG00000026103	-0.164325	0.00285615	0.113657	NO
malic enzyme 1	ME1	ENSG00000065833	-0.151061	0.00286278	0.113657	NO
RB binding protein 8, endonuclease	RBBP8	ENSG00000101773	-0.154619	0.00286947	0.113658	NO
syntaxin binding protein 4	STXBP4	ENSG00000166263	-0.224486	0.0029039	0.114755	NO
SRY-box transcription factor 9	SOX9	ENSG00000125398	-0.22654	0.0029312	0.114964	NO
RAB32, member RAS oncogene family	RAB32	ENSG00000118508	-0.220681	0.00292517	0.114964	NO
cochlin	COCH	ENSG00000100473	-0.20694	0.00293619	0.114964	NO
SEC14 like lipid binding 2	SEC14L2	ENSG00000100003	-0.160687	0.00291701	0.114964	NO
choline kinase alpha	CHKA	ENSG00000110721	-0.119185	0.00296257	0.115731	NO
ankyrin repeat domain 1	ANKRD1	ENSG00000148677	-0.224698	0.00299243	0.116135	NO
fer-1 like family member 6	FER1L6	ENSG00000214814	0.146104	0.0029848	0.116135	NO
tensin 1	TNS1	ENSG00000079308	0.209812	0.00299338	0.116135	NO
reelin	RELN	ENSG00000189056	0.206337	0.00304145	0.117732	NO
SKI8 subunit of superkiller complex	SKIC8	ENSG00000140395	-0.163162	0.00306046	0.118199	NO
ADAM metallopeptidase with thrombospondin type 1 motif 9	ADAMTS9	ENSG00000163638	-0.225533	0.00308863	0.118748	NO
RNA binding motif protein 3	RBM3	ENSG00000102317	-0.157842	0.00308288	0.118748	NO
lysyl oxidase	LOX	ENSG00000113083	0.183324	0.00312609	0.119918	NO
NLR family pyrin domain containing 10	NLRP10	ENSG00000182261	-0.217961	0.00313737	0.12008	NO
NADH dehydrogenase subunit 6	ND6	ENSG00000198695	-0.206105	0.00317359	0.121194	NO
platelet activating factor receptor	PTAFR	ENSG00000169403	-0.169179	0.00320756	0.121945	NO
beta-1,4-galactosyltransferase 1	B4GALT1	ENSG00000086062	0.1425	0.00320293	0.121945	NO
transient receptor potential cation channel subfamily V member 3	TRPV3	ENSG00000167723	-0.216089	0.00322834	0.122461	NO
cytochrome P450 family 4 subfamily F member 35, pseudogene	CYP4F35P	ENSG00000290461	-0.203872	0.00327251	0.123586	NO
UDP-GlcNAc:betaGal beta-1,3-N-acetylglucosaminyltransferase 7	B3GNT7	ENSG00000156966	0.15582	0.00327195	0.123586	NO
MDS1 and EVI1 complex locus	MECOM	ENSG00000085276	0.137523	0.00328486	0.123717	NO
abhydrolase domain containing 17C, depalmitoylase	ABHD17C	ENSG00000136379	0.14743	0.00329051	0.123717	NO
cytochrome c oxidase subunit I	COX1	ENSG00000198804	-0.1646	0.00330005	0.123803	NO
LFNG O-fucosylpeptide 3-beta-N-acetylglucosaminyltransferase	LFNG	ENSG00000106003	-0.18012	0.00333478	0.124831	NO
latexin	LXN	ENSG00000079257	0.141477	0.00338619	0.126477	NO
extended synaptotagmin 1	ESYT1	ENSG00000139641	-0.13136	0.00341515	0.12728	NO
NOP14 antisense RNA 1	NOP14-AS1	ENSG00000249673	-0.170241	0.00344506	0.128114	NO
BCL2 family apoptosis regulator BOK	BOK	ENSG00000176720	-0.206643	0.00348359	0.128704	NO
mitochondrial elongation factor 1	MIEF1	ENSG00000100335	0.12638	0.00347605	0.128704	NO
N-myc downstream regulated 1	NDRG1	ENSG00000104419	0.158556	0.0034719	0.128704	NO
NMD3 ribosome export adaptor	NMD3	ENSG00000169251	-0.136712	0.00352878	0.130034	NO
ryanodine receptor 3	RYR3	ENSG00000198838	0.090803	0.00354248	0.130034	NO
endogenous retrovirus group MER34 member 1, envelope	ERVMER34-1	ENSG00000226887	0.211498	0.00354093	0.130034	NO
fibronectin type III domain containing 4	FNDC4	ENSG00000115226	-0.210079	0.00358537	0.130312	NO
immunoglobulin superfamily containing leucine rich repeat 2	ISLR2	ENSG00000167178	-0.206263	0.00358731	0.130312	NO
methylenetetrahydrofolate reductase	MTHFR	ENSG00000177000	0.146502	0.00358736	0.130312	NO
cell migration inducing hyaluronidase 1	CEMIP	ENSG00000103888	0.204726	0.00358833	0.130312	NO
RAB3A, member RAS oncogene family	RAB3A	ENSG00000105649	0.207155	0.00358433	0.130312	NO
MRPS30 divergent transcript	MRPS30-DT	ENSG00000251141	-0.184303	0.00363908	0.131874	NO
PVR cell adhesion molecule	PVR	ENSG00000073008	-0.166	0.00365243	0.132077	NO
serine and arginine rich splicing factor 2	SRSF2	ENSG00000161547	-0.131305	0.00368629	0.132738	NO
MAGUK p55 scaffold protein 7	MPP7	ENSG00000150054	0.124595	0.00367958	0.132738	NO
zinc finger protein 467	ZNF467	ENSG00000181444	0.187284	0.00370352	0.133077	NO
laminin subunit gamma 2	LAMC2	ENSG00000058085	-0.164428	0.00375802	0.133739	NO
forkhead box A1	FOXA1	ENSG00000129514	0.145372	0.00376123	0.133739	NO
solute carrier family 6 member 9	SLC6A9	ENSG00000196517	0.153351	0.00375773	0.133739	NO
plexin D1	PLXND1	ENSG00000004399	0.196058	0.00373614	0.133739	NO
pentatricopeptide repeat domain 1	PTCD1	ENSG00000106246	0.2058	0.00374458	0.133739	NO
programmed cell death 7	PDCD7	ENSG00000090470	0.205171	0.00377789	0.134052	NO
prohibitin 1	PHB1	ENSG00000167085	-0.138124	0.00381987	0.135141	NO
perilipin 2	PLIN2	ENSG00000147872	0.143317	0.00382887	0.135141	NO
hexokinase 2	HK2	ENSG00000159399	0.166636	0.00383237	0.135141	NO
heme oxygenase 1	HMOX1	ENSG00000100292	-0.177233	0.0038557	0.135682	NO
TSC complex subunit 1	TSC1	ENSG00000165699	-0.157221	0.00394397	0.138503	NO
aprataxin	APTX	ENSG00000137074	-0.129546	0.00408052	0.142709	NO
GRB2 associated regulator of MAPK1 subtype 1	GAREM1	ENSG00000141441	0.159827	0.00407723	0.142709	NO
ankyrin repeat domain 44	ANKRD44	ENSG00000065413	0.178043	0.00413091	0.144175	NO
cytochrome P450 family 2 subfamily J member 2	CYP2J2	ENSG00000134716	0.132684	0.00414421	0.144288	NO
PRSS23 antisense RNA 1	PRSS23-AS1	ENSG00000255471	0.137326	0.00415106	0.144288	NO
novel transcript, antisense to ITGB2		ENSG00000289009	-0.195947	0.00418722	0.145169	NO
UDP-glucuronate decarboxylase 1	UXS1	ENSG00000115652	-0.159757	0.00419347	0.145169	NO
tumor protein p53 inducible nuclear protein 2	TP53INP2	ENSG00000078804	0.122592	0.00425828	0.147114	NO
cytochrome b	CYTB	ENSG00000198727	-0.155986	0.00429305	0.148015	NO
Rac family small GTPase 2	RAC2	ENSG00000128340	-0.164084	0.00430663	0.148183	NO
iroquois homeobox 6	IRX6	ENSG00000159387	0.16901	0.00434296	0.149132	NO
polypeptide N-acetylgalactosaminyltransferase 15	GALNT15	ENSG00000131386	0.145444	0.00436133	0.149461	NO
C-X-C motif chemokine ligand 10	CXCL10	ENSG00000169245	-0.140574	0.00437962	0.149786	NO
growth differentiation factor 15	GDF15	ENSG00000130513	0.179531	0.00439057	0.14986	NO
fasciculation and elongation protein zeta 1	FEZ1	ENSG00000149557	-0.184886	0.00445842	0.151294	NO
STT3A antisense RNA 1	STT3A-AS1	ENSG00000149557	-0.184886	0.00445842	0.151294	NO
ras homolog family member D	RHOD	ENSG00000173156	-0.16331	0.00446812	0.151294	NO
S100 calcium binding protein A16	S100A16	ENSG00000188643	-0.141188	0.00445901	0.151294	NO
kinase suppressor of ras 1	KSR1	ENSG00000141068	0.189716	0.00446426	0.151294	NO
splicing regulatory glutamic acid and lysine rich protein 1	SREK1	ENSG00000153914	0.142093	0.00451726	0.152352	NO
transmembrane protein 175	TMEM175	ENSG00000127419	0.153372	0.00451128	0.152352	NO
cell division cycle 25A	CDC25A	ENSG00000164045	0.188813	0.00453144	0.152529	NO
lung cancer associated transcript 1	LUCAT1	ENSG00000248323	-0.159875	0.00454675	0.152742	NO
TNF receptor superfamily member 6b	TNFRSF6B	ENSG00000243509	-0.182594	0.0046011	0.154051	NO
cytochrome c oxidase subunit III	COX3	ENSG00000198938	-0.146357	0.00460381	0.154051	NO
polypeptide N-acetylgalactosaminyltransferase 16	GALNT16	ENSG00000100626	0.16523	0.00462545	0.154472	NO
mitofusin 2	MFN2	ENSG00000116688	0.125687	0.00466289	0.155418	NO
transforming growth factor beta receptor 3	TGFBR3	ENSG00000069702	0.183695	0.00470544	0.156529	NO
chemokine like factor	CKLF	ENSG00000217555	-0.158235	0.00474786	0.157633	NO
ankyrin repeat domain 36B	ANKRD36B	ENSG00000196912	-0.171902	0.00480951	0.159369	NO
MARCKS like 1	MARCKSL1	ENSG00000175130	-0.115532	0.00485153	0.159666	NO
HID1 domain containing	HID1	ENSG00000167861	0.117687	0.00484583	0.159666	NO
fucosyltransferase 3 (Lewis blood group)	FUT3	ENSG00000171124	0.119751	0.00484549	0.159666	NO
palmitoyl-protein thioesterase 2	PPT2	ENSG00000221988	0.182015	0.00485596	0.159666	NO
LHFPL tetraspan subfamily member 6	LHFPL6	ENSG00000183722	-0.167328	0.00486984	0.159733	NO
C-C motif chemokine receptor 3	CCR3	ENSG00000183625	0.139512	0.00487678	0.159733	NO
dual specificity phosphatase 5	DUSP5	ENSG00000138166	-0.181195	0.00493049	0.161183	NO
epoxide hydrolase 4	EPHX4	ENSG00000172031	-0.179189	0.00497195	0.161299	NO
cyclin dependent kinase inhibitor 2B	CDKN2B	ENSG00000147883	-0.147009	0.00495478	0.161299	NO
acetylserotonin O-methyltransferase like	ASMTL	ENSG00000169093	0.0570051	0.00497074	0.161299	NO
RANBP2 like and GRIP domain containing 2	RGPD2	ENSG00000185304	0.175255	0.00496727	0.161299	NO
GATA6 antisense RNA 1 (head to head)	GATA6-AS1	ENSG00000266010	0.114268	0.00500247	0.161708	NO
PH domain and leucine rich repeat protein phosphatase 1	PHLPP1	ENSG00000081913	0.158607	0.00500353	0.161708	NO
MICAL like 2	MICALL2	ENSG00000164877	-0.16123	0.00503801	0.162514	NO
synaptopodin 2	SYNPO2	ENSG00000172403	0.171887	0.00507748	0.163477	NO
carboxypeptidase A4	CPA4	ENSG00000128510	-0.136361	0.0050967	0.163787	NO
tetratricopeptide repeat domain 28	TTC28	ENSG00000100154	0.176796	0.00516091	0.165538	NO
sulfotransferase family 1A member 1	SULT1A1	ENSG00000196502	-0.166487	0.00518613	0.166034	NO
LysM domain containing 4	LYSMD4	ENSG00000183060	-0.15788	0.00525658	0.167974	NO
interferon gamma receptor 2	IFNGR2	ENSG00000159128	-0.152737	0.00528029	0.168416	NO
tripartite motif containing 47	TRIM47	ENSG00000132481	-0.157417	0.00529702	0.168633	NO
serine and arginine rich splicing factor 7	SRSF7	ENSG00000115875	-0.128443	0.00533548	0.169541	NO
forkhead box E1	FOXE1	ENSG00000178919	0.154807	0.00535863	0.169959	NO
dishevelled binding antagonist of beta catenin 2	DACT2	ENSG00000164488	0.159813	0.00539208	0.170702	NO
RASSF8 antisense RNA 1	RASSF8-AS1	ENSG00000246695	-0.157388	0.00544552	0.172074	NO
transglutaminase 2	TGM2	ENSG00000198959	-0.130727	0.00546687	0.17211	NO
anterior gradient 2, protein disulphide isomerase family member	AGR2	ENSG00000106541	0.11635	0.00545955	0.17211	NO
distal membrane arm assembly component 2 like	DMAC2L	ENSG00000125375	-0.154675	0.0054857	0.172385	NO
squalene epoxidase	SQLE	ENSG00000104549	-0.150254	0.00552024	0.17315	NO
TBC1 domain family member 1	TBC1D1	ENSG00000065882	-0.122811	0.00553131	0.173179	NO
seizure related 6 homolog like 2	SEZ6L2	ENSG00000174938	0.123591	0.00556341	0.173864	NO
zinc finger protein 75A	ZNF75A	ENSG00000162086	-0.134937	0.00560995	0.174398	NO
BAG cochaperone 6	BAG6	ENSG00000204463	0.102492	0.00560767	0.174398	NO
tumor protein p53 inducible protein 11	TP53I11	ENSG00000175274	0.128923	0.0056112	0.174398	NO
calcium binding and coiled-coil domain 2	CALCOCO2	ENSG00000136436	0.120638	0.00562836	0.174613	NO
DERPC proline and glycine rich nuclear protein	DERPC	ENSG00000286140	-0.170198	0.005647	0.174872	NO
ubiquitin specific peptidase 8	USP8	ENSG00000138592	0.117187	0.00566448	0.175095	NO
myosin light chain 12A	MYL12A	ENSG00000101608	-0.110784	0.00576441	0.177219	NO
signal induced proliferation associated 1 like 1	SIPA1L1	ENSG00000197555	0.129477	0.00575928	0.177219	NO
protocadherin gamma subfamily A, 2	PCDHGA2	ENSG00000081853	0.159143	0.00575497	0.177219	NO
RAS related	RRAS	ENSG00000126458	-0.142615	0.00578044	0.177392	NO
COMM domain containing 8	COMMD8	ENSG00000169019	-0.140721	0.00580989	0.177975	NO
long intergenic non-protein coding RNA 2975	LINC02975	ENSG00000224307	-0.157704	0.00583221	0.178338	NO
RANBP2 like and GRIP domain containing 5	RGPD5	ENSG00000015568	-0.126372	0.00586436	0.17868	NO
RANBP2 like and GRIP domain containing 8	RGPD8	ENSG00000015568	-0.126372	0.00586436	0.17868	NO
sorbitol dehydrogenase 2, pseudogene	SORD2P	ENSG00000290387	0.156493	0.00586025	0.17868	NO
cerebellar degeneration related protein 2	CDR2	ENSG00000140743	-0.140953	0.00592741	0.180278	NO
potassium inwardly rectifying channel subfamily J member 12	KCNJ12	ENSG00000184185	0.16406	0.00600923	0.182441	NO
coagulation factor VIII associated 2	F8A2	ENSG00000288709	-0.0561815	0.00603614	0.182931	NO
chromosome 10 open reading frame 88	C10orf88	ENSG00000119965	-0.163957	0.00610841	0.183501	NO
TVP23C-CDRT4 readthrough	TVP23C-CDRT4	ENSG00000259024	-0.159234	0.00612411	0.183501	NO
gamma-aminobutyric acid type B receptor subunit 2	GABBR2	ENSG00000136928	0.116696	0.00613034	0.183501	NO
HEXIM P-TEFb complex subunit 1	HEXIM1	ENSG00000186834	0.121391	0.00606679	0.183501	NO
chromosome 1 open reading frame 226	C1orf226	ENSG00000239887	0.123302	0.00613023	0.183501	NO
GABA type A receptor associated protein like 1	GABARAPL1	ENSG00000139112	0.126278	0.00608166	0.183501	NO
nuclear factor of activated T cells 3	NFATC3	ENSG00000072736	0.127853	0.00609262	0.183501	NO
basic helix-loop-helix family member a15	BHLHA15	ENSG00000180535	0.159614	0.00616257	0.184142	NO
uridine phosphorylase 1	UPP1	ENSG00000183696	-0.158222	0.00617674	0.184242	NO
FOS like 1, AP-1 transcription factor subunit	FOSL1	ENSG00000175592	-0.162582	0.00620392	0.184729	NO
cyclin O	CCNO	ENSG00000152669	0.159897	0.00622267	0.184964	NO
long intergenic non-protein coding RNA 2532	LINC02532	ENSG00000235142	0.137218	0.00624165	0.185205	NO
collagen type XXV alpha 1 chain	COL25A1	ENSG00000188517	0.0974593	0.00626802	0.185664	NO
phosphatidylinositol-4,5-bisphosphate 4-phosphatase 1	PIP4P1	ENSG00000165782	0.159979	0.00636075	0.188084	NO
S100 calcium binding protein A10	S100A10	ENSG00000197747	-0.130643	0.00641388	0.189326	NO
phosphatidylinositol 4-kinase alpha	PI4KA	ENSG00000241973	0.12713	0.00648155	0.190993	NO
vitelline membrane outer layer 1 homolog	VMO1	ENSG00000182853	0.154626	0.00650531	0.191076	NO
zinc finger and BTB domain containing 16	ZBTB16	ENSG00000109906	0.158368	0.00650682	0.191076	NO
solute carrier family 6 member 15	SLC6A15	ENSG00000072041	0.14288	0.0065343	0.191553	NO
myocyte enhancer factor 2C	MEF2C	ENSG00000081189	-0.129176	0.0065793	0.192146	NO
programmed cell death 5	PDCD5	ENSG00000105185	-0.121793	0.00658838	0.192146	NO
transmembrane protein 38B	TMEM38B	ENSG00000095209	0.146431	0.00657107	0.192146	NO
cytochrome b5 domain containing 2	CYB5D2	ENSG00000167740	0.119145	0.00660803	0.19239	NO
[truncated: 23,775 more rows]

## Sheet: TableS6
Table S6. Compararison of log2 fold changes for genes significantly modulated in either infection condition versus uninfected controls at 24 hours post-infection.
[truncated: 102 more rows]

[truncated: 3 more sheets: Table7, Table8, TableS9]
