# Supplementary material for: Limited response of primary nasal epithelial cells to Bordetella pertussis infection
Source: Microbiol Spectr. 2025 Aug 4;13(9):e01267-25. doi: 10.1128/spectrum.01267-25 (PMC12403849; doi:10.1128/spectrum.01267-25)
Supplement: Supplemental tables 2 — Tables S10 and S11. LFQ proteomic data. [file spectrum.01267-25-s0005.xlsx]

## Sheet: TableS10
Table S10. LFQ proteomic data.
This table contains the LFQ proteomic data generated in this study.
				uninfected								WT								ΔbteA								ΔbteA..bteA
Protein description	Protein name	UNIPROT name	Organisms	X.1..1625.1.raw.PG.Quantity_uninf.	X.2..1625.2.raw.PG.Quantity_uninf.	X.3..1625.3.raw.PG.Quantity_uninf.	X.4..1625.4.raw.PG.Quantity_uninf.	X.5..1625.5.raw.PG.Quantity_uninf.	X.6..1625.6.raw.PG.Quantity_uninf.	X.7..1625.7.raw.PG.Quantity_uninf.	X.8..1625.8.raw.PG.Quantity_uninf.	X.9..1625.9.raw.PG.Quantity_Bp-WT	X.10..1625.10.raw.PG.Quantity_Bp-WT	X.11..1625.11.raw.PG.Quantity_Bp-WT	X.12..1625.12.raw.PG.Quantity_Bp-WT	X.13..1625.13.raw.PG.Quantity_Bp-WT	X.14..1625.14.raw.PG.Quantity_Bp-WT	X.15..1625.15.raw.PG.Quantity_Bp-WT	X.16..1625.16.raw.PG.Quantity_Bp-WT	X.17..1625.17.raw.PG.Quantity_BpΔbteA	X.18..1625.18.raw.PG.Quantity_BpΔbteA	X.19..1625.19.raw.PG.Quantity_BpΔbteA	X.20..1625.20.raw.PG.Quantity_BpΔbteA	X.21..1625.21.raw.PG.Quantity_BpΔbteA	X.22..1625.22.raw.PG.Quantity_BpΔbteA	X.23..1625.23.raw.PG.Quantity_BpΔbteA	X.24..1625.24.raw.PG.Quantity_BpΔbteA	X.25..1625.25.raw.PG.Quantity_BpΔbteA..bteA	X.26..1625.26.raw.PG.Quantity_BpΔbteA..bteA	X.27..1625.27.raw.PG.Quantity_BpΔbteA..bteA	X.28..1625.28.raw.PG.Quantity_BpΔbteA..bteA	X.29..1625.29.raw.PG.Quantity_BpΔbteA..bteA	X.30..1625.30.raw.PG.Quantity_BpΔbteA..bteA	X.31..1625.31.raw.PG.Quantity_BpΔbteA..bteA	X.32..1625.32.raw.PG.Quantity_BpΔbteA..bteA
Translation machinery-associated protein 7B;Translation machinery-associated protein 7	TMA7B;TMA7	A0A024R1R8;Q9Y2S6	Homo sapiens	514472	419664	410991	431051	380302	429482	510001	508017	557384	478563	546317	509887	524577	454142	533328	491144	505577	524855	557893	558546	645073	427237	439220	508997	429008	413741	425382	484329	445860	486586	465540	441764
Diphosphoinositol polyphosphate phosphohydrolase NUDT4B	NUDT4B	A0A024RBG1	Homo sapiens	71065.7	75476.3	62451.1	68049.9	61134.1	62819.9	67224.7	74189.8	76031.8	67143	76380.9	69105.3	76153.9	71611.5	73947.5	73633.7	76491.9	79136.3	79497.7	78527.7	81646.8	73002.2	77015	77771.8	71831.8	67990.7	66551.5	73069.7	68553.6	79819.3	73311	72656.2
Immunoglobulin kappa variable 2-28;Immunoglobulin kappa variable 2D-28	IGKV2-28;IGKV2D-28	A0A075B6P5;P01615	Homo sapiens	70430.3	#NUM!	#NUM!	#NUM!	13332.6	11529.8	#NUM!	10962.5	#NUM!	11838.8	50457.1	39358.6	10917.3	#NUM!	#NUM!	13627.4	#NUM!	15675.8	25232.1	#NUM!	13662.4	#NUM!	#NUM!	#NUM!	#NUM!	#NUM!	#NUM!	15648.5	7505.12	#NUM!	#NUM!	#NUM!
Probable non-functional immunoglobulin kappa variable 2D-24;Immunoglobulin kappa variable 2-24	IGKV2D-24;IGKV2-24	A0A075B6R9;A0A0C4DH68	Homo sapiens	10651.3	#NUM!	#NUM!	#NUM!	#NUM!	#NUM!	#NUM!	#NUM!	#NUM!	#NUM!	8010.69	#NUM!	#NUM!	#NUM!	#NUM!	#NUM!	#NUM!	#NUM!	#NUM!	#NUM!	#NUM!	#NUM!	#NUM!	#NUM!	#NUM!	#NUM!	#NUM!	#NUM!	#NUM!	#NUM!	#NUM!	#NUM!
Immunoglobulin heavy variable 3/OR16-12 (non-functional) (Fragment)	IGHV3OR16-12	A0A075B7B8	Homo sapiens	20482.9	#NUM!	#NUM!	#NUM!	#NUM!	4049.7	#NUM!	#NUM!	#NUM!	#NUM!	17718.6	8002.99	#NUM!	#NUM!	#NUM!	#NUM!	#NUM!	#NUM!	8760.82	#NUM!	#NUM!	#NUM!	#NUM!	#NUM!	3346.03	#NUM!	1429.85	3451.59	#NUM!	#NUM!	#NUM!	#NUM!
Small integral membrane protein 26	SMIM26	A0A096LP01	Homo sapiens	#NUM!	10270.4	#NUM!	#NUM!	#NUM!	#NUM!	#NUM!	8541.14	12332.5	#NUM!	#NUM!	9634.81	#NUM!	12147.6	#NUM!	#NUM!	#NUM!	10380.8	12845.4	13066.2	9037.93	#NUM!	10334.4	#NUM!	10784.8	11355.5	13514.4	12263.7	11327.5	13744.6	#NUM!	#NUM!
Immunoglobulin heavy variable 1-45	IGHV1-45	A0A0A0MS14	Homo sapiens	1768.18	#NUM!	#NUM!	#NUM!	#NUM!	#NUM!	#NUM!	#NUM!	#NUM!	#NUM!	2474.01	#NUM!	#NUM!	#NUM!	#NUM!	#NUM!	#NUM!	#NUM!	#NUM!	#NUM!	#NUM!	#NUM!	#NUM!	#NUM!	#NUM!	#NUM!	#NUM!	#NUM!	#NUM!	#NUM!	#NUM!	#NUM!
Immunoglobulin heavy variable 3-49	IGHV3-49	A0A0A0MS15	Homo sapiens	4535.27	#NUM!	#NUM!	#NUM!	#NUM!	#NUM!	#NUM!	#NUM!	#NUM!	#NUM!	2379.19	#NUM!	#NUM!	#NUM!	#NUM!	#NUM!	#NUM!	#NUM!	#NUM!	#NUM!	#NUM!	#NUM!	#NUM!	#NUM!	#NUM!	#NUM!	#NUM!	1436.11	#NUM!	#NUM!	#NUM!	#NUM!
T cell receptor alpha variable 14/delta variable 4	TRAV14DV4	A0A0A6YYC5	Homo sapiens	13610.1	14388	#NUM!	#NUM!	#NUM!	#NUM!	#NUM!	#NUM!	#NUM!	#NUM!	#NUM!	8026.98	#NUM!	#NUM!	#NUM!	#NUM!	#NUM!	#NUM!	#NUM!	#NUM!	#NUM!	#NUM!	#NUM!	12887.1	#NUM!	#NUM!	#NUM!	7461.59	9495.02	#NUM!	#NUM!	#NUM!
Immunoglobulin heavy variable 6-1	IGHV6-1	A0A0B4J1U7	Homo sapiens	21118.4	#NUM!	#NUM!	#NUM!	#NUM!	#NUM!	#NUM!	#NUM!	#NUM!	#NUM!	16984	14658.6	#NUM!	#NUM!	#NUM!	#NUM!	#NUM!	#NUM!	8403.59	#NUM!	#NUM!	#NUM!	#NUM!	#NUM!	#NUM!	#NUM!	#NUM!	#NUM!	#NUM!	#NUM!	#NUM!	#NUM!
Immunoglobulin heavy variable 3-15;Immunoglobulin heavy variable 3-72	IGHV3-15;IGHV3-72	A0A0B4J1V0;A0A0B4J1Y9	Homo sapiens	106947	#NUM!	#NUM!	#NUM!	#NUM!	#NUM!	#NUM!	43451.4	#NUM!	#NUM!	105663	66518.2	#NUM!	#NUM!	#NUM!	#NUM!	#NUM!	#NUM!	60887.9	#NUM!	#NUM!	#NUM!	#NUM!	#NUM!	53375.5	#NUM!	#NUM!	#NUM!	#NUM!	#NUM!	#NUM!	#NUM!
Immunoglobulin heavy variable 3/OR16-9 (non-functional) (Fragment)	IGHV3OR16-9	A0A0B4J2B5	Homo sapiens	116594	#NUM!	9925.15	11436.4	15165.4	15031.8	10979.7	14198	10747.8	15133.3	85964	49669.7	15949.2	9469.78	14543.2	18468.7	#NUM!	23615.2	46652.5	4283.2	25595.4	11349.3	14822.7	#NUM!	20218	11874.9	#NUM!	21372.5	9977.98	#NUM!	10997.2	15076.5
Putative glutamine amidotransferase-like class 1 domain-containing protein 3B. mitochondrial;Glutamine amidotransferase-like class 1 domain-containing protein 3. mitochondrial	GATD3B;GATD3	A0A0B4J2D5;P0DPI2	Homo sapiens	79101.1	77528.1	68321.1	67453.9	72429.7	68940.5	70552.1	67628.8	60897.5	61161.1	70215.2	69582.2	61934	63189.1	69599.6	63796	73758.6	69703.5	66406.3	60926.1	58543.6	58531.3	54601.4	60203.6	73002.6	81213.8	73479.4	79001.1	66057.2	69805.5	67231	79651.6
Immunoglobulin heavy variable 1-69D;Immunoglobulin heavy variable 1-3;Immunoglobulin heavy variable 1-69;Immunoglobulin heavy variable 1-46;Immunoglobulin heavy variable 1-8	IGHV1-69D;IGHV1-3;IGHV1-69;IGHV1-46;IGHV1-8	A0A0B4J2H0;A0A0C4DH29;P01742;P01743;P0DP01	Homo sapiens	107339	9313.29	10550.7	11582.1	17629.7	13294.2	11449.5	10303.1	10796	#NUM!	67195.7	30799.8	16798.2	9448.76	13687.5	18171.3	#NUM!	28817.7	48269.4	#NUM!	22478.7	11636.8	16599.7	#NUM!	23772.3	12468.9	11136.2	26713	6462.52	10733	10509.9	14763.2
Immunoglobulin heavy variable 5-51;Immunoglobulin heavy variable 5-10-1	IGHV5-51;IGHV5-10-1	A0A0C4DH38;A0A0J9YXX1	Homo sapiens	26513.3	#NUM!	#NUM!	#NUM!	#NUM!	#NUM!	#NUM!	#NUM!	#NUM!	#NUM!	20791.6	#NUM!	#NUM!	#NUM!	#NUM!	#NUM!	#NUM!	#NUM!	#NUM!	#NUM!	#NUM!	#NUM!	#NUM!	#NUM!	#NUM!	#NUM!	#NUM!	#NUM!	#NUM!	#NUM!	#NUM!	#NUM!
Immunoglobulin heavy variable 4-61;Immunoglobulin heavy variable 4-39;Immunoglobulin heavy variable 4-59;Immunoglobulin heavy variable 4-34;Immunoglobulin heavy variable 4-30-4;Immunoglobulin heavy variable 4-38-2	IGHV4-61;IGHV4-39;IGHV4-59;IGHV4-34;IGHV4-30-4;IGHV4-38-2	A0A0C4DH41;P01824;P01825;P06331;P0DP06;P0DP08	Homo sapiens	28132.8	#NUM!	#NUM!	#NUM!	#NUM!	#NUM!	#NUM!	#NUM!	#NUM!	#NUM!	23977.7	#NUM!	#NUM!	#NUM!	#NUM!	#NUM!	#NUM!	#NUM!	11858	#NUM!	#NUM!	#NUM!	#NUM!	#NUM!	#NUM!	#NUM!	#NUM!	#NUM!	#NUM!	#NUM!	#NUM!	#NUM!
Immunoglobulin heavy variable 2-70D	IGHV2-70D	A0A0C4DH43	Homo sapiens	25726.8	#NUM!	#NUM!	#NUM!	#NUM!	#NUM!	#NUM!	#NUM!	#NUM!	#NUM!	17418.8	#NUM!	#NUM!	#NUM!	#NUM!	#NUM!	#NUM!	#NUM!	3343.13	#NUM!	#NUM!	#NUM!	#NUM!	#NUM!	1996.56	1525.01	#NUM!	#NUM!	#NUM!	#NUM!	#NUM!	#NUM!
Mucin-21	MUC21	A0A0G2JKD1;Q5SSG8	Homo sapiens	46688	30955.1	55637.6	51866	35930	49174	48526.7	69745.5	38365.5	58504.8	#NUM!	62616.7	47580.9	44202.3	57456.7	69295.3	71911.2	35487.3	52209.5	72106.1	41257	49509.1	37515.2	#NUM!	67529.8	73481.3	67268	42309.5	45489.4	74469.9	70696.8	56676.1
Ig-like domain-containing protein (Fragment);Immunoglobulin heavy variable 3-30;Immunoglobulin heavy variable 3-30-5	;IGHV3-30;IGHV3-30-5	A0A0J9YY99;P01768;P0DP03	Homo sapiens	31436	#NUM!	#NUM!	3041.24	#NUM!	4104.15	#NUM!	#NUM!	#NUM!	#NUM!	25525.7	12786.6	#NUM!	#NUM!	#NUM!	#NUM!	#NUM!	5918.32	11143.6	#NUM!	3739.64	#NUM!	3483.08	#NUM!	#NUM!	#NUM!	#NUM!	#NUM!	#NUM!	#NUM!	#NUM!	#NUM!
Negative regulator of P-body association	NBDY	A0A0U1RRE5	Homo sapiens	20165.5	#NUM!	18461.1	18460.3	13153.4	13416.7	17030.6	#NUM!	21725.2	20929	21545	17961.8	18504.2	20033.5	19930.5	21272.3	29206.5	#NUM!	20801.8	23407.6	#NUM!	19719.5	22471.1	18450.3	20794.7	22465.3	24228.1	21032.6	21388.4	31675.4	25363.5	25825.2
Uncharacterized protein C11orf97	C11orf97	A0A1B0GVM6	Homo sapiens	#NUM!	6382.25	#NUM!	#NUM!	#NUM!	#NUM!	#NUM!	#NUM!	8329.36	#NUM!	#NUM!	8262.16	7121.96	#NUM!	#NUM!	5421.16	9487.05	#NUM!	8564.12	#NUM!	#NUM!	#NUM!	#NUM!	6544.99	11688.4	12262.2	8512.37	8709.46	5967.68	7837.68	#NUM!	7519.44
Ubiquitin domain-containing protein TINCR	TINCR	A0A2R8Y7D0	Homo sapiens	#NUM!	#NUM!	2035.15	#NUM!	#NUM!	#NUM!	#NUM!	2106.4	#NUM!	1899.14	2718.16	3912.63	#NUM!	#NUM!	#NUM!	#NUM!	#NUM!	902.411	2010.69	1756.06	#NUM!	#NUM!	1991.04	2542.05	#NUM!	1483.02	1599.03	1722.38	1931.42	2634.1	1954.43	1749.45
DH domain-containing protein;Rho guanine nucleotide exchange factor 5	;ARHGEF5	A0A2R8YFR7;Q12774	Homo sapiens	14291.8	15673.7	18957.4	18618.1	19224.7	22744.5	17545.3	16356.8	14243.6	16767.7	16785.7	12718	16532.1	16216	14287.7	14364.3	9833.71	12052.1	12741.6	14176.9	9119.29	10447.3	10679.7	10918.9	14111.8	13494.7	15214.3	13215.3	15156.8	11672.3	10858.8	12994.3
Rho guanine nucleotide exchange factor 18 (Fragment);Rho guanine nucleotide exchange factor 18	ARHGEF18	A0A590UK10;Q6ZSZ5	Homo sapiens	15490.2	19796.5	19938	21589.1	19560.9	19558.1	17989.8	18594.5	16251	15711.4	15568.8	16230.4	18165.9	16586.4	15633.4	15631.1	13868	17953.4	14719.8	17001.5	13153.1	14023.9	12221.4	12892.6	17232.9	15501.6	17052.2	15405.2	17781.9	12824.7	13944.3	16634.7
RNA-binding protein 47	RBM47	A0AV96	Homo sapiens	69442.2	84764.9	82737.9	86787.1	89433.1	100134	84814.6	77320.6	81908.1	82025.6	76113.1	80704.5	84277.2	84682	78084.1	82032.9	69120.3	90594.1	85423.1	87514.9	83395.4	98142.2	101282	97786.6	88708.5	84519.1	85181.1	79483.4	88715.3	78635.4	86430.3	84187.1
Intraflagellar transport protein 56	IFT56	A0AVF1	Homo sapiens	6279.96	12400.3	7644.65	8491.1	12221	12535.4	8593.61	6160.19	7017.05	3680.3	5627.37	7711.49	8127.59	5879.62	7170.79	5137.09	9825.35	8861.57	6986.61	5075.05	4815.58	5446.97	5308.45	5798.34	9441.89	8374.15	8741.86	7189.4	9544.86	6337.19	7676.7	7611.08
Ubiquitin-like modifier-activating enzyme 6	UBA6	A0AVT1	Homo sapiens	165059	177530	175608	186549	180587	192964	168107	176738	171180	173736	170732	178380	173817	168559	172695	164050	149937	178387	157737	167629	148720	157615	151493	155899	174296	159600	172759	160647	160897	164572	147980	162023
Extended synaptotagmin-2	ESYT2	A0FGR8	Homo sapiens	18121.3	21481.7	18942	20997.2	23819.4	27227.3	22913.5	16834.1	17255.2	17385.4	15307.4	18373.1	19602.4	16947.7	15825.6	15062.8	19439.1	17967.1	15614.6	14534.7	14046.4	15317.3	14338.4	16374.8	19505.6	16871.5	16667.9	13205.6	16532.4	16203.4	17406.3	18862
Mediator of RNA polymerase II transcription subunit 19	MED19	A0JLT2	Homo sapiens	5892.54	5851.41	6623.03	5590.11	6017.17	6200.07	7271.91	5145.09	6261.14	6552.74	6455.77	#NUM!	#NUM!	6653.87	7190.82	6427.57	5895.09	5266.28	6188.03	5911.31	6777.73	#NUM!	#NUM!	4052.9	4068.02	5787.81	5593.82	#NUM!	5358.4	6104.93	5977.79	#NUM!
Bridge-like lipid transfer protein family member 3B	BLTP3B	A0JNW5	Homo sapiens	1828.86	1922.05	2009.68	2431.25	2489.05	2592.79	2783.29	#NUM!	2347.89	2348.91	2072.16	2227.1	2022.72	2383.48	2181.22	1884.15	2733.79	1890.26	1441.87	906.234	1835.49	2616.34	2258.39	2814.22	1639.07	#NUM!	#NUM!	2705.42	#NUM!	2973.78	#NUM!	2887.43
Shootin-1	SHTN1	A0MZ66	Homo sapiens	73862.1	70258.7	72028.2	69084.1	74211.2	69981.1	73977.7	73587.5	77506.9	79064.2	76459.1	71868.6	73022.8	80144.3	80427.7	79302.5	79288.6	79259.4	84749.9	79409.9	84741.9	89161.3	87022	96481.1	68548.4	78133	73733.9	81966.8	75637.7	85237.7	87336.3	77275.9
Death-associated protein-like 1	DAPL1	A0PJW8	Homo sapiens	8577.64	#NUM!	#NUM!	#NUM!	#NUM!	#NUM!	6507.04	#NUM!	8893.85	8934.74	12700.9	7981.45	6515.58	6398.91	#NUM!	11084.6	5332.24	8793.18	11519.2	#NUM!	13741	17178.6	15204.5	#NUM!	7023.24	17119.2	7934.99	11529	11165.9	11972.2	17001.9	12203.1
Leukemia NUP98 fusion partner 1	LNP1	A1A4G5	Homo sapiens	#NUM!	#NUM!	#NUM!	#NUM!	2375.49	#NUM!	#NUM!	#NUM!	#NUM!	#NUM!	#NUM!	#NUM!	#NUM!	#NUM!	#NUM!	#NUM!	#NUM!	2696.77	4255.35	#NUM!	17070.5	#NUM!	28702.2	18536	#NUM!	4824.98	1831.85	6554.13	7170.19	7726.92	#NUM!	15774.2
Rho GTPase-activating protein 10	ARHGAP10	A1A4S6	Homo sapiens	4607.02	6206.35	6880.71	6614.24	6563.26	7650.58	5791.67	7684.6	6173.59	7606.91	6355.97	5366.35	6187.56	5110.02	5168.3	5523.82	5349.33	6231.49	6174.42	6648.78	5234.36	6110.65	5969.65	5312.57	5922.81	5009.08	5452.31	3791.56	5819.38	4362.84	4511.01	4532.49
Cilia- and flagella-associated protein 119	CFAP119	A1A4V9	Homo sapiens	#NUM!	2763.9	#NUM!	#NUM!	#NUM!	#NUM!	2055.15	#NUM!	2518.07	#NUM!	#NUM!	#NUM!	#NUM!	#NUM!	3865.37	#NUM!	3998.11	3180.19	#NUM!	#NUM!	#NUM!	2466.41	#NUM!	3325.46	#NUM!	2992.27	3255.04	2397.22	3807.85	#NUM!	2900.8	#NUM!
Anoctamin-9	ANO9	A1A5B4	Homo sapiens	4044.14	9338.43	9530.93	7759.77	10287.2	9179.41	14320.4	15144	4711.62	11661.9	16167	7230.2	13277.2	10807.6	8347.54	11885.8	3174.88	12411	13746.8	11642	11144	4259.02	11911.1	9832.88	3694.25	8126.14	8959.58	8372.72	9299.66	9023.02	12254	#NUM!
BICD family-like cargo adapter 2	BICDL2	A1A5D9	Homo sapiens	44058.7	23967.8	36266.2	31818.3	21614.6	29482.5	30033.6	44745.6	29801.6	36811	44191.7	31039.6	42061	35026.3	36253.9	48557.3	53418	27055.9	39038.5	50565.9	38929.9	35148.9	40990.2	47126.3	44635.8	42974.5	45492.1	33348.5	39342.2	60832.6	52764	46049.4
Rho guanine nucleotide exchange factor 37	ARHGEF37	A1IGU5	Homo sapiens	57587.5	69734.1	74692	71686	63936.5	72974.8	63505.2	65423.6	60780.5	61332.5	63252.6	55440.8	64566.7	60188.4	52808.5	55673.1	33632	38982.6	51710.5	52565.6	34449.2	31590.6	37742	35773.6	52061.1	52488.9	50638.7	50442.9	51601	42963.2	42393.2	47619.9
2-hydroxyacyl-CoA lyase 2	ILVBL	A1L0T0	Homo sapiens	27852.2	29702.4	31297.8	32516.1	32639	42572.4	32297	23763.6	23630.7	24189.5	26171.4	30155.3	27524.6	24485	26659.5	23278.9	31325.9	17960.6	20372.4	16346	17947.3	16474.1	16231.6	19002.8	28294.5	28124.6	31185.8	29202.9	27432.3	24208.4	23439.4	27698.7
NADH dehydrogenase [ubiquinone] 1 alpha subcomplex assembly factor 8	NDUFAF8	A1L188	Homo sapiens	14557	14276.1	12145.9	13154.7	13387.1	12166.4	11589.7	11413.9	10666.5	12305.2	11747.1	11480.3	13217.2	11937.7	14888.2	14001	9647.3	14021.2	14219	13049.3	13538.1	11804.1	9650.02	11154	8791.73	9873.16	11416.4	9717.76	9398.97	9025.56	11983.9	12943.9
Pleckstrin homology domain-containing family G member 3	PLEKHG3	A1L390	Homo sapiens	7248.46	7035.39	6862.67	6994.55	8311.39	7179.74	7663.66	6621.65	7006.37	7164.06	6306.78	6271.72	6908.65	7938.33	6808.29	7155.95	4996.74	6143.75	5577.33	6592.52	4423.01	7556.59	5707.54	5817.34	5309.15	6176.85	6374	7478.46	6274.31	6462	6121.72	6660.13
SH3 and PX domain-containing protein 2B	SH3PXD2B	A1X283	Homo sapiens	57457.7	80615.3	74459.5	85408.2	81752.1	91502.1	78792	57769.9	64714.1	57630.2	55863.5	56800	67878.9	71777.6	64919	55665.6	40687.6	51065.2	47482.9	51886.8	43709.8	52468.7	51516.3	47676.6	75707.5	68883.5	81065.6	69361.8	74345.4	49747.1	54960.1	60299.2
CBY1-interacting BAR domain-containing protein 1	CIBAR1	A1XBS5	Homo sapiens	6158.7	9164.15	6785.64	5738.31	7054.23	6181.93	6987.24	5354.17	8613.9	4330.93	6564.57	9737.09	4775.31	6129.61	6313.78	6176.93	9779.86	9648.17	7014.9	9786.05	7029.77	7658.8	6011.3	5797.25	7755.52	7704.52	5721.35	6581.28	5940.25	6951.96	8385.16	#NUM!
ADP-ribose glycohydrolase MACROD2	MACROD2	A1Z1Q3	Homo sapiens	#NUM!	#NUM!	#NUM!	3204.28	#NUM!	#NUM!	#NUM!	#NUM!	2840.28	#NUM!	#NUM!	5332.31	#NUM!	2992.5	#NUM!	#NUM!	#NUM!	4076.32	3387.71	3065.05	#NUM!	#NUM!	3268.4	#NUM!	#NUM!	5006.4	#NUM!	#NUM!	2930.2	5697.62	#NUM!	5998.87
Tax_Id=10090 Gene_Symbol=Krt15 Keratin complex 1. acidic. gene 15	TREMBL:A2A4G1		Unknown	145058	83363	159031	104644	57457.5	86858.6	125875	167639	129739	147338	123259	64798.7	140845	116311	90557.8	123134	87943.3	83960.8	100946	93556	94040.9	51720.8	37995.6	33329.8	71096.8	64168.5	68755.4	39807	41063	51628.8	#NUM!	47917.1
Coiled-coil domain-containing protein 78	CCDC78	A2IDD5	Homo sapiens	4178.82	11526.7	7172.54	5022.57	6158.78	7412.72	4473.5	5739.56	6904.44	4541.06	6407.35	7845.43	5926.1	6221.38	7375.26	5500.24	9005.53	11926.3	9322.85	8309.92	7297.94	8414.08	8773.54	9113.78	13777	8426.48	8846.84	8653.48	8832.4	7340.72	10832.8	8397.81
NBAS subunit of NRZ tethering complex	NBAS	A2RRP1	Homo sapiens	1563.08	3414.85	2600.56	3355.52	3843.43	6455	3019.77	2048.96	1538.48	1962.55	1465.22	1561.47	2021.95	1470.33	1050.56	1137.74	2033.93	1006.11	#NUM!	888.58	#NUM!	#NUM!	#NUM!	1057.1	2360.95	1403.12	1821.07	1853.3	1961.55	#NUM!	1105.68	1803.05
Protein TESPA1	TESPA1	A2RU30	Homo sapiens	#NUM!	19898.5	#NUM!	#NUM!	16965.7	20427.6	#NUM!	#NUM!	22567.1	20227.5	#NUM!	24234.4	21443.6	#NUM!	#NUM!	#NUM!	21501.6	#NUM!	21470.7	20363.4	#NUM!	14814.5	#NUM!	#NUM!	21942	#NUM!	#NUM!	#NUM!	23638.4	30223.9	22605.6	#NUM!
tRNA wybutosine-synthesizing protein 5	TYW5	A2RUC4	Homo sapiens	8172.63	8823.14	8762.06	8334.93	9664.76	9413.56	7601.16	7215.78	8161.86	8334.29	7808.84	7752.85	7511.61	8608.05	8709.64	8303.62	7864.14	9175.93	8349.51	9213.21	8913.46	7187.17	7934.83	9511.46	7617.35	8765.22	8703.01	7955.02	9386.25	8191.27	9213.67	9536.44
Doublecortin domain-containing protein 2B	DCDC2B	A2VCK2	Homo sapiens	19335.1	30008	16610.7	13668	20861.5	18270.8	18316.8	19390.5	22191.8	10260.6	20069.8	21606.2	18123.6	19206.7	21068.4	16495	29416.9	33813.4	27860.8	21875.4	27474	27685.3	23994.9	25318.3	27346.1	30816	23394.5	22747.4	27600.2	30283.7	33114.4	25870.9
Tax_Id=9606 Gene_Symbol=DMKN Dermokine beta-1	TREMBL:A3EZ79;Q32W65;Q6UXC7		Unknown	#NUM!	#NUM!	6274.48	#NUM!	#NUM!	#NUM!	#NUM!	35845.7	#NUM!	6658.65	#NUM!	#NUM!	#NUM!	14879	10718.5	12424.9	#NUM!	#NUM!	4264.38	10255	11633.5	#NUM!	12483.2	21155.2	#NUM!	#NUM!	6941.27	12864.8	8270.68	10622.5	7265.39	10110.6
Tax_Id=9606 Gene_Symbol=DMKN Dermokine;Dermokine	TREMBL:A3EZ82;Q32W66;DMKN	;Q6E0U4	Unknown;Homo sapiens	#NUM!	#NUM!	#NUM!	#NUM!	#NUM!	#NUM!	#NUM!	33272.6	#NUM!	#NUM!	#NUM!	4998.94	1897.05	17823.4	12128.5	5521.47	4111.89	4986.38	2371.34	9003.43	7167.61	3272.17	10567.9	24420.2	2526.34	#NUM!	3570.46	7880.2	7279.5	6538.77	7230.12	11504
von Willebrand factor A domain-containing protein 8	VWA8	A3KMH1	Homo sapiens	28548.5	49672.6	47219.5	47910.3	60222.8	75164.3	43964.2	38492.3	38970.3	34332.5	32584.8	26120.7	39332.8	32249.6	25226.5	26489.7	37925.3	37767.3	32223.9	29790.2	26057.2	32610.9	30398.4	29205.4	32288.9	28707.1	31704.2	28509	34114.8	19830.9	26251.4	27624.7
Protein strawberry notch homolog 1	SBNO1	A3KN83	Homo sapiens	#NUM!	#NUM!	#NUM!	#NUM!	5443.67	6465.31	4367.05	#NUM!	#NUM!	1836.13	3365.59	#NUM!	3411.43	#NUM!	#NUM!	#NUM!	3726.58	#NUM!	#NUM!	#NUM!	#NUM!	#NUM!	#NUM!	#NUM!	#NUM!	#NUM!	3403.72	#NUM!	#NUM!	#NUM!	#NUM!	#NUM!
D-ribitol-5-phosphate cytidylyltransferase	CRPPA	A4D126	Homo sapiens	1017.81	1582.42	1516.72	#NUM!	1611.67	#NUM!	1297.55	1016	1173.3	#NUM!	#NUM!	2978.11	1370.85	2226.63	#NUM!	1081.23	#NUM!	1610.97	#NUM!	#NUM!	1169.96	#NUM!	#NUM!	#NUM!	#NUM!	#NUM!	1470.11	#NUM!	#NUM!	#NUM!	#NUM!	#NUM!
WD repeat-containing protein 91	WDR91	A4D1P6	Homo sapiens	15366.3	14731.2	17136.9	16651	17215.9	15768.3	15371.4	15120.6	15272.8	15671.1	14831.1	14866.4	15112.4	15152.1	14452.9	16307.5	11690.4	15193.3	15063	14793.5	15752	14879.4	14843.8	14949	11965.8	13897.1	14491.7	14496	16409.7	13239	14937.2	13873.5
Ras-related protein Rab-19	RAB19	A4D1S5	Homo sapiens	30157.1	27693.1	25048.1	29118.8	29424.2	41024.6	24180.8	25740.3	30720.5	28847.5	#NUM!	#NUM!	24961.5	29896	#NUM!	28390.2	27563.2	32219.1	29856.5	29021.6	28485	49100.6	37118.7	20271.4	30075.4	25094.1	31059.7	36805.3	28713.4	#NUM!	#NUM!	#NUM!
DENN domain-containing protein 11	DENND11	A4D1U4	Homo sapiens	#NUM!	#NUM!	3727.19	#NUM!	#NUM!	4199.83	#NUM!	#NUM!	4037.86	3750.45	#NUM!	3928.24	#NUM!	#NUM!	#NUM!	#NUM!	3982.34	3623.55	#NUM!	#NUM!	#NUM!	3940.35	#NUM!	3016.45	#NUM!	3535.2	#NUM!	3573.67	5539.83	3953.46	#NUM!	4678.26
Cilia- and flagella-associated protein 90	CFAP90	A4QMS7	Homo sapiens	#NUM!	#NUM!	4056.15	#NUM!	#NUM!	#NUM!	#NUM!	#NUM!	#NUM!	#NUM!	#NUM!	#NUM!	#NUM!	#NUM!	#NUM!	#NUM!	5207.9	#NUM!	#NUM!	#NUM!	#NUM!	#NUM!	#NUM!	#NUM!	7768.77	7812	6348.91	#NUM!	#NUM!	6317.11	6159.87	#NUM!
Xin actin-binding repeat-containing protein 2	XIRP2	A4UGR9	Homo sapiens	12728.2	#NUM!	#NUM!	#NUM!	9823.8	#NUM!	10662.1	#NUM!	10392.1	#NUM!	10183.9	#NUM!	13747.3	#NUM!	#NUM!	#NUM!	14667.1	#NUM!	#NUM!	#NUM!	12915.4	#NUM!	#NUM!	#NUM!	#NUM!	#NUM!	#NUM!	#NUM!	#NUM!	#NUM!	#NUM!	#NUM!
Outer dynein arm-docking complex subunit 3	ODAD3	A5D8V7	Homo sapiens	11890.3	22192.7	12638.4	11906.3	15329.7	16473.9	13528.6	14152.3	14936.7	9575.1	14224.8	17294.6	14104.3	13233.1	15710	12059.7	18287.1	23974.2	17529.4	16703.6	16455.1	18334.6	15235.3	16629.9	20199.8	20521.9	16247.6	15288.6	17567.6	16585.5	19506.4	16385.2
Plasmanylethanolamine desaturase 1	PEDS1	A5PLL7	Homo sapiens	11399.3	12249.2	9618.47	14689.9	13475	13861.3	14667.6	9860.44	9724.33	9994.67	9671	10913.6	9473.73	11245.9	12225	10534.1	12476.6	#NUM!	7529.36	7844.7	7978.96	9959.15	8089.23	10587.2	12171.6	9856.21	14278	13832.3	12652.1	13010.3	9961.92	11999.6
Trafficking protein particle complex subunit 13	TRAPPC13	A5PLN9	Homo sapiens	19596.4	23139.7	20690.7	22313	23131.8	22269.1	19918.4	20226.3	18417.3	19669.4	19640.8	18766.7	20114.6	20164	18912.5	18235.6	17830.6	23533.8	18626.8	20528.3	18569.3	18525.9	17966.9	16056.8	16765.6	16857.3	18218.1	18773.3	19732	#NUM!	18498.7	17409
CCR4-NOT transcription complex subunit 1	CNOT1	A5YKK6	Homo sapiens	6117.37	10996.1	9705.41	10638	12698	14164.5	9520.91	6808.31	5439.13	6484.71	6690.72	6928.33	7459.9	5289.08	5133.05	4837.31	6595.05	#NUM!	3269.22	4029.74	#NUM!	4141.79	3217.91	4639.82	7004.29	6051.64	6159.74	7210.26	6914.67	3395.27	3720.79	5573.89
Cadherin-related family member 4	CDHR4	A6H8M9	Homo sapiens	#NUM!	#NUM!	#NUM!	#NUM!	#NUM!	#NUM!	#NUM!	#NUM!	#NUM!	#NUM!	#NUM!	1320.65	#NUM!	#NUM!	#NUM!	#NUM!	#NUM!	#NUM!	#NUM!	#NUM!	#NUM!	#NUM!	883.295	#NUM!	1398.47	978.435	#NUM!	1040.24	1181.77	1010.42	1174.01	#NUM!
Coiled-coil domain-containing protein 88B	CCDC88B	A6NC98	Homo sapiens	8393.5	10335	6963.2	10105.3	10775.6	10836.4	7876.14	7019.94	9406.3	7975.21	8236.35	9408.03	9164.26	8478.8	11465.6	8058.5	8876.46	8629.72	9508.38	7737.2	8688.36	10891.9	7863.74	10338.7	11197.8	7886.54	8045.99	8589.29	10947.4	7224.08	5216.12	8902.18
Microtubule-associated proteins 1A/1B light chain 3 beta 2;Microtubule-associated proteins 1A/1B light chain 3B	MAP1LC3B2;MAP1LC3B	A6NCE7;Q9GZQ8	Homo sapiens	24565.8	28596.6	21007.2	23364	22701.3	24318.6	20217.5	24839.5	21803.7	20683.2	27848.8	28047.6	22503.6	22878.5	28180	22515.9	30198.3	29550.7	21531.3	27416.4	25329.2	28999.7	24479.7	24243.7	30575.2	29619.8	26269	23019.5	26474.2	28337.7	32047.4	29706.5
Protein FAM83G	FAM83G	A6ND36	Homo sapiens	15854.8	11574.8	19167.2	15040.6	13664.4	22308.7	14588.5	13351.1	13525.7	16001.8	16025	13322	15266.6	16681.4	15062.5	16651.7	11280.3	9142.85	14080.9	14092.8	10140.2	#NUM!	14984.6	16541.3	13432	16162	14967.9	15380.6	15116.3	16506.5	14102.4	17027.2
Paralemmin-3	PALM3	A6NDB9	Homo sapiens	#NUM!	#NUM!	609.539	#NUM!	276.404	#NUM!	#NUM!	#NUM!	#NUM!	703.355	#NUM!	#NUM!	#NUM!	590.701	#NUM!	1341.51	#NUM!	#NUM!	1105.94	#NUM!	#NUM!	#NUM!	#NUM!	#NUM!	#NUM!	#NUM!	#NUM!	929.822	#NUM!	#NUM!	#NUM!	#NUM!
Glycerol-3-phosphate phosphatase	PGP	A6NDG6	Homo sapiens	96718.9	98998.5	86665.2	86225.4	90361.8	82164.6	90503	101401	91277.4	91533	104090	108323	91658	89637	101041	98593.5	105773	104570	98326.2	101565	109425	112064	110731	115898	100785	98468.5	102013	85562.7	93201.4	108863	103896	99021.3
RCC1 domain-containing protein 1	RCCD1	A6NED2	Homo sapiens	12047.4	12103.7	11655.9	11981.8	14739.8	11608.8	11627.4	12180.8	9132.65	11423	11931.2	11766.6	11548.9	12116.2	13624.6	11254.7	13838.9	14273.7	10291.3	14297.7	12142.7	15142.9	14066.1	11864.2	13990	10996.1	14121.5	11892.6	14027	16193.3	13909.9	13786.3
TRPM8 channel-associated factor 2	TCAF2	A6NFQ2	Homo sapiens	8707.28	9804.35	14207.1	13458.4	12595	17520.4	11611.8	13441.9	10598.3	13220.4	12297	10305.3	11170.3	9472.59	9589.83	11109.8	7984.27	11262.6	#NUM!	9367.49	9425.21	8959.93	10526.5	9168.12	12145.4	11211.7	11291.3	10050.7	11572.7	10489.4	7852.91	9774.87
Cilia- and flagella-associated protein 73	CFAP73	A6NFT4	Homo sapiens	#NUM!	#NUM!	#NUM!	#NUM!	#NUM!	#NUM!	#NUM!	#NUM!	#NUM!	#NUM!	#NUM!	#NUM!	#NUM!	#NUM!	#NUM!	#NUM!	#NUM!	2882.8	#NUM!	#NUM!	1821	1402.86	1530.57	#NUM!	2192.48	#NUM!	#NUM!	#NUM!	#NUM!	#NUM!	1880.31	#NUM!
Succinate dehydrogenase assembly factor 1. mitochondrial	SDHAF1	A6NFY7	Homo sapiens	8064.66	9334.01	6900.85	8190.54	8823.12	8042.8	8354.88	8247.07	8679.05	10119.5	8784.02	9619.96	7121	7493.16	9631.58	6593.88	8861.12	7975.63	7829.56	8233.23	6655.06	10561.4	7737.22	10073.3	7952.13	7414.08	6153.34	7117.9	7414.91	7440.79	7979.24	9158.89
Tubulin alpha chain-like 3	TUBAL3	A6NHL2	Homo sapiens	39617.9	38071.8	30203.2	25812.3	33381.5	31168.7	25460.9	31146.6	28372.7	26487.5	38445.3	50815.2	33320.7	35644.9	42610.1	32536.7	34410.3	35570.1	26291	30817.2	30807.1	31531.7	34639.4	49445.4	35871.3	31792.6	33315.8	31281.8	38983.5	38919.7	33880.8	39186.8
Structural maintenance of chromosomes flexible hinge domain-containing protein 1	SMCHD1	A6NHR9	Homo sapiens	5588.12	7449.21	6774.73	7309.28	8599.21	11686	6997.03	5978.35	6032.28	6202.9	5996.57	4904.95	6550.62	5420.38	5791.59	5082.1	4626.25	5785.24	5692.9	4265.19	3886.78	4035.05	4852.08	4548.28	5520.51	5847.26	5435.01	5040.39	5387.31	4240.92	4643.93	#NUM!
Cytosolic arginine sensor for mTORC1 subunit 2	CASTOR2	A6NHX0	Homo sapiens	16236.1	12749.3	15982.6	15161.7	13021.7	17010.4	15633.6	16367.5	14204.5	16128.2	15576.2	13818.7	14479.2	14724.3	15412.6	16484.9	14409.6	14339	14533.4	15421.8	15649.5	13393.5	15055.9	13693	13933.8	15337.4	14188.7	10834.5	12437.7	13562.2	14226.9	14645.6
Coiled-coil domain-containing protein 154	CCDC154	A6NI56	Homo sapiens	#NUM!	#NUM!	#NUM!	3759.15	4030.07	#NUM!	3716.68	3252.54	#NUM!	#NUM!	#NUM!	3187.68	3184.93	#NUM!	#NUM!	#NUM!	3556.36	#NUM!	#NUM!	#NUM!	#NUM!	#NUM!	#NUM!	#NUM!	#NUM!	1810.2	#NUM!	#NUM!	#NUM!	#NUM!	#NUM!	#NUM!
Coiled-coil domain-containing protein 69	CCDC69	A6NI79	Homo sapiens	1023.62	1628.49	1591.7	1540.1	1191.74	1319.21	1252.7	1333.82	1730.33	1793.53	1351.64	1476.74	1887.4	1375.94	1604.84	1690.89	2087.02	2048.06	1863.38	2405.7	1629.72	1481.09	1895.24	2296.67	1986.49	1808.83	1753.97	1914.95	1645.59	2033.63	1771.95	1893.24
Protein unc-119 homolog B	UNC119B	A6NIH7	Homo sapiens	54787.2	60234.9	51221.6	46154.1	49428.3	47230.7	51170.9	54067.9	57685.7	48179.1	59217.8	63584	56732.9	55858.3	59534.5	56363.6	72102.8	73037.4	68746.9	64401.3	68267.6	66364.1	59735.9	59741.3	66002.6	65013.1	58581.2	58811.5	58614.6	68454.6	72118	61880.1
12S rRNA N4-methylcytidine (m4C) methyltransferase	METTL15	A6NJ78	Homo sapiens	5809.79	8548.1	7879.9	7979.1	9941.71	8439.01	7363.62	6212.75	6116.29	6993.09	6493.6	5954.25	5610.97	6210.63	7465.34	5142.46	#NUM!	5050.63	5765.07	4688.09	4524.26	4765.54	5357.48	6212.68	6883.85	7158.82	7840.32	7421.02	7354.21	5808.44	5800.05	6746.11
Ciliary microtubule inner protein 2C	CIMIP2C	A6NJV1	Homo sapiens	5960.08	10017.7	5502.73	#NUM!	7174.18	6460.44	#NUM!	7129	6378.25	3085.05	7444.07	9650.33	5197.69	6000.96	8811.44	5156.77	9317.75	8915.89	7000.18	7081.94	6203.12	9902.78	8742.93	8352.23	9230.74	10403.9	8470.89	8375.34	8093.39	9451.73	10331.8	9725.78
Octanoyl-[acyl-carrier-protein]:protein N-octanoyltransferase LIPT2. mitochondrial	LIPT2	A6NK58	Homo sapiens	#NUM!	18008.1	15018.4	#NUM!	#NUM!	#NUM!	#NUM!	15206.2	13453.2	16518.5	#NUM!	#NUM!	10178.5	#NUM!	#NUM!	15622.6	#NUM!	12614.6	24587.5	#NUM!	13645.9	#NUM!	#NUM!	#NUM!	#NUM!	#NUM!	#NUM!	#NUM!	#NUM!	#NUM!	#NUM!	#NUM!
Coiled-coil domain-containing protein 85C	CCDC85C	A6NKD9	Homo sapiens	14745.4	9221.55	13425.6	11661.3	10024.7	11121.7	10816.2	13767.4	12118.9	13682	15356.5	12634.2	12948.3	13198.7	13312.8	15717.8	14429	#NUM!	13432.3	15029.4	13620.6	13213.5	13252.4	16685.9	13144.6	13745.6	12707.1	13649.8	13456.9	15894.8	13544	13381.5
Purkinje cell protein 4-like protein 1	PCP4L1	A6NKN8	Homo sapiens	7163.07	#NUM!	4860.16	#NUM!	4392.57	3790.62	#NUM!	#NUM!	4679.59	6503.28	4194.58	#NUM!	4464.33	5282.59	#NUM!	7431.9	5150.07	2698.55	7622.41	5184.48	9196.6	4557.06	5414.14	#NUM!	#NUM!	4342.86	3531.9	#NUM!	5964.73	7643.29	#NUM!	#NUM!
Sentan	SNTN	A6NMZ2	Homo sapiens	12429.2	20663.1	9835.82	#NUM!	9492.2	9523.01	12394.5	12052.7	14297.7	5459.84	14244	16196.5	14054.9	13571.4	13930.6	11922.7	22014	22091.8	15782.1	16189.5	16034.3	16106.4	14383.6	13285	20398.9	15956	16383.8	15184.8	17535.4	14322.9	18099.9	18306.2
Uncharacterized protein C2orf81	C2orf81	A6NN90	Homo sapiens	4895.92	10337	4768.29	#NUM!	6265.71	6048.48	6596.84	4742.21	6319.77	#NUM!	6347.12	6749.5	5804.78	4350.86	#NUM!	5348.35	11679.6	#NUM!	8975.17	8892.01	7655.23	7700.73	#NUM!	6600.78	9232.83	8300.41	8881.07	7434.81	9235.2	9641.2	10984	8983.74
Ubiquitin carboxyl-terminal hydrolase 27;Ubiquitin carboxyl-terminal hydrolase 22	USP27X;USP22	A6NNY8;Q9UPT9	Homo sapiens	#NUM!	#NUM!	#NUM!	#NUM!	#NUM!	2807.37	#NUM!	#NUM!	#NUM!	#NUM!	#NUM!	#NUM!	#NUM!	1550.72	#NUM!	#NUM!	#NUM!	#NUM!	#NUM!	#NUM!	#NUM!	1454.99	#NUM!	1424.29	#NUM!	#NUM!	#NUM!	#NUM!	#NUM!	1439.22	2112.61	#NUM!
Cilia-and flagella-associated protein 96	CFAP96	A7E2U8	Homo sapiens	#NUM!	7118.52	#NUM!	#NUM!	#NUM!	#NUM!	#NUM!	#NUM!	#NUM!	#NUM!	#NUM!	4329.16	#NUM!	#NUM!	#NUM!	#NUM!	#NUM!	14760.7	#NUM!	#NUM!	6824.67	5910.73	4886.73	5927.24	7356.95	7612.82	6475.28	#NUM!	7174.75	7443.24	8200.84	7781.74
Zinc finger SWIM domain-containing protein 8	ZSWIM8	A7E2V4	Homo sapiens	#NUM!	#NUM!	#NUM!	3513.75	#NUM!	4053.18	#NUM!	#NUM!	#NUM!	#NUM!	#NUM!	#NUM!	2692.67	#NUM!	#NUM!	#NUM!	#NUM!	#NUM!	#NUM!	#NUM!	#NUM!	#NUM!	#NUM!	#NUM!	#NUM!	#NUM!	#NUM!	1223.37	#NUM!	#NUM!	#NUM!	#NUM!
Rho GTPase-activating protein 32	ARHGAP32	A7KAX9	Homo sapiens	11949.4	12681.7	14218.6	12348.6	12177.2	14595.5	12378.3	11593.5	11136.1	12259.1	12795.3	10755.8	12164.2	13237.7	11574.9	13041.2	9680.6	10011.3	10597.1	10040.8	10621.7	10647.6	9812.68	10145.3	10686.1	11949.9	12383.4	12487.4	12254.6	11498.9	11991.5	12278.3
Nuclear envelope pore membrane protein POM 121C	POM121C	A8CG34	Homo sapiens	2212.2	2044.96	#NUM!	1922.11	2600.64	2779.96	2096.39	2183.72	2000.43	#NUM!	#NUM!	2099.93	1576.08	1953.3	2122.62	1951.8	#NUM!	#NUM!	#NUM!	#NUM!	2371.08	#NUM!	#NUM!	#NUM!	1818.23	#NUM!	2220.37	2029.01	#NUM!	#NUM!	#NUM!	#NUM!
Alpha-2-macroglobulin-like protein 1	A2ML1	A8K2U0	Homo sapiens	786411	532522	840125	845064	540014	749861	648760	849151	461962	826304	917923	1054900	665533	525698	619183	803551	824403	474842	540008	613836	489902	445705	475890	523000	628140	601700	517287	318458	428248	494230	435319	531136
Calcium-activated chloride channel regulator 1	CLCA1	A8K7I4	Homo sapiens	46314.6	23936.8	43158.6	31370.7	26282.7	31446.7	40689.9	53078.2	35862.2	57310.6	57887.8	37864.6	37967.7	28274.2	32621.8	60792.1	35471	37610.9	44812.1	37282.1	43691.2	40498.9	41625.2	50369	47579.6	44986.1	44740.6	30061.1	31558.6	46852.6	44774.1	42670.9
EF-hand calcium-binding domain-containing protein 7	EFCAB7	A8K855	Homo sapiens	4863.68	7216.04	5764.98	#NUM!	#NUM!	7853.04	6596.96	6366.47	#NUM!	#NUM!	#NUM!	3146.31	#NUM!	#NUM!	5396.45	5829.68	#NUM!	9337.71	6899.37	#NUM!	4934.16	6684.69	5513.96	#NUM!	#NUM!	#NUM!	#NUM!	#NUM!	#NUM!	#NUM!	8428.65	#NUM!
Carbohydrate deacetylase	YDJC	A8MPS7	Homo sapiens	2221.05	#NUM!	#NUM!	1936.5	1730.9	1694.15	#NUM!	2852.47	2014.52	2507.46	2543.65	4154.81	2825.97	2541.74	#NUM!	2066.98	2801.31	#NUM!	2830.01	2800.71	1520.29	2561.82	2602.36	#NUM!	2409.97	3307.56	4117.83	3183.71	2391.05	3399.59	3779.88	3904.38
Cysteine-rich tail protein 1	CYSRT1	A8MQ03	Homo sapiens	16336.7	12284.2	18963	20833.9	10593.8	24652.1	17887	29899.7	10710.2	22255.3	28775.5	30331.8	15683.2	11646.7	19518.1	28357.1	21416.3	13081.1	13423.4	17733.1	10484.5	16778.7	12181.3	15675.7	14587.9	10495.9	11891.3	5980.3	7314.21	14500.7	10520	8575.19
LYR motif-containing protein 9	LYRM9	A8MSI8	Homo sapiens	7602.49	6723.81	3835.92	4835.92	6962.11	5893	6106.58	5002.85	6864.97	5984.48	6394.87	6780.98	5824.01	5732.11	6797.28	4898.9	7977.26	7267.98	7374.49	5852.97	5431.6	7535.47	6400.21	6333.98	7958.3	6595.47	7524.75	5943.78	6752.06	6768.97	6317.66	7137.96
Zinc finger B-box domain-containing protein 1	ZBBX	A8MT70	Homo sapiens	3077.94	6595.38	3244.44	2992.5	3777.63	3922.25	3927.89	3772.65	4569.71	2868.48	4071.91	4845.8	4173.49	3831.45	4371.7	3916.73	6705.73	7033.34	5058.25	5577.36	4913.84	4957.48	4869.36	4691.88	7077.19	6174.46	5602.32	5348.46	5638.45	5901.27	6924.16	5485.32
Ciliary microtubule inner protein 2B	CIMIP2B	A8MTA8	Homo sapiens	#NUM!	#NUM!	#NUM!	#NUM!	4265.59	2017.15	3082.68	756.673	#NUM!	863.361	#NUM!	3397.04	#NUM!	1672.59	2173.64	522.216	4540.45	1778.26	2408.44	#NUM!	#NUM!	507.332	#NUM!	#NUM!	3483.76	4924.17	#NUM!	4270.4	2267.2	3736.61	3514.64	4203.13
Putative small nuclear ribonucleoprotein G-like protein 15;Small nuclear ribonucleoprotein G	SNRPGP15;SNRPG	A8MWD9;P62308	Homo sapiens	331259	273729	247289	230416	255970	225347	228522	250543	273685	255240	255421	352671	243732	256784	296011	264894	281670	234963	223796	254351	277475	227177	245933	277433	312301	314703	308233	320900	273762	314988	281916	309866
Acyl-coenzyme A diphosphatase NUDT19	NUDT19	A8MXV4	Homo sapiens	113781	137168	125547	130729	149848	154307	131573	127854	125248	129366	114307	113789	121681	119730	121982	116090	126512	133931	136311	132169	125888	133465	135204	123044	110379	108631	113804	117272	112881	102913	116178	107105
Ciliary microtubule associated protein 1B	CIMAP1B	A8MYP8	Homo sapiens	142419	231731	130396	119872	151656	155049	154953	132758	164823	81553	150340	185405	138130	144919	168233	126805	192744	229208	178433	181672	174259	186541	157396	158858	213566	203400	176908	167897	206803	208283	250505	196678
MIF4G domain-containing protein	MIF4GD	A9UHW6	Homo sapiens	2940.11	#NUM!	#NUM!	#NUM!	#NUM!	#NUM!	#NUM!	3699.74	#NUM!	#NUM!	#NUM!	#NUM!	#NUM!	#NUM!	#NUM!	#NUM!	3919.91	#NUM!	#NUM!	#NUM!	#NUM!	#NUM!	#NUM!	#NUM!	#NUM!	#NUM!	#NUM!	#NUM!	#NUM!	#NUM!	#NUM!	#NUM!
Uroplakin-3b-like protein 1;Uroplakin-3b-like protein 2	UPK3BL1;UPK3BL2	B0FP48;E5RIL1	Homo sapiens	588401	338892	576044	481558	480098	489712	553258	560452	524598	677949	652856	579674	565713	462378	616985	701258	601614	372297	526980	604825	639528	540457	523564	656534	407568	445636	566170	418751	417240	598727	589368	501830
Forkhead-associated domain-containing protein 1	FHAD1	B1AJZ9	Homo sapiens	#NUM!	15383.6	10331.8	8007.38	11804.5	10058.6	9058.75	11219.9	9288.13	6923.96	10290.9	11172.4	9399.26	7255.88	8814.13	8322.58	10853.7	13153.7	11322.3	10600.6	11438.1	10148.6	9168.76	10776.3	12334.5	13046.7	10168.3	10397.1	11529.3	10446.4	10519.2	11215.3
Espin	ESPN	B1AK53	Homo sapiens	11938.3	9372.57	9680.95	8129.93	8572.42	9323.68	10649.6	10012.3	11254.7	11215.6	10916.1	11590.7	11610.1	10465.5	#NUM!	13150.7	10586.4	11767.6	13834.6	10101.4	13680.5	11152.5	11237.7	12941.7	#NUM!	9396.93	8811.85	11984	10544	11786.6	13061.2	9317.11
IQCJ-SCHIP1 readthrough transcript protein;Schwannomin-interacting protein 1	IQCJ-SCHIP1;SCHIP1	B3KU38;P0DPB3	Homo sapiens	#NUM!	#NUM!	#NUM!	#NUM!	#NUM!	#NUM!	#NUM!	#NUM!	#NUM!	#NUM!	#NUM!	#NUM!	#NUM!	#NUM!	#NUM!	#NUM!	#NUM!	#NUM!	#NUM!	#NUM!	#NUM!	#NUM!	1455.23	#NUM!	#NUM!	894.912	#NUM!	1190.68	1303.71	1069.52	1495.94	1194.11
Golgi pH regulator A;Golgi pH regulator B	GPR89A;GPR89B	B7ZAQ6;P0CG08	Homo sapiens	#NUM!	#NUM!	#NUM!	#NUM!	9692.54	#NUM!	#NUM!	#NUM!	#NUM!	#NUM!	#NUM!	#NUM!	#NUM!	#NUM!	#NUM!	#NUM!	#NUM!	#NUM!	#NUM!	#NUM!	#NUM!	#NUM!	#NUM!	#NUM!	#NUM!	#NUM!	#NUM!	#NUM!	#NUM!	#NUM!	#NUM!	#NUM!
Immunoglobulin lambda-like polypeptide 5	IGLL5	B9A064	Homo sapiens	80447	#NUM!	#NUM!	#NUM!	#NUM!	#NUM!	#NUM!	#NUM!	#NUM!	#NUM!	63312.1	26132.4	#NUM!	#NUM!	#NUM!	#NUM!	#NUM!	#NUM!	19783.2	#NUM!	#NUM!	#NUM!	#NUM!	#NUM!	#NUM!	#NUM!	#NUM!	#NUM!	#NUM!	#NUM!	#NUM!	#NUM!
Putative WAS protein family homolog 3;WAS protein family homolog 2	WASH3P;WASH2P	C4AMC7;Q6VEQ5	Homo sapiens	76839.5	68342.6	69557.5	71816.1	62780	62640.8	73254	72795	71741.6	72805.2	82194.5	77430	72934.5	75643	77236.1	81761.9	70516.4	77729.1	76914.7	77542.9	81295	79513.1	78270.5	76002.5	66809.6	66742.4	71030	71661.3	65559.9	78199	79652	73456.6
Mapk-regulated corepressor-interacting protein 1	MCRIP1	C9JLW8	Homo sapiens	14489.7	13205.6	9391.55	12610.9	9650.06	10103.2	13312.7	13711.7	11896.6	11981.5	13483.3	14387.3	12992.8	#NUM!	14857.3	12205.6	19250.3	#NUM!	16014.9	18357.3	#NUM!	10608.1	12664.1	15163.6	17780.7	18782.8	17326.3	18322	20117.1	21046.8	20776.5	19856.7
Aldo-keto reductase family 1 member B15	AKR1B15	C9JRZ8	Homo sapiens	864634	800268	897460	817115	764965	926906	839367	918966	769733	912797	853246	756617	802683	760245	797134	880324	713902	794982	843238	836136	772314	854066	845040	860885	716647	722964	682324	625605	707049	708218	745826	649808
Cilia- and flagella-associated protein 99	CFAP99	D6REC4	Homo sapiens	#NUM!	4539.01	#NUM!	#NUM!	4640.03	5591.43	3249.21	#NUM!	#NUM!	#NUM!	#NUM!	#NUM!	#NUM!	1991.77	#NUM!	#NUM!	#NUM!	#NUM!	#NUM!	#NUM!	#NUM!	#NUM!	#NUM!	#NUM!	#NUM!	4333.89	#NUM!	4595.12	4425.47	#NUM!	#NUM!	#NUM!
Ankyrin repeat domain-containing protein 65	ANKRD65	E5RJM6	Homo sapiens	#NUM!	3605.6	2793.71	#NUM!	2424.53	3385.16	#NUM!	#NUM!	#NUM!	#NUM!	1614.85	#NUM!	#NUM!	#NUM!	3542.39	#NUM!	4090.59	#NUM!	2978.77	3686.13	#NUM!	#NUM!	#NUM!	4459.92	#NUM!	4194	4051.18	3460.61	4114.22	#NUM!	#NUM!	#NUM!
Nascent polypeptide-associated complex subunit alpha. muscle-specific form	NACA	E9PAV3	Homo sapiens	317888	265882	263966	273379	264625	287917	284831	280493	273062	287611	291707	270846	297678	289667	315721	306982	371069	290401	317490	326684	336250	342728	340535	366569	360632	379542	357239	364215	358225	421250	451196	402538
taurus) similar to fibulin-1 C isoform 1	(Bos		Unknown	35738.8	38415.6	39281.7	40323.9	41259.8	40005.8	35439.6	39961.2	37020.7	40190.5	38773.9	41763.5	37516.8	37945.9	42075.3	39713.2	40838.1	39370.1	40865.7	36207.4	39359.7	36923.1	43803.7	34601.6	41872.3	55247.7	47879.1	52783.7	46353	44360	49637	54498.8
taurus) similar to alpha-2-macroglobulin isoform 1	(Bos		Unknown	19676	#NUM!	#NUM!	33375.3	77137	#NUM!	17848.8	43611.3	73631.8	#NUM!	47967.1	#NUM!	103596	#NUM!	31296.6	#NUM!	#NUM!	#NUM!	#NUM!	8499.85	80098.8	62661.5	26980.8	#NUM!	#NUM!	30081.7	7824.56	12515.7	#NUM!	#NUM!	#NUM!	#NUM!
taurus) 47 kDa protein;taurus) 44 kDa protein	(Bos		Unknown	#NUM!	8003.22	#NUM!	#NUM!	12539.6	#NUM!	#NUM!	18415.5	28620.6	6864.03	12542.2	#NUM!	27413.9	#NUM!	#NUM!	#NUM!	#NUM!	#NUM!	#NUM!	#NUM!	19562.7	#NUM!	#NUM!	#NUM!	#NUM!	17472.9	24238	#NUM!	#NUM!	#NUM!	9858.61	#NUM!
taurus) 121 kDa protein	(Bos		Unknown	292120	308020	237174	335184	299469	287637	265464	232484	367877	289816	246788	383328	270585	373409	404865	313564	360547	353998	348704	286190	401637	505723	498983	364086	501706	428183	372340	402897	417361	380693	440784	417976
taurus) 63 kDa protein	(Bos		Unknown	2218810	#NUM!	#NUM!	#NUM!	2117780	743481	1168550	1695810	1377200	1499840	#NUM!	2520170	1234840	1156500	1785210	2131760	#NUM!	2291180	1845740	#NUM!	3461850	1766240	2003400	1562360	1102090	961464	948373	2488580	1078760	1394250	#NUM!	2062560
taurus) 9 kDa protein	(Bos		Unknown	#NUM!	#NUM!	#NUM!	#NUM!	#NUM!	#NUM!	#NUM!	#NUM!	13658.9	#NUM!	#NUM!	#NUM!	#NUM!	#NUM!	#NUM!	#NUM!	#NUM!	#NUM!	#NUM!	#NUM!	#NUM!	#NUM!	#NUM!	#NUM!	#NUM!	#NUM!	#NUM!	#NUM!	#NUM!	#NUM!	#NUM!	#NUM!
Insulin. isoform 2;Insulin	INS-IGF2;INS	F8WCM5;P01308	Homo sapiens	#NUM!	#NUM!	7982.23	10660.8	#NUM!	#NUM!	#NUM!	#NUM!	#NUM!	#NUM!	#NUM!	8756.3	#NUM!	#NUM!	#NUM!	#NUM!	#NUM!	#NUM!	#NUM!	7342.67	#NUM!	#NUM!	#NUM!	#NUM!	#NUM!	#NUM!	#NUM!	18025.3	#NUM!	#NUM!	#NUM!	14042.5
CNK3/IPCEF1 fusion protein;Connector enhancer of kinase suppressor of ras 3	CNK3/IPCEF1;CNKSR3	G9CGD6;Q6P9H4	Homo sapiens	#NUM!	#NUM!	3108.11	#NUM!	#NUM!	#NUM!	#NUM!	#NUM!	2292.85	#NUM!	#NUM!	#NUM!	2420.58	#NUM!	#NUM!	2564.7	#NUM!	#NUM!	2356.94	1641.56	#NUM!	#NUM!	#NUM!	#NUM!	#NUM!	#NUM!	48254.4	#NUM!	#NUM!	#NUM!	#NUM!	#NUM!
MKRN2 opposite strand protein	MKRN2OS	H3BPM6	Homo sapiens	#NUM!	#NUM!	3112.01	3716.86	2174.48	#NUM!	3238.42	2560.02	#NUM!	1494.75	#NUM!	#NUM!	2746.84	#NUM!	#NUM!	#NUM!	3459.74	#NUM!	#NUM!	2600.83	#NUM!	#NUM!	#NUM!	#NUM!	#NUM!	#NUM!	#NUM!	#NUM!	#NUM!	#NUM!	#NUM!	#NUM!
Stathmin domain-containing protein 1	STMND1	H3BQB6	Homo sapiens	6549.45	13088.4	8857.15	5851.92	10695.7	7560.89	8850.11	9474.14	12294.1	5052.57	12567.5	14351.2	12924.3	9683.21	10548.5	8158.7	16535.6	20020.1	14273	14968.7	15937.4	12811.5	10790.9	11474.9	13587.1	13799.4	11026.5	12394.8	11554.4	12547.6	17568	11367
Ciliary rootlet coiled-coil protein 2	CROCC2	H7BZ55	Homo sapiens	40321.3	70841.8	40221.5	36230.9	47659.4	50647.9	49062.8	43968.6	51661.7	29572.2	45387.2	57839	45116.7	43736.3	51323.2	41029.2	65451.1	82040.2	57137.7	53762.5	53843.1	59016.7	50191	56434.2	67284.7	66866.4	50383.4	50430.7	59390.3	59249.1	70026.9	55170.8
Gene_Symbol=- Similar to Keratin. type II cytoskeletal 8	Tax_Id=9606		Unknown	14739.5	17017.5	12979.6	10295.2	12551	11190	12221.8	10464	16617	13063.7	16145.1	23184.3	17481.2	18684.3	17695.2	14186.1	17410.2	8569.42	10846.7	10605.9	14979.4	13464.1	15385.4	21415.3	14299.1	17659.3	13459.5	10766.7	16861.2	14959.7	15976.4	#NUM!
Small integral membrane protein 22	SMIM22	K7EJ46	Homo sapiens	8415.46	9723.87	7040.98	7658.5	8969.92	6940.7	8166.54	8373.92	10424.1	7818.94	8510	8520.68	8808.75	10474	11418.8	9509.26	23789.8	9514.89	10931.9	8892.24	14920.5	12162.3	10569	10691.6	9152.74	10191.5	10098.2	8855.72	9604.5	10537.1	11310.2	11558.3
ASNSD1 upstream open reading frame protein	ASDURF	L0R819	Homo sapiens	#NUM!	#NUM!	#NUM!	5707.55	#NUM!	#NUM!	5010.05	3655.61	5693.68	5567.45	5513.45	#NUM!	#NUM!	6057.08	#NUM!	#NUM!	#NUM!	4377.88	5991.04	#NUM!	#NUM!	#NUM!	6656.13	7939.63	8190.68	6908.02	9996.39	10344	8120.79	8912.9	10457.7	11131.7
Deoxyribonuclease-2-alpha	DNASE2	O00115	Homo sapiens	47318	43614.9	41819.9	43220	41646.1	38028.5	47419.7	43526	46951.9	43393.6	45341.3	49228.3	39375.1	44070.1	44409.1	46836.6	45358.9	42304.2	45627.5	36967.5	42191.5	44880.8	37650	40526.8	57676.1	56717.3	56943.4	58242.6	51839.5	53590.4	53869.7	58190
Alkyldihydroxyacetonephosphate synthase. peroxisomal	AGPS	O00116	Homo sapiens	43912.1	66241.9	58724.3	62264.6	71075.4	76954.2	60960.2	55155.5	61584.4	50458.7	44820.4	46220.4	56504.3	46137.4	39412	36506	47608.7	57035.8	49855.7	50651.6	46892.1	51574.4	46699.1	40315.4	48954.9	42941.6	43707.2	43221.1	52072.1	33025	42942.6	39941.3
Kinesin-like protein KIF2A	KIF2A	O00139	Homo sapiens	18642.5	23734	21940.2	22092.4	25039.8	30541.4	22598.1	18047.8	18726.6	17027.7	17997.3	16709.6	20270.9	18289.9	18530.1	15266.1	14587.8	14318	14859	14395.6	13672.3	11470.7	13675.4	13774.4	21768.1	20764.5	22525.9	23080.7	22814.7	15416.6	18339.5	19192.3
Thymidine kinase 2. mitochondrial	TK2	O00142	Homo sapiens	29107.2	38032.4	30623.4	35409.1	38023.7	42422.3	34183.7	29297.5	33038.8	30001.1	28275.7	30113.3	31804.9	34986.6	32418.4	29777	33337.8	42628.5	32329.9	31972.8	27934.3	35277.5	33156.7	34096.3	34740.1	28158.5	34528.5	34403.1	29660.9	28162.8	28626.3	33938.5
ATP-dependent RNA helicase DDX39A	DDX39A	O00148	Homo sapiens	34621.2	31543.6	38180.9	35643.9	37279.9	50505.2	39225.3	33921.6	32955.8	36057.4	36386.3	33559.1	32773.4	32045.2	35632.4	40583.6	33940.8	30571.5	34112.2	31848.4	34062.6	30509.1	30758	36355.1	32850.5	31855.8	35269.2	37173.8	37433.3	37182.8	35850.3	36989.1
PDZ and LIM domain protein 1	PDLIM1	O00151	Homo sapiens	1823410	1395620	1338590	1294720	1298070	1062150	1319000	1400260	1562390	1425260	1450580	1446240	1774140	1841770	1557720	1641280	2119230	1575170	1792860	1838450	1955980	1542080	1943070	1898590	2119930	2401080	2164990	2535330	2363250	2729840	2599700	2656250
Cytosolic acyl coenzyme A thioester hydrolase	ACOT7	O00154	Homo sapiens	264842	229035	241736	252764	228286	277073	237884	246568	215921	248216	247601	263853	232546	247567	255671	276022	213346	258351	213128	259974	232447	261516	230887	240602	237716	222117	234020	188070	202559	228942	213728	213167
Unconventional myosin-Ic	MYO1C	O00159	Homo sapiens	44428.6	46316.3	50292.6	51774.8	50570.1	59927.7	47693.8	41111.8	39833.9	42461.1	39941.3	42417.7	42945.6	40850.1	38320.6	38383.6	40080	32594.2	28933.1	28303.4	26035.3	30611.7	27547	28607.7	42810.5	38984	45160.9	40964	40800.8	32110.8	32529.7	40422.3
Synaptosomal-associated protein 23	SNAP23	O00161	Homo sapiens	60825	50494.2	49750.4	49872.3	50484.7	46448.9	52975.7	64613.1	67888.8	65281.9	65884.2	61182.5	63171.3	62316.8	61276.8	64691.6	79093.9	63812.9	79848.6	79695.1	82570.2	87968.6	86156.1	93727.2	59398.8	61327	55893	58536.9	56632.4	74282.3	74263.9	62907.1
HCLS1-associated protein X-1	HAX1	O00165	Homo sapiens	19101.1	19312	17545.9	16884.9	17600.9	16375	17815	16765.3	18941	17068.7	19505.8	19630	17941.3	20408.1	20514.5	18497.1	19882.2	18860.9	18424.8	16694.9	18096.3	17521.2	15786.9	16680.6	18288.7	18803.9	22257.6	21114.7	18255.2	20585.8	18372.1	19590.3
Eyes absent homolog 2	EYA2	O00167	Homo sapiens	4896.98	5216.36	5583.15	4840.82	5845.17	5982.44	5588.5	5419.48	5493.4	5988.43	4905.17	4942.15	5033.18	5091.5	6033.46	5386.28	4655.61	3830.35	5166.37	5038.53	6035.86	5638.76	6261.53	6617.91	5612.88	5705.55	6439.3	7977.78	5880.01	5404.75	5254.27	5120.2
AH receptor-interacting protein	AIP	O00170	Homo sapiens	16805.9	16138.8	13786.3	15509.8	15910.8	14101.6	15432.1	15147.9	13896.8	13962.3	14653.1	14826.7	16251.2	15320.4	14635.4	14032.1	18277.4	14449.4	14460.2	14851.1	15509.1	12589	13824.5	14571.2	19186.6	21497.7	21449.6	22574.3	19973.7	20424.3	19738.1	22035.5
GTP-binding protein 1	GTPBP1	O00178	Homo sapiens	10834.3	12509.6	12708.3	12824.9	14544.8	18307.5	12894.5	10219	8648.19	8650.47	10401.6	10228.8	10791.9	9299.88	10153.5	7871.72	13345.9	6167.85	7158.18	7091.56	6198.23	5056.05	4435.61	6288.22	10737.5	10434	10656.6	10795.9	9617.11	7883.86	8103.73	10347.3
Potassium channel subfamily K member 1	KCNK1	O00180	Homo sapiens	#NUM!	5875.84	#NUM!	#NUM!	8938.57	6667.97	#NUM!	#NUM!	4894.88	7584.31	#NUM!	#NUM!	#NUM!	#NUM!	#NUM!	#NUM!	#NUM!	#NUM!	#NUM!	#NUM!	#NUM!	#NUM!	#NUM!	3015.2	2912.84	#NUM!	3770.94	#NUM!	4254.01	2799.62	2611.92	#NUM!
Galectin-9	LGALS9	O00182	Homo sapiens	43005.1	55842.1	55701.8	60010.8	63838.2	69462.3	52936.6	38059.7	39262.1	37905.3	36496.1	38951.4	43576.1	41176	41324.2	34460	42297.6	31298.4	31081.6	31194.5	30626.5	34557.7	32660.7	35027.8	39423.2	36840.6	46020.8	41870.5	44164.2	32474.8	33055.4	38324.9
Syntaxin-binding protein 3	STXBP3	O00186	Homo sapiens	83989.6	93516.3	90823	97359.5	102183	108239	93539.5	86349.7	92536.7	90002.8	88014.5	78064.7	95794.4	93020.1	83077.8	90074.9	73054.6	97652.2	86262.2	87838.8	85361.1	93230.1	94999.6	89549.9	84241.8	88936.2	86357.8	85874.1	96683	85443.2	88937.9	87898.4
AP-4 complex subunit mu-1	AP4M1	O00189	Homo sapiens	4488.71	5034.78	4509.74	6146.58	6806.84	10502.7	3516.47	#NUM!	#NUM!	#NUM!	#NUM!	5311.5	#NUM!	4838.22	3799.16	#NUM!	5093.25	#NUM!	#NUM!	#NUM!	#NUM!	2632.64	#NUM!	#NUM!	3907.62	#NUM!	6340.65	#NUM!	5085.76	#NUM!	#NUM!	#NUM!
Splicing regulator ARVCF	ARVCF	O00192	Homo sapiens	17695.5	18036.8	18067.8	17396.9	17539.4	16871.7	18615.9	17034.3	19243.9	17344.8	17135	15989	18434.2	19498.3	17651.3	18189.5	12455.5	14995.7	18453.1	16517	15112.8	15467.5	17618.6	15272	18093.4	19483.3	20513.7	22034.7	20575.7	19659.3	19322.3	19137.6
Small acidic protein	SMAP	O00193	Homo sapiens	13605.7	11352.9	11566.5	10643.1	11929.6	13269.8	13748.6	11246.9	10654.9	11381.8	11436.2	13726.2	16669.1	12919.2	13630.3	15042.2	25702.9	9474.17	12986.7	16824.4	11961.8	15597.2	13686.8	14888.1	36246.1	28355.5	27067.6	26864	32468	43528	50639.2	35416.4
Ras-related protein Rab-27B	RAB27B	O00194	Homo sapiens	294107	261678	272444	260193	255906	255793	281023	294663	288431	316201	336972	280092	287543	294734	290626	315773	274050	292842	316400	300613	336526	338200	322123	359954	274451	291054	276097	284549	264363	335024	291193	292831
AP-3 complex subunit beta-1	AP3B1	O00203	Homo sapiens	47296.7	72741.1	65961.8	74851.1	81531.2	97639.2	61018.5	50426.8	40739.7	46180.4	44773.5	47769.6	51830.2	42741.9	40694.8	36222.6	46614.7	32895.1	31448.9	28649.2	25692.3	26351.2	25548.5	27458.6	55291.7	44733.6	50806.7	46496.9	48889.1	28405.5	35817.9	43812
Sulfotransferase 2B1	SULT2B1	O00204	Homo sapiens	165235	113295	168501	157605	119289	183823	141980	194282	128698	176421	181591	179675	139612	136149	150190	183501	139002	128524	137860	177940	130881	139767	144414	159415	131470	135784	140696	104055	109175	143845	121339	123786
Rho-related GTP-binding protein RhoD	RHOD	O00212	Homo sapiens	15594	10951.7	15154.7	12073	12667.6	21363.7	12430.6	15364.2	12882.1	15587.7	15540.2	11749.1	11933.9	11829.3	13152.2	16421.6	11787.4	12756.9	12429	14007.3	11817.4	17710.9	12856.7	14746.8	10555.5	8847.49	9925.12	9022.34	8497.86	17258.7	14422.5	11540.1
Galectin-8	LGALS8	O00214	Homo sapiens	50286.9	61786.7	62426.2	65308.9	72977	69264.1	60569	53345.2	49880.1	51947.9	50675.9	47486.6	50627.9	46012.7	47951.9	46917.9	50021.3	43413.8	43299.6	43876	41377.5	42540.6	39378.2	39498.7	49228.5	44434.8	48337.4	44505.5	53449.9	38977.1	40640.5	43498.7
NADH dehydrogenase [ubiquinone] iron-sulfur protein 8. mitochondrial	NDUFS8	O00217	Homo sapiens	#NUM!	5039.86	#NUM!	#NUM!	7363.32	8921.42	7065.4	#NUM!	3769.68	#NUM!	6950.52	7524.47	5435.57	#NUM!	#NUM!	#NUM!	5975.61	#NUM!	3317.86	6917.37	#NUM!	5437.46	6051.14	6424.88	7141.24	7904.18	8368.93	7963.5	7173.09	7402.74	6972.9	7880.29
26S proteasome non-ATPase regulatory subunit 11	PSMD11	O00231	Homo sapiens	464170	460239	473542	462749	446639	448797	428786	479783	486401	498325	516235	481479	463915	455512	458729	475228	420213	476067	455501	517289	468775	495657	488800	485824	446036	448244	461916	413106	433167	447684	458254	438723
26S proteasome non-ATPase regulatory subunit 12	PSMD12	O00232	Homo sapiens	125971	145812	143683	147168	146949	177130	143159	130448	128967	128984	130459	121822	134258	122552	118222	121836	125777	125082	112716	110936	110414	126253	115364	107191	132523	117590	129565	113100	128654	111315	124076	123666
26S proteasome non-ATPase regulatory subunit 9	PSMD9	O00233	Homo sapiens	239611	210568	203397	206892	186884	181120	197967	221473	213321	204818	216738	228258	243574	245510	248347	239253	306205	229793	237083	265537	240945	211360	224820	236946	290467	306976	285641	282017	271067	337291	322367	308216
Copper transport protein ATOX1	ATOX1	O00244	Homo sapiens	19695.4	15450.5	17204.9	19509.6	14639.9	20615	16809.5	18087.2	14430.3	18244.1	23174	19020.2	17448.7	16723.9	15820.2	20799	19413.9	14423.8	16837.6	20736.5	11318.7	19318.7	17285.8	19297	17218.8	19191.8	21723.3	19252.8	16595.4	22903.2	18139.1	21439.5
Membrane-associated progesterone receptor component 1	PGRMC1	O00264	Homo sapiens	10485.5	9950.86	10472.7	10979.2	10357.3	13847.3	9615.57	10345.1	9180.85	9796.93	11297.2	10890.7	9506.55	10889.1	10695.8	10442.5	14650.3	10049.9	9754.19	11569.1	#NUM!	7684.41	8755.49	10900.4	11618.7	12375	12137.6	12413.1	12806.9	10910.5	11182.7	12377.2
Transcription elongation factor SPT5	SUPT5H	O00267	Homo sapiens	24143.1	29063.6	28351.2	28807.7	30397.8	30310.6	28883.1	25750.7	24608.8	24025.5	24040.4	22630.7	26298.1	24629	23450.8	23508.6	20831.9	21198.6	21886.7	20833.4	18802	18472.8	16959.3	19473.1	23998.6	23818.3	23424.5	23153.2	25330.3	20378.4	21816.6	22652.6
Transcription initiation factor TFIID subunit 4	TAF4	O00268	Homo sapiens	6706.33	5875.27	5598.84	5212.76	5393.11	4677.93	6199.92	6321.39	7302.62	6692.06	6819.86	5379.57	6567.1	6785.76	6502.35	7321.14	7398.65	6191.94	7726.48	6406.62	7725.35	7333.45	7973.08	8294.08	5627.81	6385.41	6425.11	7007.46	6153.83	7970.9	7708.14	6786.13
DNA fragmentation factor subunit alpha	DFFA	O00273	Homo sapiens	10616.8	9779.49	9403.56	9735.4	10441.4	9603.12	10008.6	9145.87	8325.55	9119.07	10008.2	10939.5	10377.9	11207.6	9865.45	10236.5	12482.4	9669.28	10075.2	9718.05	9063.08	8654.41	9139.24	10067.9	11125	12090.2	13032.9	14026.2	11750.7	14108	11727.1	14334.1
Regulatory factor X-associated protein	RFXAP	O00287	Homo sapiens	3627.09	3008.96	2761.38	2875.74	2948.3	2721.29	3494.81	3311.72	3677.39	3068.86	3724.31	3464.08	3205.92	3107.14	3569.96	3582.26	3818.21	3546.91	3963.09	3611.11	3916.24	4023.59	3782.66	4338.62	3700.01	3562.96	3674.88	3864.3	3287.28	4166.34	4088.35	3836.35
Huntingtin-interacting protein 1	HIP1	O00291	Homo sapiens	2951.09	2966.79	4058.84	3757.04	3930.83	5011.07	3952.63	3699.28	3679.63	3480.28	2955.73	2750.6	3463.05	3686.17	#NUM!	#NUM!	2229.19	2916.83	3339.57	2960.15	3170.05	2797.54	3894.62	2990.18	#NUM!	#NUM!	3136.08	3555.59	3961.76	#NUM!	#NUM!	3256.65
Chloride intracellular channel protein 1	CLIC1	O00299	Homo sapiens	1179300	1073990	1014700	1038290	1039180	1062580	1033760	1084640	998363	992312	1075550	1093170	1028190	1019720	1012240	1020190	1064350	1018500	975642	977245	975469	912063	938191	971588	1073230	1116500	1097080	1071260	1033800	1134140	1044660	1135830
Eukaryotic translation initiation factor 3 subunit F	EIF3F	O00303	Homo sapiens	65379	69907.8	71471.6	68048.6	75044.4	75826.3	71778.9	63893.7	60808.4	68187.2	65630.9	66844.4	57204.2	56841.9	62811.6	61270.9	58715.5	59202.5	55616.5	51979	52503.3	52888.4	52371.9	60807.6	54812.8	55317.9	56764.8	59272.6	55425.2	53212.2	49295.9	56372.4
NEDD4-like E3 ubiquitin-protein ligase WWP2	WWP2	O00308	Homo sapiens	5296.81	6656.61	7339.63	6541.05	7003.17	7038.06	6000.67	7438.47	5313.26	5979.64	6202.75	5264.02	6520.97	5433.98	5373.03	6023.27	5572.74	5990.55	5940.63	5807.53	#NUM!	6464.08	5868.48	5595.95	5435.21	#NUM!	6920.04	5712.07	6319.21	#NUM!	#NUM!	4945.09
Basic helix-loop-helix ARNT-like protein 1	BMAL1	O00327	Homo sapiens	3000.02	3332.66	2747.3	3474.61	3691.72	2923.73	2107.29	3607.83	3799.15	3689.37	3177.96	3380.16	#NUM!	4302.28	3339.03	3310.07	3294.21	3415.29	3232.63	#NUM!	#NUM!	3358.21	4072.28	#NUM!	#NUM!	2707.36	#NUM!	4217.87	#NUM!	5220.56	3982.58	#NUM!
Pyruvate dehydrogenase protein X component. mitochondrial	PDHX	O00330	Homo sapiens	118736	113107	103528	102823	110102	111481	109719	111377	112995	112511	124221	118270	109105	116580	125849	118309	127939	128939	125368	119900	120724	134651	125560	127305	115491	115860	113949	110972	107524	120438	126732	117248
Matrilin-2	MATN2	O00339	Homo sapiens	8959.5	9617.64	8215.38	7884.8	8781.19	8377.55	9446	11699.1	9176.08	11861.3	9554.12	10109.7	8352.55	10326.9	10917.4	9101.73	8687.57	11539.3	9176.07	8573.89	10017.4	10595.5	9209.25	9687.3	9440.75	11831.6	8461.89	10210.6	7985.17	9557.93	11368.7	9437.45
Sulfhydryl oxidase 1	QSOX1	O00391	Homo sapiens	192027	193044	178907	208485	201011	186927	201132	206083	195561	204316	195791	242449	173143	191469	221306	187251	220145	188605	186614	194086	187373	191416	190818	184136	219765	245073	200374	243328	192940	197022	177271	203103
Dynactin subunit 6	DCTN6	O00399	Homo sapiens	39494.4	34061.6	32527.5	34696.1	36251	35193.1	32941.2	38190.4	34465.8	39151.9	44305	38213.1	37345.9	38636.2	42465.3	41026.9	42528.1	38533.1	39731	43761.8	45853.2	44291.4	48105.1	52721.4	39522.1	37349	37413.6	37739.9	35203.6	43136	42220.3	39605.1
Acetyl-coenzyme A transporter 1	SLC33A1	O00400	Homo sapiens	17165.9	21010.8	20284.1	22038.2	19862.2	23006.4	18236.7	14881	16535.4	16042.9	16547.9	15107.8	15357.9	17143	17398.4	14607.8	21157.7	13586.3	14015.8	#NUM!	13645.6	8516.24	9737.74	8924.05	13859.8	13241.4	15417.8	15465.4	16130.7	13386.1	12243.7	16483.1
Actin nucleation-promoting factor WASL	WASL	O00401	Homo sapiens	108108	97456.3	107594	104336	105094	104628	108764	114691	106626	116969	115928	106182	105286	113607	111962	112566	102610	105909	111680	110791	109482	115458	116691	122761	100256	102852	104496	106809	103279	112615	111462	107691
Forkhead box protein N3	FOXN3	O00409	Homo sapiens	#NUM!	#NUM!	#NUM!	#NUM!	1443.66	#NUM!	2021.63	#NUM!	1739.16	1889.06	1629.07	#NUM!	#NUM!	#NUM!	1524.32	1474.87	#NUM!	#NUM!	#NUM!	1292.83	#NUM!	1510.82	1680.76	1174.73	#NUM!	#NUM!	#NUM!	1702.32	1012.69	1392.3	1290.16	#NUM!
Importin-5	IPO5	O00410	Homo sapiens	117020	146648	114416	157451	141412	117037	98412.9	82838.3	70854.2	96132.9	100594	124675	98571	74753.5	88456.2	73305.4	69628.3	53529.5	66359.5	46848.1	45038.9	41089.5	53794.9	54207.7	88559	79399.5	85940	92238.4	72232.6	45034.3	48367.5	80241.3
Eukaryotic elongation factor 2 kinase	EEF2K	O00418	Homo sapiens	6075.23	5849.83	7050.81	6146.46	7656.89	7175.78	6511.01	6290.71	7651.79	7438.52	7394.01	6419.31	6729.19	6491.87	#NUM!	7561.67	6275.75	8559.51	7493.19	7032.64	7934.35	7936.59	9671.01	8042.5	7881.29	9303	8025.39	10300.8	9119.19	8934.29	8902.93	8523.76
Histone deacetylase complex subunit SAP18	SAP18	O00422	Homo sapiens	270119	258657	250917	217906	250499	218170	248319	249682	279252	265567	302371	274365	250448	255517	269206	292132	299308	297325	326131	272650	349456	322521	346122	371057	276340	312227	292594	295018	299322	338739	356828	304826
Echinoderm microtubule-associated protein-like 1	EML1	O00423	Homo sapiens	8988.27	14641.6	11041.8	10392.6	11691.2	12689.1	11783.2	10205.1	9657.2	8094.62	9122.57	10146.4	10363.4	8105.09	9990.13	7630.25	9406	13716.2	9952.98	9770.46	10269.3	11150	9862.81	8416.24	12644	12233.1	11561.6	8291.53	12407.3	9519.26	10309.8	10077.6
Insulin-like growth factor 2 mRNA-binding protein 3	IGF2BP3	O00425	Homo sapiens	33598.9	46807.8	38789	41436.5	34899.6	39083.4	37563.1	38453.6	33803.8	36176.1	37292.1	39965.4	39877.7	37447.5	34737.3	32171.9	47878.9	49930.9	40909.7	43589.9	39629.9	38792.7	36527.4	31407.7	38320	36501.6	32979.5	28749	35554.2	30637	31902.9	33422.6
Dynamin-1-like protein	DNM1L	O00429	Homo sapiens	243756	236394	234453	253699	236983	228460	230216	245127	251014	251126	274314	258197	247474	257630	255841	248308	203990	248119	246655	261089	250809	239639	239966	261062	239602	242257	252210	250771	243264	256248	243247	255662
RNA 3'-terminal phosphate cyclase	RTCA	O00442	Homo sapiens	86061.7	99538.7	91951.4	94743.8	98514.8	108254	92427.8	84172.9	87902	85991.2	89434.7	91788.8	93289.4	93137.4	94120.2	90946.6	82886.8	94957.1	78019.6	85967.8	82978.5	84496.8	81260.9	88990.5	93572.5	84941.1	86977	85650.9	82000.6	85676.4	82335.4	88235
Phosphatidylinositol 4-phosphate 3-kinase C2 domain-containing subunit alpha	PIK3C2A	O00443	Homo sapiens	#NUM!	#NUM!	2245.06	2691.64	3214.6	4701.19	2596.86	2002.65	#NUM!	#NUM!	#NUM!	#NUM!	2224.21	#NUM!	#NUM!	#NUM!	1891.48	#NUM!	#NUM!	#NUM!	#NUM!	1604.78	#NUM!	1206.35	#NUM!	1768.1	1547.9	#NUM!	1859.87	#NUM!	#NUM!	1951.54
Interferon-related developmental regulator 1	IFRD1	O00458	Homo sapiens	#NUM!	#NUM!	1614.9	2518.03	2610.6	2334.75	#NUM!	1362.68	#NUM!	#NUM!	#NUM!	3203.54	#NUM!	#NUM!	#NUM!	907.643	#NUM!	#NUM!	1059.6	1451.44	#NUM!	984.172	#NUM!	#NUM!	1784.95	1508.06	1766.97	1704.52	2065.1	1170.74	#NUM!	#NUM!
Phosphatidylinositol 3-kinase regulatory subunit beta	PIK3R2	O00459	Homo sapiens	9160.09	10375	9685.92	9850.82	8826.47	9643.83	9811.75	10235.6	9226.27	9940.45	9344.59	9932.49	9009.8	10081.5	10161.6	9524.98	10113	10230.5	9709.78	11373.9	9750.87	11710.1	10995.4	11215.6	9132.77	9225.13	9210.97	9111.02	9390.52	10264.1	8741.96	8663.34
Golgi integral membrane protein 4	GOLIM4	O00461	Homo sapiens	13783	11826.9	12629.6	12938.4	13092	14189.5	13287.4	11424.5	13133.2	12994.2	12491.8	11689.3	11510.1	13800.3	14279.4	14035.3	12655.6	12779.7	12559.9	14372.2	11477.4	12697.6	10929.4	13329.2	9609.67	10817.3	13523.6	11740.2	10492.6	12627.3	10942.4	11131.9
Beta-mannosidase	MANBA	O00462	Homo sapiens	80149	65611	80395.9	72274	72187.3	70266.7	78647.2	72515.7	74234.8	78404.1	76436.7	74382	71014.1	80505.7	77950.7	89841.9	73054.3	65865.8	78773.9	65274.2	86591.1	79599.9	89930	87330.9	69016.2	83742.4	81653.8	88633.4	77553.5	86060.1	89305.7	87158.4
Agrin	AGRN	O00468	Homo sapiens	172954	228390	146147	208283	197915	184306	196961	212087	175888	183073	173075	199824	151334	191508	229239	167009	219523	254496	159401	200171	187121	222742	196573	165334	196620	216849	179897	189605	186533	195679	193621	207754
Procollagen-lysine.2-oxoglutarate 5-dioxygenase 2	PLOD2	O00469	Homo sapiens	38237.2	33234	35168.5	38239.3	35272.9	31116.4	40564	31202	45428	49596	31786.1	38924.8	32335.6	55975.9	41203.2	38135.5	35041.1	52595.6	37127.7	39496.4	46349.8	44061.9	44031.5	43074.8	39875.9	48263.5	33763	56644.2	49717.7	44365.1	39456.5	47240.1
Exocyst complex component 5	EXOC5	O00471	Homo sapiens	65826.3	111018	109657	121530	107137	135537	95648.3	103242	85274.1	91688.1	77444.2	71713.9	93080.9	81768.9	65546	76966.4	66783.6	88992.6	68681.7	80327.7	62859.3	69584.1	69957.1	54010.6	86201.1	70900.8	72605.3	61049.1	87764.1	52428.5	55602.6	62077.8
Butyrophilin subfamily 3 member A3	BTN3A3	O00478	Homo sapiens	8099.62	8664.46	8357.34	9302.89	9982.02	10746.5	9008.24	7788.49	8701.66	8017.49	7151.76	8785.5	7383.72	8176.19	8677.24	7554.1	7591.54	9368.36	9066.69	9827.11	8011.89	7898.73	9619.88	8924.55	7353.65	8409.21	5611.8	8014.32	8087.33	8232.04	8115.18	8767.38
High mobility group nucleosome-binding domain-containing protein 4	HMGN4	O00479	Homo sapiens	12292.5	11377.9	14244.8	13133.2	9499.66	12414.6	12440.2	8470.01	11809.9	8639.89	10688.5	6306.35	9530.35	9409.2	11870.5	7847.05	5524.57	5987.96	7459.97	8351.83	6404.42	#NUM!	#NUM!	#NUM!	9317.15	19994.7	14099.1	15470.8	12363.6	8675.71	10105.9	11439.5
Cytochrome c oxidase subunit NDUFA4	NDUFA4	O00483	Homo sapiens	35978.4	27177.8	34896.4	28031.6	25120.5	31108.7	33895.2	35290.9	34780.6	33014.3	38317.9	31353.4	37056.3	36764.8	25373.7	38672.3	41863.6	20552.3	37218.4	31025.2	38477.6	20874.1	37802.6	42974	33264.3	50585.7	31027	50512.2	40088.6	53630.1	45902.9	41204
26S proteasome non-ATPase regulatory subunit 14	PSMD14	O00487	Homo sapiens	119292	126288	124950	132256	130507	130951	130609	117870	107939	110025	115042	114786	107070	102690	106875	101611	105294	100748	90571.8	90354.1	87085.7	80910.6	79503.9	89926.8	102132	104869	110592	98952.1	99393.7	90443.2	87835.6	98337.2
Zinc finger protein 593	ZNF593	O00488	Homo sapiens	7757.02	#NUM!	9895.38	7405.58	11503.4	12875.5	9308.43	7712.82	8029.99	6946.72	#NUM!	7595.42	#NUM!	8310.97	9862.64	10071.3	7082.3	6012.4	7959.46	7655.13	8198.57	#NUM!	7305.05	8919.39	#NUM!	#NUM!	7415.19	#NUM!	#NUM!	4511	#NUM!	5469.54
Myc box-dependent-interacting protein 1	BIN1	O00499	Homo sapiens	30763.1	29324.9	28306.2	29705.8	22166.2	26979.9	26644.7	31943.3	29541.5	27968.1	31594	32288.4	31390.5	30629.5	32857.9	31017.6	35752.8	31165.6	31586.5	33116.9	30704.4	35968.9	31801.4	33469.2	29788.5	29303.4	28653.4	24802.4	23821	31551.7	27082.3	27103.4
Importin subunit alpha-4	KPNA3	O00505	Homo sapiens	107848	115677	114534	116822	104886	115235	106973	111149	112107	102192	112808	109639	108831	104926	109425	109684	102872	120044	108929	119441	105816	108680	106428	110684	104812	102892	100637	95271.5	102351	105520	102594	99822.5
Serine/threonine-protein kinase 25	STK25	O00506	Homo sapiens	57600.8	47589.4	50190.1	50576.6	49621.4	44614.4	51216.7	56362.5	55556.1	50278.3	51631.3	46175.2	44801.6	50913.7	51588.2	54410.7	52465.8	53177.7	55313.3	50678.2	51056.1	64393.5	58764.9	63334.4	46661.8	51058	54551.4	58881	51378.9	63583.3	54452.8	49458.2
Ladinin-1	LAD1	O00515	Homo sapiens	405779	291179	406169	356005	300993	371664	368708	384126	336960	380817	425737	336124	393151	397688	372284	435345	197025	275818	310837	380505	297314	328467	312896	308699	286349	306700	334123	304603	296431	396916	316965	348891
Fatty-acid amide hydrolase 1	FAAH	O00519	Homo sapiens	5840.28	6552.33	5914.67	6384.33	6634.58	7331.52	6271.58	4559.57	5007.14	4925.28	4716.8	6016.86	5399.21	5211.95	5188.83	4042.07	5097.06	4307.7	4304.93	3567.73	3750.05	#NUM!	#NUM!	2667.92	5730.55	5168.28	5980.97	4738.45	5569.87	3538.47	3696.04	4949.9
Krev interaction trapped protein 1	KRIT1	O00522	Homo sapiens	#NUM!	#NUM!	2046.83	#NUM!	#NUM!	3637.6	#NUM!	#NUM!	#NUM!	#NUM!	#NUM!	#NUM!	#NUM!	#NUM!	#NUM!	#NUM!	#NUM!	#NUM!	#NUM!	#NUM!	#NUM!	#NUM!	#NUM!	#NUM!	#NUM!	#NUM!	#NUM!	#NUM!	#NUM!	#NUM!	#NUM!	#NUM!
Neural cell adhesion molecule L1-like protein	CHL1	O00533	Homo sapiens	35387.3	33805.6	29588.2	41352.7	27530.4	26466.1	31930.7	35183.5	38916.3	38896.6	35319.9	49841.9	34732.6	49664.5	48056	46705.7	58592.2	44597.6	42840.6	48595.7	44441.2	44645.4	47110.3	41452.3	52021.6	50983	44703.7	49081.2	38797.9	42868.1	43520	44514.4
von Willebrand factor A domain-containing protein 5A	VWA5A	O00534	Homo sapiens	226384	320462	277089	316991	305525	307539	275944	243696	247922	233082	221927	245223	261556	262084	250328	233560	235711	309184	244227	246172	247519	276127	258336	225535	280143	239414	238997	238073	277467	205690	243901	244285
Pescadillo homolog	PES1	O00541	Homo sapiens	#NUM!	#NUM!	#NUM!	#NUM!	17203.8	21586.5	11924.6	#NUM!	#NUM!	#NUM!	#NUM!	#NUM!	10922.5	#NUM!	7555.07	#NUM!	11226.1	#NUM!	#NUM!	#NUM!	#NUM!	#NUM!	#NUM!	#NUM!	#NUM!	#NUM!	9840.6	10062.8	9951.64	#NUM!	#NUM!	#NUM!
Syntenin-1	SDCBP	O00560	Homo sapiens	137909	143621	132715	151919	159688	124807	138138	131626	149056	136694	135271	139315	126239	148000	157847	144146	155369	152079	159568	146258	168430	169266	181093	190432	149220	161740	157976	175825	170432	185777	175946	184616
Membrane-associated phosphatidylinositol transfer protein 1	PITPNM1	O00562	Homo sapiens	8195.55	15062	11625.7	12490.9	14049.8	18545.9	11640	10006.6	9179.33	9292.21	7961.44	10159.9	12354.5	8436.55	8235.88	7950.6	10250.7	8875.82	7646.83	7253.64	5883.21	5769.77	6325.33	6117.04	11640	10185.8	9822.87	7915.54	9921.46	6591.83	8263.24	8290.67
U3 small nucleolar ribonucleoprotein protein MPP10	MPHOSPH10	O00566	Homo sapiens	6991.39	9197.76	9816.63	9501.95	9066.17	9691.84	9750.91	7393.12	8016.02	6346.9	7203.87	5877.85	6124.62	8238.88	7812.99	6608.48	#NUM!	6171.43	5678.61	4801.26	5252.6	#NUM!	#NUM!	4224.85	6062.19	7137.21	9552.69	8381.45	7383.33	#NUM!	6218.06	6337.53
Nucleolar protein 56	NOP56	O00567	Homo sapiens	22606.7	30966.6	30160	29647.9	38552.2	46947.8	33383.5	20528.1	22876.4	20432.7	21630.4	23165.9	23141.1	21772.4	24636.4	19589	25896	21483.9	19142.7	16591.9	19049.8	17670.5	15239.7	18570.8	25661.6	26446	27884.6	25584.7	26612.2	16143.4	21500.6	21144.1
ATP-dependent RNA helicase DDX3X	DDX3X	O00571	Homo sapiens	497119	480537	528040	534672	535594	557007	525854	536791	546644	550219	522313	513094	517693	526869	499464	567047	503291	546340	541419	596609	564566	619442	611910	606311	497546	488788	492779	538760	506478	537880	532034	490044
Ribonuclease T2	RNASET2	O00584	Homo sapiens	14244.4	11904	11297.5	10725.3	10058.6	9711.51	11929.1	14126	13814.9	11012.5	14605	14124.1	13842.2	13779.2	13059.7	15362.4	19176.5	14347.2	17236.7	16122.3	14073.8	13720	19754	17929.4	22246.5	27454.4	23060.4	21783.2	21613.6	27438.5	22830.8	24338.5
Gamma-aminobutyric acid receptor subunit pi	GABRP	O00591	Homo sapiens	10923.5	11045.9	13431.6	#NUM!	11873.4	11216.8	10614.7	8210.87	8776.82	10576.8	10862.4	10394.7	10470.4	9785.81	13689.4	#NUM!	11129.6	#NUM!	6841.62	#NUM!	#NUM!	9230.55	10246.2	9285.68	7794.69	9336.24	8792.03	9832.02	9700.74	10345.5	8042.34	9753.45
Podocalyxin	PODXL	O00592	Homo sapiens	29567.5	21896.1	26661.8	23153.4	24021.5	17733.1	25836.2	30119.9	35064.3	32983.2	36527.8	27250.1	40795	41944.8	27600.7	45806.5	56033.6	37675.5	65417.7	37302.6	62024.8	63675.1	90658.2	73630.6	104404	131339	129755	123893	90612.2	150582	126887	99460.5
CCN family member 1	CCN1	O00622	Homo sapiens	9178.5	18361.4	10574.2	15988.9	13527.6	16438.8	15721.4	13617.9	10039.5	10565.2	9793.45	10530.7	8896.81	11465.8	13990.1	8748	12841.2	16657.3	10616.2	8685.19	11392.5	12740.5	11575	12538.1	18779.7	12912.9	8925.08	13752	12550.9	10531.5	13447	14988.8
Pirin	PIR	O00625	Homo sapiens	520987	459240	467673	423055	412168	380884	465423	483160	477363	495099	567959	495111	452152	466357	542704	557950	581083	496396	619637	560949	622914	534439	578571	624983	494580	574524	496777	494652	520627	596701	649955	541156
Peroxisomal targeting signal 2 receptor	PEX7	O00628	Homo sapiens	6165.29	6712.89	5761.68	5897.44	6528.33	7166.54	6050.34	6709.19	5627.26	7152.26	6092.74	8004.79	6392.25	6182.08	7686.13	7161.13	6448.49	7771.78	6797.78	5742.13	6793.17	5775.45	6628.93	7339.62	6596.97	4420.47	6521.3	7170.22	5889.33	5869.73	7047.68	6867.96
Importin subunit alpha-3	KPNA4	O00629	Homo sapiens	74938.4	68722.5	79816.6	77377.2	69431.1	78201.3	73805.9	87501.9	72438	83606.1	85462.5	75441.5	78000.5	72138.7	72092.9	76975.1	68962.1	70416.3	71372.5	81418	65608.5	74270.8	78106.8	77597.5	64332.7	61129.9	67708.4	61375.7	64016.9	68195.7	63276.5	62611.9
E3 ubiquitin-protein ligase TRIM38	TRIM38	O00635	Homo sapiens	5731.59	7533.31	7657.44	7450.53	7618.48	9726.01	7320.04	6468.78	6328.64	7229.83	5997	6656.64	6860.22	6496.56	6328.21	5917.58	5607.23	6545.49	5719.88	7168.09	4835.31	6149.33	6258.28	5840.39	7886.47	6128.81	6450.9	5843.27	7349.55	5447.82	5476.19	5151.83
Nuclear factor 1 B-type	NFIB	O00712	Homo sapiens	41841.6	35811.8	41952.2	28296.7	39774.6	37641.3	35308.3	34139.3	39653.8	47161.3	46753	36605.8	38181.6	41733	52748.6	43552.5	43632.1	45388	37785.7	41501.9	58222.3	41977.1	45508.3	44453.2	31073.3	29333.8	30049.2	35510.7	34419.5	39409.4	37749.6	38206
Serine/threonine-protein phosphatase 6 catalytic subunit	PPP6C	O00743	Homo sapiens	74573.7	80583.5	75117	78591.2	81554.5	85798.2	81264.7	78559	80147.2	75070.7	76047.6	77846.1	75937.4	81944.9	74190.6	82281.4	68547	84790.5	77171.6	74842.2	77851.4	86763.6	80410.1	79535	77610.6	75969.3	73975.8	68256.4	74558.9	76735.6	72967	73961.6
Nucleoside diphosphate kinase. mitochondrial	NME4	O00746	Homo sapiens	2489.8	#NUM!	#NUM!	#NUM!	#NUM!	#NUM!	#NUM!	#NUM!	2977.1	#NUM!	#NUM!	2610.48	#NUM!	2810.79	#NUM!	#NUM!	#NUM!	4850.81	#NUM!	2762.87	#NUM!	4601.67	2528.38	#NUM!	#NUM!	#NUM!	2940.37	#NUM!	1896.82	#NUM!	#NUM!	2084.71
Cocaine esterase	CES2	O00748	Homo sapiens	179249	147607	188934	162558	129594	173947	153887	182242	116534	140775	194645	178146	132222	121657	150990	180685	153772	150267	130105	140588	104808	118787	101965	115462	141696	136158	127897	91587.5	114596	118349	124610	129004
Phosphatidylinositol 4-phosphate 3-kinase C2 domain-containing subunit beta	PIK3C2B	O00750	Homo sapiens	2906.08	3366.74	3491.52	4048.69	3603.35	6846.13	#NUM!	#NUM!	#NUM!	#NUM!	3001	#NUM!	3120.81	#NUM!	1689.71	2092.83	2310.19	1452.29	#NUM!	#NUM!	#NUM!	#NUM!	#NUM!	#NUM!	#NUM!	#NUM!	2429.51	#NUM!	#NUM!	#NUM!	#NUM!	#NUM!
Lysosomal alpha-mannosidase	MAN2B1	O00754	Homo sapiens	125690	112920	108287	104589	113939	89586.1	109414	109415	111951	108344	120607	129089	109813	124008	122034	123167	135453	110303	130401	112589	132585	114947	131117	145779	119913	139309	120580	153128	134346	142548	144168	141182
Fructose-1.6-bisphosphatase isozyme 2	FBP2	O00757	Homo sapiens	366469	304642	394018	402666	355662	373797	331706	357251	382132	416052	373367	301149	#NUM!	442241	385956	489130	334739	273929	416232	280579	370003	467772	502354	541308	372248	451613	#NUM!	524565	442515	545815	#NUM!	#NUM!
Ubiquitin-conjugating enzyme E2 C	UBE2C	O00762	Homo sapiens	#NUM!	#NUM!	#NUM!	#NUM!	#NUM!	#NUM!	#NUM!	#NUM!	#NUM!	#NUM!	#NUM!	#NUM!	#NUM!	#NUM!	#NUM!	#NUM!	#NUM!	#NUM!	#NUM!	#NUM!	#NUM!	#NUM!	14073.5	#NUM!	#NUM!	#NUM!	#NUM!	14825.9	16639.6	#NUM!	#NUM!	#NUM!
Pyridoxal kinase	PDXK	O00764	Homo sapiens	748756	773457	718314	700648	774952	685283	722399	742968	770155	722374	729661	764868	742756	799281	820543	813590	854665	832790	790816	768980	818741	789443	785219	805334	783441	791856	759370	828384	740995	819355	807986	820851
Stearoyl-CoA desaturase	SCD	O00767	Homo sapiens	8824.03	5357.61	9161.43	7733.4	8757.31	11070.9	8614.58	6401.65	4608.81	6922.75	6322.61	4982.58	5827.18	5259.23	#NUM!	5593.85	5687.79	3557.89	3663.9	4729.98	#NUM!	#NUM!	2785.35	3991.63	4718.67	5362.43	6007.98	7165.94	6147.11	4437.28	4786.63	5856.74
Claudin-4	CLDN4	O14493	Homo sapiens	59593.5	62495.7	58633.5	61795.1	62018.7	76881.4	60518.5	56432.4	49172.6	57287.6	70989.7	63715.7	60604.3	60565.9	67280.2	67442.7	72423.2	48314.9	50113.3	44430.3	49973.2	67474.3	63749.9	69110.7	61313.6	68945.2	71071.4	63490.4	67835.6	63466	68256.6	70045.9
Phospholipid phosphatase 1	PLPP1	O14494	Homo sapiens	#NUM!	5444.66	#NUM!	#NUM!	#NUM!	#NUM!	#NUM!	3035.22	8082.35	9122.66	8286.49	6113.18	8228.17	3238.66	#NUM!	8646.13	#NUM!	#NUM!	5066.57	#NUM!	6177.86	#NUM!	5676.39	#NUM!	9935.06	7705.07	7667.7	11269.1	12545.1	8568.31	8239.58	13478
AT-rich interactive domain-containing protein 1A	ARID1A	O14497	Homo sapiens	28519.9	25912	29015.8	28327.9	27962.8	28844.5	28683.9	28325.7	30109.2	29340.3	28254.2	28794.1	28156.7	28541.2	28630.6	29032.9	29581.4	29306.8	30393.6	29021.1	29660.7	30456	31872.7	30959.9	25663.3	26366.7	28159	29665.3	29415.1	28304.5	28985.6	27710
Class E basic helix-loop-helix protein 40	BHLHE40	O14503	Homo sapiens	10847.6	#NUM!	#NUM!	8325.9	9878.18	9610.17	9449.62	9763.43	11520.4	12619.2	#NUM!	10267.4	#NUM!	#NUM!	#NUM!	#NUM!	10734.7	9789.09	12753.7	9842.44	12192.2	8200.69	10399.9	9021.22	8936.08	9838.5	9550.06	8929.65	9024.69	9214.39	#NUM!	9195.8
Nck-associated protein 5	NCKAP5	O14513	Homo sapiens	#NUM!	#NUM!	#NUM!	#NUM!	#NUM!	#NUM!	#NUM!	#NUM!	#NUM!	#NUM!	#NUM!	#NUM!	#NUM!	#NUM!	#NUM!	#NUM!	#NUM!	#NUM!	#NUM!	#NUM!	#NUM!	#NUM!	#NUM!	#NUM!	#NUM!	8710.29	3543.54	#NUM!	2885.25	#NUM!	#NUM!	#NUM!
Cyclin-dependent kinase 2-associated protein 1	CDK2AP1	O14519	Homo sapiens	6441.3	11234.1	3708.5	7924.03	4222.48	9210.37	8369.92	11633.4	7569.18	7534.85	8304.97	8466.01	5554.16	7643.12	10865.8	6716.81	8828.32	7265.86	6548.38	6679.44	7695.23	6535.98	7569.59	7147.84	12736.6	20744.7	11821	9118.39	9762.53	12642.1	12496.5	16243.8
Succinate dehydrogenase [ubiquinone] cytochrome b small subunit. mitochondrial	SDHD	O14521	Homo sapiens	#NUM!	34383.2	#NUM!	#NUM!	39265.7	#NUM!	#NUM!	21740.2	#NUM!	#NUM!	#NUM!	#NUM!	#NUM!	#NUM!	#NUM!	#NUM!	#NUM!	22082.7	18625.1	#NUM!	#NUM!	14799.6	14785.1	14169.3	25860.7	21428	30865.4	30340.9	22171.5	20544.7	#NUM!	#NUM!
Phospholipid transfer protein C2CD2L	C2CD2L	O14523	Homo sapiens	6315.44	7149.46	6497.16	4459.29	5871.13	4184.17	6030.71	4231.81	4283.1	1633.42	3742.88	4404.65	4918.33	4118.2	4192.65	4254.13	3555.1	2357.41	3903.6	3531.6	6043.29	#NUM!	3077.63	2511.31	3880.33	4476.69	3988.56	4824.51	5087.07	3378.59	6585.58	4705.56
Homeobox protein cut-like 2	CUX2	O14529	Homo sapiens	13670.1	10365.3	12931.6	12425.3	14139.1	11108.5	12314.1	12195.7	13014.9	13867.3	14341.2	13297.6	12752.2	13801.3	12959	14539.6	12793.7	12440.2	15046.9	13267.1	15246.4	13146.2	16586.3	15483.2	11508.8	13618.4	11569.9	14726.1	13188.8	15266.6	14678.4	15247.2
Thioredoxin domain-containing protein 9	TXNDC9	O14530	Homo sapiens	58747.6	53923.8	54044.5	56191.3	50760.8	48950.2	50951.2	55501.5	52927.2	51938.8	57172	47278.7	58237.5	60189.7	55574.8	56341	62463.6	58269.9	55752	63857.9	60985.3	59849.8	60411.1	68862.1	53934.5	50863.5	50373.2	52895.4	55528.5	66795.3	63378	58181.4
TRAF-type zinc finger domain-containing protein 1	TRAFD1	O14545	Homo sapiens	87767.2	67237	79830.3	68523.9	73029.9	75365.4	77377.9	73187	74213.9	78965.7	77747.2	67665.2	74100.8	80551.1	83173.7	81422.4	73509.4	71365.8	85558.6	71914.4	86896.9	89023.4	91850.4	91117.1	59554.8	66563	71056.6	81652.7	74041.4	92640.8	85637.1	77850
Cytochrome c oxidase subunit 7A-related protein. mitochondrial	COX7A2L	O14548	Homo sapiens	28087.9	31688.1	26500	26026.8	24394.9	22838.4	27246.7	27671	25293	24677	28279.7	28244.4	27022.3	26413.7	26289.1	24742.8	29903.1	23593.4	23143.8	23932.1	22307.3	16004.6	21977.7	22746.9	30674.7	35565.2	25845.6	30307.6	33910	32549.8	30668.2	34873
Heat shock protein beta-6	HSPB6	O14558	Homo sapiens	#NUM!	#NUM!	#NUM!	#NUM!	8064.7	12885.1	11121.2	#NUM!	#NUM!	#NUM!	17242.1	13986.2	#NUM!	#NUM!	#NUM!	#NUM!	#NUM!	4032.64	12195.7	9313.76	6299.08	15455.5	13798.3	15715.3	#NUM!	#NUM!	#NUM!	17583.2	17373.4	#NUM!	17381.8	#NUM!
Ubiquitin domain-containing protein UBFD1	UBFD1	O14562	Homo sapiens	61873.4	47737	53562.2	52463.2	54226.2	43963.7	53898.9	58943.2	62223.3	58827.5	57413.7	56982	57838.4	58900.3	61247.3	59517.1	60658.1	63465.5	62963.3	59248.6	68732.1	61534.4	58914.8	53598.3	47338.7	48999.6	43969.5	47645.8	38767	59617.2	61973.2	44943
Cytoplasmic dynein 1 intermediate chain 1	DYNC1I1	O14576	Homo sapiens	23511.1	23347.5	23509.3	23109.3	23913.2	23355.1	23100.6	22753.2	22168.1	22811.7	20330	27178.1	19609.2	22112.7	28481.4	24447.5	25953.6	22845.1	23660.1	22945.2	#NUM!	15155.7	16571.9	18069	15015.1	17893.1	17587.7	19511.6	14925.5	17695.5	14694	15349.5
Citron Rho-interacting kinase	CIT	O14578	Homo sapiens	9763.04	16762.6	12324.3	15361.2	13930.6	16661.8	12480.6	13010.1	13862.3	15073.3	13759	20799.2	15871.5	14202.8	12488.1	12348.4	12370	13117.7	11657.4	15573.9	13318.6	15281.6	12659.9	10667.6	19404.9	14045.4	15396	9897.03	13149	11220.2	9661.14	12342.6
Coatomer subunit epsilon	COPE	O14579	Homo sapiens	33037.3	31076.6	32169.7	34121.2	38187.8	41875.5	37479.5	28390.4	27944.5	30834.9	30654.7	33983.4	30269.7	29585.2	29757.6	26231.6	36097.2	25370.2	25640.2	24274.5	21963.4	20565.2	20861.2	22007.3	30384.6	26369.8	33191.6	26699.1	28409.9	23651.5	24923.5	29870.9
Cdc42 effector protein 2	CDC42EP2	O14613	Homo sapiens	#NUM!	#NUM!	#NUM!	7798.44	#NUM!	#NUM!	4828.27	#NUM!	4432.19	#NUM!	5534.69	8242.61	#NUM!	6404.71	#NUM!	#NUM!	8190.27	#NUM!	#NUM!	#NUM!	6314.03	#NUM!	#NUM!	#NUM!	#NUM!	#NUM!	4758.08	#NUM!	#NUM!	#NUM!	#NUM!	#NUM!
AP-3 complex subunit delta-1	AP3D1	O14617	Homo sapiens	16744.4	24722.2	21796.8	27183.6	28999.3	38498.5	22508.1	16363.7	14328.3	15572.2	16276.1	17217	17538.7	15206	13939.4	12825.8	17685.3	12903.9	10919.1	9279.42	8617.45	10418.3	10486.6	11155.4	21183.9	17338.9	18222.4	16747.8	17415.5	10060.2	12374.5	17357.3
Copper chaperone for superoxide dismutase	CCS	O14618	Homo sapiens	#NUM!	8869.75	#NUM!	#NUM!	10894.1	9082.31	9606.6	15709.1	10119.2	7837.35	10345.4	12486.2	8990.18	#NUM!	10692.3	9006.54	10596.7	9469.23	9328.49	9445.57	9910.88	6955.43	#NUM!	9746.2	8507.86	7590.35	9280.54	9239.37	9647.11	8188.65	#NUM!	9033.79
Late cornified envelope protein 2B;Late cornified envelope protein 2C	LCE2B;LCE2C	O14633;Q5TA81	Homo sapiens	7785.55	5408.94	5140.4	7021.28	18462.9	3869.29	5624.07	6320.25	3615.25	8653.11	7988.16	22009.1	7291.99	5333.18	6442.81	10691.2	#NUM!	11016.8	11168.7	#NUM!	13270.6	9190.12	8084.6	8453.95	8330.77	5403.27	3519.51	10135.2	5394.28	4087.6	#NUM!	6658.2
Actin-binding LIM protein 1	ABLIM1	O14639	Homo sapiens	208152	119569	200371	154100	131950	160980	164140	203750	176347	216831	251297	182181	189981	182124	176479	243982	186050	147716	216076	202476	204604	191617	205162	233437	137836	185333	170970	158808	147124	205004	190322	169480
Segment polarity protein dishevelled homolog DVL-1	DVL1	O14640	Homo sapiens	#NUM!	8285.74	8240.07	8154.07	9068.87	10613.3	8769.5	7988.08	8307.75	6278.75	7280.52	7112.37	8142.26	7369.8	7170.64	8498.17	7091.58	7882.75	8536.15	7543.85	5784.46	5640.65	6148.5	#NUM!	6552.51	6277.8	6196.07	7017.35	7629.93	5491.59	7442.36	6806.38
Segment polarity protein dishevelled homolog DVL-2	DVL2	O14641	Homo sapiens	13706.4	15271.4	14285.3	15873.3	16836.5	14993.7	16542.8	14778.4	16545.8	16238.8	15034.3	15628.2	15130.2	13670.4	16998.8	14954.6	15640.5	16850.6	15067	17772.8	16906.5	16040.8	16576.8	17042.9	15586.7	14515.7	13388.2	12758.2	15459.3	16069	17470.6	15903.4
Axonemal dynein light intermediate polypeptide 1	DNALI1	O14645	Homo sapiens	56909.2	99674.4	58108.2	55095.7	65054.1	58635.1	59275.9	67409.5	78761.5	44740.9	72136.7	75294.8	76007.7	65050.8	71134	61164.9	104962	116871	90130.3	85826.5	90123.1	86774	84933.6	75360.8	113238	102258	87946.4	77339.1	92933.7	98572.9	107564	91981.2
Chromodomain-helicase-DNA-binding protein 2	CHD2	O14647	Homo sapiens	5491.71	7160.89	7412.69	6621.72	9221.59	13100.4	7846.62	6140.33	6218.43	5806.77	6505.19	5533.56	6419.68	6156.33	6201.6	5634.87	7030.31	#NUM!	6440.49	5395.11	#NUM!	#NUM!	#NUM!	#NUM!	7487.4	#NUM!	7200.26	7568.13	6934.01	#NUM!	#NUM!	8705.17
Golgi SNAP receptor complex member 2	GOSR2	O14653	Homo sapiens	25023.2	21303.7	25269	23928.6	23862.4	19787.7	26407.7	22304.2	22829.6	26392.4	27275.1	26218.6	26961.3	25185.9	27824.5	27220.2	28652.7	17457.5	24929.8	30098.2	25857.1	21944.9	19939.3	24207.5	25300.6	26606	27555.5	29017	25025.1	29230.4	24362.9	29318
Torsin-1A	TOR1A	O14656	Homo sapiens	27388.8	30521.7	25137.9	28674	28044.2	28273.6	26947.5	28756.7	27937	26922.2	26046.5	29939	25168.1	26465	29109.9	28032.5	27479.4	33383	27328.4	28181.6	27006.9	28393.4	24499.7	25982.5	29169.9	28061.5	27530.7	28734.4	26096.6	30130.7	26877.7	30004.1
Torsin-1B	TOR1B	O14657	Homo sapiens	25503.4	28128.5	22573.5	27278.3	28412.2	32138.2	26132.8	24644.2	24644.7	24503.8	24019.3	29145.7	21586.2	26357.7	30042.8	23586.9	25242.7	29853.8	25933.9	25224.4	25012.1	29690.5	25318.8	26424.7	27262.6	21429.1	25064.1	28214.3	26330.2	24457.5	23112.5	28279.5
Syntaxin-16	STX16	O14662	Homo sapiens	25197.5	21292.7	21327.5	23153.6	20994.3	16427.3	18448.6	20483.2	20468	23082.3	23865.9	29980	25240.9	23317.6	21587.4	24475.7	29560.9	16580.6	24240.2	25479.7	26759.1	19572.5	23045.9	26155.1	22521.7	23796.3	20865.2	30262	23299.7	26462.9	26298.3	27024
Disintegrin and metalloproteinase domain-containing protein 10	ADAM10	O14672	Homo sapiens	90175.8	99950.7	91350.5	87391.5	88952.1	96346.6	95019.3	73150.4	80209.8	74083.7	77929.5	73612.9	76524.6	81545.2	89290.5	78992.8	80223.8	71100.6	68834.1	62871.6	75832.4	68372.6	68380.6	67188.9	81922.3	90815	92395.6	88985.4	79769.9	79048	80641.1	81198.4
Lysosomal cobalamin transporter ABCD4	ABCD4	O14678	Homo sapiens	#NUM!	#NUM!	#NUM!	#NUM!	#NUM!	#NUM!	#NUM!	#NUM!	#NUM!	#NUM!	#NUM!	#NUM!	#NUM!	#NUM!	#NUM!	#NUM!	1487.71	#NUM!	#NUM!	#NUM!	#NUM!	#NUM!	#NUM!	#NUM!	#NUM!	#NUM!	#NUM!	#NUM!	#NUM!	#NUM!	#NUM!	#NUM!
Tumor protein p53-inducible protein 11	TP53I11	O14683	Homo sapiens	50134.3	46593.8	54524.3	57827.7	58184.1	62522.1	54997.1	38447.8	41035.1	42320.6	43548.8	49927.3	51079.1	47191.8	47864.1	45589.7	61431.2	23769.3	34304.6	32501.1	33849.2	33826.9	33744.7	39092.2	52788.3	59948.1	68793	71166.2	62529.1	53545.4	57672.6	59188.6
Prostaglandin E synthase	PTGES	O14684	Homo sapiens	89599.6	143230	90091.9	133006	147775	143870	112027	87241.7	97968	80223.4	82615	117683	103862	97527.6	98304.7	73393	113016	69404.3	76335.2	60743.3	58559.6	89801.4	74942.7	98961.4	135405	97011.4	118770	133393	119877	88407.4	#NUM!	120256
Integrin beta-1-binding protein 1	ITGB1BP1	O14713	Homo sapiens	#NUM!	#NUM!	#NUM!	#NUM!	#NUM!	#NUM!	#NUM!	#NUM!	#NUM!	2907.1	#NUM!	#NUM!	3472.37	#NUM!	#NUM!	#NUM!	2196.33	#NUM!	#NUM!	3213.74	#NUM!	2715.82	2907.67	3457.52	#NUM!	2367.34	#NUM!	#NUM!	2353.47	3505.87	#NUM!	2436.05
RANBP2-like and GRIP domain-containing protein 8	RGPD8	O14715	Homo sapiens	#NUM!	10228.7	#NUM!	9315.93	#NUM!	8756.81	#NUM!	#NUM!	#NUM!	#NUM!	#NUM!	#NUM!	#NUM!	#NUM!	#NUM!	8576.78	#NUM!	#NUM!	#NUM!	9995.7	#NUM!	#NUM!	8782.46	#NUM!	10698.8	#NUM!	9607.36	12091	10825.6	#NUM!	#NUM!	9889.47
Apoptotic protease-activating factor 1	APAF1	O14727	Homo sapiens	7480.95	13027.8	11035.1	13396.3	13515.8	12483.2	9506.22	9305.35	8882.35	9653.22	7935.93	7342.05	9987.75	8970.39	8111.57	5514.85	7777.04	9388.27	6756.21	7229.51	#NUM!	#NUM!	#NUM!	7347.19	8320.95	6354.61	7694.47	4922.88	8098.18	#NUM!	#NUM!	6330.84
Serine/threonine-protein kinase RIO3	RIOK3	O14730	Homo sapiens	31501.9	24589.1	29331.7	28469.3	29540.1	30501.5	27381.7	30232.3	28798.3	34043	30209.6	28204.5	29619.2	30828	32837.4	32944	29286.8	30241.7	31301.6	26891.8	28540.6	30214.4	21680.3	30465.5	25181.5	26047.7	31088.6	27313.6	24230.3	28941.6	26533.6	26857
Inositol monophosphatase 2	IMPA2	O14732	Homo sapiens	57815.7	34994.3	58783.4	52581.5	56173	62682.4	66072.7	82093	52158.5	69921.9	65772	105841	59572.5	52223.9	54557.9	77101.1	44702.6	51918.7	55030.2	48513.7	63264.5	48074.2	55784.6	56692.4	50160.4	67904.6	50797.3	65045	66062.6	53542.2	59043.2	58514
Dual specificity mitogen-activated protein kinase kinase 7	MAP2K7	O14733	Homo sapiens	5363.55	5225.69	6520.15	6385.45	6701.6	7964.03	6196.38	5595.57	5236.1	6170.71	5842.53	5517.92	5759.81	5733.78	5795.52	5978.33	4243.68	4995.65	5631.94	5329.13	2381.59	4678.17	5665.26	6045.55	5542.32	5387.56	5966.97	5789.1	5575.46	6071.38	5921.08	5907.31
Acyl-coenzyme A thioesterase 8	ACOT8	O14734	Homo sapiens	63036	71473.6	66324.5	63780.2	73518.2	82275.4	67189	61978.3	68482.1	62192.6	62425.9	66121.1	65999.9	63131.4	61470.9	67202.4	59135.3	74898.9	68251.3	64143.2	70944.1	73322.6	70686.2	66047.2	63356.5	61489.9	65431.3	59326.7	64613.6	62715.2	65507.1	67710.4
CDP-diacylglycerol--inositol 3-phosphatidyltransferase	CDIPT	O14735	Homo sapiens	19249.1	21519.5	23556.5	24198.9	27538.8	37624.3	25150	17119	16852	18696.2	19216.2	20528.4	19739.3	17045.7	17191.1	13860.1	23553.1	11493.9	10985	9159.71	11342.3	11621.5	11538.9	14318.5	22404.6	20151.4	22740.7	22292.8	20069.4	15083.1	17485.9	20384
Programmed cell death protein 5	PDCD5	O14737	Homo sapiens	11891.8	9029.9	7541.66	8009.44	6501.85	6051.69	7014.09	10013.4	8784.64	8965.7	9940.15	7845.44	13062.9	12102.5	#NUM!	11425.1	20809.2	13025	11244.8	15942.5	12171.2	10885.2	13306.2	12638.8	24757.4	25034.6	24990.5	15562.9	21771.5	32305.6	30753.6	27243.4
Protein arginine N-methyltransferase 5	PRMT5	O14744	Homo sapiens	71276.1	84282.9	71125.3	74049.5	82895.4	82512	77659.4	71443.9	67191.5	64426	69628.8	72414.6	69583.4	67391.8	67868.3	62696	68915	69719	57665.8	55550.4	57027.1	61783.3	56588.6	49714.2	73212.2	70988.6	73419.2	65638.7	74188	60251.4	63769.7	67249.7
Na(+)/H(+) exchange regulatory cofactor NHE-RF1	NHERF1	O14745	Homo sapiens	914665	635781	627845	576116	566703	470672	600151	728319	681290	680613	708095	657555	831542	811307	679575	807260	1139560	665142	831691	915284	860334	657034	854941	975594	1112990	1178600	1153400	1110790	1100590	1545960	1367010	1281500
Fucose-1-phosphate guanylyltransferase	FPGT	O14772	Homo sapiens	7433.81	9131.98	9402.16	9926.29	9594.38	13234.2	9361.96	8158.52	7561.58	7445.91	7713.64	7085.63	9019.1	7397.92	6520.51	6672.85	9510.56	6739.79	6336.46	6719.61	6516.4	7708.18	7432.27	6609.62	10185.4	11130.9	9752.67	8095.26	8867	#NUM!	7451.14	8661.61
Tripeptidyl-peptidase 1	TPP1	O14773	Homo sapiens	479783	354105	395178	392165	355766	315906	338211	475450	374238	418656	457290	533382	443370	435223	453790	505002	498571	365089	414114	472979	465399	370877	511234	546686	577237	629323	668478	650322	622705	703747	622302	684015
Guanine nucleotide-binding protein subunit beta-5	GNB5	O14775	Homo sapiens	#NUM!	7538.46	3041.81	5125.65	#NUM!	#NUM!	4057.56	4056.81	#NUM!	#NUM!	#NUM!	5529.42	#NUM!	#NUM!	#NUM!	#NUM!	#NUM!	#NUM!	7665.11	4116.23	#NUM!	6989.07	5317.1	#NUM!	#NUM!	4254.49	#NUM!	#NUM!	#NUM!	#NUM!	#NUM!	#NUM!
Transcription elongation regulator 1	TCERG1	O14776	Homo sapiens	110738	107230	106553	101576	105225	101514	109223	111017	119898	120098	122582	113657	108290	115907	116684	122001	123875	123530	126993	122439	132884	129859	132633	139924	113863	129096	120631	124164	120630	133540	131300	124215
Neuropilin-1	NRP1	O14786	Homo sapiens	2252.18	2582.58	#NUM!	#NUM!	2976.81	#NUM!	2633.48	2979.06	#NUM!	3261.87	#NUM!	#NUM!	#NUM!	3262.23	#NUM!	#NUM!	3053.81	3464.71	4079.19	#NUM!	#NUM!	#NUM!	#NUM!	2127.32	3370.4	3255.38	#NUM!	3530.11	2193.17	3735.35	#NUM!	#NUM!
Transportin-2	TNPO2	O14787	Homo sapiens	24900	32256	27618.9	32007.7	31858.7	36381.7	24743.4	24595.8	22722	25553.3	24334.8	25199.5	23727.8	19835	21271.8	21341.2	18199.4	19269.1	20630.6	17615.2	14923.9	15531.9	18383.1	15476.5	21519.4	20281.7	21992.4	21979	19840.3	16231.8	16846.6	21113.1
Apolipoprotein L1	APOL1	O14791	Homo sapiens	26160.7	23692.1	20341.6	21252.3	32136.8	26187.4	23306.8	20134	24283.8	26514.7	26532.3	22979.5	25991.1	22932.3	27641.5	19523.6	16986.6	19608	21912.3	19099	17322.5	19004.2	15955.8	19989.7	22652.4	18255.7	20483.5	22062.4	19867.3	21685.7	21294.8	21819.1
Heparan sulfate glucosamine 3-O-sulfotransferase 1	HS3ST1	O14792	Homo sapiens	20160.4	24986.8	14807.3	28474	18745.2	27354	21944.5	20398.3	22602.8	21679.9	22341.3	31523	20891.4	28297.6	30057	25272.9	32794.2	26768.4	23520.2	30045.1	21055.5	28953.1	23023.2	24768	35221.5	28674.1	29529.5	33338.6	25964.6	24158	23088	27120.8
Protein unc-13 homolog B	UNC13B	O14795	Homo sapiens	#NUM!	4881.44	4310.06	5255.16	6058.62	6880.99	3702.74	3969.56	3332.61	3680.67	3411.24	4421.81	3931.24	#NUM!	#NUM!	3495.56	4040.63	#NUM!	#NUM!	2798.91	#NUM!	2257.94	2118.24	3232.08	3962.71	3769.21	3588.11	3907.04	3281.78	#NUM!	2583.08	3299.84
SH2 domain-containing protein 1B	SH2D1B	O14796	Homo sapiens	14779.2	14473.7	16214	19025.7	15400.9	18797.4	15058.1	15940.7	15255.8	17553.6	19015.4	16670.4	14846.8	15585	17171.2	15394.5	15980.5	14979.1	14371.3	18585.3	14196.7	18260.7	14435.9	18298.6	16063	13962.1	15317.6	8026.98	11796	15205.3	8412.36	12428.7
Proteasome subunit alpha type-7	PSMA7	O14818	Homo sapiens	1496230	1430810	1331960	1293880	1370720	1277620	1368680	1526120	1500780	1553770	1529040	1751940	1431690	1462410	1534720	1534590	1563680	1691730	1663560	1558200	1853380	1784340	1696910	1788890	1389420	1434030	1338350	1478760	1392820	1564050	1590210	1508230
Secretory carrier-associated membrane protein 3	SCAMP3	O14828	Homo sapiens	41946.9	33979.9	39137.7	39443.7	36240.8	39296.3	42574.4	37530.2	36656.6	40058	40909.4	43044.5	40951.8	44487.6	46505.2	47115.6	56484.5	31542.9	38378.8	33244.6	39260.1	38857	35742.7	41011.2	40795.4	45420.7	45804.9	47293.8	40520.2	48913.3	44822.2	47040.8
Phytanoyl-CoA dioxygenase. peroxisomal	PHYH	O14832	Homo sapiens	#NUM!	14870.2	17597.1	13574.6	12557.2	18077.5	16499.3	14135.6	13151.1	15573	13083	13922.4	14650.3	15272.8	12335.8	12285.5	13096.3	14329.5	15547.8	19318	16045.2	12013	13034.2	11389.5	10444.4	12493.1	10364.5	9820.16	10029.8	10205.8	12708.9	14358.9
5-oxoprolinase	OPLAH	O14841	Homo sapiens	53803.9	52881.2	52238.2	56127.3	59288	53210.2	52222.2	47331.6	48644.9	50800.4	48242.8	59404.8	51009	50808	51809.4	50731.6	43995.5	47300.6	49051.6	44503.5	46871.2	47918.9	51835.3	48779.4	54180.2	52481.7	57548.6	57799	56919.8	43080.8	50426.2	52417.4
Transcription regulator protein BACH1	BACH1	O14867	Homo sapiens	5838.22	5286.07	6200.78	5239.31	5786.08	5393.96	5983.75	6094.56	5753.68	6355.96	6185.62	5513.6	5772.28	5877.84	6805.69	6090.43	6742.26	6119.04	6125.03	5610.57	6413.23	6288.01	5618.95	5956.49	4944.9	5288.03	5171.68	5230.06	5519.99	6629.4	6922.53	6226.79
Branched-chain alpha-ketoacid dehydrogenase kinase	BCKDK	O14874	Homo sapiens	48742.2	50355.5	45493.9	49602.8	49018	48551	45725.8	43066.1	48110.2	44228	49451.5	47184.6	45673.4	47623.4	48361.2	45559.8	45114.1	51616.6	46063.8	47005	45064.9	49690.2	45991.8	47046.4	50189.4	46053.7	51305.4	45905.8	46239.1	44716.9	45516.5	46858
Interferon-induced protein with tetratricopeptide repeats 3	IFIT3	O14879	Homo sapiens	10416.1	10080.1	10503.2	8272.64	12035.4	10742.8	9419.09	8471.87	6405.15	6076.76	11051.2	7473.94	12655.5	9948.95	7863.17	7244.73	14478.4	10312.4	9975.6	10082	7900.62	6582.09	5752.86	7216.45	10412.8	6981.45	9078.53	12093.5	13350.9	9721.42	9006.49	13952.7
Glutathione S-transferase 3. mitochondrial	MGST3	O14880	Homo sapiens	89650.8	97173.6	91787.2	99336.2	115438	130765	106210	72126.4	68995.1	68522.1	81747.5	78665.5	80649.3	72711.9	78835.6	64619.8	112390	57670.5	56251.7	48684.4	50279.9	48448.2	46554.6	57648.4	82860.5	72896.2	84769.8	84873.4	75077	61847.7	70977.1	83157.9
Interferon regulatory factor 6	IRF6	O14896	Homo sapiens	87764.6	84647	93208.9	94617.7	85037.6	87797.4	88854.1	87497.7	91580.4	88953.3	82963.7	83070.3	90716.9	106184	88386.7	91984.4	77488.8	89468.3	85132.9	101017	99078.9	97506.8	101161	102328	81911.6	86267	88232.1	101758	93722.9	100990	90474.3	97488.9
Tax1-binding protein 3	TAX1BP3	O14907	Homo sapiens	148191	115447	131981	122197	118549	104166	129520	138637	136956	137882	148006	110281	136762	147114	126994	141878	115724	114309	126350	109499	129784	120844	127127	126833	103081	143138	116932	132983	130798	153372	143176	149456
PDZ domain-containing protein GIPC1	GIPC1	O14908	Homo sapiens	163546	137880	154222	150864	131969	163579	150925	173140	147988	165812	186251	170447	165005	153431	164099	166685	158102	146233	145044	174397	155931	160325	147878	187231	134826	124698	134219	126757	127324	151854	136742	135253
Inhibitor of nuclear factor kappa-B kinase subunit beta	IKBKB	O14920	Homo sapiens	41440.1	58024.8	59056.2	64233.9	65107.5	67407.8	57051	56251.7	53267	52729.2	46828.2	40487.8	53048.4	46704.1	42251.2	49465.9	37809.9	56986.7	46770.4	49668	41438.3	49797.2	51845.6	45628.4	50087.3	41206.7	43830.8	45716.7	52359.2	36606.9	41247.1	40194.4
Regulator of G-protein signaling 12	RGS12	O14924	Homo sapiens	10755.4	8405.23	10873.7	8821.42	10320.4	10941.1	9714.27	10370	9817.22	9661.03	11179.2	8032.49	9548.53	8889.36	10189.1	10366.8	5598.2	7194.33	10160.2	9369.66	#NUM!	6609.56	7561.18	7830.73	7041.75	8814.41	8770.33	8707.49	7832.25	#NUM!	#NUM!	9614.89
Mitochondrial import inner membrane translocase subunit Tim23	TIMM23	O14925	Homo sapiens	25692.5	31833	28068.3	31775.3	33339.8	33095.4	29212	25867.4	30076.6	25129.8	24403.9	21425.7	28440.4	26770.8	24141.9	25061.5	24314.6	31937.1	25863.8	23956.1	26572.9	22762.9	25236.8	22943.1	23915.2	23808.8	27602.4	24453.6	24290.5	23364.1	23004.4	24512.1
Histone acetyltransferase type B catalytic subunit	HAT1	O14929	Homo sapiens	16641.1	18361.1	18314.1	17406.9	17421.8	22246.3	18487	16805	19233.4	16106.9	16347.2	16888.5	15554.9	14412	16963.8	16931.3	15451	17130.1	17377.5	17982.9	17198.5	16898.6	18185.4	16411.9	15442	18031.5	17584.9	16273.2	17295.1	17335.5	16883.7	15839.5
Ubiquitin/ISG15-conjugating enzyme E2 L6	UBE2L6	O14933	Homo sapiens	23468.6	17397.5	17137.4	18417.3	15967.7	26791.9	13903	15277.7	13724.6	16446.7	18480.7	19532.5	16697	15001.3	15800.3	15068.8	17924.8	14352.6	13731.1	14283.6	11975.4	5978.65	#NUM!	8927.39	18129.6	11263.6	18983.3	25627.8	16031.9	23016	9449.91	17945
Peripheral plasma membrane protein CASK	CASK	O14936	Homo sapiens	96702.3	93475.8	94033.8	97589.5	94350.8	94964.5	89016.1	83898.1	96255.9	91643.7	83181.1	86731.7	90168.4	94951.4	91491	86612	79718.7	91641.6	86896.8	82139.2	81761.2	89423.1	87108.6	87002	88926.4	92682.3	93182.3	99145.4	98000.7	81959.2	84048.2	85097.5
Phospholipase D2	PLD2	O14939	Homo sapiens	7485.98	8482.98	9550.6	9713.25	9077.06	13017.3	9045.05	9000.3	5900.67	7531.62	7764.15	8041.36	7816.25	6570.07	6885.06	6497.14	7687.2	4752.57	4504.67	5251.1	3472.61	4665.32	4535.18	4551.49	7629.33	6407.98	8162.68	6904.05	6783.48	5589.15	4802.56	6485.84
Transcription factor EC	TFEC	O14948	Homo sapiens	#NUM!	#NUM!	#NUM!	#NUM!	#NUM!	#NUM!	#NUM!	#NUM!	17289.2	#NUM!	#NUM!	#NUM!	#NUM!	#NUM!	#NUM!	#NUM!	#NUM!	#NUM!	23187.6	#NUM!	#NUM!	#NUM!	#NUM!	9747.41	11855.7	#NUM!	#NUM!	#NUM!	#NUM!	#NUM!	11634.5	#NUM!
Cytochrome b-c1 complex subunit 8	UQCRQ	O14949	Homo sapiens	307227	293590	299856	281944	277201	289641	292117	264188	282941	293949	288907	321750	281522	277635	308615	268935	320699	281127	296858	285907	295830	238801	238436	248546	230646	276261	269896	250923	229212	230767	254293	213074
Myosin regulatory light chain 12B;Myosin regulatory light chain 12A	MYL12B;MYL12A	O14950;P19105	Homo sapiens	2026340	1794240	1880970	2052720	1668080	1713510	2008290	2030800	2065280	1992780	2039660	1877530	2092700	2305830	2225910	2244810	2396040	2311590	2514230	2316870	2592770	2428110	2340980	2117410	1886620	2212350	2041770	1918640	1910910	2784490	2087660	2168590
Hepatocyte growth factor-regulated tyrosine kinase substrate	HGS	O14964	Homo sapiens	140767	125190	137998	138873	124688	119170	137455	141988	142816	149952	149327	142021	141956	146883	148989	151799	149763	137432	149499	153933	153729	154081	149020	156718	123233	134121	133471	132632	130227	155710	144901	137979
Ras-related protein Rab-7L1	RAB29	O14966	Homo sapiens	7640.63	9290.87	7561.49	9214.63	6872.5	7066.44	8480.78	7777.73	7510.15	7227.89	5727.97	5523.32	6330.59	12036	8375.25	7380.93	6505.03	9140.73	7326.78	7657.21	#NUM!	10672.5	#NUM!	10312.5	#NUM!	5376.32	9130.56	9270.69	#NUM!	5905.93	#NUM!	#NUM!
Calmegin	CLGN	O14967	Homo sapiens	#NUM!	26040.8	#NUM!	27923	27180	33821.5	32830.6	23675.6	39120.2	33470	34654.9	#NUM!	#NUM!	27793.8	40215.9	#NUM!	#NUM!	#NUM!	43218.1	#NUM!	34360.1	27951.5	36360.4	38266.4	28206	31283.8	#NUM!	#NUM!	#NUM!	#NUM!	32441.5	#NUM!
Vacuolar protein sorting-associated protein 26C	VPS26C	O14972	Homo sapiens	7345.34	8891.52	8569.69	9660.77	10191.8	12432	8475.33	7363.46	6573.11	6613.21	6488.64	7444.51	8077.72	6841.43	5834.95	6061.24	7366.25	5327.46	5241.39	4814.58	4498.19	5351.35	5685.3	4990.25	6950.97	6671.58	7618.23	6427.63	7890.88	3575.72	5381.76	7133.32
Protein phosphatase 1 regulatory subunit 12A	PPP1R12A	O14974	Homo sapiens	160890	137391	139216	143331	132585	127150	140858	154975	154067	160874	165434	163761	153851	158910	166289	170995	163831	159481	157544	167135	177946	176885	167543	179525	140567	147274	148041	152845	144160	180010	159412	155006
Long-chain fatty acid transport protein 2	SLC27A2	O14975	Homo sapiens	37055.9	57362.7	46730.8	50536.3	71759.9	82880.5	52352.5	31044.3	30008.4	28651.7	33521.2	32315.6	42316.4	35285.5	30746.4	28822.9	47492.6	25833.7	28747.5	19805	19041.7	21549.8	24198.3	30399.8	43597.2	39749.8	43720.8	48401	41613	27925.4	32005.3	38806.8
Cyclin-G-associated kinase	GAK	O14976	Homo sapiens	27844.5	38449.9	37070.8	41885.6	38143.8	54758.5	37269.5	33919.2	29919.6	29178.1	29287.6	29439.7	33834.5	28047.2	26821.3	27094.8	28387.4	23686.6	22762.5	24778.3	17682	23165.4	21631.4	22721.6	33887.8	28711	29574.5	28815	30767.7	20281.8	22213.3	27138.7
Heterogeneous nuclear ribonucleoprotein D-like	HNRNPDL	O14979	Homo sapiens	978994	876888	849333	795329	781574	711103	903914	928767	973370	959016	1026820	1037970	969692	1014340	1031380	1039770	1103490	1020020	1094910	1066930	1255420	1318310	1297850	1285740	920610	1004880	970154	1037250	1010760	1243060	1253930	1129440
Exportin-1	XPO1	O14980	Homo sapiens	33545	49294.1	40367.8	49751.6	55420.4	72280.5	39895	32282.4	24605.4	29255.9	33180.7	37207.3	34325.6	25661.3	26022.3	22900.1	31235.8	19287.7	20282.5	14814.4	14265.7	14867.7	16220	18962.6	40107.1	34989.9	31810	32143.8	31012.9	18316.5	21524.4	31902.4
TATA-binding protein-associated factor 172	BTAF1	O14981	Homo sapiens	#NUM!	1667.9	1690.38	1599.9	1922.84	3002.17	#NUM!	#NUM!	#NUM!	#NUM!	#NUM!	689.884	1632.71	1343.38	#NUM!	#NUM!	#NUM!	#NUM!	#NUM!	970.055	#NUM!	#NUM!	#NUM!	#NUM!	#NUM!	#NUM!	2334.44	#NUM!	#NUM!	#NUM!	#NUM!	#NUM!
Zinc finger protein 609	ZNF609	O15014	Homo sapiens	30304.7	29111.2	29367	26105.3	27310	25352.4	29067.7	31256.9	31101.5	31735.9	31168.7	31373.9	27618.2	30877.8	32538.4	32265.1	31216.2	30540.2	33491.7	33268.1	35718.3	36505	36338.3	34765.4	31659.7	30826.5	31992.3	32431.6	32089.6	37191	35146	31775.3
Spectrin beta chain. non-erythrocytic 2	SPTBN2	O15020	Homo sapiens	70703.9	82829.4	108279	96434.4	79069.9	102020	85925.6	101434	80762.2	91850.3	87432.4	73666	88765.6	77215.4	61470.1	87187.6	61006.7	68813.2	77455	81547.5	64443.6	68591.3	73416.4	70896.8	71117.4	72672.3	67331	62710.9	72707.3	56645.7	60556.1	63074.8
Microtubule-associated serine/threonine-protein kinase 4	MAST4	O15021	Homo sapiens	11932.7	11142.3	13117.9	12399.2	13015	11596.3	12364.7	10309.4	12311	11546.7	11813.5	13959.8	12395.6	12292.7	12437.4	13155.8	11787.5	11186.3	11201.4	11231.6	13337.3	11793.5	11829.7	12177.2	11283.9	10058.9	11841.7	11349.1	9690.94	12063.2	11173	11824.5
Protein transport protein Sec16A	SEC16A	O15027	Homo sapiens	46332.4	54518.2	54298.8	56094.2	55898.8	53894.2	55604.5	53143.3	55205	53882.4	47739.6	51128.3	53692.9	53913.8	48696.3	49793.7	53365.6	56690.8	54247.3	56664.9	49208.4	52632.4	52963.9	49291.5	50983.4	48248.8	48796	48308.5	51601.3	47250.9	47955.5	46625.7
Plexin-B2	PLXNB2	O15031	Homo sapiens	202876	179610	179563	184014	174379	174317	179857	177585	160492	182205	193472	183523	177082	173925	186413	190700	193102	160679	167164	171112	173416	165797	174300	184120	188709	192500	191938	194739	183175	201260	182513	194868
Protein KHNYN	KHNYN	O15037	Homo sapiens	11170.2	12187.2	12688	12000.1	11130.2	12569.9	11026.6	12488.5	12025.9	12911.3	11213.1	10645.1	11692.2	11159.9	11759	11928.9	11315.3	11886.3	11984.7	12864.2	12263.4	13220.7	12373.8	13190	11359.2	11193.8	10347.8	10698.4	13322.2	11186.4	11400.8	10894.4
U2 snRNP-associated SURP motif-containing protein	U2SURP	O15042	Homo sapiens	162915	181681	202842	190705	189490	216237	234299	174725	190851	172667	205743	187811	187699	216663	269358	198667	97610	159452	150982	169995	147046	183550	158372	152881	242520	232377	263802	210252	245859	212153	211423	222933
Histone-lysine N-methyltransferase SETD1A	SETD1A	O15047	Homo sapiens	4256	5058.79	4605.62	3881.06	4736.07	5323.25	4869.93	5096.54	4879.85	4767.76	3996.69	4408.06	4747.97	5253.42	4514.3	3930.91	3622.81	4637.18	4737.14	4578.19	5002.67	3765.43	3750.26	4386.94	4017.11	4844.98	4153.22	4209.08	4891.56	4369.85	4614.71	#NUM!
NEDD4-binding protein 3	N4BP3	O15049	Homo sapiens	6252.89	#NUM!	6209.96	4063.49	4124.81	5003.58	5658.24	6395.94	4613.79	7396.68	8304.07	4302.84	5670.33	#NUM!	5148.44	7984.05	4141.27	3406.28	6043.78	5681.83	4973.58	5522.11	5331.16	6095.46	#NUM!	4317.51	5111.1	4250.85	#NUM!	4722.6	5087.84	5547.43
Lysine-specific demethylase 6B	KDM6B	O15054	Homo sapiens	#NUM!	#NUM!	#NUM!	#NUM!	#NUM!	#NUM!	#NUM!	#NUM!	#NUM!	#NUM!	#NUM!	#NUM!	10831	#NUM!	#NUM!	24227.3	#NUM!	#NUM!	12798.3	24479.5	#NUM!	#NUM!	#NUM!	#NUM!	#NUM!	#NUM!	#NUM!	#NUM!	#NUM!	#NUM!	#NUM!	#NUM!
Synaptojanin-2	SYNJ2	O15056	Homo sapiens	#NUM!	21425.1	#NUM!	#NUM!	20362.8	#NUM!	19618.1	#NUM!	#NUM!	16712.9	#NUM!	#NUM!	24041.7	#NUM!	#NUM!	20189.1	17826.2	#NUM!	#NUM!	#NUM!	22002.8	#NUM!	#NUM!	#NUM!	#NUM!	#NUM!	#NUM!	9395.27	#NUM!	#NUM!	#NUM!	#NUM!
Granule associated Rac and RHOG effector protein 1	GARRE1	O15063	Homo sapiens	#NUM!	#NUM!	#NUM!	#NUM!	#NUM!	#NUM!	#NUM!	#NUM!	#NUM!	#NUM!	#NUM!	#NUM!	#NUM!	#NUM!	#NUM!	#NUM!	#NUM!	#NUM!	#NUM!	#NUM!	#NUM!	#NUM!	#NUM!	#NUM!	1463.69	#NUM!	1736.34	1844.19	1474.21	#NUM!	1073.17	#NUM!
Kinesin-like protein KIF3B	KIF3B	O15066	Homo sapiens	12101.1	18478.8	13696.5	13406.1	14927.7	13719.5	13322.8	14394.7	15818.5	12099.6	14704.8	14523.1	13592.6	14348.7	14428.9	13649.1	11535.7	17358.6	16183.1	14286.6	13521.7	15785	13817.6	14162.9	15343.4	15135.3	14762.6	14145.6	16033.3	15245.5	15432.5	14957.7
Phosphoribosylformylglycinamidine synthase	PFAS	O15067	Homo sapiens	40176.1	38323.4	38190.7	36613.1	38259.8	36956.4	36278.7	37389.6	37568.9	40102.2	38010.4	37222.9	37348.2	35899.9	37792	39486.5	31085.6	38707	38582.2	35542.7	37405.9	37626.5	39268.4	38205.3	40794	45527.2	42542.4	43671	40813.1	42213.1	42610.5	43312
Serine/threonine-protein kinase DCLK1	DCLK1	O15075	Homo sapiens	5456.7	2827.99	4703.88	3064.95	4895	4386.01	3745	3544.49	4877.74	5240.56	4186.65	4052.84	4732.57	4910.18	#NUM!	4901.14	2514.63	3696.79	5188.07	4045.1	4326.54	3653.19	5318.05	3865.45	4371.41	5149.93	5405.18	7491.26	6965.41	4469.47	5534.77	6646.09
Centrosomal protein of 290 kDa	CEP290	O15078	Homo sapiens	3616.52	5989.66	3980.12	4618.11	4161.74	4763.99	3993.7	3350.33	4062.66	3336.77	3525.42	3526.18	4280.7	3894.24	3370.26	3380.96	4069.72	6348.95	4555.01	4443.38	4955.83	4339.76	3558.94	4033.72	4197.35	4915.29	3701.21	3457.57	4864.2	3892.6	4471.18	4118.71
Serine/threonine-protein phosphatase 6 regulatory ankyrin repeat subunit A	ANKRD28	O15084	Homo sapiens	18361.3	24779.3	23108.7	24304.2	25405.7	24313.4	22909.9	21158.8	20790.5	19075.4	18575.7	17483.5	21689.1	18870	17092.1	16707.5	17190.7	23921.6	20127.1	20017.8	19057.1	22186.7	21020.3	15580.7	21501	19242.4	20043.3	16596.9	23306	15903	17651.9	18541.2
Rho guanine nucleotide exchange factor 11	ARHGEF11	O15085	Homo sapiens	4663.63	5348.12	5543.1	5843.48	4828.37	5424.67	5162.99	4870.19	5192.87	5417.97	4793.28	4241.49	4668.38	5080.7	#NUM!	5269	3860.76	5503.91	4842.43	4753.23	4119.9	4472.46	4096.94	3974.35	4165.81	3880.54	4039.07	3648.21	4702.87	3871.9	3273.88	3654.95
Mitochondrial ribonuclease P catalytic subunit	PRORP	O15091	Homo sapiens	3199.79	4734.83	4334.21	4716.54	5870.02	6960.48	4580.21	4290.97	4243.43	3705.45	3867.43	2820.35	3884.06	3948.15	3405.34	3110.1	4084.36	3932.84	3463.52	4457.12	2582.51	4144.96	3441.99	3776.48	4369.31	3517.47	4422.42	4194.64	4347.18	2978.37	3309.67	3428.57
Inhibitor of nuclear factor kappa-B kinase subunit alpha	CHUK	O15111	Homo sapiens	5554.3	9870.39	8144.86	9631.38	10596.5	15064.1	8654.38	7841.13	6727.72	6521.98	6652.8	5863.47	8107.35	7265.06	#NUM!	5389.7	7200.51	6495.71	4826.27	6093.64	#NUM!	5911.09	#NUM!	5717.87	7245.24	7474.39	7196.54	7878.01	8339.32	#NUM!	#NUM!	6958.29
U6 snRNA-associated Sm-like protein LSm1	LSM1	O15116	Homo sapiens	3246	3339.6	3829.15	3040.76	3874.18	3716.2	3362.35	#NUM!	2455.03	2680.2	#NUM!	3151.08	3094.36	3444.85	#NUM!	2544.99	3077.53	3392.33	3136.77	3016.6	#NUM!	3581.61	2757.97	#NUM!	3797.04	3798.62	3926.42	3765.68	3674.38	3446.42	#NUM!	3853.08
FYN-binding protein 1	FYB1	O15117	Homo sapiens	3526.77	4451.18	2525.02	3616.24	2995.84	4149.03	3696.16	3266.48	3369.99	3891.87	3106.79	3692.69	2903.37	4142.57	4147.42	3019.7	3035.87	5140.22	#NUM!	3516.89	2966.03	4359.83	3868.26	3099.53	3470.48	2578.83	2804.87	4691.38	3272.36	4374.47	2479.88	4029.73
NPC intracellular cholesterol transporter 1	NPC1	O15118	Homo sapiens	106093	98986.1	99408.4	100477	100165	92350.5	104096	95210.4	90499.2	101352	107083	100253	98178.5	104891	105030	105823	116202	88804.5	94936.2	81378.3	96288.3	95429.1	85626.5	101055	88690.6	101998	92250.9	100918	92846.4	96913.3	95603.6	102239
Secretory carrier-associated membrane protein 1	SCAMP1	O15126	Homo sapiens	28490.5	24547.3	28101.4	27842.8	23752.4	29696.1	29149.1	25370.9	28538.3	26324.4	29671.3	30731.9	24782.7	29267.5	29002.1	29830.8	38984	25390	25405.6	24923.7	24413.1	24020.3	20595	23210.8	27282.8	27259.6	24730.3	24913.8	23762.1	26110	26621.3	25493.6
Secretory carrier-associated membrane protein 2	SCAMP2	O15127	Homo sapiens	77787.4	70133.3	93448.6	74390	72596.1	71523.5	88861.1	82387	76579.4	81323.3	87373.9	86562.3	84174.9	84015.7	90610.2	90500.9	106049	62291.1	72812.1	68490.2	66593.8	69830.1	69370.8	95127.3	76672.9	79622.5	82200	70858.7	62335.7	79793.5	76274.7	82337.9
Actin-related protein 2/3 complex subunit 1B	ARPC1B	O15143	Homo sapiens	817878	846920	887990	946897	939235	988521	894038	809435	868662	843667	785071	813982	844983	885551	848848	905268	699219	983850	839583	839908	895077	933711	910585	874252	799758	780714	881299	749691	817512	775341	799068	775039
Actin-related protein 2/3 complex subunit 2	ARPC2	O15144	Homo sapiens	1109740	1075150	1046470	1038370	1092250	1127240	1028720	1062620	1026560	1176760	1112060	1146350	1049400	1128340	1124330	1157780	1008050	1116810	1056620	1127910	1188170	1215010	1178830	1266950	1092100	1071750	1045840	947544	1092290	1090490	1086430	1137530
Actin-related protein 2/3 complex subunit 3	ARPC3	O15145	Homo sapiens	640559	576040	488990	489427	487659	459414	498482	571124	527328	502180	529719	563716	617854	611536	523256	552499	709908	602403	553196	608749	637964	419483	574724	564994	761675	788506	771528	717285	745418	888544	873993	838051
BET1 homolog	BET1	O15155	Homo sapiens	10826.6	8492.96	10151.9	8540.97	7836.65	7724.49	5614.63	8402.8	8914	8717.85	7522.88	9047.04	9576.46	7268.03	8464	9089.08	8974.97	6536.05	9099.77	8095.72	9916.05	7879.9	6437.05	9662.31	8349.53	8358.35	7723.66	8657.42	6346.47	7095.74	7756.69	8822.72
Zinc finger and BTB domain-containing protein 7B	ZBTB7B	O15156	Homo sapiens	25301.1	18272.8	23668.4	20464.2	21401.9	23645.7	24519.2	23155	23385.2	26655.3	26319.7	24196.7	23566.3	26675.6	24707.6	27920.2	21877.4	20143.3	26094.1	24009.2	23282.4	24535.5	27122.2	29356.8	17719.6	26123.5	22440.8	25850.1	21886.5	27300.2	25669.1	21622.2
DNA-directed RNA polymerases I and III subunit RPAC1	POLR1C	O15160	Homo sapiens	76831	76584.6	68508.9	64469.4	65644.9	62233	73696.7	72516.5	77672	71248.6	77666.9	73069.8	75886.3	75873.8	72964.3	73769.5	83231.5	84217.8	80325.4	79816.5	79845.4	70222.2	72950.2	70392.8	77130.7	73752.8	71678.1	74894.2	74795.7	83455.5	81472.8	76483.6
Phospholipid scramblase 1	PLSCR1	O15162	Homo sapiens	29085.6	25792.3	28489.7	31455.4	35246.2	30615	30870	27243.8	27265.6	26469.3	34619.6	35809.2	32000.6	35354	38067.4	33859.1	38816	36778.4	34739.5	31264.8	29824.1	45005.2	32563.9	36845.2	34033.8	32034	34781.7	39808.8	34599	36419.3	34785.8	38052.9
Transcription intermediary factor 1-alpha	TRIM24	O15164	Homo sapiens	6242.03	6885.52	7074.51	7414.85	8281.74	8206.78	7473.65	6824.68	8143.36	7017.34	6733.31	6238.78	6790.93	7364.08	6955.87	7555.36	6195.52	7720.02	8545.58	7046.84	7576.93	7707.73	9293.41	9639.02	7036.57	7317.4	7680.65	8504.93	8881.97	7985.54	8350.64	8785.43
Axin-1	AXIN1	O15169	Homo sapiens	4775.21	4248.73	4110.26	3815.62	3694.22	2885.51	4766.27	#NUM!	5381.05	4294.29	4616.58	4678.93	4540.8	4334.17	3649.68	4815.57	3706	#NUM!	#NUM!	4788.97	#NUM!	#NUM!	8386.32	#NUM!	#NUM!	#NUM!	3801.08	#NUM!	3714.2	#NUM!	#NUM!	#NUM!
Membrane-associated progesterone receptor component 2	PGRMC2	O15173	Homo sapiens	165685	132051	132496	127612	117416	118912	131663	150738	142206	151432	172328	158353	158226	155020	149299	157324	195378	143039	150585	172706	169448	151247	166042	194039	171409	190385	167115	168733	164729	199640	195573	192427
Centrin-3	CETN3	O15182	Homo sapiens	8209.06	12192.7	7316.04	6562.98	7193.14	4792.99	7409.69	5300.38	7748.5	5878.07	9445.39	9404.74	9823.44	10250	11222.5	6194.4	17033.4	12111.2	8990.8	13702.8	10151.8	12584.9	11246.8	#NUM!	21317	20434.7	18111.5	12505.2	18756.9	17430.1	22460.8	18564.7
CTD small phosphatase-like protein	CTDSPL	O15194	Homo sapiens	6367.78	7009.37	8250.49	5459.11	7052.17	7211.83	5874.48	6710.07	6887.1	6511.69	8859.87	9954.11	6175.68	7867.37	7799.24	7829.71	6274.62	6580.31	7539.24	7489.58	6385.33	8380.46	7233.02	7096.34	5909.33	6094.36	5847.66	7471.93	6978.36	8224.99	6247.76	5715.95
Villin-like protein	VILL	O15195	Homo sapiens	118348	150446	151513	151839	154828	177846	143142	130229	125694	121732	123167	108200	135074	130149	107759	124204	123017	118699	117970	110906	106284	116690	122955	120154	121914	139353	136423	137793	140748	120315	129033	128514
Ral guanine nucleotide dissociation stimulator-like 2	RGL2	O15211	Homo sapiens	10492	12784.1	12799.1	11572.4	12186.3	13491.8	11201.6	11299.9	11519.1	10671.2	11551.3	10097.1	12656.3	11832.2	10030	10067	7381.45	8092.38	8949.43	11809	8296.62	8489.42	9031.84	7721.45	12428.8	10428.8	10680.3	10533.4	9674.21	9279.02	10397.1	9793.6
Prefoldin subunit 6	PFDN6	O15212	Homo sapiens	11616	9134.44	9588.09	#NUM!	7993.34	10171.1	8485.17	11401.4	12132.3	#NUM!	#NUM!	10618.7	#NUM!	18058.1	#NUM!	15100.9	16219	#NUM!	10184.1	12123.9	#NUM!	12265.4	11758.2	11658.3	21290.2	20116.1	19681.9	21746.7	21799.2	25229.9	24874.7	25110.5
NF-kappa-B-repressing factor	NKRF	O15226	Homo sapiens	4371.2	3838.77	3867.48	3979.26	5356.25	5293.68	4629.79	3271.36	#NUM!	4932.7	3918.72	#NUM!	4287.75	3962.82	#NUM!	4373.13	#NUM!	4680.31	4486.56	3739.41	#NUM!	4251.92	5810.59	5593.12	#NUM!	5329.84	6431.06	6263.36	6261.65	5867.06	5138.43	#NUM!
Dihydroxyacetone phosphate acyltransferase	GNPAT	O15228	Homo sapiens	512800	807089	817494	899102	920904	1152440	751865	642110	596814	560521	478971	347967	623970	489503	438089	523537	572778	496287	409341	439641	445756	398450	397374	375031	513041	473919	493250	525110	551020	557196	#NUM!	519063
Laminin subunit alpha-5	LAMA5	O15230	Homo sapiens	9224.64	11259.5	8142.13	10557.6	11599.2	9780.58	10053.2	8540.26	8709.34	8757.56	7597.65	10377.6	7815.34	9932.15	11291	8172.47	9706.96	11615.3	6905.63	7628.17	7176.86	8662.88	8139.58	6913.23	9593.02	9162.19	8562.91	8875.23	9691.52	8617.97	8483.54	9756.34
Zinc finger protein 185	ZNF185	O15231	Homo sapiens	839899	440939	776929	652902	512885	699210	675909	831219	647774	851384	902638	759436	758061	718288	695184	953305	741470	564195	784728	843687	781827	794710	777591	928659	570970	658937	616966	508069	548939	819992	696958	653161
Protein CASC3	CASC3	O15234	Homo sapiens	7179.85	7328.48	7293.85	7380.34	7831.4	7426.54	6974.99	7325.79	6524.42	8344.97	9482.03	8195.12	8241.26	8012.59	8504.95	8598.89	7495.01	7426.95	8439.27	8558.26	8831.97	8769.21	9696.11	9365.38	8002.87	7969.69	8129.88	8444.17	7978.35	10341.7	9421.46	8939.1
Small ribosomal subunit protein uS12m	MRPS12	O15235	Homo sapiens	46728.2	49716.3	46667.1	45331	58223.4	57155.8	52511.9	45364.2	55539.1	47591.7	48750.7	44071.4	46743.1	50266	49207.8	45754.2	34401.1	48570.9	53492.8	42357.4	55021.5	54724.8	53046.6	56115.8	54526	51483.6	52372.6	55550.8	51053.4	56512.3	58993.8	52980
NADH dehydrogenase [ubiquinone] 1 alpha subcomplex subunit 1	NDUFA1	O15239	Homo sapiens	6945.89	6342.43	7426.42	7303.33	7014.59	9221.72	7123	6738.31	5518.46	6099.13	6893.45	7447.86	6564.49	5027.79	6552.43	5989.76	6788.02	6222.5	4988.22	3367.17	3746.91	3052.92	2195.84	3374.39	6028.9	6122.58	7240.67	6908.68	6109.8	3366.26	4947.69	5692.7
Leptin receptor gene-related protein	LEPROT	O15243	Homo sapiens	6769.15	7819.05	6690.05	6610.22	7498.05	7789.49	6548.46	6916.58	5462.57	6536.52	7045.84	7531.56	7334.36	6477.48	6032.27	#NUM!	7163.81	4182.13	3928.98	3508.86	4272.76	5701	5066.85	6098.23	6274.41	5305.27	5906.36	6300.24	5750.48	4627.09	5203.71	5617.82
Peroxisomal acyl-coenzyme A oxidase 3	ACOX3	O15254	Homo sapiens	50004.5	50757.2	52848.1	53172.3	57026.1	73095.4	54979.3	48542	40519.7	44087.6	51807.2	52115.6	50880	40649.2	43701.1	45734.1	55095.2	34898.6	38516.6	37589.1	31956.1	31810.6	30534	33199.9	44166	40933.3	43588.6	36569.4	39914.4	35335.8	36568.5	40406.3
Protein RER1	RER1	O15258	Homo sapiens	50104.4	57130.3	60446.5	61631.7	62761.3	68150.5	60418.1	43755.4	44901.2	44563.9	51708	53235.1	48328.1	45231.5	50421	42308.1	62195.4	35894.3	32726	29531.6	30411.6	29381.8	26912.4	32510.3	52834.4	42392.3	62300.2	55105	51454.7	40324.1	38680.4	50019.3
Nephrocystin-1	NPHP1	O15259	Homo sapiens	#NUM!	6534.78	#NUM!	#NUM!	5932.24	6407.19	3699.98	#NUM!	2700.57	2731.01	#NUM!	5939.18	#NUM!	#NUM!	#NUM!	#NUM!	#NUM!	#NUM!	#NUM!	#NUM!	2597	#NUM!	#NUM!	#NUM!	5808.32	6100.16	4291.5	#NUM!	5496.98	3654.44	5276.19	4587.38
Surfeit locus protein 4	SURF4	O15260	Homo sapiens	50096.9	52471.4	54248.5	61841.6	67792.1	78532.1	62504.7	45663.8	43139.4	52028.3	50970.3	63523.2	47505.9	46030.6	52525	43869.3	56116.7	32320.5	32410.3	30213.2	28302.7	34306.2	29766.9	35656.7	47236.7	40316.6	50427.9	49932.2	46022.5	34930.7	33503.9	41031.9
Defensin beta 4A	DEFB4B	O15263	Homo sapiens	#NUM!	12810.2	6585.53	19101.8	12599.4	#NUM!	13902.7	#NUM!	#NUM!	#NUM!	#NUM!	#NUM!	#NUM!	#NUM!	8720.99	#NUM!	#NUM!	6389.4	#NUM!	#NUM!	#NUM!	4405.89	#NUM!	#NUM!	7074.46	#NUM!	#NUM!	#NUM!	#NUM!	#NUM!	#NUM!	#NUM!
Mitogen-activated protein kinase 13	MAPK13	O15264	Homo sapiens	69847	65781	80262	74032.3	75205.5	86223.6	71253.6	75202.7	68195.2	73720	72787	66658.4	69398.7	73056.9	71087.3	77703.1	55385.2	66381.6	68073.8	71526.6	68478.4	69601.1	69938.4	68710.4	58852.9	61232.6	60070	56154.3	58696.5	62523.7	56129.9	59447.4
Serine palmitoyltransferase 1	SPTLC1	O15269	Homo sapiens	27187.5	30989.9	37208.2	35946.2	36093.7	41027.2	32602.1	31309	30756.9	29721	27049.9	24654	30266.4	28176	23163.4	26411.4	24351.4	26781	25623.9	26686.4	22725.2	26448.3	26088.3	21527.4	24965.3	23356.6	24259.3	21773.7	28301.1	17917.2	21017.6	21470.6
Serine palmitoyltransferase 2	SPTLC2	O15270	Homo sapiens	13047.5	15280	15865.8	16886.8	17458.7	17732.5	14785.5	11794.2	13088.4	12328.5	12113.7	11326.8	13819.3	12066.4	10455.8	9345.46	11482.9	9682.08	10776.5	9586.33	8388.14	7787.34	9316.5	8129.5	12779.2	11718.2	12847.7	11142	12669.9	7833.37	9007.87	10144.9
UDP-N-acetylglucosamine--peptide N-acetylglucosaminyltransferase 110 kDa subunit	OGT	O15294	Homo sapiens	19595.5	23999.5	24194.7	25385.7	25827.8	26765.5	23538.7	22493.7	22220.1	21274.8	19902.1	19097.5	22861.5	21914.7	19741.2	20371.3	19125.3	22806.1	20924.2	21645.8	18019.6	20893.5	23356.1	21080.5	24652.7	23042.1	24859.3	23057.5	25410.3	21115.3	23666.9	22178.6
Polyunsaturated fatty acid lipoxygenase ALOX15B	ALOX15B	O15296	Homo sapiens	108998	116071	128564	137631	150349	143740	120240	125973	125316	153199	128272	142337	110976	111085	119536	113231	89210.4	117162	97259.2	127694	97190.9	111858	90271.1	99595.6	124058	97098.7	122603	102794	96936.9	98639.6	95991.2	96615.3
Phosphomannomutase 2	PMM2	O15305	Homo sapiens	290336	281459	254225	264737	260057	238588	269191	295193	287258	296856	322213	307979	291749	313171	319967	306150	333619	305296	310346	310233	318739	336776	328905	347826	297572	309989	292604	296201	283388	351022	325012	313702
Transmembrane 9 superfamily member 1	TM9SF1	O15321	Homo sapiens	37048.4	43148.5	34899.8	35992.6	43735.9	43546.4	40423	30483.6	35571.1	31920.1	37112.6	43180.9	40796.5	42195.4	42256	39616.5	52498.5	36351.5	34729.5	29883.7	27615.8	34189.9	30391.7	34545.8	39798	39758.4	43902.5	42029.1	40943.7	38284.8	42437.7	42825.8
Inositol polyphosphate 4-phosphatase type II	INPP4B	O15327	Homo sapiens	47261.6	81424.9	61981.7	75881.3	56703.4	72958.8	59458	65403.1	47988.6	45917	46899.2	51018.9	57476.4	51762	49047	41822.6	45402	64938.6	39394.9	49700.3	39706.4	45841.6	42595.9	35246.7	58899.7	47629.3	45386.1	35473.6	46509.6	34774.6	34407.9	43264.8
E3 ubiquitin-protein ligase Midline-1	MID1	O15344	Homo sapiens	12851.1	14692.7	15149.7	15420.3	14531.1	17065	12934.8	13666.5	14127.5	13109.4	11228.3	11314.7	14031.6	13849.6	12376	13265.1	11687.2	16410.5	14412.8	12131	12445.2	14111.4	13654.2	11911.3	13788.2	13315.2	11270.5	11634.8	15340	11807	13096.8	11623.4
High mobility group protein B3	HMGB3	O15347	Homo sapiens	330473	344506	302446	333881	310352	265101	326828	307095	489147	412449	413944	519271	396918	436015	442061	437471	393794	481528	489512	490589	481812	521048	458544	446818	582840	549989	519926	491529	442113	485135	484018	478020
Protein phosphatase 1G	PPM1G	O15355	Homo sapiens	113803	92886.7	107682	100696	104361	103683	114410	109487	108127	104994	98555.9	108661	115974	115091	118333	127255	132751	115048	120367	109914	119329	124285	118424	112526	125174	116264	127044	131310	123753	143974	140794	136887
Phosphatidylinositol 3.4.5-trisphosphate 5-phosphatase 2	INPPL1	O15357	Homo sapiens	1990.83	3953.01	2992.93	4573.63	3732.69	3958.6	3371.21	2881.99	#NUM!	2640.41	1767.26	2993.24	3060.17	2703.53	1892.63	2202.18	1674.74	#NUM!	#NUM!	2538.13	#NUM!	#NUM!	#NUM!	1506.56	#NUM!	#NUM!	#NUM!	#NUM!	2629.67	#NUM!	#NUM!	#NUM!
Eukaryotic translation initiation factor 3 subunit D	EIF3D	O15371	Homo sapiens	112325	140826	149827	145172	148016	167264	137116	119788	119454	116031	108922	99014.9	124509	116374	111917	104042	82547.3	85676.9	97483.3	96847.7	83025.6	82429	91428.6	87058.1	116418	116719	128270	121685	128481	97146.3	104939	116789
Eukaryotic translation initiation factor 3 subunit H	EIF3H	O15372	Homo sapiens	152352	148361	149282	144689	163565	153761	151838	150233	148660	160189	146878	146571	142945	153090	159920	160222	139663	162712	159482	160881	168030	181025	179575	176075	142459	139266	146295	154389	153939	158308	158862	152610
Histone deacetylase 3	HDAC3	O15379	Homo sapiens	8121.44	9340.56	8177.45	8491.92	9500.55	10010.1	9710.16	8007.89	9358.29	9504.44	9595.59	8386.65	8919.45	9735.15	8521.75	9377.39	7658.26	10065.5	9721.62	8447.24	8955.13	11032.2	11105.5	10013.5	9152.55	9330.1	10007.4	10543.7	9349.89	9678.25	10395.1	9443.39
Nuclear valosin-containing protein-like	NVL	O15381	Homo sapiens	6825.37	5947.05	5805.28	5725.69	5865.23	6206.75	6526.07	5963.85	7091.6	6285.18	6396.2	6364.56	6155.55	7029.04	6379.95	5609.19	6844.65	6996.33	7078.49	7505.52	7499.37	6532.86	8200.73	7594.75	5845.72	6466.02	6423.33	6984.83	6217.48	7146.18	7290.56	7381.21
Branched-chain-amino-acid aminotransferase. mitochondrial	BCAT2	O15382	Homo sapiens	54869.3	52386.2	54928.9	52870	63521.8	63128.3	56468.1	48599.7	54979.9	54963.9	53075.4	48828.9	48649.2	53021.9	54327.1	57184.9	43958.3	54663.2	54856.6	46871.2	52437.7	56431.7	61199.8	58800.2	51582.2	53194.9	58125.3	59861.2	57280.8	49997.6	55496.1	53968.2
Transmembrane protease serine 2	TMPRSS2	O15393	Homo sapiens	63809.8	66044.4	65186	86137.3	63691.4	77011.6	59784.6	68899.6	49143.4	63147.2	62398.6	56540.2	55545.9	53335.8	66944.3	53955.5	62961.5	59131.9	52972.2	54065.4	50849.3	53513	41514.7	41898	55744.9	48621.1	53013.2	33013.8	46145.9	41058.1	42520.9	47251
Importin-8	IPO8	O15397	Homo sapiens	19078.8	21849.7	20628.4	20179.4	20360.3	26164.3	20366.4	18929.4	20353.7	19711.9	17678.9	14771.3	18060	18215.5	20553.2	18078.6	15928.1	19305.9	21493.5	15724.4	20488	32734	29513.6	29394	20169.7	18181	18554.9	19601.4	18520.7	21843.6	22539.2	21762.6
Syntaxin-7	STX7	O15400	Homo sapiens	149235	122669	116800	140192	124069	102544	127038	135635	134714	137624	160137	169182	156737	136656	138268	141012	192242	112952	141523	162485	161253	129201	146929	152927	142019	138731	129671	136395	132858	153491	155776	160204
Monocarboxylate transporter 4	SLC16A3	O15427	Homo sapiens	109753	115102	103911	127719	124646	120882	117082	85063.3	87468.1	102447	93231.7	137910	101939	107500	125248	96346	139987	72010.2	67650	66031.4	68306.7	82329.1	67535.4	86402.9	121455	107795	125989	112549	97398.7	105274	92094.2	111201
High affinity copper uptake protein 1	SLC31A1	O15431	Homo sapiens	9790.27	10621.9	10714	13223.5	14587.7	12944.8	14445.1	7212.62	12242.7	11469.9	10688	12468.1	9618.42	11703.3	12922	10650	15578.3	9557.01	6766.47	7346.08	9261.68	9569.19	7508.38	7349.77	13676	8223.08	#NUM!	19622.9	12027.4	12150	13176.2	14676.3
ATP-binding cassette sub-family C member 4	ABCC4	O15439	Homo sapiens	2478.75	#NUM!	#NUM!	2894.81	#NUM!	#NUM!	#NUM!	#NUM!	#NUM!	1747.51	#NUM!	#NUM!	#NUM!	2096.69	#NUM!	2051.47	3462.21	#NUM!	#NUM!	#NUM!	#NUM!	#NUM!	#NUM!	#NUM!	2513.93	#NUM!	#NUM!	3581	2841.27	3527.51	#NUM!	#NUM!
ATP-binding cassette sub-family C member 5	ABCC5	O15440	Homo sapiens	5308.8	#NUM!	#NUM!	#NUM!	#NUM!	#NUM!	5220.59	#NUM!	#NUM!	4721.64	#NUM!	#NUM!	#NUM!	3636.96	#NUM!	4224.06	5519.61	#NUM!	#NUM!	#NUM!	#NUM!	#NUM!	#NUM!	#NUM!	#NUM!	#NUM!	4337.05	#NUM!	#NUM!	3902.96	#NUM!	#NUM!
DNA-directed RNA polymerase I subunit RPA34	POLR1G	O15446	Homo sapiens	5157.96	5477.71	5473.2	4576.87	5349.23	#NUM!	5702.9	4848.67	5249.65	5407.18	#NUM!	4815.85	4918.64	5385.66	#NUM!	6277.05	4014.27	4517.25	#NUM!	4764.94	5147.57	4723.58	4361.84	3822.54	4184.79	5717.64	5132.39	5845.34	4354.1	4281.97	4478.49	4520.12
Toll-like receptor 3	TLR3	O15455	Homo sapiens	87101.1	89930.4	82615.9	88389	96603.7	89956.3	89538.4	73534	80938.1	80429.2	83459.1	80010.6	82751.8	84413.3	87929.4	77457.1	91560	72209.3	80928.7	68016.5	79234.3	70786.5	73242.1	77329.1	77286.1	89868.7	78640.3	93151.3	86215.8	83919.1	81217.9	88980.9
Prolyl 4-hydroxylase subunit alpha-2	P4HA2	O15460	Homo sapiens	92652.9	73479.6	83144.3	79439.2	93636.5	71941.5	92332.5	84569.6	99824	96740.7	86892.3	80665	86168.4	103113	97639.3	96881.3	74163.5	101157	91566.8	89358.9	105951	104020	98419.1	105905	73288.3	81904.9	75461.4	99067.1	96001.3	108409	94088.3	103285
Calpain-5	CAPN5	O15484	Homo sapiens	96308.5	112660	108243	117298	101489	116484	106586	102293	93703.8	101177	105067	103840	106654	106260	108384	104774	105836	99056.5	95379.7	102208	92580.1	101173	99139.5	97055.8	111947	107893	108662	91274.8	102405	95550.7	94070.3	101665
Synaptobrevin homolog YKT6	YKT6	O15498	Homo sapiens	32621.4	38979	37688	41569.5	38117.9	50348.5	42196.6	35808.3	34408.7	34332.7	36626.7	32773	38958	36353.7	36692.3	34350.6	34552.3	31936	28889.3	27956.8	31587.9	35246.6	30511.1	31181	37266	36347.7	37408	36994.1	36595.8	31674.5	32423.1	38218
Nucleoporin NUP42	NUP42	O15504	Homo sapiens	6684.97	5865.92	5566.38	5198.73	5384.51	5743.49	6285.19	6387	5451.78	6757.45	7110.16	6166.99	6872.2	6923.3	6844.46	6878.25	6736.03	6907.59	6897.1	7174.13	7695.47	8022.81	6095.2	7060.82	4717.84	5361	5918.76	5167	5669.56	6463.59	7395.14	6117.15
Actin-related protein 2/3 complex subunit 5	ARPC5	O15511	Homo sapiens	519542	430094	408336	413478	368157	322259	392702	475512	401829	427090	488173	432280	501301	491196	473209	488121	587452	426484	429411	515382	436437	379003	432433	444770	602652	658118	628591	603419	579750	724126	648513	678379
Circadian locomoter output cycles protein kaput	CLOCK	O15516	Homo sapiens	6943.31	5345.51	7218.08	6806.76	7436.31	6692.7	6970.31	#NUM!	5867.85	6979.99	6610.22	6039.15	7036.77	6645.6	5733.86	7704.57	5949.09	6065.88	6054.44	5234.3	7155.82	6755.09	6670.37	6374.34	4630.87	5629.12	6283.11	6384.02	5383.15	6110.43	6451.05	5503.93
CASP8 and FADD-like apoptosis regulator	CFLAR	O15519	Homo sapiens	#NUM!	#NUM!	#NUM!	#NUM!	#NUM!	#NUM!	2042.18	#NUM!	2112.43	#NUM!	1915.73	2146.51	#NUM!	1713.03	#NUM!	#NUM!	1465.25	#NUM!	1590.91	1992.62	1675.04	2178.26	1742.68	2033.21	2676.31	2189.84	2544.27	3124.06	2778.28	1741.13	#NUM!	#NUM!
Transcription factor MafG	MAFG	O15525	Homo sapiens	#NUM!	#NUM!	#NUM!	#NUM!	#NUM!	#NUM!	#NUM!	#NUM!	#NUM!	#NUM!	#NUM!	#NUM!	#NUM!	#NUM!	#NUM!	#NUM!	2913.35	#NUM!	#NUM!	2822.6	#NUM!	#NUM!	#NUM!	#NUM!	#NUM!	#NUM!	#NUM!	#NUM!	#NUM!	#NUM!	#NUM!	#NUM!
3-phosphoinositide-dependent protein kinase 1	PDPK1	O15530	Homo sapiens	46870.9	49794.9	52016	48197.2	52478.2	52069.9	47957.3	50309.9	49801.6	51112.5	49332.4	47059.6	48276.8	50534.5	47202.9	49442.4	49325.7	54297.9	51228.2	54937.7	51856.2	53724.8	56277.8	53157.4	47317.7	45690.4	49017	46671.5	48355.7	50424.1	47228.7	45607.6
Tapasin	TAPBP	O15533	Homo sapiens	66213.2	61566.9	57835.1	73565.1	72551.2	88861.6	64821.2	61055.8	54167.9	53463.8	66068	76258.1	68146.9	63079	72738.7	66982.2	94850.2	51258.4	59958	56092.1	58207.5	48850.6	39895.4	62051	61058.6	52087.6	62705.1	67836	56745.9	61788.4	53405.3	78062.9
E3 ubiquitin-protein ligase RNF113A	RNF113A	O15541	Homo sapiens	27217.5	22711.7	23979.8	23100.7	23629.6	19360.7	25832.7	23916.4	27114.6	25914.1	27865.1	25618.5	25320.7	28276.6	28920.9	28604.8	28290.6	26408.3	31115.5	28153.2	30005.7	26192.3	25629.1	25991.7	21984.7	26094.1	27712.1	28495.7	25882	29368.6	26620.6	27030.4
Claudin-3	CLDN3	O15551	Homo sapiens	13312.8	14400	13113	15014.5	11882.1	11458.8	11763.8	8660.47	9562.08	9525.37	12513.2	16560.6	11258.2	11148.1	14342.8	12480.8	16505.2	13315.5	8442.35	6865.48	#NUM!	#NUM!	#NUM!	#NUM!	12504.8	12827.2	13456.5	14051.7	#NUM!	18289.7	#NUM!	13969.5
ATP-dependent RNA helicase DHX15	DHX15	O43143	Homo sapiens	106015	116987	120923	120388	141796	159952	122694	101183	112073	105558	107359	98455.8	113377	109813	110846	108818	93963.9	109001	106304	98450.4	101633	108483	108693	111405	109549	106068	119076	116679	119180	98582.3	110679	109828
mRNA cap guanine-N7 methyltransferase	RNMT	O43148	Homo sapiens	84224.4	84155.5	77077.5	77637.7	81491	70720.5	81858.4	81942.1	94794	89761.8	86796.1	73759.9	82393.4	84559.7	84344.3	89593.1	85659.8	93714.9	101468	83184.8	100217	106424	110947	107012	90255.5	94217.3	86204.4	93418.9	89578	100661	99601.1	95499
Zinc finger ZZ-type and EF-hand domain-containing protein 1	ZZEF1	O43149	Homo sapiens	4008.55	7013.48	6398.8	7274.58	7354.16	8998.34	5981.02	5577.2	4063.87	4515.35	4192.91	6850.33	4803.24	2969.15	3647.3	3462.76	4479.38	4471.17	3557.4	2412.15	#NUM!	2231.29	4432.84	#NUM!	5897.06	4738.7	4259.81	4593.81	5672.65	#NUM!	4220.94	#NUM!
Arf-GAP with SH3 domain. ANK repeat and PH domain-containing protein 2	ASAP2	O43150	Homo sapiens	10224.2	12869.2	11977.8	12575.2	11790.4	11601	10092	11749.1	11673.6	10591.6	9910.41	10294.8	11070.9	11332.8	10514	10152.6	6345.11	10535.3	9301.87	10319.3	7610.19	9092.67	9042.26	8627.15	11507.5	11014.3	10628	9446.93	11444.4	9789.22	9661.01	9985.35
Plexin-B1	PLXNB1	O43157	Homo sapiens	16722.3	15079.2	15312	14678.3	15636.5	16872.9	15653.5	14833.7	14111.5	15712.2	15014.2	16229.5	13567.1	15971.1	17377.2	17254	16589.4	16770.2	15669.3	14658.3	17001.8	15541.2	17294.5	16328.5	16454.2	19221	16300.7	20496.7	17290.6	19863.8	19304.2	19350.4
Ribosomal RNA-processing protein 8	RRP8	O43159	Homo sapiens	#NUM!	4708.69	4591.81	3366.15	4949.61	5498.95	5113.7	#NUM!	3063.59	#NUM!	#NUM!	#NUM!	#NUM!	2835.6	#NUM!	#NUM!	1493.16	#NUM!	#NUM!	#NUM!	#NUM!	#NUM!	#NUM!	#NUM!	#NUM!	#NUM!	#NUM!	#NUM!	#NUM!	#NUM!	#NUM!	#NUM!
E3 ubiquitin-protein ligase Praja-2	PJA2	O43164	Homo sapiens	3121.53	2358.38	3082.65	2928.74	3469.71	3208.58	3351.34	3610.49	3538.68	3830.4	2929.58	3520.04	3895.93	3462.05	#NUM!	3720.22	4973.44	3499.62	3814.65	3780.2	3212.88	4371.84	4281.32	4333.1	4133.43	4037.08	4108.49	4994.61	4298.1	5116.74	4461.82	3996.79
Signal-induced proliferation-associated 1-like protein 1	SIPA1L1	O43166	Homo sapiens	5208.4	5395.36	6007.61	6317.1	5871.95	6149.76	5466.04	4848.52	4904.92	4871.04	5320.51	5359.32	5411.19	5314.62	5046.94	4929.93	4316.04	4316.87	4424.72	4611.38	3790.04	4659.21	3943.19	4029.66	5131.13	5080.76	5746.07	4798.09	5277.63	4207.14	4392.01	4909.63
Cytochrome b5 type B	CYB5B	O43169	Homo sapiens	20206.1	19220.3	19688.9	18416.4	22234.2	18890.3	21660.9	20887.9	18689	22264.5	22709.1	23711.9	16653.2	17913.5	19457.2	21029	22635.7	19029.9	21572.9	20197	20260.2	20394.7	19075.6	22966.3	18285.4	19111.8	18074.1	17975.4	17783.1	19948.2	18359.5	20337.9
U4/U6 small nuclear ribonucleoprotein Prp4	PRPF4	O43172	Homo sapiens	72912	71950.7	70196.4	68494.7	71749.3	71084.8	71994.3	74761	75272.1	74702.2	74673.3	72991.6	69071.4	74799.2	77346.8	77569.6	80446.7	77934	82115	77025.4	80527.6	84545.4	85404.2	87200.3	74125.7	78562.7	72356.9	79390.8	75773.5	85341.5	85510.2	76452.5
D-3-phosphoglycerate dehydrogenase	PHGDH	O43175	Homo sapiens	371288	328725	307103	359396	331061	345838	354919	360701	300386	302965	405501	398186	276289	280576	398998	360710	338349	398333	300739	366372	301833	379670	265455	317156	325933	367648	383940	278848	302476	340638	362209	313555
NADH dehydrogenase [ubiquinone] iron-sulfur protein 4. mitochondrial	NDUFS4	O43181	Homo sapiens	243636	226757	211476	200180	213001	206787	213240	222711	235300	236752	255618	248883	225635	241844	258269	247961	246093	257799	257846	235013	276350	317556	299370	291235	245541	261629	246244	246052	238076	269860	279258	255898
PHD finger protein 1	PHF1	O43189	Homo sapiens	#NUM!	6562.8	7018.86	7303.28	7568.55	10119.6	6777.3	#NUM!	#NUM!	5868.65	#NUM!	6989.6	#NUM!	6870.53	6459.22	#NUM!	6119.61	#NUM!	6059.24	7393.6	#NUM!	6383.91	#NUM!	#NUM!	6744.06	7766.21	6654.03	7860.69	7272.46	6680.4	#NUM!	7607.5
Cytoplasmic dynein 1 light intermediate chain 2	DYNC1LI2	O43237	Homo sapiens	376662	369155	379292	390913	373973	390758	378715	402689	404748	403331	394761	404716	391335	412706	405693	395288	413578	405645	410628	423784	436414	471148	443357	465994	362750	381887	371091	365210	384044	416534	400904	385399
Kallikrein-10	KLK10	O43240	Homo sapiens	83427.8	64945.6	94323.5	91554.5	60683	110954	78046.1	136870	55141.3	88061.8	94734.1	327896	59304.9	64559.7	65827.3	105363	72418.8	88502.2	74456.1	72302.2	64663.4	56673.9	60756.7	50894.1	69362.4	51496.2	53700.2	53107	51111.8	55990.2	55982.8	62183.6
26S proteasome non-ATPase regulatory subunit 3	PSMD3	O43242	Homo sapiens	162181	182307	181325	184695	184569	221938	176972	143778	142189	141111	150244	149933	158948	141030	147519	135749	151876	118879	111367	105146	100781	113195	100550	108606	168556	151275	179214	154051	153273	129743	138067	158077
RNA binding protein fox-1 homolog 2	RBFOX2	O43251	Homo sapiens	14321.2	12344.3	13405.4	13123.4	13658.8	12518.9	13452.3	13499.1	14564.6	15769	15095.5	12307.4	13485.1	13941.4	14377.5	14013	13378.9	14007.1	13271.2	14706.8	14338.9	14965	14402.4	15709	11644.8	12547.3	13620.6	14759.3	13013.5	17217	14953.5	14378.2
Bifunctional 3'-phosphoadenosine 5'-phosphosulfate synthase 1	PAPSS1	O43252	Homo sapiens	113169	132067	113578	113692	115564	126736	117091	112895	121108	102377	104606	116698	111932	116557	117180	115429	113490	137862	123447	121850	122825	134435	131284	133256	123981	110524	118052	112751	125583	113704	125981	114970
Centromere/kinetochore protein zw10 homolog	ZW10	O43264	Homo sapiens	3967.01	5757.09	4696.91	5038.79	5729.88	6689.01	4487.65	3562.59	3254.31	2812.23	3152	3393.33	4306.29	3058.48	3038.66	2362.64	3601.9	2257.84	#NUM!	1979.79	#NUM!	1728.28	#NUM!	2112.09	3793.32	3245.7	3573.3	#NUM!	3167.2	#NUM!	#NUM!	3575.29
Proline dehydrogenase 1. mitochondrial	PRODH	O43272	Homo sapiens	9062.7	15719.5	13895.3	13106.6	18835.4	18087	13346.1	10696.2	11216.1	9760.35	9142.15	9015.94	10331.4	11136.2	10309.1	10699.1	10703.9	15979.7	10436.1	8098.98	9633.76	9524.8	9109.4	9136.56	9212.92	10383.5	9982.87	10230.9	12378.7	6640.02	10123.3	10205.6
Kunitz-type protease inhibitor 1	SPINT1	O43278	Homo sapiens	621657	596912	574856	657104	494818	555117	584284	662776	546559	604962	614108	544734	529976	611790	677987	695166	654703	610080	567470	604442	618492	615390	581984	618931	562706	557983	591687	560451	512862	624636	570346	612000
Beta-1.4-galactosyltransferase 5	B4GALT5	O43286	Homo sapiens	17061.3	20939.4	18032.5	20614	20775.8	18781.9	19019.3	19289.1	19460.3	20553.8	19298.9	12742.2	20554.2	23751.4	21786.6	20614.7	24709	21336.5	17330	20718	20058.6	21651.1	21250.2	22636.2	26578.5	25787.2	24027.2	25650.4	21734.1	24117.3	15776.1	22237.4
U4/U6.U5 tri-snRNP-associated protein 1	SART1	O43290	Homo sapiens	42643.6	46030.9	47821.4	42245.8	44354.2	43274.1	48640.5	39579.7	43376.4	40720.1	47975.2	38555.6	44542.8	45446.1	49354.7	44327.1	21785.6	30197.3	38071	37126.5	26847.9	34443.7	31882.6	32585.8	41643.4	44490	48220.2	50785.8	48264.7	40554.6	47849.9	46056.6
Kunitz-type protease inhibitor 2	SPINT2	O43291	Homo sapiens	62544.3	53659	58027.6	54113.9	57053.4	51045.1	59833.7	59130.2	64210	64451.9	67744.4	54475	60226.6	63803.9	58688.5	62967.5	63459.8	53435	63793.3	62046.8	62610.9	62640.8	59794.4	69673	52191.3	55054.3	56844.2	63856.4	52479.1	70490.1	62790.6	63000.8
Glycosylphosphatidylinositol anchor attachment 1 protein	GPAA1	O43292	Homo sapiens	15341.1	17487.3	14566.1	13946.2	24403	28606.7	20169	13678.3	11310.6	13023.4	14524	16824.2	15616.5	15247.4	14262.4	13577.8	18115.4	8322.66	8246.94	4995.22	5337.78	#NUM!	#NUM!	8345.49	14038.6	9691.69	11489.7	#NUM!	10823.6	#NUM!	5829.3	#NUM!
Death-associated protein kinase 3	DAPK3	O43293	Homo sapiens	18379.8	18270.3	19192.4	19463.2	19159.3	17717.6	19502.9	19357.6	19914.7	20620.2	18028.2	15904.3	19714.1	21438.4	19764.7	18985.2	17532	18888.6	18791.4	17739.6	21372.1	19452.3	19657.4	17981	15419.8	17336	16492.4	20636.2	16968.8	18797	17640.5	19024.8
Transforming growth factor beta-1-induced transcript 1 protein	TGFB1I1	O43294	Homo sapiens	4934.18	4723.5	3033.2	#NUM!	2768.53	2594.42	#NUM!	3835.77	4534.19	2952.97	#NUM!	#NUM!	#NUM!	6486.04	3984.29	4452.15	4167.28	4624.08	5035.48	4345.65	6540.87	4944.22	4889.28	#NUM!	4696.26	#NUM!	#NUM!	9126.27	8620.37	6837.89	5541.18	8803.46
SLIT-ROBO Rho GTPase-activating protein 3	SRGAP3	O43295	Homo sapiens	#NUM!	#NUM!	#NUM!	#NUM!	#NUM!	#NUM!	907.044	#NUM!	#NUM!	#NUM!	#NUM!	#NUM!	#NUM!	#NUM!	853.172	#NUM!	#NUM!	#NUM!	#NUM!	#NUM!	#NUM!	#NUM!	#NUM!	#NUM!	#NUM!	1335.72	#NUM!	1782.28	1290.89	1196.61	#NUM!	#NUM!
Zinc finger protein 264	ZNF264	O43296	Homo sapiens	#NUM!	#NUM!	#NUM!	#NUM!	#NUM!	#NUM!	#NUM!	#NUM!	2602.87	2634.57	#NUM!	1545.26	1994.42	#NUM!	#NUM!	2810.4	#NUM!	1811.33	2439.59	2614.29	#NUM!	#NUM!	2208.56	1884.27	#NUM!	1784.33	1946.83	2151.22	#NUM!	2150.58	#NUM!	2994.6
AP-5 complex subunit zeta-1	AP5Z1	O43299	Homo sapiens	1227.6	1567.62	1551.99	1494.18	2251.98	2575.28	1343.71	#NUM!	#NUM!	#NUM!	#NUM!	1126.33	#NUM!	1021.86	#NUM!	#NUM!	1481.81	#NUM!	#NUM!	#NUM!	#NUM!	#NUM!	#NUM!	#NUM!	#NUM!	#NUM!	#NUM!	1067.09	744.824	#NUM!	#NUM!	#NUM!
Centriolar coiled-coil protein of 110 kDa	CCP110	O43303	Homo sapiens	#NUM!	1820.48	#NUM!	#NUM!	#NUM!	1749.94	#NUM!	#NUM!	#NUM!	#NUM!	#NUM!	#NUM!	#NUM!	#NUM!	#NUM!	#NUM!	#NUM!	#NUM!	#NUM!	#NUM!	#NUM!	#NUM!	#NUM!	#NUM!	#NUM!	#NUM!	#NUM!	#NUM!	#NUM!	#NUM!	#NUM!	#NUM!
CBP80/20-dependent translation initiation factor	CTIF	O43310	Homo sapiens	16281.8	13839.7	16036.5	15644.7	13785.6	14536.9	14929	16860.2	16856.1	17608.2	18712.5	15756.1	16800.4	18442.3	17161.5	19039.3	16352.4	17195	17428.1	17978.3	17537.9	18128.4	18591.4	18815.8	14077.1	15886.5	15957.9	16585.7	14799	17170.3	16503.4	16489.2
Protein MTSS 1	MTSS1	O43312	Homo sapiens	6219.45	4604.38	6891.2	6638.45	5322.58	6223.07	6148.49	6000.4	5880.09	5893.28	5633.76	4527.22	5662.83	6995.87	5727.44	6425.65	5413.78	5710.63	5051.26	6928.9	6844.23	5963.74	6178.45	6274.62	4490.92	4363.55	4588.21	5380.06	5444.82	5995.93	4117.41	5182
Inositol hexakisphosphate and diphosphoinositol-pentakisphosphate kinase 2	PPIP5K2	O43314	Homo sapiens	5880.14	8267.33	8510.71	9152.76	8668.1	10651.4	8108.52	6827.44	6277.13	6692.45	6343.68	5300.09	7400.85	6652.92	5670.99	4704.61	5387.76	5586.9	4868.29	4947.21	#NUM!	#NUM!	4707.45	#NUM!	7597.31	6594.83	7516.27	6035.6	6881.65	#NUM!	5893.65	5925.44
Mitogen-activated protein kinase kinase kinase 7	MAP3K7	O43318	Homo sapiens	21895.6	24145.4	24077.2	24009.4	25007.3	26104.1	23810.1	24834.6	25826.3	22573.9	23245.4	21643.6	24602.4	24248.3	23441.8	23040.4	22553	26433.9	23419.9	22240.8	25047.2	27276.1	25042.9	25050.3	22681.1	21129.1	21973.7	20544.9	22745.2	21427.8	23818.9	20466.7
Eukaryotic translation elongation factor 1 epsilon-1	EEF1E1	O43324	Homo sapiens	44378.2	43640.9	41101.3	43473.3	45739.7	46102.5	44057	38669.3	34430.5	36635	39909.5	40691.4	39288.6	40410.6	37375.1	37620.5	43637.7	35959.1	31895.9	28590.4	33244.5	32346.9	31530.7	35151	39954.2	43086.8	41806.4	41178.7	40797.7	39247.3	37271	42297.2
LYR motif-containing protein 1	LYRM1	O43325	Homo sapiens	13306.1	18109.8	14074.4	14659.3	14598.1	13009.4	13398.4	11483.9	12281.6	12216.6	12792.1	12612.7	11892	12439.1	16035.1	12250.8	14755.8	17215.3	12871.7	12836.6	13141.4	16130.2	15362.3	17465.8	13689.7	14330.2	16894	12852.4	14116	18877.3	16431.2	13317.9
Receptor-interacting serine/threonine-protein kinase 2	RIPK2	O43353	Homo sapiens	13732	14930.5	12805.2	13688.2	13994.3	13742.8	12930.1	14724.9	11875.2	14143	13207.6	11570.7	11114.9	13576.4	13503.1	11811.4	11718.6	13783.7	13489.6	13805.7	13317.9	13289	11441.4	12584.1	#NUM!	9663.8	10938.5	11743.7	11253.2	10183.9	#NUM!	11743.7
Heterogeneous nuclear ribonucleoprotein R	HNRNPR	O43390	Homo sapiens	402575	395232	396765	370571	398451	428287	417340	402638	450496	441529	425035	396184	413962	430122	427563	434257	373409	422031	466528	430734	474328	473452	490106	514111	407972	467740	427957	485236	449842	454117	490012	432426
U4/U6 small nuclear ribonucleoprotein Prp3	PRPF3	O43395	Homo sapiens	8769.95	11172.1	11102.2	8728.4	11943.2	12741.8	10826.2	8121.4	8174.91	7911.41	#NUM!	#NUM!	8254.5	8280.59	9317.82	8325.14	6363.51	7782.74	8256.45	5333.26	6356.63	#NUM!	5155.3	6980.47	8422.09	11138	10586.8	10078.7	9368.48	#NUM!	#NUM!	7755.62
Thioredoxin-like protein 1	TXNL1	O43396	Homo sapiens	501486	438804	450098	455817	431606	426458	461080	488454	473793	487836	506895	510326	498562	487439	481326	512285	491772	473895	486245	502809	528953	493226	514614	507378	491408	500870	482691	489820	488756	561703	526854	512558
Tumor protein D54	TPD52L2	O43399	Homo sapiens	163522	141714	135638	145347	123308	121964	138404	164143	136714	148852	160916	143850	146990	154815	156326	157352	176558	141991	139913	152568	145102	121627	147678	154964	187864	202395	168237	183308	165153	217339	179847	205800
ER membrane protein complex subunit 8	EMC8	O43402	Homo sapiens	7294.08	8894.36	7006.7	8281.17	9894.48	10083.9	8219.17	8681.02	8152.73	8425.22	6950.03	10138.3	7200.41	#NUM!	#NUM!	5847.48	5047.96	7882	6356.14	#NUM!	6785.87	5901.83	5231.48	8579.36	9067.25	8356.03	8117.91	8507.98	9276.45	8633.27	6939.09	8633.58
ERI1 exoribonuclease 3	ERI3	O43414	Homo sapiens	24532.4	24426.4	20391.9	20845.1	24304.1	23681.2	20964.8	22346.9	23462.2	19040.7	21328.9	24203.5	21632.4	19663.2	19897.3	21050.6	20896.4	21393	19090	17653.7	19954.7	17269.3	17336.5	20485.1	22364	23177.9	21874.4	26444.4	24001.6	21788.7	23077.7	26092.2
Acidic fibroblast growth factor intracellular-binding protein	FIBP	O43427	Homo sapiens	15565.3	19833	18409.7	17970.6	19260.8	19591.7	17221.2	17214.6	18206.1	19047.1	17853.2	17476.1	16997.6	17246.1	17042.2	17084.1	16504.8	21277.5	17752.9	18194.5	18425.9	17472.6	19745.9	20581.9	19361	22041.1	17270.9	19058.3	17366.1	17719.8	18492.7	18416.3
Eukaryotic translation initiation factor 4 gamma 3	EIF4G3	O43432	Homo sapiens	15491.6	22442.1	23053.6	19006.5	21920	23546.8	20282.7	14906.4	15895.1	13682.5	14411.3	12735.4	17184.2	16207	14781.2	13382.7	9545.57	10518.5	11241.1	11246.5	8811.65	8526.22	10324	9789.68	16235.3	16243.6	18448.6	17278.5	15825.4	10812.5	14785.3	15165.9
Peptidyl-prolyl cis-trans isomerase H	PPIH	O43447	Homo sapiens	65624.9	59650.7	59298	55433.5	61414	54329.2	58221.5	61488.8	59330.2	59811.9	61934.3	61517.8	58589.2	55080.1	63468.1	55964	64719.6	60088.2	57554.6	56985.8	54883.4	55475.5	58303	61242.1	69219.3	73805.9	71744.4	71122.3	70882.5	73020.2	71920.7	77250
Serine protease HTRA2. mitochondrial	HTRA2	O43464	Homo sapiens	53778.5	53990.5	55142.2	49999.2	48153.8	43668.2	48593.3	47850.4	52419	48733.2	50076.2	58060.8	48355	50598.8	57654	50527.3	57122.6	59908.8	58081.9	56625.8	57217.8	50485.8	52015	51359.3	52301.4	50480	59131.1	53927.1	52909.2	50445.9	50959.3	48338.1
Krueppel-like factor 4	KLF4	O43474	Homo sapiens	#NUM!	#NUM!	9069.74	#NUM!	#NUM!	6069.52	6743.81	6209.92	#NUM!	#NUM!	10483.1	#NUM!	8472.92	#NUM!	6547.23	7793.27	7331.9	6142.75	13784	8771.83	11246.5	10574.3	#NUM!	9514.42	6424.33	7207.5	4062.03	7314.17	5852.68	#NUM!	#NUM!	7242.33
Aflatoxin B1 aldehyde reductase member 2	AKR7A2	O43488	Homo sapiens	229486	253490	223662	225092	218337	210741	224311	245054	233152	213521	242226	262817	243214	227972	242102	218575	266601	262549	251345	262933	260509	236420	250664	244379	253572	272045	246736	244026	250285	243505	256971	245480
Prominin-1	PROM1	O43490	Homo sapiens	21261.9	23523.8	20313.9	28562.9	21520.5	17394	24011.3	16616.7	20275.7	17810.6	19714.9	25811.2	17386.8	24421	29777.1	23164.3	34715.3	17420.9	20308.4	14765.2	18274.3	23254.6	20421.6	18035.2	27302.5	28029.6	31393.1	37267.2	29700.4	29233.8	30177.1	29315.6
Band 4.1-like protein 2	EPB41L2	O43491	Homo sapiens	7984.49	4265.3	6812.61	4642.41	7841.21	6532.06	7905.2	6497.14	6049	8358.85	7459.07	6255.23	6568.61	6240.38	#NUM!	7993.29	4380.34	5403.99	7732.12	4551.76	#NUM!	5637.15	7049.74	6323.73	4938.34	6782.43	6197.85	7282.69	6993.23	7402.66	7719.25	6300.89
Trans-Golgi network integral membrane protein 2	TGOLN2	O43493	Homo sapiens	137672	129572	129035	127911	131787	109505	133043	132056	136380	146122	152700	148302	139290	147718	157046	147707	162397	143545	164770	155599	158455	165334	165611	176559	146613	144456	151273	148283	134572	166826	151460	152686
Beta-1.4-glucuronyltransferase 1	B4GAT1	O43505	Homo sapiens	8801.57	11757.6	9238.13	11694.3	10955.3	#NUM!	8702.54	10072.2	9486.21	8589.78	11921.4	14923.9	9021.2	10095.8	8016.19	10082.3	12115.9	12171.8	8589.54	9282.93	11863.4	12472.1	12972	12992.1	11239.2	8345.16	10222	9533.32	9743.65	10660.9	11844.5	12555
Pendrin	SLC26A4	O43511	Homo sapiens	11952.2	18945	22031.8	14543.6	18841.7	#NUM!	14150.3	12031.5	16202.8	11652.2	9453.66	11447.5	10462.7	16441.8	14050	12450.4	#NUM!	19418.1	13505.4	12658.4	#NUM!	#NUM!	#NUM!	#NUM!	#NUM!	13231.9	#NUM!	#NUM!	#NUM!	#NUM!	#NUM!	#NUM!
Phospholipid-transporting ATPase IC	ATP8B1	O43520	Homo sapiens	23009.1	24353.5	21897.4	23207.3	23922.6	25645.9	23394.9	17973.2	17199.5	18438.2	20681.3	21165.9	20701.3	20456.4	21802.6	19016.7	28064.3	13493.2	13809.8	12380.7	13819.9	14515.9	13848.6	16490	22459.4	23077.9	23596.3	24809.6	21538.4	20851	22547	25511.5
Bcl-2-like protein 11	BCL2L11	O43521	Homo sapiens	4209.9	3578.29	3295.73	#NUM!	3211.45	3063.1	2967.91	2123.02	4224.07	3352.95	4366.44	4467.72	3975.38	3644.45	3427.95	4076.76	4698.2	3893.64	4368.4	4316.48	3767.07	3141.59	3080.11	3123.35	3840.33	5201.07	4072.12	4556.2	4579.99	4491.32	4606.73	#NUM!
Forkhead box protein O3	FOXO3	O43524	Homo sapiens	18519.7	14555.9	15260.1	14098.2	13082.3	13515.8	14735	16073.6	16761.5	15519.6	17029.6	14327.9	14256.3	15212.1	15820.2	16176.6	15581.8	15799	17203.4	15225.9	17367.8	16255.8	14477.1	15531.7	11412.8	12599	12979.4	12281.7	12007.7	15039	14123.1	12991.5
Protein-glutamine gamma-glutamyltransferase 5	TGM5	O43548	Homo sapiens	22480.5	6840.43	24926.5	17221.1	16098	21033.9	16589.5	38747.9	12077.4	22560.5	20611.1	40722	19753.1	21763.4	21111.3	30532.6	16188.2	13238	17814.5	17790.4	25820.1	13235.9	21720.7	26979.8	14458	17940.4	13644.3	45236.4	19229.4	20585.8	14663.8	20541
E3 ubiquitin-protein ligase RNF13	RNF13	O43567	Homo sapiens	63656.7	45826	53446.9	46952.2	54180.7	42705.4	51637.1	54217.7	48897.6	54665.3	56541.9	53632.4	53836.1	50154.1	52059.7	59613.2	58718.6	54052.2	51813.9	58868.3	65654.7	51528.4	54392	54176.4	54410.2	70829.8	48353.2	67808.6	64211.1	76380	61690	67970.7
Carbonic anhydrase 12	CA12	O43570	Homo sapiens	10063.9	6478	9380.23	7834.63	12328.9	10330.7	10783.1	6812.03	11765	16311.2	11731.5	17208	9549.12	11100.6	10911.4	15878.6	13821	9479.66	7287.31	8606.62	9610.59	#NUM!	11936.2	14421.7	16889.3	20090.5	17436.6	22971	13550.2	17090.2	12878.4	14876
A-kinase anchor protein 10. mitochondrial	AKAP10	O43572	Homo sapiens	9187.64	12533.7	13035.6	12847.7	13830.9	13582.2	12741.9	10947.6	10571.7	10348.5	9583.18	10423.4	11987.6	10699.8	9794.09	9924.01	8943.87	11145.2	9083.63	10367.9	8367.77	11269.7	10824.5	11069.8	10751.1	9403.88	8105.01	8193.88	10931.4	6926.74	9123.68	8223.31
Density-regulated protein	DENR	O43583	Homo sapiens	235529	210236	201333	209654	200193	183341	208664	246892	249128	242201	257220	277293	238587	234693	251260	262565	260127	269299	281512	261761	323224	333100	314343	325247	255245	265347	260548	273534	254266	301897	283999	270426
Exportin-T	XPOT	O43592	Homo sapiens	15568.2	17389.5	19678.4	22282	21809.1	29862.4	18945.7	15227	11107.1	14182.9	16005.2	17673.7	16035.1	13284	12202.3	12851.2	13158.1	11328.7	#NUM!	8479.84	#NUM!	18519.6	6726.43	9435.99	19056	16882.1	18065.1	16135.4	14720.4	10011	10817.2	16020.9
5-hydroxymethyl-dUMP N-hydrolase	DNPH1	O43598	Homo sapiens	72731.8	73469.5	59337.6	60006.4	63661.2	49601.1	59027.1	62952	68349.5	59673.6	71135	80772.7	63418.9	66700.5	75321.7	68961.8	77530.4	66386.5	66304.6	70359.6	70919.5	72912.4	75474.8	79105.4	84006.4	89208.5	85029.1	90566.3	80173.1	86906.5	87006.1	88061.6
Mitochondrial import inner membrane translocase subunit TIM44	TIMM44	O43615	Homo sapiens	69625.4	75614.5	76975.8	76961.9	83354.8	86537.9	68893.7	66144.2	64577.3	66881.4	76132.9	66133.2	69512.3	67022.5	70460.5	66430.8	55232.6	57986.5	61009.4	63156.9	56450.2	63489.8	55898.1	64302.1	68635.9	65110.9	75412.5	68540.7	68369.1	60723.6	61188.4	67865.7
Trafficking protein particle complex subunit 3	TRAPPC3	O43617	Homo sapiens	25450.5	27851.1	25354.1	20067.5	27453.4	30764.6	26923.9	27942.5	22776.3	25324.3	28798.6	28149.7	25900.7	18519.9	25176.1	27528	24348.8	21567.7	22913.9	17780.8	21604.9	#NUM!	18549.5	23565.5	18987.8	21752	20464.1	26245.9	21646.6	21563.1	21321.1	#NUM!
Charged multivesicular body protein 2a	CHMP2A	O43633	Homo sapiens	173007	171786	181370	176277	181868	179629	179476	168304	173231	173809	180275	171730	170554	170006	176993	176218	155016	167793	178809	179377	189290	180918	193306	182612	169235	184491	175917	169260	170851	187274	195467	181837
Cytoplasmic protein NCK2	NCK2	O43639	Homo sapiens	61866.4	53712.9	62817.2	59280.9	53263.3	56115.4	61877.8	63934	63927.1	65606	68071.7	59859.4	63002.1	65670.5	61563.8	71263.4	64520.8	60874.4	69909.6	70339.3	75582	65687.7	72300.5	76267.5	60517.2	71756.9	58281.1	66040.1	65784.6	75164.7	70849.6	67064.7
Prostate stem cell antigen	PSCA	O43653	Homo sapiens	12602.7	8239.41	7043.26	7432.89	7044.87	6048.82	6992.62	7770.62	7660.32	9376.84	21811.3	9685.27	8502.71	6852.36	8829.6	8442.18	8594.17	7385.95	11269.5	7447.81	8658.42	8693.48	9034.38	9450.57	7560.79	9237.68	9195.72	9203.73	9106.89	8679.7	8121.98	8249.98
Tetraspanin-6	TSPAN6	O43657	Homo sapiens	36000.2	37825.1	34707.9	34721.9	33136.9	38040.4	35440.3	30835.3	30827.6	32892.9	39309.3	35105.1	33411.4	32689.8	39112.9	39143.4	45533.7	35564.2	31086.8	23465.5	30385.9	25126.3	27897.6	34509.1	36614.7	38009.9	37579.9	38439.7	34083.7	36461.8	34184.7	36862.6
Pleiotropic regulator 1	PLRG1	O43660	Homo sapiens	27749.9	29303	29243.6	28270.4	31878.5	31179.6	30550.1	27075.6	27622.2	28998.3	27823.2	28568.6	27492.2	30503.3	30876.1	30981.4	23666.1	29394	28616.1	24640.2	26051	24966.8	25680.8	26780.2	28666.6	29295.3	29052	30577.1	30954	27375.8	28109.2	28937.4
Regulator of G-protein signaling 10	RGS10	O43665	Homo sapiens	18311.5	17527.3	13322	15806.9	16640.2	13826.3	13396.6	15870.5	12346.2	15424.4	20170.7	16064.5	16295.9	17871	19530.5	18188.8	18752	15981	17476.8	17091.6	19753.8	17618.3	16765.8	17657.3	15853.6	17600	16851.4	17837.7	17535.4	21579.1	20735.7	19434.7
BUB3-interacting and GLEBS motif-containing protein ZNF207	ZNF207	O43670	Homo sapiens	210731	198483	198679	189323	205092	199866	209936	206867	226238	215019	222935	212746	209207	211813	226455	222821	245595	235550	246568	241342	224461	252108	252574	252899	196303	209229	190194	222972	204667	224940	236115	223205
NADH dehydrogenase [ubiquinone] 1 beta subcomplex subunit 5. mitochondrial	NDUFB5	O43674	Homo sapiens	177430	192306	190065	173492	195218	187559	182071	176933	202978	198951	184099	181994	175196	175876	177229	181982	166236	197493	202614	179199	185034	196837	175567	151688	170024	177640	170603	146201	174210	161073	173675	177419
NADH dehydrogenase [ubiquinone] 1 beta subcomplex subunit 3	NDUFB3	O43676	Homo sapiens	256150	269288	245633	258110	270938	257009	269781	263148	271466	272572	272298	270895	252934	264665	270757	260547	278520	292861	275627	265756	289235	255896	262696	266360	257167	288583	269065	263080	267635	253876	284635	279069
NADH dehydrogenase [ubiquinone] 1 alpha subcomplex subunit 2	NDUFA2	O43678	Homo sapiens	276265	256967	238753	251642	228899	201604	236666	272378	269633	252667	267286	258683	273679	295275	288422	264338	339646	303876	286787	314259	283633	294304	314772	301142	359126	387245	370376	351717	355783	396596	390407	392748
ATPase GET3	GET3	O43681	Homo sapiens	228776	227652	212006	208460	210487	214757	211377	208112	202353	203877	220310	224130	201089	202871	211729	203098	208018	201835	192161	193847	193170	183708	178635	190070	194567	197326	188942	194483	176646	192576	184241	201920
Mitotic checkpoint protein BUB3	BUB3	O43684	Homo sapiens	252821	248797	243427	227684	260110	279725	257108	238524	256363	241866	242095	235743	243618	255774	261589	264709	260106	275284	286548	250888	292223	273141	288426	297071	238979	256635	239515	264677	248750	267134	285157	255352
Phospholipid phosphatase 2	PLPP2	O43688	Homo sapiens	12507	15884.5	13504.3	15969.8	15925.9	15840.3	15539.2	#NUM!	12409.3	7503.02	#NUM!	15550.6	11428.3	13083.2	#NUM!	11616.4	18356.8	10058.8	10971.2	#NUM!	9323.7	11893	#NUM!	10854.7	16443	14757.6	19205.8	19611.3	16416.7	#NUM!	#NUM!	#NUM!
Sulfotransferase 1B1	SULT1B1	O43704	Homo sapiens	23830.6	28504.4	23085.1	26149.5	26470.5	25076	23478.1	23821.6	26809.4	27119.8	24274.1	34991.1	25645.2	27208.2	30965.1	24370.8	33166.8	27688.9	25021.8	29640	23610.7	22228.4	20289.1	23163.2	31306.8	23542.9	25579.2	21040.7	22152.4	26976.9	21034.3	22852
Alpha-actinin-4	ACTN4	O43707	Homo sapiens	4561850	4029130	4387830	4261710	3979610	4012820	4276780	4716860	4381120	4660130	4681670	4482800	4443530	4320510	4381940	4367380	4484020	4629720	4732920	4929460	4925950	4925410	4897320	4722450	4139280	4318840	4141820	3979650	4332050	4273440	4440510	4159150
Maleylacetoacetate isomerase	GSTZ1	O43708	Homo sapiens	139796	171004	156276	167735	183079	184513	151869	144376	153872	143577	145261	140454	156470	153724	145983	141406	141268	161767	157558	150229	154063	154492	156233	141336	155654	155394	157709	147470	165642	137078	148267	150292
17S U2 SnRNP complex component HTATSF1	HTATSF1	O43719	Homo sapiens	64284.6	58656.1	58053.2	58985.2	60376.1	61731	64108.6	60147.8	63754.2	62803.3	58944	64569	60388.9	65542.8	64924.2	68563	69011.7	65984.3	74482.1	66310.6	79351.3	73854.2	77559.9	90811.2	67202.7	73654.1	68086.3	71934.6	69550.8	80893.8	77617.6	74673.5
E3 ubiquitin ligase TRAF3IP2	TRAF3IP2	O43734	Homo sapiens	5891.38	6538.12	6403.72	7335.42	6405.48	6922.73	6922.73	5663.07	4738.3	5341.79	5075.59	4248.04	5682.86	5560.33	6349.74	5580.07	6180.77	4483.04	5154.35	6738.13	5125.04	3672.26	4874.27	3458.33	#NUM!	2721.7	#NUM!	4847.04	5146.64	4092.45	5635.98	5356.86
5'-AMP-activated protein kinase subunit beta-2	PRKAB2	O43741	Homo sapiens	20684.2	16803.2	18319.9	17455	16816.1	15185.7	17871.5	18202.1	17477.8	18807.6	17515.1	16965.9	19330.2	19432.5	20631.9	18119.8	18838.9	17047.5	18246.4	19577.4	19360.2	17015.2	20543.4	21409.8	19169.9	21344.9	21305.9	23368.7	21211.3	25584.6	22451.3	25809.3
Calcineurin B homologous protein 2	CHP2	O43745	Homo sapiens	12073.3	#NUM!	#NUM!	8425.51	#NUM!	#NUM!	#NUM!	9538.22	10747.8	#NUM!	10394.2	9538.86	8599.54	11611.7	#NUM!	11701.4	10066.4	9574.5	10313.5	11781.3	12092.2	7121.74	10155.1	8508.08	7433.51	10885.8	10218.4	12570.4	11663.4	11515.3	10652.9	10955.2
AP-1 complex subunit gamma-1	AP1G1	O43747	Homo sapiens	71575.9	93945	89951.7	106220	105174	131318	88667.5	61936.7	55669.8	62565.6	68564.3	74785.4	71944	59062.7	57719.3	50199.4	66228.1	44446.2	42916.8	38940.6	33553.6	31672.2	30226.6	35026	77046.1	62731.4	72737.9	63754.3	67761.6	39367	44865.2	61253.2
Syntaxin-6	STX6	O43752	Homo sapiens	20780.6	14309.8	16320.7	16508.5	16398.7	15469	15889.5	17077	17065.1	19146.8	19594.8	22325	18749	17099.3	16413.4	19117.6	16527.9	11585	18462.9	17000.5	19132.4	15644.8	19418	19822.5	15417.5	16164.3	15427.6	19782.9	15581.6	18064.6	16129.8	18386.5
Synaptogyrin-1	SYNGR1	O43759	Homo sapiens	40150.9	34991.9	39650.5	47493.9	37838.6	45815.6	43227.1	44554.8	42596.2	41711.6	50007.9	48247.7	41177.5	39458.3	42622.8	47862.3	41809.9	34402.7	39193.1	43510.1	35563.2	52055	44066	40910.9	31051.3	44345.4	46052.6	37953.8	45809.2	43092.9	43607.8	44328.4
Synaptogyrin-2	SYNGR2	O43760	Homo sapiens	180374	189309	181620	206856	208415	207381	203567	184244	170913	195095	199908	217659	182984	193522	198633	180813	233559	179944	171992	170560	162232	193669	192538	191587	194194	181784	175549	201558	195067	186839	185472	198347
Small glutamine-rich tetratricopeptide repeat-containing protein alpha	SGTA	O43765	Homo sapiens	6039.39	5595.37	5081.25	#NUM!	5625.07	6733.26	5509.74	5848.62	5850.63	5360.26	6014.51	4891.61	5455.78	5151.02	#NUM!	5698.18	7145.38	5745.71	5259.51	5288.76	6282.24	5081.56	5203.91	6494.16	6045.35	7211.33	7152.43	6522.28	5758.6	6732.75	6955.59	6907.64
Lipoyl synthase. mitochondrial	LIAS	O43766	Homo sapiens	8771.77	9743.2	7670.59	7619.52	8461.75	7344.26	8070.49	9554.95	9567.08	8136.43	9771.25	8499.82	9031.71	9498.05	9616.95	9220.08	9789.04	11840.1	9507.54	9032.3	10159.6	11050.7	9719.6	8315.32	8514.57	9250.25	7431.55	8234.47	8132.27	8994.96	8121.34	9307.6
Alpha-endosulfine	ENSA	O43768	Homo sapiens	294921	217338	233255	219017	199668	164929	217123	251986	245694	238053	274094	229642	266250	238898	236258	258745	295109	236233	272891	273247	285021	204499	259392	257641	235107	268648	255296	247441	249059	303849	296404	270757
Mitochondrial carnitine/acylcarnitine carrier protein	SLC25A20	O43772	Homo sapiens	9643.62	17810.1	13614.4	16651.2	24069.8	26346.2	17490.6	12633.5	11059.5	11420.9	11537.1	11398.9	12749.7	11206.2	11632.4	7912.02	16170.3	9544.74	9127.91	6137.59	9976.58	7315.45	7285.26	8603.82	13235.5	12455.1	15075	12767	14141.4	7883.14	10610.6	14193.9
Asparagine--tRNA ligase. cytoplasmic	NARS1	O43776	Homo sapiens	400691	390330	394784	409348	393664	413564	398373	376000	379330	370680	386897	397920	377846	416417	400297	423341	348668	400681	374063	372973	391636	447194	404641	405248	421239	415701	436136	388469	405779	404078	423039	408423
Keratin. type II cuticular Hb6 (Hair keratin. type II Hb6) (ghHb6) - Homo sapiens (Human).	SWISS-PROT:O43790		Unknown	1567540	3449970	#NUM!	1737350	#NUM!	2935240	#NUM!	2260870	5117480	#NUM!	#NUM!	8952770	#NUM!	3505350	#NUM!	#NUM!	#NUM!	#NUM!	3504970	2764340	#NUM!	2532940	3090700	2431840	1701600	3265100	2300660	1701750	1572300	1873070	3981360	#NUM!
Unconventional myosin-Ib	MYO1B	O43795	Homo sapiens	80788.9	96436.6	92754.7	100181	107792	113847	97952.5	74005.4	78868.7	79274.6	72924.7	81096.6	86628.9	79781	77236.5	72665.7	77247.1	70067	55755.7	54037.7	53030.4	61903.2	53385.2	52630.7	88790.2	77239.2	90718.1	84964.9	80912.3	65977.3	68427.2	78279.2
Cleavage and polyadenylation specificity factor subunit 5	NUDT21	O43809	Homo sapiens	266083	221440	227850	215436	212071	209760	221704	236714	236344	237890	253963	256119	225580	238171	245026	245635	258372	228026	241094	252056	260524	197422	235432	268945	223312	248254	252161	276582	240459	259652	245871	254619
Glutathione S-transferase LANCL1	LANCL1	O43813	Homo sapiens	98179	98709.4	97737.7	98340.3	105965	113832	101532	95939.7	86254.1	94771.7	93774.6	82455.1	93427.1	94584.6	89582.5	95804	84929.9	94389.2	84964.8	78963.2	80799.7	78917.3	87688.4	76101	90091.7	93009.5	92506.1	96618	98754.7	89320.3	88059	90077.9
Striatin	STRN	O43815	Homo sapiens	144174	116320	137562	133280	123710	124105	133258	143105	128153	141627	142168	136340	133996	132205	134485	143728	136039	127381	139681	148930	141166	149591	138564	145841	112485	117627	118683	112511	111336	123095	125736	116933
U3 small nucleolar RNA-interacting protein 2	RRP9	O43818	Homo sapiens	23841.9	23230.5	20936.2	23825.9	24478.9	20285	22545.9	22417.3	22786.6	23018.4	23178.5	20739.9	22616.8	22666.2	25184	23493.6	19142.9	24577.5	22251.3	20237.1	24669.4	25060.6	22030.6	25178.4	18828.5	23962.9	18748.7	18536.2	19564.3	21338.5	19461.8	22062.2
Protein SCO2 homolog. mitochondrial	SCO2	O43819	Homo sapiens	37733.3	36511.4	38359.8	36843.3	37307	39025.6	39556.2	40643.1	39093.3	41177.1	41464.6	36046.7	37212.8	39383	38867.1	39256.9	40659.2	41012.2	39141.9	42822.7	36568.2	41367.4	42867.1	39620.5	36433.5	35391.2	37564.4	33638.1	37994.9	39086.5	42755.4	37016.2
Cilia- and flagella-associated protein 410	CFAP410	O43822	Homo sapiens	5730.29	8943.8	5762.01	5725.64	7086.32	7654	6364.66	6173.99	7256.14	5235.25	6662.59	7776.19	7388.08	7036.73	7489.11	6290.94	9045.61	10196.2	8766.28	8855.19	8487.49	6856.79	7853.16	7764.65	8865	7543.57	7764.39	7389.88	7693.14	7732.23	9492.06	8197.45
A-kinase anchor protein 8	AKAP8	O43823	Homo sapiens	35298.9	30604.1	33315.5	29631.4	31499.9	30342.6	33837.7	28874.7	34924.6	35035.5	34811.8	34913.3	33232.7	35527	35997.1	37322	32874.2	31016.7	38765.1	32636.6	39583.3	38740.2	38446.4	39219.8	29959.9	33974.5	35009.8	38449.9	34246.7	40891.7	37270.4	35290.2
Zinc finger and BTB domain-containing protein 14	ZBTB14	O43829	Homo sapiens	#NUM!	#NUM!	#NUM!	#NUM!	2438.27	#NUM!	#NUM!	#NUM!	1850.58	3412.82	#NUM!	#NUM!	2310.3	#NUM!	#NUM!	#NUM!	1135.94	2416.86	2292.93	#NUM!	2830.32	#NUM!	2081.58	#NUM!	#NUM!	#NUM!	6211.31	2005.8	#NUM!	#NUM!	#NUM!	#NUM!
Isocitrate dehydrogenase [NAD] subunit beta. mitochondrial	IDH3B	O43837	Homo sapiens	122889	134130	132274	130930	146798	153754	130101	125340	137428	134039	124735	126342	122586	128072	129279	123920	132175	150424	139233	140914	139764	153564	140493	136655	123368	124905	124720	120283	125372	113368	130835	124403
Nardilysin	NRDC	O43847	Homo sapiens	56459.5	70141.6	66346.5	72453.8	70865	76807.5	64239.3	59817.3	56311.8	56517.4	55651.7	59556.8	60174.5	53678.3	53199.8	52199.6	47780.5	54021.5	51421	46463.9	43659.3	48260.7	47850.5	40607.2	58748.4	49341.8	55224.8	50146.7	58061.6	40726.6	47176.7	47059
Calumenin	CALU	O43852	Homo sapiens	40049.5	29127.8	34829.4	31668.9	36772.1	43631.5	38310.2	37390.8	36302.8	37287.8	34241.7	38806.9	44813.4	40625	39638.3	43614.8	46807	40475.1	44676.4	35319.4	34828.1	33878.4	37189.9	36228.8	45143.1	41043.7	43280.1	47395.1	47164.2	49566.4	39656.2	42297
EGF-like repeat and discoidin I-like domain-containing protein 3	EDIL3	O43854	Homo sapiens	9138.3	10955.6	7489.23	9640.17	7836.86	7718.8	8128.8	9530.02	8612.92	9742.19	10322.6	14520.3	9229.19	10563	11596.5	9294.38	12271	13156.4	9317.56	10726.3	#NUM!	6613.28	10980.7	9768.6	13514.8	11465.1	10620.7	8991.89	10208.9	10813.6	7561.02	11078.6
S-adenosylhomocysteine hydrolase-like protein 1	AHCYL1	O43865	Homo sapiens	116350	118717	118605	117164	127084	136465	119837	109265	123180	113029	121005	126864	118698	116396	112248	118473	118263	127801	115247	112799	119638	130175	131654	119177	132086	130927	130605	123658	124449	123373	127273	121728
Kinesin-like protein KIF1C	KIF1C	O43896	Homo sapiens	37920	38601.3	45802.6	46572.3	44678	49099.3	42669.1	46480.6	42702.1	44012	39231	34357.1	40643.2	41630	37222.8	39725.8	29298.3	34589.6	38693.5	44211.7	34322.9	40749.9	40242.4	39799.2	40376.5	40190.4	41890	37962.3	41500.9	39028.3	36440.5	38924.5
Tolloid-like protein 1	TLL1	O43897	Homo sapiens	5410.58	4686.94	5153.82	5186.2	4812.47	6356.11	5250.81	3661.08	4803.27	4636.35	4664.27	4069.85	3546.14	5245.1	5425.76	6517.06	5308.74	5421.21	5347.05	3700.06	5246.4	6189.56	6283.72	6023.82	5917.43	6544.77	5981.63	9384.86	6732.56	5716.77	6225.33	5173.17
Prickle planar cell polarity protein 3	PRICKLE3	O43900	Homo sapiens	808.865	1807.14	2509.89	2140.96	2310.06	#NUM!	2483.05	1765.11	#NUM!	2262.91	#NUM!	1957.09	2924.32	#NUM!	#NUM!	#NUM!	1333.73	#NUM!	#NUM!	2025.93	#NUM!	2516.08	#NUM!	2799.01	2547.14	3466.8	3358.94	3166.99	2967.05	2944.14	#NUM!	#NUM!
NADH dehydrogenase [ubiquinone] iron-sulfur protein 5	NDUFS5	O43920	Homo sapiens	214747	202860	186161	186964	195790	173552	183761	198221	211922	210379	215661	217214	181641	199863	210991	214343	210548	228378	226893	213667	235744	232424	225220	220248	208410	207286	218561	214385	192953	212129	220700	204183
Retinal rod rhodopsin-sensitive cGMP 3'.5'-cyclic phosphodiesterase subunit delta	PDE6D	O43924	Homo sapiens	65810	71545	63113.6	62861	64983.9	61745.9	67572.7	69203.3	71065.3	62869.1	65691.6	64615.8	61464.2	67974.5	69958.9	64322	74496.2	76955	74273.1	68270.2	74509.1	69956.1	72990.9	72990.3	69695.1	72096.2	67324.3	70343.8	68450.9	74456.4	74957	71655.6
Origin recognition complex subunit 4	ORC4	O43929	Homo sapiens	3514.41	4849.36	4381.91	3800.28	4574.27	7005.26	5001.57	3488.57	4975.17	4424.93	3943.66	3319.98	4936.21	4277.26	3514.9	3310.52	2776.45	4566.02	3440.55	3477.5	4175.14	#NUM!	2218.66	4692.42	4484.85	5224.63	5070.15	4460.29	5119.71	3641.99	5307.74	4386.53
Peroxisomal ATPase PEX1	PEX1	O43933	Homo sapiens	12387.1	15866.5	15239	16636.7	16431.4	19982.5	16147.5	11651.9	14086.7	11197.7	12972.7	9756.74	15135.7	12212.7	10045.6	9987.5	10966.7	8905.83	11231.8	8324.89	9229.98	5265.82	#NUM!	#NUM!	11126.1	9625.72	12184.8	10830.3	10705.6	4066.51	7672.03	10719.2
UNC93-like protein MFSD11	MFSD11	O43934	Homo sapiens	7390.21	8481.47	8278.29	8286.16	8378.04	7611.38	8140.59	7128.54	7006.83	8392.2	7744.69	6416.64	8832.68	8227.77	6579.4	7349.12	10548.5	6205.04	6806.82	4083.87	7070.02	9811.7	8409.1	10754.8	10989.2	9285.41	10029	11544.3	11147.9	11120.9	10697.1	11497.6
Double-strand-break repair protein rad21 homolog	RAD21	O60216	Homo sapiens	36274.8	32987.8	36596.6	35681.9	37759.9	35913.9	37202	31560.8	35169.9	34093.3	33044.1	30615.1	34931.6	34209.8	35552.1	34342.8	28943.6	25664.3	31045.8	27120.7	28759	27817.7	28040.1	32611.7	37074	42919.8	39836.5	42778.9	39749.6	39805.1	41089.3	41221.1
Aldo-keto reductase family 1 member B10	AKR1B10	O60218	Homo sapiens	1378320	1294050	1440780	1354570	1189910	1438870	1357870	1497620	1225960	1424690	1388020	1269550	1288380	1276580	1264520	1468680	1126510	1270230	1367150	1323780	1310160	1282490	1282210	1324890	1109000	1152530	1127490	1046860	1109070	1174670	1208310	1021230
Kalirin	KALRN	O60229	Homo sapiens	3234.36	3004.73	3324.24	3442.89	3748.78	4061.05	2839.37	2964.02	2306.02	2769.05	3640.55	3390.31	3438.93	3107.97	3363.49	2929.28	3472.62	3363.35	3343.19	2611.73	2677.84	3652.88	2568.22	2692.86	4135.74	4300.3	#NUM!	3627.43	3294.25	3898.18	3894.8	3945.7
Pre-mRNA-splicing factor ATP-dependent RNA helicase DHX16	DHX16	O60231	Homo sapiens	44909.2	55448	52339.1	57643.6	76250.6	79949	58465.4	41485.2	45545.6	38754.7	40295.2	40883	47046.3	38747.5	48491	36927.4	38189.2	35169.9	33550.1	30772.7	32225.1	33309.1	27995.6	36093.9	46214.8	44846.2	51021	47705.1	49061.5	34306.4	42497.3	42927.3
Transmembrane protease serine 11D	TMPRSS11D	O60235	Homo sapiens	37403.7	26597.8	41209.7	41643.9	26732	41623.1	34056.7	38238.7	24489.9	49075.7	47746.1	43353.6	27562.9	28275.4	34852.9	43270.6	36557.9	25924.6	27697.6	30769.8	28948.4	22894.3	24375.4	24754.9	37035.9	43522.3	29984.1	24621.4	25467.7	21630.1	27389.4	31921.3
Protein phosphatase 1 regulatory subunit 12B	PPP1R12B	O60237	Homo sapiens	18524.7	15838.7	14841.3	14837.9	15443.3	12470.2	16169.9	16257.9	20010.7	16963	18468.5	17336.6	16450.9	18633.1	18511.2	18554.2	17954.5	22103.3	19592.2	17772.5	24045.9	24570.8	22853.1	20303.1	18341.6	20360.7	17249.3	20128.9	20314.4	21170.6	20730.9	19855.6
BCL2/adenovirus E1B 19 kDa protein-interacting protein 3-like	BNIP3L	O60238	Homo sapiens	10150.5	8624.83	8140.35	8344.73	7224.2	7185.46	9334.55	9682.53	9973.5	10646.8	10941.9	12691.6	9166.33	9382.02	9859.61	10077.3	14014.9	9770.95	11248.5	9952.02	13614.3	5937.4	11228.2	13766.7	11316.7	12865.5	13674.1	12899.3	13220.2	15653.5	11533.5	13930.6
SH3 domain-binding protein 5	SH3BP5	O60239	Homo sapiens	#NUM!	1302.2	1430.37	#NUM!	#NUM!	#NUM!	#NUM!	2267.61	#NUM!	#NUM!	#NUM!	1786.88	#NUM!	#NUM!	#NUM!	2367.73	#NUM!	#NUM!	#NUM!	#NUM!	#NUM!	2489.22	1717	2069.54	#NUM!	1895.45	#NUM!	#NUM!	#NUM!	2488.05	#NUM!	#NUM!
Heparan-sulfate 6-O-sulfotransferase 1	HS6ST1	O60243	Homo sapiens	4818.59	5165.83	4594.92	#NUM!	#NUM!	6582.22	4793.49	5445.83	4177.93	5083.98	6028.05	9693.66	4979.51	5774.11	6652.28	6067.38	7020.7	5775.86	3172.7	7165.35	3904.94	4281.04	4516.03	5243.51	6197.55	5430.23	5886.49	5742.57	4054.21	#NUM!	3896.11	#NUM!
Mediator of RNA polymerase II transcription subunit 14	MED14	O60244	Homo sapiens	#NUM!	#NUM!	2099.02	2374.02	#NUM!	4407.47	1990.35	#NUM!	#NUM!	#NUM!	1340.82	#NUM!	#NUM!	#NUM!	#NUM!	#NUM!	#NUM!	#NUM!	#NUM!	#NUM!	#NUM!	#NUM!	#NUM!	#NUM!	#NUM!	#NUM!	#NUM!	#NUM!	#NUM!	#NUM!	#NUM!	#NUM!
Protocadherin-7	PCDH7	O60245	Homo sapiens	5629.19	4468.46	4531.58	#NUM!	#NUM!	4392.58	5081.98	#NUM!	5054.03	6078.22	5585.15	5011.22	4526.64	5123.67	#NUM!	4813.03	5840.27	5833.7	5796.38	5263.78	6105.38	4388	5288.02	5193.12	3868.99	3891.76	3768.37	5356.15	3636.4	4602.34	5963.26	6342.03
Protein SOX-15	SOX15	O60248	Homo sapiens	6617.96	4283.8	7410.62	6643.84	5258.25	#NUM!	7458.55	#NUM!	6424.5	8109.27	9526.87	#NUM!	6613.52	6667.21	5546.99	7366.11	5899.75	3845.49	8887.15	4202.02	7299.03	5998.91	4411.02	#NUM!	#NUM!	6287.15	#NUM!	4641.48	3745.75	#NUM!	5683.72	#NUM!
Phosphoribosyl pyrophosphate synthase-associated protein 2	PRPSAP2	O60256	Homo sapiens	60882	64034.6	63135.7	59429.1	63681.1	62436.9	61623.7	63681.2	68772.3	64319.4	62291.5	62235	64642.8	65327	64254.9	66696.1	64868.5	73493.3	67983.3	68757.2	70233.6	69790.8	64533.6	66022.1	65399.1	63838.4	69572.3	68270.9	66258.7	67788.9	71498	66347.8
Kallikrein-8	KLK8	O60259	Homo sapiens	5560.58	11905.8	12248.1	10460.2	14132.3	13709.4	20530.3	#NUM!	7292.2	13648.9	#NUM!	11677.3	18452.4	14180	10468.3	#NUM!	5839.03	#NUM!	16726.7	17259	14518.4	8666.93	18707.4	15484.6	9156.79	16506.1	14100.9	17779.9	14053.1	15258.6	#NUM!	13124.4
SWI/SNF-related matrix-associated actin-dependent regulator of chromatin subfamily A member 5	SMARCA5	O60264	Homo sapiens	15577.8	20728.2	18370	18432.6	23708.5	28935.2	20750.4	14883	15302.3	14209.3	14884.3	15873.6	15444.1	14883.9	16881	14729.6	14427.9	13215.9	14124.8	12337.8	12099.5	12045.7	11982.5	14445	19213.8	17169.3	20473.9	19878.4	19433.6	13540.7	17958.3	17217.1
Uncharacterized protein KIAA0513	KIAA0513	O60268	Homo sapiens	43589.2	48835.9	45526.2	43887.2	46102.8	45999.8	43584.6	45979.1	47492.1	42192.8	45939.9	39229.9	43445	43957.7	45235.8	43851.5	42580.7	49868.2	49465.6	40304	46526.8	47815.9	46079.3	45667.4	39379.3	31187.3	41359.3	42786.2	40116.4	46665.9	42882	42232
C-Jun-amino-terminal kinase-interacting protein 4	SPAG9	O60271	Homo sapiens	57423.6	53108.6	56775.1	58704.3	55350.1	57653.8	56358.8	54466.7	52676.7	55336.6	54125.2	56335.4	55247.1	57315.4	56832.5	56846	56834.4	47943.1	47945.4	48537.5	46935.7	52792.9	44029.9	50296	51573	51183.9	54833.8	52756.3	50771.4	55750.1	49572.1	55895.6
Nucleolar pre-ribosomal-associated protein 1	URB1	O60287	Homo sapiens	#NUM!	#NUM!	#NUM!	#NUM!	#NUM!	682.367	#NUM!	#NUM!	#NUM!	#NUM!	#NUM!	#NUM!	#NUM!	#NUM!	#NUM!	#NUM!	#NUM!	#NUM!	#NUM!	#NUM!	#NUM!	#NUM!	#NUM!	#NUM!	#NUM!	#NUM!	#NUM!	#NUM!	#NUM!	#NUM!	#NUM!	#NUM!
E3 ubiquitin-protein ligase MGRN1	MGRN1	O60291	Homo sapiens	9559.36	8569	7963	9046.51	8796.67	8320.43	9511.33	9262.13	8401.01	9016.9	9349.07	8527.43	8231.4	9109.7	10604.1	8773.3	10273.9	8561.26	8450.63	9833.23	8351.65	9641.13	9844.57	9724.48	8875.35	8252.33	8645.54	8167.56	8196.9	10460.6	8952.86	9313.07
Signal-induced proliferation-associated 1-like protein 3	SIPA1L3	O60292	Homo sapiens	23093	34928.3	28927	32267.7	38684.8	30666	29818.2	19357.1	28609.9	21031.2	#NUM!	#NUM!	29482.2	33242.1	#NUM!	32040.5	#NUM!	#NUM!	#NUM!	#NUM!	#NUM!	#NUM!	#NUM!	#NUM!	#NUM!	#NUM!	16031.9	26296.9	#NUM!	#NUM!	#NUM!	25165.5
Zinc finger C3H1 domain-containing protein	ZFC3H1	O60293	Homo sapiens	#NUM!	#NUM!	#NUM!	19023.4	#NUM!	#NUM!	#NUM!	21270.7	13050.1	15858.5	#NUM!	#NUM!	#NUM!	#NUM!	#NUM!	#NUM!	29682.2	#NUM!	#NUM!	28398.9	#NUM!	#NUM!	17166	#NUM!	22723.2	#NUM!	#NUM!	#NUM!	#NUM!	#NUM!	#NUM!	#NUM!
Trafficking kinesin-binding protein 2	TRAK2	O60296	Homo sapiens	#NUM!	2786.11	2929.19	#NUM!	#NUM!	#NUM!	2290.75	#NUM!	#NUM!	1857.98	#NUM!	#NUM!	2420.17	2503.56	#NUM!	#NUM!	3375.68	#NUM!	3370.22	2196.04	#NUM!	2657.76	3497.69	3619.6	3070.94	3417.93	4193.79	3862.7	3927.91	4696.05	4104.47	4616.44
Leucine zipper putative tumor suppressor 3	LZTS3	O60299	Homo sapiens	5265.49	5921.77	4705.16	5536.89	5726.92	5002.05	5269.96	5097.4	5669.26	6056.89	4948.2	6135.12	4987.88	6011.25	6983.73	5350.24	7231.6	6020.75	5936.35	5864.01	5938.31	6640.76	6822.01	6112.21	6001.92	5458.16	5561.45	5492.12	5527.01	6538.77	5986.16	6316.04
Katanin-interacting protein	KATNIP	O60303	Homo sapiens	#NUM!	#NUM!	#NUM!	#NUM!	#NUM!	4649.94	#NUM!	#NUM!	#NUM!	1826.79	#NUM!	#NUM!	#NUM!	#NUM!	#NUM!	#NUM!	#NUM!	#NUM!	2803.2	#NUM!	#NUM!	#NUM!	#NUM!	#NUM!	#NUM!	#NUM!	746.488	#NUM!	#NUM!	#NUM!	#NUM!	#NUM!
RNA helicase aquarius	AQR	O60306	Homo sapiens	4388.21	7396.42	6848.1	7115.86	10634.5	11230.9	7309.49	5393.83	5358.47	5065.36	5298.76	4841.07	6008.86	4675.19	#NUM!	5037.44	4907.8	4236.06	4575.62	3465.72	2775.6	3435.31	4750.67	3953.17	5037.29	4522.03	5696.34	6349.97	5683.14	3508.85	#NUM!	#NUM!
Dynamin-like 120 kDa protein. mitochondrial	OPA1	O60313	Homo sapiens	136078	158843	152386	154353	155224	149695	148909	163733	167734	159330	153963	144567	155298	147444	137679	141708	158353	183698	163087	168024	156887	169219	164394	147156	145117	144401	149434	136230	149141	132542	143934	142561
Germinal-center associated nuclear protein	MCM3AP	O60318	Homo sapiens	#NUM!	6028.97	6881.5	#NUM!	#NUM!	#NUM!	5426.64	6050.38	#NUM!	#NUM!	5250.29	#NUM!	#NUM!	#NUM!	#NUM!	#NUM!	#NUM!	#NUM!	#NUM!	#NUM!	#NUM!	#NUM!	#NUM!	#NUM!	3018.29	#NUM!	2988.08	#NUM!	2593.2	#NUM!	#NUM!	#NUM!
Phosphatidylinositol 4-phosphate 5-kinase type-1 gamma	PIP5K1C	O60331	Homo sapiens	9981.02	9595.46	9165.77	10984.9	9169.51	9828.61	9526.05	8577.13	9494.36	9854.73	9514.97	8221.31	9647.84	9843.59	#NUM!	10494.3	8939.24	8331.23	8518.03	10238.5	8355.01	7071.4	9282.61	8278.26	8002.23	7855.91	9340.31	7168.52	7872.85	7709.59	7403.89	8807.51
Kinesin-like protein KIF1B	KIF1B	O60333	Homo sapiens	11229	11216.2	13662.9	14037.5	13987.1	15507.8	11367.7	10417.2	9460.46	10585.2	9299.51	9192.72	11129.7	10079.9	8062.81	9438.48	6916.2	8141.29	8522.06	8578.49	7338.42	8030.94	8052.09	8244.23	7980.67	7629.35	7432.72	6503.25	7646.32	5955.85	6493.75	7339.3
Mitogen-activated protein kinase-binding protein 1	MAPKBP1	O60336	Homo sapiens	6151.05	5813.06	5873.38	5746.7	4976.85	6568.67	6173.05	6329.33	5064.26	5485.01	6003.33	7866.11	5615.39	5280.79	#NUM!	5650.7	5512.98	3652.02	3660.74	4763.85	#NUM!	3030.84	3283.04	#NUM!	4895.74	2871.74	#NUM!	5269.21	5077.72	4596.27	4416.5	5324.09
Lysine-specific histone demethylase 1A	KDM1A	O60341	Homo sapiens	16062.1	19929.5	19078.7	20623.9	21949.1	24237.5	19302.8	16175.8	16954.6	16219.7	16643.6	17653.2	17509.5	17525.1	18358.6	17839	13793.3	17298	16830.4	15910.4	16832.8	16546	17567.1	18881.8	19673.1	17960.3	19982.2	19175.4	19459.2	16817.3	17350	18848.8
PH domain leucine-rich repeat-containing protein phosphatase 1	PHLPP1	O60346	Homo sapiens	#NUM!	#NUM!	1540.83	#NUM!	5828.19	#NUM!	#NUM!	2916.03	2549.17	#NUM!	#NUM!	3428.15	#NUM!	#NUM!	#NUM!	2045.48	#NUM!	2289.49	2756.69	2086.56	3338.52	#NUM!	#NUM!	#NUM!	#NUM!	#NUM!	3749.27	#NUM!	#NUM!	#NUM!	#NUM!	1860.33
Nuclear protein 1	NUPR1	O60356	Homo sapiens	#NUM!	940.21	#NUM!	869.243	1580.36	794.92	918.956	#NUM!	1046.1	903.586	#NUM!	1485.08	633.263	821.283	#NUM!	673.764	612.782	970.953	831.391	805.688	664.272	1212.47	475.193	1094.31	1172.86	2010.11	1627.71	1242.3	1150.24	813.617	1085.39	708.529
HMG box-containing protein 1	HBP1	O60381	Homo sapiens	3319.11	2839.31	3457.82	2636.07	3131.79	3215.96	3322.93	3206.6	3800.03	4017.6	3781.35	2525.33	3340.09	2958.09	3374.39	4084.02	3114.42	3598	3121.87	3392.78	3505.96	3506.63	4153.3	4827.71	2968.78	4020.09	2944.64	3228.15	2890.61	4555.62	3977.9	3167.6
Periplakin	PPL	O60437	Homo sapiens	2870620	1829870	2972820	2600370	1806000	2603510	2435970	3505870	2186500	3168050	3558470	2987540	2605770	2222330	2642720	3270210	2753720	2278220	2533380	3077590	2477700	2493000	2413130	2830910	2159920	2143520	2019100	1470160	1641630	2428870	2033440	1911140
Gasdermin-E	GSDME	O60443	Homo sapiens	14804.9	14161.8	14732.7	17132.5	16154.8	16162	14452.5	12954.6	13518.6	13543.3	12412.1	15711.4	14116.5	15278.1	13937.4	12406	8893.88	10380.4	8831.3	10133.4	9148.43	11076.2	10560.3	8640.54	13104.7	13568	15079.6	15690.5	14966.9	10411.6	10819.6	14473.2
Ecotropic viral integration site 5 protein homolog	EVI5	O60447	Homo sapiens	#NUM!	2734.86	#NUM!	#NUM!	2913.05	3874.57	#NUM!	#NUM!	#NUM!	#NUM!	3105.69	#NUM!	#NUM!	3509.93	#NUM!	#NUM!	#NUM!	#NUM!	#NUM!	#NUM!	#NUM!	3281.02	#NUM!	3037.3	3513.84	2281.32	3205.33	3108.13	3402.07	3230.03	#NUM!	#NUM!
Lymphocyte antigen 75	LY75	O60449	Homo sapiens	27750.7	29871.9	24002.8	26266.2	24353.8	25103.9	26233.8	26389.2	25800.5	23694.1	26554.3	32040	25987.9	27029	31780.8	27492	34476.4	31669.4	26684.5	26727.8	28023.9	26717.6	27199.9	27702.6	27260.4	32560.3	30048	30155.3	28348.3	32904	30775.2	29445.2
Neuropilin-2	NRP2	O60462	Homo sapiens	4052.51	4873.11	3553.88	5813.84	5515.33	4768.43	4467.1	3874.47	4085.09	3629.25	3785.98	3828.73	3291.93	5141.84	6123.89	4027.19	5181.38	4515.84	4016.71	3961.98	3711.4	4309.74	4274.03	4121.55	5064.67	5006.75	5625.97	5344.76	4922	4607.15	4877.12	5083.82
Mannosyl-oligosaccharide 1.2-alpha-mannosidase IB	MAN1A2	O60476	Homo sapiens	11151	11980.9	11508.9	11057.1	13013.5	13792.7	11937.9	10177.1	10385.1	10127.5	10492.8	11562.6	11114.1	11368.9	11255.7	10413.1	11743	10403.8	10105.8	8325.79	8908.1	9739.94	8955.63	8796.09	11048.5	10517.6	12336.6	12436.8	11000	10570.1	11040.4	12464.5
Myelin protein zero-like protein 2	MPZL2	O60487	Homo sapiens	32015.4	27116	29274.9	32247.3	33873.9	29927	31534.6	28624.3	33589.5	37042.8	33041.7	35173	31733.2	36831.9	36484.2	36096.9	35859.2	30699.4	32559.2	31771.3	31187.9	44256	42941.5	43976.3	38132.1	41856.1	33392	44467.4	36547.2	37025.6	37071.7	40036.5
Long-chain-fatty-acid--CoA ligase 4	ACSL4	O60488	Homo sapiens	24016	35998.5	32542.1	36042.8	38226.5	44213.6	34799.9	25098.2	29286.4	25875.3	24735.7	24569.5	30808	29264.2	23610.3	23379.6	23027.4	20934.8	23885.7	19725.4	19838.1	23397.9	21726.9	19141.6	28362.8	27720.3	31612.6	29936.2	32057.2	20461.3	23306.2	26806.9
Sorting nexin-3	SNX3	O60493	Homo sapiens	420582	352365	357296	365888	327459	312100	363572	383985	383555	379588	428049	382686	376365	407562	402995	406109	421408	354157	368671	424608	390869	368573	391344	412574	375697	377785	394643	382366	372700	460261	405905	412144
Syntaxin-10	STX10	O60499	Homo sapiens	7097.43	8106.53	#NUM!	6022.13	7129.52	6140.94	6263.6	#NUM!	7216.14	5952.8	8259.95	5424.34	#NUM!	#NUM!	6253.82	5269.24	5237.11	6080.81	6501.84	5317.02	6469.9	7066.95	5983.91	6672.08	4411.14	4470.94	4404.9	6017.55	3433.9	4772.15	#NUM!	4795.19
Protein O-GlcNAcase	OGA	O60502	Homo sapiens	74304.4	76749.3	79817.8	79045.7	77755.9	80277.3	76386.4	87342.7	74530	75706.6	74266.8	69432.5	80479	75377.9	69102.9	71358.8	72172	74453.2	73093.2	79560.2	70001.3	79311.7	75454.7	70422.4	63776.7	68569.6	65647.7	62525.6	71972.7	69313.7	72415.3	72873
Vinexin	SORBS3	O60504	Homo sapiens	37186.8	33184.1	36394.3	33321.5	29802.8	34592.9	36225.8	38510.8	39843.7	38134.4	39738	40083	35305.6	37356.1	35326.8	37919.8	38020.8	39057.3	34781	39667.7	35916.7	39158.4	36680.6	40688.1	29244.9	31135	31614.9	32325.6	30006.7	32203.2	30518.2	31360.7
Heterogeneous nuclear ribonucleoprotein Q	SYNCRIP	O60506	Homo sapiens	799984	746823	749687	754081	739636	747852	766080	780943	818450	824195	831119	800776	798040	837003	822677	833530	782852	826184	853968	867998	947550	977669	944144	941649	782853	827036	786302	845918	803775	889679	877560	827419
Protein-tyrosine sulfotransferase 1	TPST1	O60507	Homo sapiens	2308.95	1905.81	1817.95	1833.32	1866.99	2777.35	2174.85	2562.08	#NUM!	1712.44	1589.87	1970.2	2191.06	#NUM!	2342.68	1865.06	2176.26	2196.73	2002.8	#NUM!	#NUM!	2332.45	#NUM!	#NUM!	2059.92	2222.96	2211.06	2150.67	#NUM!	1169.77	#NUM!	2229.1
Pre-mRNA-processing factor 17	CDC40	O60508	Homo sapiens	15912.4	16895	16849.8	16546.2	18429.7	16238.6	17688.7	14638.6	16887	15656.4	14809.2	14436.7	15704.2	16358.1	15892.8	16971.5	14934.6	17215.5	17499.6	14566.6	18825.3	18919.7	19540.8	17338.2	15819.5	16590.2	17037.6	15870.1	18605.8	17302.2	18554.7	16910.2
Beta-1.4-galactosyltransferase 4	B4GALT4	O60513	Homo sapiens	38089.3	39146.5	36128.2	36645.7	35942.3	46383.8	40217	36007.3	36375.4	38428.4	41699.7	44486.5	35026.9	46589	42490.4	40803.1	47922.2	40825.2	41873.7	36234.6	41279.5	41208.9	40037.6	40154.4	48489.5	52025.8	49949	53866	44903.6	44775.4	45556.2	47962.6
Ribosome quality control complex subunit NEMF	NEMF	O60524	Homo sapiens	6014.77	5505.48	6914.1	4681.55	6101.41	8288.68	6753.61	3874.88	3411.26	3731.28	4239.94	4919.44	#NUM!	4864.68	4712.31	#NUM!	5357.15	2944.38	3457	3290.05	#NUM!	#NUM!	3896.9	#NUM!	#NUM!	3678.81	#NUM!	#NUM!	5250.29	#NUM!	#NUM!	#NUM!
GDP-mannose 4.6 dehydratase	GMDS	O60547	Homo sapiens	424619	464142	427254	436495	486973	478730	427016	404013	450603	436967	413377	454416	459993	464902	435879	450374	436459	464087	457465	442219	477382	465816	465541	464702	443960	413670	442903	429128	433468	440596	428059	429880
Cyclin-T1	CCNT1	O60563	Homo sapiens	4950.96	4135.51	5576.78	5380.21	5886.63	5924.72	4535.44	#NUM!	4542.45	4368.17	5374.94	4840.62	5244.4	5091.7	5168	4445.6	4173.05	4173.79	4127.25	5364.32	4793.33	4138.29	4628.79	4086.91	5374.44	6926.26	7063.18	6211.78	6819.77	4327.81	5036.67	6645.93
Multifunctional procollagen lysine hydroxylase and glycosyltransferase LH3	PLOD3	O60568	Homo sapiens	65496.8	66125	59659.4	68526	72531.6	63464.9	62199.5	64187.8	71106.6	71164.5	59816.9	70993.1	52007.1	66334.5	74802.4	68600.9	56382.1	83597.1	56295.7	62516.3	61511.5	72634.8	57515.2	61244.4	71348.1	61204.5	69842.8	69619.5	60452.8	68641.4	61933.8	71842.6
Eukaryotic translation initiation factor 4E type 2	EIF4E2	O60573	Homo sapiens	31390.2	31729	30896.7	31912.8	30815.1	32880.8	32706.4	30488.9	31297.1	30060.4	28516.7	28793.6	28493.8	32504.5	31475	32507.5	29472.6	31849.5	31840	33881.1	28641.7	30654.5	28031.7	30194	26915.6	28115	30294.4	30296.3	29013.2	29965.6	30495.6	28531.9
Toll-like receptor 2	TLR2	O60603	Homo sapiens	4863.02	5795	5597.3	6918.59	6750.21	6791.52	5691.05	4459.29	5161.61	4866.68	4901.44	4966.63	5016.54	5389.85	6656.9	5495.87	5131.92	5917.37	4414.63	4709.47	3493.76	3121.38	4554.76	4381.85	5613.77	4745	5876.97	5979.39	5995.02	5492.36	4524.38	5506.74
Protein diaphanous homolog 1	DIAPH1	O60610	Homo sapiens	137954	139084	157850	160066	150400	155598	143775	159532	148084	154816	149986	145385	148926	141664	135526	142777	112914	144021	138344	154503	128402	144189	139204	143681	134491	132671	137211	121319	128879	120969	115705	119969
Selenoprotein F	SELENOF	O60613	Homo sapiens	15216.9	13227.3	12966.4	12271.7	12277.5	11873	12423.7	12528.8	12276.9	11829.7	12564.5	13766.6	11260.6	12362.9	13274.2	12701.1	13148.9	12881.7	12125.1	11969.4	10676.5	12134.7	11156.1	12419.5	16055.7	16140.2	11969.1	16114	13566.8	15250	13155.2	16394.7
Tetraspanin-1	TSPAN1	O60635	Homo sapiens	330200	393570	335092	426358	379613	356629	384893	325476	395371	327040	363727	489401	318663	442111	424592	406220	569233	375222	378808	348486	442377	510538	462556	490341	561528	540273	553058	593344	525677	511409	539861	586252
Tetraspanin-3	TSPAN3	O60637	Homo sapiens	100589	98785	85690.3	#NUM!	88463.5	85176.8	99410	84835.2	90137.2	69122.4	82696.1	83459.5	88120.7	97012.9	103289	88152.9	125292	89841.9	94547.3	79375.1	90714.3	132809	133682	#NUM!	108645	118867	109704	108560	121081	#NUM!	131256	128871
Exocyst complex component 3	EXOC3	O60645	Homo sapiens	50369.8	71656.3	70234.9	72801.5	69153.8	77766.9	64577.7	71140.6	63091.6	65588.2	61383.9	55188.4	64911.7	59770.3	53041.1	55707.2	48145	69932.2	56336	64504	52168.2	61328	60291.7	53675	63586.4	58659.6	54927.1	53042.1	66000.4	51369.2	52397.9	51515.7
High affinity cAMP-specific and IBMX-insensitive 3'.5'-cyclic phosphodiesterase 8A	PDE8A	O60658	Homo sapiens	#NUM!	2446.77	2070.46	2105.02	3011.11	2273.23	2406.74	#NUM!	#NUM!	2290.59	1845.45	1939.66	2144.54	2437.54	1917.84	#NUM!	1865.45	2488.14	1448.06	1768.91	1802.24	2137.26	1419.28	#NUM!	2346.25	2292.77	2113.39	2478.22	2758.57	#NUM!	#NUM!	2031.7
Perilipin-3	PLIN3	O60664	Homo sapiens	235406	352715	212999	226613	204468	212400	232340	257013	235170	312856	268643	289435	228972	214844	262478	236547	277979	242979	255212	272948	254029	257857	249709	301472	211729	205791	206094	206942	191204	228857	187862	214912
Monocarboxylate transporter 2	SLC16A7	O60669	Homo sapiens	4315.64	5399.98	6080.54	5525.12	4947.21	5857.92	6980.6	4265.81	5116.59	5763.29	4701.51	4876.59	5647.76	5430.82	5588.41	5421.21	6260.9	3064.45	3585.2	4895.5	3209.46	3355.03	3797.91	5798.59	4721.67	6745.34	5850.83	6009.93	5370.74	5335.26	5366.97	6123.38
Cell cycle checkpoint protein RAD1	RAD1	O60671	Homo sapiens	4331.93	3934.97	3917.58	4018.78	#NUM!	#NUM!	#NUM!	3426.24	#NUM!	3807.46	#NUM!	#NUM!	#NUM!	3732.22	#NUM!	#NUM!	#NUM!	#NUM!	3747.57	#NUM!	#NUM!	2201.26	2956.33	3373.73	#NUM!	4732.73	4988.12	5096.3	4716.92	4633.81	3734.22	4831.31
Tyrosine-protein kinase JAK2	JAK2	O60674	Homo sapiens	#NUM!	#NUM!	#NUM!	#NUM!	#NUM!	5576	#NUM!	#NUM!	#NUM!	#NUM!	#NUM!	#NUM!	#NUM!	#NUM!	#NUM!	#NUM!	#NUM!	#NUM!	#NUM!	#NUM!	#NUM!	#NUM!	#NUM!	#NUM!	#NUM!	#NUM!	#NUM!	#NUM!	#NUM!	#NUM!	#NUM!	#NUM!
Protein arginine N-methyltransferase 3	PRMT3	O60678	Homo sapiens	6367.75	9248.52	10672.1	9493.49	9275.18	9522.91	9609.71	8500.8	8519.53	10979.5	7100.8	8358.65	9997.97	9766.62	7468.51	8667.37	7045.13	9347.16	9438.93	9822.95	8400.59	7225.82	9727.53	9317.82	7804.73	6624.87	10554.3	5953.09	8916.95	9570.46	8251.93	7994.11
Importin subunit alpha-7	KPNA6	O60684	Homo sapiens	171918	194243	194280	205013	182567	180242	188535	213792	188390	197197	201290	203467	192075	184853	189915	198466	149396	186821	181715	188302	169131	170975	170926	163507	171234	165085	170081	153169	159386	160032	150564	158617
Sushi repeat-containing protein SRPX2	SRPX2	O60687	Homo sapiens	16643.6	23349.8	15807.2	21978.6	18268.1	41191.4	18933.3	24852.1	15259.3	17389.6	19141.5	20224.4	15814.6	17254.5	18047.7	17030.3	23558.2	22524	15323.7	20205.2	13822.2	19667.7	15651.1	15200.6	21176.5	16433.8	15420.5	12599.4	14376.7	15048.3	#NUM!	16181.9
UDP-glucose 6-dehydrogenase	UGDH	O60701	Homo sapiens	447628	491956	463349	451891	477199	440659	458497	459681	555799	456361	458164	432257	454079	515681	468797	471922	527985	611058	610891	522003	596740	610009	583540	564421	487674	510730	481382	540492	527166	521190	569651	513054
Leupaxin	LPXN	O60711	Homo sapiens	4592.88	4874.01	3249.33	7854.11	9241.58	4156.2	5866.32	5291.72	5274.8	3820.72	#NUM!	6284.3	4268.71	7309.6	4929.34	4993.75	5462.16	#NUM!	#NUM!	8221.54	3378.49	5340.22	#NUM!	4395.76	6542.71	4684.35	5739.43	5979.51	5772.24	6621.35	#NUM!	7471.81
Catenin delta-1	CTNND1	O60716	Homo sapiens	488499	409352	507725	463044	445692	469571	491965	493652	485835	519877	509678	448579	484168	491923	473880	541686	447560	469411	503907	523504	530083	533075	525016	573820	394834	453008	458883	459068	454725	510354	484901	457232
Protein-S-isoprenylcysteine O-methyltransferase	ICMT	O60725	Homo sapiens	#NUM!	#NUM!	6907.33	8184.51	#NUM!	17919.9	8016.11	5787.45	#NUM!	5538.19	#NUM!	#NUM!	#NUM!	#NUM!	#NUM!	#NUM!	#NUM!	#NUM!	#NUM!	#NUM!	#NUM!	#NUM!	#NUM!	#NUM!	4701.87	#NUM!	#NUM!	#NUM!	6209.65	#NUM!	#NUM!	#NUM!
Eukaryotic translation initiation factor 1b	EIF1B	O60739	Homo sapiens	165961	139095	134332	132530	128675	106377	130468	141458	133839	129559	144478	136120	144963	143805	137860	134030	195284	124440	136875	148183	136590	105659	132559	145546	144585	161414	145993	152973	144715	187778	167730	176631
Sorting nexin-2	SNX2	O60749	Homo sapiens	133993	141143	151314	149951	145377	134486	140797	148610	152214	142334	144814	141188	142777	138123	134694	141478	148249	152680	160082	156026	158139	149067	161237	143297	130054	135407	131124	134853	141221	133463	142704	133056
Dolichol-phosphate mannosyltransferase subunit 1	DPM1	O60762	Homo sapiens	73168.6	87514.6	81406.8	86763.3	81879.9	104920	79885	71215.7	76444.9	76272.3	74828.4	72251.8	80278.3	76601.9	73789.4	71633.9	68143.5	70964.5	67531.7	69407.3	64721.9	70883	68202.1	68101.2	75850.5	70826.9	79628.8	65880.7	78269.3	65217.6	68032.9	72982.1
General vesicular transport factor p115	USO1	O60763	Homo sapiens	72425.8	80180.5	70766.7	99758.6	80548.3	81599.9	68177	58937.3	54204	60553	67983.7	89875.9	72742.1	67998.9	63606.2	60114.5	60333.3	42236.9	50150.2	40347.6	38381.9	35060.2	45690.9	41218.1	71051.2	72514.1	72338.2	67203.4	63770.1	47546.4	47010.4	69028.3
Small ribosomal subunit protein uS14m	MRPS14	O60783	Homo sapiens	27226.3	30434.4	28733.5	27707.1	32056.2	30812.4	28546.9	25425.3	29167.8	26789.5	30506.8	28597.8	26850.3	26520	29361.4	25481.2	24185.7	22111	27835	28424.4	19223.5	25242.5	25192.8	27349.1	29168.6	30847.6	29803.7	32393.2	28541.5	27557.9	30885.8	30320.4
Target of Myb1 membrane trafficking protein	TOM1	O60784	Homo sapiens	24662.2	21767.4	24347	23099.7	20987.9	23857.5	26612.8	24328.7	22571.1	23303.7	26849.2	29061.6	21785.3	20600.4	22076	21686.4	26656.3	18640.3	20439.4	21251.4	19862.8	20209.4	18648.7	23541.8	21388	21811.1	23036.7	21101.7	21421.4	21064.7	20030.5	22485.7
Histone H2B type 1-K;Histone H2B type F-S;Histone H2B type 1-D;Histone H2B type 1-C/E/F/G/I;Histone H2B type 2-F;Histone H2B type 1-H;Histone H2B type 1-N;Histone H2B type 1-M;Histone H2B type 1-L	H2BC12;H2BC12L;H2BC5;H2BC10;H2BC18;H2BC9;H2BC15;H2BC14;H2BC13	O60814;P57053;P58876;P62807;Q5QNW6;Q93079;Q99877;Q99879;Q99880	Homo sapiens	9237590	9949990	10318000	8505760	9678020	9490390	10443900	7995800	9098680	8282800	9958960	7350920	8658840	7826020	7851840	6978470	5064260	4840680	7575280	6697180	6599990	5525030	5678100	5923080	8191910	9194250	9734860	8895930	9614140	6155550	9158720	7868960
6-phosphofructo-2-kinase/fructose-2.6-bisphosphatase 2	PFKFB2	O60825	Homo sapiens	44737.9	48231.4	48108.7	48632.8	51217.7	52568.1	45535.2	47098.8	45682.1	46858.5	45003.5	46456.4	47537.4	46997	47950	47236	39922.9	49364.3	48374.2	44212.8	48278.1	48442.8	49494.6	49756.5	46362.5	48916.5	48447.1	44892.9	46628.9	41667.8	41834.3	43909.9
Coiled-coil domain-containing protein 22	CCDC22	O60826	Homo sapiens	76064.4	75997.9	83444.5	82856.4	76039.6	80268.2	72647	79132.2	78695.1	80093.2	81941.4	77899.9	78046.6	78965.2	75134	76276.1	73024.2	74269.6	76186.2	83179.6	74794.6	73102.1	74954.5	77080.2	69319.3	74122.4	69307.9	70131.4	71229	70261.3	70158.1	72732.4
Polyglutamine-binding protein 1	PQBP1	O60828	Homo sapiens	115367	93788.8	98004.5	90627.9	93305.9	76717.1	99887.6	104489	108377	104984	123129	115117	109408	106029	115409	116067	114328	112383	128322	111135	114881	123602	120271	132771	98722.6	109469	104017	119638	101721	122508	124152	109379
Mitochondrial import inner membrane translocase subunit Tim17-B	TIMM17B	O60830	Homo sapiens	#NUM!	7983.1	#NUM!	#NUM!	7734.69	8647.13	8189.64	8544.99	3613.44	3492.99	4987.85	#NUM!	#NUM!	5001.62	#NUM!	#NUM!	5075.57	4948.06	#NUM!	#NUM!	5090.06	6349.22	#NUM!	5818.76	10005.8	4613.57	8999.54	9459.15	8577.22	7079.09	7494.24	7160.01
PRA1 family protein 2	PRAF2	O60831	Homo sapiens	16406.6	24645	15837.3	24134.2	30564.8	31969	21692.6	14405.6	15803.5	15653.7	16771.7	28557	18387.5	20654.7	25394.1	16591.4	30923	17902	14740.4	10019.7	15392.6	18501.1	15331.9	21518.6	29662.8	21379.9	24901.7	26571	23154.6	22153.7	20877.5	23282.5
H/ACA ribonucleoprotein complex subunit DKC1	DKC1	O60832	Homo sapiens	20032.5	22807.4	22368.8	22511	26496.1	31960.3	24323.5	15859.6	16485.1	16761.5	18663.5	18467.4	18612.7	17370.8	18480.7	15572.2	20886.9	11963.8	13080	11035.8	10997.3	12693.1	10410.6	13516.5	20234.4	20249.2	23125	22628.3	21856.4	15951.2	17139	20624.7
Eukaryotic translation initiation factor 5B	EIF5B	O60841	Homo sapiens	48706.9	47795.8	50557.5	54507	52613.9	59557.2	49008.2	41527.9	48061.5	53325.2	50679.9	51225.6	45384.8	50852.1	56121.9	51550.7	25878.9	42442.1	44301	42268.4	37468.3	43260.1	40880.6	39500.7	56972.3	58729.9	57074.5	49632.1	48254.9	41677.8	39728.4	45573.8
E3 ubiquitin-protein ligase TRIM13	TRIM13	O60858	Homo sapiens	#NUM!	8066.79	6963.9	6789.32	6965.93	8658.97	4987.33	5400.81	6417.21	6798.99	5651.09	3017.02	6678.12	6854.97	6306.05	6028.3	6592.56	6386.15	6790.65	5720.35	4120.18	6154.31	6239.54	7844.98	6431.15	7539.53	#NUM!	7143	8407.67	6001.65	6708.44	7182.31
Endothelial differentiation-related factor 1	EDF1	O60869	Homo sapiens	303730	281661	278986	293534	267441	242920	301820	288261	307759	302770	329368	305412	289009	313172	328675	337893	342631	333126	350174	357217	365455	327643	300350	319665	257564	281851	269204	271619	265964	335055	317699	308692
DNA/RNA-binding protein KIN17	KIN	O60870	Homo sapiens	7138.4	6268.35	6294.23	6464.11	6808.33	6067.9	6699.64	6548.42	6494.39	6435.86	7781.81	6512.39	5734.18	7344.32	6632.14	6975.43	6503.56	6083.46	6825.83	7004.72	6850.11	7391.28	6299.85	7224.9	5126.23	5979.89	6102.62	6260.67	5825.27	#NUM!	6313.85	6473.85
Protein diaphanous homolog 2	DIAPH2	O60879	Homo sapiens	11962.2	12189.7	13943.5	13929.2	12858.4	13605.2	12738.9	13165.5	13548.8	13451.8	13503.3	12014.8	13436.2	13344.4	12496.7	13530.7	8384.11	11596	11529.7	12265.4	9736.54	10394.5	11192.4	10661.4	11868.2	12153.2	12363.6	11644.8	12539.2	11318.6	11180.5	10535.6
DnaJ homolog subfamily A member 2	DNAJA2	O60884	Homo sapiens	392499	412284	382275	368903	372788	372715	394767	419037	432168	395563	429559	406773	401843	397261	408632	419624	429585	474360	443396	429746	472650	464877	446414	447860	391906	406296	380350	358341	366816	405146	402944	365687
Bromodomain-containing protein 4	BRD4	O60885	Homo sapiens	38199.2	32608	34981.8	31966.7	31975.4	30524.9	35626.3	36292.2	37643.8	39279	44989.5	35356.1	36773.7	37645.3	38943	41733.7	42290.8	36005.7	42565.1	39401.7	45143.5	42298.9	45231.7	48895.8	35445.5	40643.8	36921.7	40228.9	39171.9	45615.2	43378.4	41206.8
Sphingomyelin phosphodiesterase 2	SMPD2	O60906	Homo sapiens	7602.03	11320.9	8481.96	8046.29	9797.91	11929	8503.54	7096.07	8485.97	5617.63	6618.55	9942.39	7495.17	7179.35	9003.95	6490.35	11791	9042.73	6033.07	6020.76	5348.7	6801.06	5247.58	6325.58	10722.8	10134.9	9592.03	10848.5	9804.55	8361.46	9649.28	9716.91
F-box-like/WD repeat-containing protein TBL1X	TBL1X	O60907	Homo sapiens	51810.2	49579.5	42919.4	48241.7	49169.6	41282.9	47339	48694.8	47737.1	48331.4	44083.1	48767.6	47216.8	46186.3	49614.8	50484.2	49855.7	53083.9	53579.7	48516.6	56682.4	53526.1	52780.9	51679.4	47640.4	46468.8	50913.1	43378.5	44360.9	50160.7	47909.4	49072.1
Cathepsin L2	CTSV	O60911	Homo sapiens	31315	27032.1	33184.3	35187.3	31939.3	32029.2	20811.5	52565.3	20541.5	37873.4	38991.1	460319	27713.1	28649.8	21017.2	40784.1	20401.8	28652.7	42353.7	19514.8	38559.2	28016.3	39174.4	36028.8	38590.6	29540	20755.3	27255.9	24852.4	24901.1	31813.2	27483.6
E3 ubiquitin-protein ligase PPP1R11	PPP1R11	O60927	Homo sapiens	34593.4	28722.7	25662	26105.1	24336.3	22107.6	25317.8	30751.6	34728.7	28845.6	36025	25652.7	35108.1	33551.2	31607.7	33898.8	47937.2	30623.6	39182.5	38429.6	40999.1	35107.8	38734.3	45565.6	39714.1	49352.3	41901.4	43418.1	42694.4	54586.8	49922	44665.1
Nibrin	NBN	O60934	Homo sapiens	8419.76	10035.6	9679.8	9287.5	10834.1	9169.93	9923.28	7510.82	10598.1	8485.34	8538.35	8097.8	9019.12	9071.61	8728.57	8139.89	7146.54	8086.79	9173.2	6405.23	8543.36	8392.51	7118.08	7948.51	9610.64	9182.72	9822.93	9431.36	9828.06	8293.67	9210.76	8645.39
mRNA-capping enzyme	RNGTT	O60942	Homo sapiens	4231	5331.26	4798.23	4850.44	6337.7	6504.62	4754.53	4618.69	5365.69	4844.08	4911.28	4643.57	4924.33	5103.85	5526.31	4973.86	4152.95	5505.37	5611.27	4617.64	5036.47	4853.73	5139.32	6078.09	4852.8	4486.28	5249.04	4630.61	5299.85	5294.08	5289.75	4702.59
Iron-sulfur clusters transporter ABCB7. mitochondrial	ABCB7	O75027	Homo sapiens	#NUM!	5263.39	5921.07	6689.79	7010.42	8459.69	7503.54	3691.1	4598.32	3605.33	#NUM!	2378.11	#NUM!	4072.79	1650.21	2612.45	4867.96	#NUM!	3566.18	932.357	#NUM!	#NUM!	4093.34	#NUM!	4140.48	3869.48	4010.81	3405	2818.91	#NUM!	#NUM!	#NUM!
Microphthalmia-associated transcription factor	MITF	O75030	Homo sapiens	18519.3	17327.7	16516.6	17186.3	17124.1	14433.4	17853.6	18650	19179.5	17560	20135.5	18187.1	19882.5	18167.2	18632.3	19156	18706.7	15001.7	18821.2	18604.8	20016.9	20387	20555	22519.5	16637.8	14682.5	18350.3	19500	17654.7	#NUM!	20049.1	#NUM!
1-phosphatidylinositol 4.5-bisphosphate phosphodiesterase eta-2	PLCH2	O75038	Homo sapiens	#NUM!	#NUM!	3235.39	2259.7	2213.97	3561.39	3742.04	#NUM!	#NUM!	#NUM!	#NUM!	2120.98	2254.51	2641.42	#NUM!	#NUM!	#NUM!	#NUM!	#NUM!	#NUM!	#NUM!	#NUM!	#NUM!	#NUM!	#NUM!	#NUM!	3481.57	3168.77	3471.68	#NUM!	#NUM!	#NUM!
SLIT-ROBO Rho GTPase-activating protein 2	SRGAP2	O75044	Homo sapiens	7997.92	9918.5	8677.76	8886.84	8250.27	9359.23	8954.47	9261.03	8899.59	8149.07	8247.02	9834.81	7244.24	7931.93	8795.36	7439.06	7116.61	9204.65	8180.48	9554.58	7408.27	9946.45	11535.6	10162.7	11111.7	11027.3	10735.2	10643.8	11938.5	11223.5	12406.4	9479.42
Plexin-A2	PLXNA2	O75051	Homo sapiens	2009.77	1960.31	2257.06	2193.46	#NUM!	5321.36	2133.68	1859.91	#NUM!	2989.87	#NUM!	#NUM!	2498.97	2593.11	#NUM!	#NUM!	#NUM!	#NUM!	#NUM!	#NUM!	#NUM!	#NUM!	#NUM!	#NUM!	#NUM!	2960.29	#NUM!	2101.85	2063.77	#NUM!	#NUM!	1780.1
Carboxyl-terminal PDZ ligand of neuronal nitric oxide synthase protein	NOS1AP	O75052	Homo sapiens	5029.86	5116.28	5903.99	5008.31	5571.53	6026.62	4913.06	4569.07	5513.87	4996.17	5347.23	5358.97	5121.64	5472.56	5597.57	4878.37	4709.63	4380.77	4175.17	4489.37	3868.35	3648.95	4197.11	4372.16	6937.19	5268.61	7298.26	5320.42	6230.16	5743.34	5770.52	5659.79
Immunoglobulin superfamily member 3	IGSF3	O75054	Homo sapiens	10286.2	7612.81	8675.41	8499.38	8338.29	8631.63	9773.75	9716.42	8568.17	10590.9	9891.59	10693.2	8496.34	10096.6	9368.43	10152.3	9034.74	10153.8	9215.27	10256.3	9929.18	10259.7	9938.44	11147.6	8689.3	10725.2	9005.49	10820.2	9100.78	9802.8	9507.73	10983.3
Glycosaminoglycan xylosylkinase	FAM20B	O75063	Homo sapiens	11052	13986.7	11994.3	13203.1	12790.7	13075.2	11005.3	11612.8	12088.7	12029.9	11867.8	12727.1	12623.6	11722.2	12225.9	10611.3	10501.3	9735.52	10137.6	10984.2	11745.6	6530.73	8943.66	8605.9	8547.44	11542.1	12910.4	11924.1	11675.6	8888.77	10946.9	11890.9
WD repeat-containing protein 1	WDR1	O75083	Homo sapiens	1488930	1619040	1642320	1690380	1705790	1760080	1661460	1624630	1574050	1566220	1463580	1486080	1598360	1567550	1438270	1518280	1347850	1715620	1629140	1517740	1597310	1830990	1751420	1539060	1571120	1565400	1493200	1408010	1669940	1356010	1561800	1508260
Slit homolog 1 protein	SLIT1	O75093	Homo sapiens	78955.1	79178.6	62151.8	83325.7	87262	75370.9	71875.6	63670.9	56384.7	70924	73968.5	77765.9	75862.7	81897	90276.7	72326.1	84344.3	56505.5	62339.2	#NUM!	71270.7	75559.8	83693.8	92396.6	86370.8	88158.1	96429.7	105599	87639.4	101972	96395.6	88565.3
Probable phospholipid-transporting ATPase IIA	ATP9A	O75110	Homo sapiens	7430.63	7562.99	7409.96	7813.79	7804.94	9743.47	8048.75	4762.95	4884.23	5675.29	5529.13	6767.31	6894.68	6362.24	7518.5	6467.85	10007.3	4250.42	3944.05	3875.91	3971.42	3437.09	3656.25	4083.59	8161.75	7248.71	8481.75	8473.38	7128.38	6320.44	5899.05	8266.58
NEDD4-binding protein 1	N4BP1	O75113	Homo sapiens	11061.7	12330.3	13577.4	13635.5	15230.3	14099.1	12155.2	12653.1	12476.3	13095.9	11490.1	9533.15	12795.7	12057.7	10708.4	11454.9	10052.3	12313.6	12166.8	12241.8	10513.7	12056.8	12504.4	12388.8	11624.6	11532.1	12169.4	13282.3	12975.2	11930.6	11150.9	11574.9
Rho-associated protein kinase 2	ROCK2	O75116	Homo sapiens	17495.4	22773.2	22558.4	25013.6	23481.4	23573.6	22344.8	20981.7	20307.4	19961.8	18874.9	19726.5	22606.1	20441.8	17895.9	19432.9	16998.3	23300	18819.1	20457.2	19357.7	20915.1	20862.7	17878.9	19582.8	20078.2	19165.9	18324.7	20851.1	16783.9	17680.5	18243.5
CLIP-associating protein 2	CLASP2	O75122	Homo sapiens	#NUM!	3905.32	4185.7	4565.6	4444.89	5560.51	3595.67	#NUM!	2041.06	#NUM!	1555.85	#NUM!	3706.28	2353.98	2429.03	2140.2	2867.1	1179.5	1414.91	#NUM!	#NUM!	#NUM!	#NUM!	#NUM!	3129.13	#NUM!	2528.56	2965.93	2933.23	#NUM!	#NUM!	3618.94
Protein cordon-bleu	COBL	O75128	Homo sapiens	8524.99	7382.4	8885.48	6546.06	7616.47	9214.24	8016.99	8620.53	10352.9	9948.93	9693.39	12549.5	9847.28	10244.3	8500.99	10568.2	7027.09	8394.33	9676.61	9585.88	8082.9	8672.4	9087.9	9649.5	11066.3	12419.5	10321.5	10580.5	9366.7	8970.77	10420.6	9532.47
Copine-3	CPNE3	O75131	Homo sapiens	283217	321477	335039	335879	314034	387211	327767	339319	292526	313862	300695	335532	318403	306427	271422	308898	250848	315357	277709	294398	281825	292902	294940	280644	277238	260570	267200	245368	282727	250570	253241	247957
Autophagy-related protein 13	ATG13	O75143	Homo sapiens	4715.7	3884.67	3986.25	3312.12	#NUM!	4236.97	3026.8	4097.26	3421.2	2449.89	3510.59	4253.04	3733.55	3036.93	#NUM!	3994.95	3851.79	3243.21	3830.05	3558.57	3476.79	3731.66	3233.91	3673.15	3575.7	4139.8	3870.31	3620.05	3406.86	4006.76	3727.71	4126.47
ICOS ligand	ICOSLG	O75144	Homo sapiens	#NUM!	#NUM!	2381.31	2320.24	#NUM!	#NUM!	1917.71	2400.18	1219.36	2274.41	#NUM!	#NUM!	2214.45	#NUM!	1902.8	3163.39	2026.98	#NUM!	1917.48	1644.36	1196.46	#NUM!	#NUM!	2216.42	#NUM!	#NUM!	#NUM!	#NUM!	1104.77	1325.5	#NUM!	#NUM!
Liprin-alpha-3	PPFIA3	O75145	Homo sapiens	7654.88	#NUM!	#NUM!	6495.18	7178.28	#NUM!	#NUM!	8289.6	8139.9	9264.63	8519.66	#NUM!	7362.44	#NUM!	#NUM!	9312.33	#NUM!	8022.98	9088.33	8330.56	9135.8	#NUM!	#NUM!	#NUM!	5550.84	6844.99	5824.51	#NUM!	#NUM!	#NUM!	#NUM!	#NUM!
Huntingtin-interacting protein 1-related protein	HIP1R	O75146	Homo sapiens	27051.4	33842.8	38510	37727.1	36521.4	39727.7	33726.1	35717	29737	30976.4	29902.2	28469	33626.9	30748	25947.1	30681.7	24700.9	28836.4	27239	28840.4	23840.7	25967.2	27391.9	24797.1	27022.1	26677.1	25903.2	23782.7	30090.5	22636.7	23926.9	25051.4
Obscurin-like protein 1	OBSL1	O75147	Homo sapiens	#NUM!	3986.07	#NUM!	#NUM!	4017.73	4505.95	#NUM!	#NUM!	#NUM!	#NUM!	#NUM!	#NUM!	3107.55	#NUM!	#NUM!	#NUM!	#NUM!	#NUM!	#NUM!	3147.84	#NUM!	#NUM!	#NUM!	#NUM!	3046.46	#NUM!	#NUM!	#NUM!	#NUM!	#NUM!	#NUM!	#NUM!
E3 ubiquitin-protein ligase BRE1B	RNF40	O75150	Homo sapiens	24663.2	25079.8	24758.1	23007.5	23518.9	24665.5	24778.8	25460.5	27365.8	26290.8	26261.7	23729.8	23864	25631	25262.6	28292.8	24012.2	27262.3	28667	26803.1	29327.9	31134.3	31109.6	31291.5	25849.9	25963.6	25958.2	28015.5	26807.9	28591	29136.3	26419.1
Zinc finger CCCH domain-containing protein 11A	ZC3H11A	O75152	Homo sapiens	5122.62	7747.7	7903.81	5288.6	7899.32	7574.65	7656.36	4977.82	5664.47	4320.44	5270.21	4903.46	5451.12	5573.15	5834.65	4826.55	3187.67	4219.13	4603.2	3938.55	4278.12	4013.55	3934.63	4221.65	4999.3	4993.25	6966.67	6123.14	6308.56	3656.72	7088.13	4860.3
Clustered mitochondria protein homolog	CLUH	O75153	Homo sapiens	18563.3	22594.1	25995	25096.1	24972.5	29889.4	23959.2	20287.5	17892.5	16769.7	18485.4	17260.5	20043.4	15304.8	14712	14717.4	16530.2	12516.7	13334.6	12480.4	11681.1	11354.8	11932.4	10171.6	16638.9	13998.7	17128.8	15438.2	18261	11596.9	14255.1	15641.5
TSC22 domain family protein 2	TSC22D2	O75157	Homo sapiens	8973.49	8214.83	7776.86	9379.23	7825.79	8892.42	7908.01	9063.16	8207.3	8905.77	7468.99	10553.2	8620.46	8036.56	10004.7	8137.15	10309	8778.23	7273.56	10001.3	8231.26	9338.75	7210.34	8128.73	8686.9	7532.51	8313.57	6962.41	7367.36	9502.78	8342.2	9985.77
Lysine-specific demethylase 4A	KDM4A	O75164	Homo sapiens	#NUM!	4667.52	4425.05	3871.44	#NUM!	6195.33	4640.98	3727.82	4322.14	4226.11	4692.04	3504.32	4445.55	4294.14	#NUM!	4167.76	4165.87	3319.48	4966.83	4245.77	4245.46	#NUM!	#NUM!	4549.82	4397.45	5308.88	#NUM!	4258.55	4314.27	4554.23	6316.33	4666.95
DnaJ homolog subfamily C member 13	DNAJC13	O75165	Homo sapiens	5854.85	8678.13	7489.31	8463.89	7917.42	8878.92	6771.39	5148.38	4451.99	5605.19	5727.06	5536.21	5960.22	4566.17	4668.45	3875.59	4912.37	3653.69	3381.31	4344.9	3168.97	#NUM!	#NUM!	3207.76	5907.9	5245.52	5359.48	5207.71	5154.17	#NUM!	#NUM!	5377
Phosphatase and actin regulator 2	PHACTR2	O75167	Homo sapiens	10064.5	11655.5	12859.1	10613.4	11080	10856.5	11591.5	10365.7	10258.8	9755.63	12069.4	8761.18	11000.3	10176.8	10473.6	9572.83	6572.84	7977.89	10092.9	8833.09	7764.57	8533.77	9749.85	9079.63	10261.3	9909.38	12269.1	10084.2	9337.72	8623.33	12390.6	9986.96
Serine/threonine-protein phosphatase 6 regulatory subunit 2	PPP6R2	O75170	Homo sapiens	7117.14	6962.4	6167.39	7099.69	7923.44	7017.94	6317.01	5837.27	5809.51	6587.04	6493.26	9467.09	6676.68	5687.76	#NUM!	6292.38	6953.93	#NUM!	4904.25	#NUM!	4306.65	#NUM!	2615.28	3323.95	6246.24	5332.87	6311.59	6812.61	5318.33	4611.71	#NUM!	8611.59
CCR4-NOT transcription complex subunit 3	CNOT3	O75175	Homo sapiens	57346	53808.4	57363.5	55584	60202.8	55644.4	57244.2	55827.1	59507.5	59842	55789.9	52540.2	54793.6	58321.5	58226.9	53728.1	57204.5	60704.6	63362.2	57403.3	62680.5	62252.7	62893.1	61674.4	54358.1	55852.8	56738	62325.3	58860	60681.9	61258.2	57624.9
Calcium-responsive transactivator	SS18L1	O75177	Homo sapiens	#NUM!	4410.46	#NUM!	3560.45	#NUM!	2193.64	4108.2	#NUM!	3884.09	4180.02	#NUM!	3789.53	4825.13	4329.46	3090.23	#NUM!	5255.86	4673.63	3467.03	4419.19	3264.56	5013.1	#NUM!	5948.48	6312.39	5745.13	6055.41	6131.41	6075.86	#NUM!	4759.8	5206.02
Ankyrin repeat domain-containing protein 17	ANKRD17	O75179	Homo sapiens	5579.18	8169.15	8809.08	8335.95	8764.36	9318.8	8475.99	6805.78	6862.97	6722.79	6297.17	5129.42	7527.92	6794.75	#NUM!	4628.63	3239.27	5541.19	4143.8	4765.15	4533.85	5456.79	5164.92	4913.41	4726.19	4540.42	6051.15	5094.97	6348.63	4080.88	4023.22	4355.4
DnaJ homolog subfamily B member 6	DNAJB6	O75190	Homo sapiens	52783	56508.6	44325.4	43564.1	48251.2	43016.1	51965.4	50494.4	51364.6	39196.1	48374.3	50577.3	43948.8	44634.8	53985.1	47036.6	66527.4	65795.5	57035.4	54769.9	58400.9	58029.9	53264.7	56552.8	56900.1	60649	50202.5	57631.8	57283.3	61373.1	57132.4	54706.1
Xylulose kinase	XYLB	O75191	Homo sapiens	3898.61	6159.37	6223.92	6393.78	7607.69	6485.33	5945.55	7164.12	5904.23	6448.57	#NUM!	5388.59	#NUM!	6642.6	#NUM!	5807.96	4394.23	#NUM!	6918.39	6279.33	5325.81	#NUM!	5926.74	6006.51	4584.62	6937.72	6241.53	5385.03	6370.19	5812.86	3836.23	6047.02
Ubiquinone biosynthesis protein COQ9. mitochondrial	COQ9	O75208	Homo sapiens	940.603	1530.65	1051.06	1171.26	2131.37	#NUM!	1787.13	#NUM!	#NUM!	980.002	1205.17	1409.71	477.812	#NUM!	872.522	#NUM!	1684.02	#NUM!	597.715	#NUM!	#NUM!	#NUM!	#NUM!	#NUM!	#NUM!	#NUM!	#NUM!	#NUM!	1394.52	#NUM!	#NUM!	#NUM!
Gamma-glutamylcyclotransferase	GGCT	O75223	Homo sapiens	445385	421022	397025	397482	443370	391230	379261	614419	384497	447690	473684	1145430	380830	427795	436178	480255	370746	471384	470642	404738	574507	502005	614952	514553	484649	451545	382383	418879	421785	424170	457697	479992
NADH dehydrogenase [ubiquinone] iron-sulfur protein 7. mitochondrial	NDUFS7	O75251	Homo sapiens	48130.5	57105.8	56859.5	57478.8	65617	75757.9	62300.8	50784	56243.4	56407.4	52094	47392.4	50060.5	50418.2	47771.8	55899.3	46629.2	56957.7	49623.6	47453.7	53486.8	54057.7	53860.1	54515.5	51934.3	51534.8	55896.9	50656.9	54923.3	46395.6	53617.3	50030.4
NADH dehydrogenase [ubiquinone] iron-sulfur protein 2. mitochondrial	NDUFS2	O75306	Homo sapiens	143904	154228	146068	153358	165081	162810	142788	138160	147170	159805	146753	160107	131543	143362	158262	147663	146352	146483	149447	147304	137324	148760	149809	160073	161380	151855	161867	163617	153568	144281	160295	156965
Zinc finger protein ZPR1	ZPR1	O75312	Homo sapiens	#NUM!	#NUM!	#NUM!	#NUM!	#NUM!	#NUM!	3475.28	#NUM!	2167.38	2959.05	#NUM!	#NUM!	3042.84	#NUM!	#NUM!	#NUM!	3488.78	#NUM!	#NUM!	#NUM!	#NUM!	#NUM!	2414.57	#NUM!	3306.53	2740.77	3085.06	3308.54	3552.41	2981.22	#NUM!	#NUM!
Ubiquitin carboxyl-terminal hydrolase 12	USP12	O75317	Homo sapiens	#NUM!	#NUM!	#NUM!	#NUM!	#NUM!	#NUM!	902.639	#NUM!	1874.19	#NUM!	#NUM!	#NUM!	1073.83	#NUM!	#NUM!	#NUM!	#NUM!	#NUM!	1938.03	#NUM!	#NUM!	#NUM!	#NUM!	1389.75	1687.42	1293.5	#NUM!	#NUM!	1242.85	2185.29	1510.42	1689.97
RNA/RNP complex-1-interacting phosphatase	DUSP11	O75319	Homo sapiens	#NUM!	#NUM!	8718.71	#NUM!	9327.86	10224.5	9357.08	9329	10708.1	9209.18	9675.97	#NUM!	9858.8	10020	#NUM!	#NUM!	9351.15	#NUM!	11490	9747.66	12833.1	14034.9	11059.9	12772.1	10844.7	10803.3	10206.4	10559.3	10525.7	12456.8	12359.9	11246.4
Protein NipSnap homolog 2	NIPSNAP2	O75323	Homo sapiens	171856	193565	175365	172649	199022	185212	178197	179326	191134	183586	176894	181414	181156	177695	184543	169130	201159	219314	236967	193802	227199	213087	213887	219683	183893	208200	184718	194424	176174	179369	214276	197814
Semaphorin-7A	SEMA7A	O75326	Homo sapiens	6819.83	8751	5131.99	9499.67	7158.98	8846.97	8133.02	8224.88	2873.76	4070.7	3361.82	9969.84	2681.59	4103.27	7208.23	4162.47	3850.8	4665.62	3202.28	3876.5	4430.29	4401.93	3454.75	2393.77	4012.81	5645.67	3425.5	3914.47	4884.68	2707.03	4389.64	5188.31
Programmed cell death protein 6	PDCD6	O75340	Homo sapiens	26750.2	26890.1	24858	27936.2	26159.2	31366.6	28501.5	37498.1	25350.7	25649.1	28830	34233	27305.7	27349.7	29163.2	28769.9	28036.1	27184.8	23695.3	24289.3	21712.5	26225.5	26507	27817.9	33078.5	33714.4	30272.8	31503.8	29351.6	33174.9	26936.5	32420.8
Arachidonate 12-lipoxygenase. 12R-type	ALOX12B	O75342	Homo sapiens	9113.03	#NUM!	3332.18	5238.52	10277	#NUM!	#NUM!	10227.7	5332.21	6220.09	5657.25	66455.2	#NUM!	8681.01	#NUM!	10696.7	#NUM!	#NUM!	#NUM!	2823.84	12076.6	7750.29	7172.28	#NUM!	#NUM!	7733.76	#NUM!	23174.7	6818.35	#NUM!	#NUM!	#NUM!
Tubulin-specific chaperone A	TBCA	O75347	Homo sapiens	166171	136476	121612	131154	111626	93994.6	117152	152943	129528	121441	135077	150080	174682	170402	164741	168573	277322	159442	153963	222414	173604	142509	175582	174692	267170	278149	261434	227530	257379	330957	304975	292321
V-type proton ATPase subunit G 1	ATP6V1G1	O75348	Homo sapiens	695559	591478	532376	432511	501877	458591	544531	602088	570272	622324	713381	659538	560062	573551	633293	599663	632656	665349	707080	656488	721585	713284	720631	769302	607893	664809	646818	667320	748797	811556	807348	734177
Vacuolar protein sorting-associated protein 4B	VPS4B	O75351	Homo sapiens	748700	611860	736972	719400	570208	621833	674325	809934	704429	759085	854759	788729	719079	699173	738192	816613	728547	674392	742814	837835	807939	758346	747704	809191	599027	639465	644573	616374	589707	744780	653876	644211
Mannose-P-dolichol utilization defect 1 protein	MPDU1	O75352	Homo sapiens	33703.6	36703.7	34809.6	39559.7	42750.5	52991.2	39500.5	26495.6	28213.5	25686.4	28610.3	38052.2	34510.6	29776.4	32880.1	26581.1	45383.3	19752.5	21211.9	18511.2	19225.4	18199.2	17924	22494.6	34487.8	31673.9	36805	34664.8	31362.1	25185.1	28015.1	33213.7
Ectonucleoside triphosphate diphosphohydrolase 3	ENTPD3	O75355	Homo sapiens	38840.4	30990.1	35174.9	38375	35375.9	31833.4	35230	29859.2	32305	35130.3	34190.3	36082.6	33794.4	39293.9	37769	37871	39849.8	31170.9	33846.9	30874.7	34109.7	36567.5	35566.4	35441.4	35774.4	40131.4	40890	43765.4	38193.5	42405.7	37095.3	42986.1
Nucleoside diphosphate phosphatase ENTPD5	ENTPD5	O75356	Homo sapiens	24379	18959.5	24562	25977.2	19708.7	26986.6	21862.2	23837.5	21005.9	25828.9	25031.9	23831.2	22332.2	21635.4	23300.4	27654.3	19865.4	21087.2	20039	23265.9	18340.2	19762.6	21139.3	19270.3	19907	17443.8	18256.7	15494.6	15762.5	18155.3	16948.8	17578.9
Zinc finger protein 217	ZNF217	O75362	Homo sapiens	2232.25	2266.73	2168.25	2079.39	1944.78	2267.47	2213.29	1970.29	1987.07	1876.55	1944.87	1361.27	1928.86	1982.86	2120.26	1486.91	969.213	1530.89	1599.63	1522.11	#NUM!	1150.33	1138.29	1273.04	1641.95	1372.02	1725.72	1544.51	1539.32	1496.57	1632.06	1429.3
Breast carcinoma-amplified sequence 1	BCAS1	O75363	Homo sapiens	326318	311228	329104	320304	286350	298251	308705	349492	325701	358267	383552	366928	348298	335276	350450	364226	384930	285656	392498	358546	361108	393282	413389	452689	321061	344755	335078	316050	288765	385043	357814	325578
Core histone macro-H2A.1	MACROH2A1	O75367	Homo sapiens	333001	449460	402052	393207	489905	557601	436701	289193	278801	276330	298226	271047	298356	271671	313919	237222	349205	239265	225603	196442	223474	211328	190112	226815	331066	303045	350007	326741	360608	233431	304769	302125
Adapter SH3BGRL	SH3BGRL	O75368	Homo sapiens	25886.3	18707.7	18492.9	19483.6	20375.5	18814.3	20939.8	22367.9	18655.7	21422.5	23302.1	19346.3	20161.7	21414.1	21946.8	24073.7	21487.3	21221.7	19267.1	19580	21723.4	15775.1	21297.3	18740	18654.5	23354.8	20411	22069.2	18864.8	21964.8	19963.5	19753.3
Filamin-B	FLNB	O75369	Homo sapiens	1003300	840321	936233	932614	842535	936993	903498	998950	984200	1014700	924874	928378	986853	1049810	920471	1002780	989902	1047020	961472	1077350	1084290	1080000	1056260	1061390	944784	998552	964907	947499	913305	1080800	980246	1018250
Nuclear receptor corepressor 1	NCOR1	O75376	Homo sapiens	19650.6	17292.4	18332.7	17422.9	17952.6	17378.9	19852.2	18028.8	19606	18781.4	19449.7	18366.9	18508.8	19985	21001.9	20237.6	14239.7	16411.5	19318.9	18670.7	19025.8	16987.2	19541.5	17758.9	14989	18451.8	17360.9	19632	17922.8	20044	18859.1	18688.5
Vesicle-associated membrane protein 4	VAMP4	O75379	Homo sapiens	9831.54	7893.7	8644.47	9000.67	6518.96	7695.63	9145.16	9130.21	8976.94	8883.56	10391.6	10550.7	10831.9	10512.7	9107.34	8638.82	12624.5	6889.49	10427	10559.7	#NUM!	10842.8	10624.4	12039.8	8380.44	8880.31	9128.21	9913.81	8491.71	10724.1	10455	5110.83
NADH dehydrogenase [ubiquinone] iron-sulfur protein 6. mitochondrial	NDUFS6	O75380	Homo sapiens	12004.3	13375.6	10643.7	10278.5	10047.1	10286.8	10988.4	11232.2	11367.9	11178.1	11913	12574.5	12866.5	12392.5	12023	11605.7	17180.6	11507.4	12867.3	11844.9	11867.3	11969.1	10120.6	11361.6	23917.7	22930.6	21229.9	20381.4	21505.3	24541.1	22258.9	22979
Peroxisomal membrane protein PEX14	PEX14	O75381	Homo sapiens	17528.1	17925.1	13207.4	14661.7	13189.3	14333.4	15252.3	14578.7	14587.7	15821.8	17298.1	15105.2	15746.4	15551.1	15070.2	15178.6	22011.6	12599.5	16057.5	18572.7	13664.6	14661.6	15632.9	15972.6	20804.1	21318	19355.3	17855.1	19972.9	26128.2	22682.9	23390.3
Tripartite motif-containing protein 3	TRIM3	O75382	Homo sapiens	12811.5	15871.2	15530.7	15286	15173.5	16422	15140	14546.7	14462.3	13439.2	14479.7	#NUM!	16166.9	16296.8	13301	15387.1	15491.7	16632.7	17785.4	17934	17079.7	14993.6	17525	14305.9	13768.7	15249	14721.8	16007.6	14258.7	13854.3	14613.6	15080.5
Tubby-related protein 3	TULP3	O75386	Homo sapiens	#NUM!	8547	5939.19	6294.64	7712.89	9947.45	6050.93	6487.55	6821.74	6126.41	#NUM!	6356.42	6172.09	6836.31	7788.38	6742.77	7794.58	8303.85	7333.44	7906.86	5850.21	8841.53	8226.74	7325.1	8338.79	7112.22	6343.85	7133.23	7603.75	6316.1	6327.51	7237.38
Citrate synthase. mitochondrial	CS	O75390	Homo sapiens	1158590	1546970	1493850	1494450	1615850	1668310	1431900	1512830	1395310	1360320	1252280	1129110	1321920	1142920	1178320	1065620	1261820	1509050	1411310	1400140	1202890	1386440	1328420	1079650	1244060	1107960	1197980	1087110	1291680	955189	1088840	1132180
Sperm-associated antigen 7	SPAG7	O75391	Homo sapiens	71293.1	63840.6	65126.9	62482.7	62369	52172.2	71176	63857.5	72924.6	64865.6	73683.4	63667.3	64939.7	70861	74484.4	71973.3	81551.5	69276.2	79977.3	74239.4	82760.4	81530.2	87426.8	90064.4	67825.7	77625.5	76109	85247	78660.8	88669.5	88304.5	83137.7
Large ribosomal subunit protein bL33m	MRPL33	O75394	Homo sapiens	22450.5	21267.4	22700.4	21851.4	25420	22384	23740.5	22130	24043.6	23890.3	24014.8	22319.9	22459.1	25063.1	24519.7	23517.6	20794.5	23169.2	26102.5	25119.2	#NUM!	27711.1	26884.8	28520.8	23668.9	24600	28768.4	26665.1	23573	27280.6	26914.7	25938.2
Vesicle-trafficking protein SEC22b	SEC22B	O75396	Homo sapiens	104467	135162	136855	145312	143924	158324	127543	110135	118463	113628	108072	114363	125000	114823	106514	98967.2	112879	106327	101571	102611	94264.2	103982	104314	100589	125536	111290	120134	109188	121953	96556.9	98791.5	106658
Pre-mRNA-processing factor 40 homolog A	PRPF40A	O75400	Homo sapiens	169649	172177	166008	159463	170679	169788	180840	170848	190922	172438	177806	174720	165690	180250	191984	182598	177925	200360	207941	178707	213317	205756	200729	210106	165644	172897	167583	185631	174075	197251	196095	175046
Transforming acidic coiled-coil-containing protein 1	TACC1	O75410	Homo sapiens	19497.2	14225.3	19601.6	16389.3	14744.9	17076.3	17399.6	21602.8	17114.9	18841.5	20329.5	15337.3	17156.8	16616.4	18256.7	20254.1	19287.5	15320.1	19152.2	19451.5	17993.5	18910.9	17874.3	17298.9	14581.7	15981	17116.9	13369.1	13138.4	19087.9	15574.9	15776
Nucleoside diphosphate kinase 6	NME6	O75414	Homo sapiens	#NUM!	22637.8	12817.1	#NUM!	#NUM!	21249.3	#NUM!	21016.5	16351	11235.9	#NUM!	#NUM!	10926.8	#NUM!	#NUM!	25258.4	14137.8	24443.4	12424	9762.66	#NUM!	#NUM!	#NUM!	#NUM!	12001.6	20381.1	17809.1	#NUM!	#NUM!	#NUM!	#NUM!	#NUM!
GRB10-interacting GYF protein 1	GIGYF1	O75420	Homo sapiens	6954.95	5950.58	6870.67	6798.76	5754.97	6176.33	6859.37	7439.76	6994.38	7285.21	7876.7	6420.17	6792.81	6474.65	7144.95	6811.94	7124.26	6572.59	7773.55	7385.4	7103.23	7087.41	7158.66	7649.51	6154.74	5870.56	6455.18	7320.62	6173.8	7281.94	6658.06	6027.95
Leucine-rich repeat and calponin homology domain-containing protein 4	LRCH4	O75427	Homo sapiens	24131.6	27666.2	25330.6	26397.3	23321.1	26414.9	22926.2	24617	27663.5	25524	27480.1	25597.7	27533.7	25749.7	23904.4	23439.6	20579.2	25969.7	27262.9	22302.8	28020.1	27089.9	28754	27416.9	28261.6	25980.5	28773.4	25603.1	23938.8	27582.5	25997.7	25420.5
Metaxin-2	MTX2	O75431	Homo sapiens	15477.3	15276.7	13929.7	13125.2	16229.1	17897.9	14617.7	14992	12683.3	13527.6	15064.6	12956.4	13108	11544	13271.7	11232.8	13364.5	14558	11445.4	11138.7	10468.3	9387.37	11242.6	10900	13912.2	14086.7	14039	13249.4	13685.1	13501.8	12521.5	13489.6
Vacuolar protein sorting-associated protein 26A	VPS26A	O75436	Homo sapiens	273940	324623	316346	341621	339644	357802	307111	293025	275530	280270	280525	293647	292322	266455	268834	256569	288426	260651	226888	234308	239873	235256	236639	217224	267763	253389	277151	258306	272633	231966	238436	263829
NADH dehydrogenase [ubiquinone] 1 beta subcomplex subunit 1	NDUFB1	O75438	Homo sapiens	#NUM!	#NUM!	#NUM!	#NUM!	#NUM!	7530.16	#NUM!	#NUM!	#NUM!	#NUM!	7981.07	#NUM!	#NUM!	#NUM!	#NUM!	#NUM!	#NUM!	#NUM!	#NUM!	#NUM!	#NUM!	7476.97	#NUM!	7787.32	#NUM!	7922.93	#NUM!	#NUM!	6394.35	#NUM!	#NUM!	#NUM!
Mitochondrial-processing peptidase subunit beta	PMPCB	O75439	Homo sapiens	78536.2	112669	104527	107505	117947	112927	94742.3	100958	103498	91471.2	79647.1	75093.6	93093.6	82435.1	79828.5	72560.5	83658.9	118911	101188	90174.2	87290	105835	100504	72334.9	94462.3	81709.9	85483.9	80830.3	92805.2	68023.1	80158.9	78470.9
Histone deacetylase complex subunit SAP30	SAP30	O75446	Homo sapiens	7572.12	6989.09	5684.09	7001.44	6419.56	5243.66	5805.44	5877.03	7551.76	7642.06	8432.75	7278.37	8669.97	8332.4	6479.71	7140.63	8280.89	9807.55	9818.76	5560.45	9035.59	10542.3	8605.47	9982.02	8883.11	9599.7	7876.19	8552.35	7811.49	9684.41	7597.36	#NUM!
Mediator of RNA polymerase II transcription subunit 24	MED24	O75448	Homo sapiens	12374.4	#NUM!	#NUM!	#NUM!	27249.4	#NUM!	18690.9	22111.3	#NUM!	14992	#NUM!	13108.8	19008.1	#NUM!	#NUM!	#NUM!	#NUM!	#NUM!	13958.2	#NUM!	12873.8	#NUM!	#NUM!	9674.53	12904.6	8470.01	#NUM!	4062.58	11517.4	#NUM!	#NUM!	#NUM!
Katanin p60 ATPase-containing subunit A1	KATNA1	O75449	Homo sapiens	17910.9	21512.2	17112.3	18667.4	19293.8	19977.7	20236.7	19606.1	20095.6	18061.7	19379	18332.9	18777.5	19209.1	19346.1	17363.7	21131.3	23762.6	20154.8	22122.2	20139.8	23277.9	22966.7	23431	21582.5	21150.2	19297.6	18550.5	21608.6	20980.2	23865.5	19214.7
PC4 and SFRS1-interacting protein	PSIP1	O75475	Homo sapiens	12322.3	17339	13865.1	10937.6	14301.4	13577	14511.9	10978.9	14528.6	11284.5	15521.2	12367.3	14565.4	14125.9	17157.6	13970.8	9155.31	14576.2	13754.3	13257.1	10152.7	13719	13240.7	11914.2	17979.6	18969.7	20545.3	20766.5	18705.3	16434.4	19367.5	16682.6
Erlin-1	ERLIN1	O75477	Homo sapiens	174807	169748	186168	170291	190441	198983	167155	151421	156096	157734	161770	160452	173849	156156	153146	149574	172184	139834	166576	142110	141384	134800	161094	159007	165748	176034	172997	175801	172756	162819	176904	194702
Transcription initiation protein SPT3 homolog	SUPT3H	O75486	Homo sapiens	#NUM!	#NUM!	#NUM!	#NUM!	#NUM!	3111.51	1922.7	#NUM!	#NUM!	#NUM!	#NUM!	#NUM!	#NUM!	#NUM!	#NUM!	#NUM!	#NUM!	#NUM!	#NUM!	#NUM!	#NUM!	#NUM!	2537.04	3733.97	2681.44	3009.58	3384.26	#NUM!	#NUM!	3498.5	#NUM!	3448.41
Glypican-4	GPC4	O75487	Homo sapiens	#NUM!	#NUM!	#NUM!	#NUM!	2177.08	#NUM!	3438.79	3497.09	#NUM!	#NUM!	#NUM!	4624.54	2623.06	#NUM!	3708.58	#NUM!	2118.96	#NUM!	#NUM!	1610.84	#NUM!	5493.78	#NUM!	#NUM!	3834.83	4414.1	3105.51	6602.3	5813.72	#NUM!	#NUM!	3870.6
NADH dehydrogenase [ubiquinone] iron-sulfur protein 3. mitochondrial	NDUFS3	O75489	Homo sapiens	176020	165703	151562	157914	163828	158372	161589	156415	157539	161526	170388	181112	146891	151162	172461	153921	149622	156353	143853	138480	130147	145054	139227	159726	154220	168196	162834	159299	136085	150070	138223	161033
Carbonic anhydrase-related protein 11	CA11	O75493	Homo sapiens	#NUM!	#NUM!	4400.62	4225.39	4851.76	#NUM!	4089.34	5080.43	4887.68	5881.28	5941.4	8034.34	4923.68	5942.51	#NUM!	6637.26	6905.22	#NUM!	7021.42	4597.05	5382.98	6341.24	#NUM!	#NUM!	6633.78	7007.98	6460.66	9345.81	#NUM!	#NUM!	#NUM!	#NUM!
Serine/arginine-rich splicing factor 10	SRSF10	O75494	Homo sapiens	54924.5	53657.2	52833.6	50898.3	51289.9	52407.8	54701.6	54386.2	60010.3	57728.2	61678.4	68638	53020.6	61411.2	70917.5	63909.3	72408	64741.5	69754.3	69366.6	70143.1	67259.8	64072.3	73695.1	60840.7	59116	60044.4	65687.4	62843.6	69589.1	66018.4	58675.8
Bis(monoacylglycero)phosphate synthase CLN5	CLN5	O75503	Homo sapiens	53702.7	55441.9	57184.5	55119.1	56708.1	50934.4	53948.6	52469.2	52605.1	48905.1	50334.7	48642	51032	48344.3	50361.9	45454.2	49788.5	50745	54934	45635.8	57985.6	61247.2	63530.2	48586.5	46380.6	45631	42077	49076.4	56974.7	45653.9	54195.2	46485
Tumor necrosis factor receptor superfamily member 21	TNFRSF21	O75509	Homo sapiens	8511.04	5563.82	6927.96	5141.74	6482.44	5496.38	6417.27	6573.79	5959.63	7362.8	8110.56	7966.51	7373.45	7448.24	6966.77	7736.26	8636.22	6754.54	7399.43	8104.97	7671.36	6278.61	6389.6	6452.12	8476.52	8664.35	8628.51	7783.75	6750.79	8499.64	7642.13	7601.42
Enoyl-CoA delta isomerase 2	ECI2	O75521	Homo sapiens	16493.6	14665.9	16221.2	14650.1	17197.6	16561.4	16796.7	18381.7	16361.3	20538.5	19512.7	18143.6	13954.8	14422.5	17984.2	18010.9	15402.8	19937.5	14128.5	17052.9	17991	15893.1	14095.4	15136.5	13810.6	13850.6	14835.8	13956.6	12857.1	17208.4	15740.6	14964.5
KH domain-containing. RNA-binding. signal transduction-associated protein 3	KHDRBS3	O75525	Homo sapiens	19772.8	20816.6	19225.3	18199.8	18259.7	19567.6	18899.8	19972.4	24579.3	21064.8	23941.5	24243.5	20051.4	24681.2	25334.9	23061.4	22587.3	22003.7	25819.4	25018.5	26285.8	24834.4	28477.2	27780	21218.9	23396.6	24619.9	26106.8	23159	29530.5	28934.2	25780.2
Transcriptional adapter 3	TADA3	O75528	Homo sapiens	6971.45	5466.24	5728.11	6283.65	5394.06	#NUM!	#NUM!	5382.54	6953.4	5955.96	6197.27	5817.1	5978.52	5990.8	#NUM!	#NUM!	7322	4898.46	6868.83	6297.23	6548.49	6684.08	5273.24	5483.66	#NUM!	4860	5529.43	#NUM!	3723.46	5837.56	4920.61	#NUM!
TAF5-like RNA polymerase II p300/CBP-associated factor-associated factor 65 kDa subunit 5L	TAF5L	O75529	Homo sapiens	#NUM!	4398.3	5210.23	#NUM!	5247.84	#NUM!	4830.6	2855.56	3835.89	#NUM!	8034.66	4361.55	3348.08	4214.75	#NUM!	3929.95	3883.99	#NUM!	#NUM!	5316.47	#NUM!	5598.64	5537.74	4137.79	6708.3	#NUM!	5595.83	4431.4	5032.35	4701.62	2838.73	#NUM!
Polycomb protein EED	EED	O75530	Homo sapiens	6951.41	7469.82	7322.3	6790.84	8560.54	10854.1	7611.39	6631.77	7022.12	7339.75	6750.98	6337.17	6596.27	7119.83	6148.56	7124.63	5768.88	6977.99	7122.62	6295.36	6232.14	5801.54	6859.24	6856.1	6382.44	6884.41	6455.09	7309.71	6978.46	6937.42	7327.19	6376.87
Barrier-to-autointegration factor	BANF1	O75531	Homo sapiens	23052.2	19439.3	20064.3	18763.1	23265.9	23810.5	23177.6	49149.7	20949.5	26072.7	26198.3	38793.3	19877.2	22661.4	25696.5	26461.8	23990.3	25598.5	24632.1	26377.8	26728	22143.8	24300	24174	20470	24430.8	19199.6	23083.5	22612.1	25994.7	25727.5	21248.8
Splicing factor 3B subunit 1	SF3B1	O75533	Homo sapiens	23940.5	28516.9	26418.9	28746.1	34001.5	37027.8	29828.9	19488.6	18804.7	16602.3	20752.9	24474.2	21604	19184.8	21169.6	16783.9	24167.1	13887.9	16833	13691.4	15201.8	14119.3	13807.4	17765.6	25171.6	22420	25383.9	26003.4	22690.6	16347.7	19265.4	22708.5
Cold shock domain-containing protein E1	CSDE1	O75534	Homo sapiens	84955.6	118283	115412	123126	122034	139501	111138	108295	102240	99115.5	87659.9	78262.2	105076	100357	87558.8	91605.6	80507.2	111274	92746.8	96538.4	91615.3	109774	104483	89692.6	91217.4	82200.3	90490.1	84066.9	102816	78954.5	85685.4	86275
WW domain-binding protein 4	WBP4	O75554	Homo sapiens	16219.6	12630.4	13793.7	#NUM!	12631.4	11944.4	13339.8	16269.8	15319.9	14853	14807.7	13838	15320.8	13617.8	16286.4	16042.4	14749.9	13934.3	17701.6	16906.6	19273.8	14559.1	16806	17047.6	11591.2	14032.5	12434.1	12733.5	13598.9	14831.7	15201	14572.8
Interferon-inducible double-stranded RNA-dependent protein kinase activator A	PRKRA	O75569	Homo sapiens	167902	170514	164696	164556	170351	181475	164897	167888	179548	179328	178159	184289	173943	194063	186966	181290	195504	187638	198472	187928	203115	203311	199797	198719	176105	187291	188673	201214	179371	198096	184820	188975
Peptide chain release factor 1. mitochondrial	MTRF1	O75570	Homo sapiens	#NUM!	#NUM!	15862.8	13866.6	12615.9	12822.8	#NUM!	#NUM!	#NUM!	#NUM!	#NUM!	#NUM!	#NUM!	#NUM!	#NUM!	#NUM!	18781.3	#NUM!	#NUM!	#NUM!	#NUM!	20772.2	21118.6	#NUM!	#NUM!	#NUM!	#NUM!	#NUM!	11600.1	15722.5	13423.7	10407.1
DNA-directed RNA polymerase III subunit RPC9	CRCP	O75575	Homo sapiens	#NUM!	4623.51	#NUM!	#NUM!	3945.84	#NUM!	#NUM!	#NUM!	#NUM!	#NUM!	5269.66	#NUM!	#NUM!	#NUM!	#NUM!	#NUM!	7791.57	#NUM!	4215.78	5887.62	5314.83	#NUM!	#NUM!	#NUM!	#NUM!	#NUM!	#NUM!	#NUM!	#NUM!	#NUM!	#NUM!	#NUM!
Ribosomal protein S6 kinase alpha-5	RPS6KA5	O75582	Homo sapiens	16401.1	18690	19363.2	16997.8	22616.9	29170.2	19761.8	17490.2	20076.3	17071.3	18372.8	16679.7	20892.3	17667.1	18348.3	18477.3	16687.8	19200.1	20534.6	17827	20309.6	20169.4	21052.6	18863.9	20369.2	21162.5	19433	22806.5	25920.1	22360.8	24055.4	22272.2
Mediator of RNA polymerase II transcription subunit 6	MED6	O75586	Homo sapiens	10017.5	9815.3	9047.67	9330.32	9848.79	8171.83	10115.3	#NUM!	9708.97	9470.13	10035.7	10389.2	10836.2	9970.3	11575	8822.92	11889.1	10057	12238.4	10692.6	11496	11024.4	11819.2	11971.1	10387	11604.5	11194.4	11850	11574.3	12706.1	13161.8	12929.5
E3 ubiquitin-protein ligase MYCBP2	MYCBP2	O75592	Homo sapiens	#NUM!	1937.54	#NUM!	#NUM!	#NUM!	4140.28	#NUM!	#NUM!	#NUM!	#NUM!	#NUM!	9043.55	#NUM!	#NUM!	#NUM!	#NUM!	#NUM!	1447.84	684.376	#NUM!	#NUM!	#NUM!	#NUM!	#NUM!	#NUM!	#NUM!	#NUM!	4080.64	1151.04	615.86	548.725	#NUM!
2-amino-3-ketobutyrate coenzyme A ligase. mitochondrial	GCAT	O75600	Homo sapiens	7909.76	8317.24	8972.78	7990.43	10994.4	8232.67	8448.06	8245.94	8765.04	10371.2	7932.58	#NUM!	7861.25	7942.19	8761.61	8378.98	6237.97	#NUM!	9900.84	7638.14	8206.48	8837.03	9125.48	7947.11	8484.21	8161.49	8792.06	9058.91	8108.78	8223.19	7266.92	8669.34
Sperm-associated antigen 6	SPAG6	O75602	Homo sapiens	52454.3	94831.8	54423.6	56888.8	68116.4	77596.4	56405.3	52671.2	54910.2	32525.8	54417.2	69443	55087.6	49836.3	61153.8	47378.7	61816.1	70922.4	62015.3	53015.8	48478.4	43093.7	47833.8	48325	85088	73753.8	65482.6	64850	71115.1	56686.5	70941.9	65329.6
Nucleoplasmin-3	NPM3	O75607	Homo sapiens	9888.07	7219.5	7360.11	6007.74	8799.61	7975.41	8520.06	8951.5	9371.28	#NUM!	8917.19	7748.03	9087.67	8332.55	6729.81	8307.16	8078.84	#NUM!	9944.85	#NUM!	8466.89	8652.76	7839.25	6434.83	8641.47	7242.93	9040.34	9914.59	6251.45	10734.3	9274.49	10242.7
Acyl-protein thioesterase 1	LYPLA1	O75608	Homo sapiens	120511	135710	121846	120700	116864	147916	125091	133716	103770	127239	125938	138532	100813	102785	121694	103005	103276	110401	97515.1	99449.4	86909.2	98960.4	95978.2	107097	103582	106841	108733	108170	90297.2	98540.2	86566.2	97443.3
GTPase Era. mitochondrial	ERAL1	O75616	Homo sapiens	#NUM!	7489.18	#NUM!	#NUM!	#NUM!	#NUM!	5670.82	#NUM!	6502.65	#NUM!	#NUM!	#NUM!	#NUM!	#NUM!	#NUM!	#NUM!	#NUM!	#NUM!	#NUM!	5302.22	#NUM!	#NUM!	#NUM!	#NUM!	#NUM!	#NUM!	6639.55	#NUM!	#NUM!	#NUM!	#NUM!	#NUM!
Protein CREG1	CREG1	O75629	Homo sapiens	#NUM!	9075.09	#NUM!	11975.7	16457.8	#NUM!	12570.9	38436.2	12721.6	15423.7	17980.3	55106.6	#NUM!	14421.6	18016.5	22492.2	10634.7	15968	15061.3	15378.6	#NUM!	9047.79	26886.5	22415.8	13622.7	15897.3	11743.1	20127.3	16056.2	15681.8	12352.5	21175.5
Serpin B7	SERPINB7	O75635	Homo sapiens	71892.3	40158.7	45562.3	59544.2	76063.4	41293.6	44721.7	62341.1	37066.3	54711.3	40017.2	164315	48667.9	57650.1	74109.8	72269.6	28027.5	71379.5	53179.6	31180.7	67766.1	44126.9	67109.8	55889.1	43879.3	39021.2	37000.3	84561.8	39045.3	38080.6	34223.4	65407.2
U5 small nuclear ribonucleoprotein 200 kDa helicase	SNRNP200	O75643	Homo sapiens	41361.9	64909.1	57701.2	63339	75053.5	81074.8	56371.1	41208.7	39666.5	35845	36478.1	38977.1	44964.3	33173.8	34229.1	28263.9	36998.2	32363.2	32016.6	24231	26789.3	25052	26925.1	25866.1	43449.5	37331.4	44243.8	36863.2	48732.2	24791.2	33058.8	35456
Mitochondrial tRNA-specific 2-thiouridylase 1	TRMU	O75648	Homo sapiens	#NUM!	#NUM!	#NUM!	4691.03	4879.34	5207.71	#NUM!	#NUM!	#NUM!	3262.35	#NUM!	#NUM!	2671.91	#NUM!	4116.82	#NUM!	6606.64	#NUM!	#NUM!	4024.88	#NUM!	4078.53	3707.3	#NUM!	4253.33	#NUM!	4810.82	4422.71	4004.4	2999.53	4566.46	3648.6
TIP41-like protein	TIPRL	O75663	Homo sapiens	111100	110676	103348	112982	108613	114942	111983	119248	109114	117587	114479	115244	112190	115255	112344	118427	113445	119202	112164	125723	116121	117262	112303	114227	106990	99942.7	106432	96221	98793.7	111354	106851	104103
Centriole and centriolar satellite protein OFD1	OFD1	O75665	Homo sapiens	8004.61	11390.5	9292.49	7657.38	8970.4	9387.03	9075.58	9028.29	8460.34	7065.55	8015.66	7515.92	8226.53	8439.38	8658.32	8194.12	10995.8	11194.5	9374.69	9926.48	8461	11119.8	9362.7	9417.05	8372.45	9201.73	7818.64	8846.32	8613.17	8673	8765.84	8789.43
TOM1-like protein 1	TOM1L1	O75674	Homo sapiens	21715.4	18707.8	17291.3	17738.1	16984.5	14713.1	19123.1	16885.6	18402.8	17727.2	17935.7	19261.9	20430.3	19670.8	20368.3	19254.8	21749.9	19008.6	19407.1	21518	19307.1	14992.2	18787.8	19354.3	18430.6	21140.6	22038.8	20424.9	18885.4	23638.5	21100.9	22939.1
Protein phosphatase 1B	PPM1B	O75688	Homo sapiens	56735.9	58260.9	56903.6	60928.5	55320.6	51628.6	57195.7	61577.8	58857.5	58554.6	58467.8	54213.5	58215.7	60795.5	63494.5	57140.9	65611.2	62205.8	61170.2	64938.4	62238.1	62578.1	65114.8	60617.9	61133.8	65548.7	59422.7	59037	57957.9	62007.7	59947.2	58802.9
Arf-GAP with dual PH domain-containing protein 1	ADAP1	O75689	Homo sapiens	13629	15422.3	14511.9	13969.4	16178.3	15241	14869	14796.1	13351.6	15302.4	14870.9	14310.5	14321.9	14394.9	13430.2	12231.1	13262.6	15602.9	15628.3	15701.9	15461.5	18235.6	16746.1	17365.8	14773.3	13251.5	15570.8	14089	15589.4	14482.8	15420.8	15313.6
Nuclear pore complex protein Nup155	NUP155	O75694	Homo sapiens	3045.19	10990.2	9149.5	11205.7	12179.8	17642.5	9032.94	6889.03	6261.67	4409.35	5001.38	4066.93	6633.69	4352.51	2871.48	2436.62	5103.4	4733.56	4513.52	3444.37	3572.74	2890.66	3427.29	3942.33	4866.13	4113.9	3484.62	3139.62	5651.47	1949.94	2458.97	2969.52
Protein XRP2	RP2	O75695	Homo sapiens	106827	115035	102791	106754	108378	111716	110150	111408	104044	105929	108642	111935	102781	114392	112866	109803	102607	134444	107842	112562	104304	111201	98868.8	107603	115724	117698	116954	100818	106685	107308	111190	111520
Serine/threonine-protein kinase 16	STK16	O75716	Homo sapiens	789.974	2390.28	1581.61	2043.76	1853.53	2414.71	1503.16	1370.46	1799.72	1762.03	1386.3	1845.32	1687.17	1403.38	1383.08	1471.95	1498.53	1524.97	1038.61	1626.13	#NUM!	1533.24	1083.49	1988.78	1813.78	1322.38	1453.67	1677.39	1738.9	#NUM!	1381.75	1578.76
Cartilage-associated protein	CRTAP	O75718	Homo sapiens	45290.6	33290.6	36404.9	37087.8	40776.9	35013.8	40332.2	38401.8	44901.4	45163.9	46118.6	41048.1	44056.6	51499.8	45305.7	46704.5	45176.3	48573.2	45185	52578.4	51975.4	48837.3	42959.7	43349.9	45507.8	49999.6	50958.5	58474.8	53641.2	62226.8	48617.7	61164.8
Electrogenic aspartate/glutamate antiporter SLC25A12. mitochondrial	SLC25A12	O75746	Homo sapiens	49958.5	71795.8	69606.4	75390.7	82386.4	93129.4	64441.2	49810.3	55654.2	49140.9	49882.3	42481.5	58511	49529.9	38956.3	36921.3	53275.9	42169.9	38317.2	36830.9	33750.4	36772.8	34602.3	33936.5	46939.1	45335.2	59584.6	45733.6	54600.6	31146.1	38203.8	45335.5
Transcription elongation factor A protein 3	TCEA3	O75764	Homo sapiens	#NUM!	#NUM!	#NUM!	#NUM!	#NUM!	3735.64	4385.21	#NUM!	5291.89	#NUM!	#NUM!	5005.29	4552.47	5122.02	#NUM!	#NUM!	4648.72	#NUM!	5433.36	4363.2	#NUM!	4737.97	6544.13	6568.84	4500.56	5973.49	5695.85	6328.53	3953.37	6653.44	6752.69	5672.49
Paralemmin-1	PALM	O75781	Homo sapiens	5065.68	3162.21	6078.72	#NUM!	5504.89	#NUM!	#NUM!	#NUM!	7720.66	6979.15	#NUM!	7152.31	6436.69	7269.61	6394.31	#NUM!	6229.4	#NUM!	7526.55	#NUM!	8750.72	#NUM!	12772.4	9605.76	#NUM!	7108.97	8608.92	12768.2	10083.5	9653.92	6272.17	8610.78
Renin receptor	ATP6AP2	O75787	Homo sapiens	7421.66	7783.77	6421.4	7476.75	7747.7	6791.4	7067.2	6868.5	5455.54	6598.28	7539.9	9227.9	5874.19	6394.75	6451.36	6274.16	4912.88	4586.46	4616.85	4177.24	4029.43	2017.69	3456.13	5425.29	5153.5	5534.15	6297.86	7491.5	5177.68	4397.29	5007.19	6508.99
Ribonuclease H2 subunit A	RNASEH2A	O75792	Homo sapiens	#NUM!	3365.31	3301.32	#NUM!	3678.76	3382.23	#NUM!	3205.53	3954.16	3389.91	3969.19	#NUM!	3071.63	#NUM!	3115.16	3604.44	3097.21	#NUM!	3343.68	#NUM!	#NUM!	#NUM!	#NUM!	2913.93	2988.01	4015.91	3736.11	3598.69	4068.32	4243.3	#NUM!	3951.89
Translation initiation factor eIF2 assembly protein	CDC123	O75794	Homo sapiens	#NUM!	3747.62	4340.33	3597.86	4199.77	3429.71	3401.21	3497.7	3510.35	3126.34	#NUM!	3585.94	2243.28	2828.44	3299.21	#NUM!	3454.49	#NUM!	2576.73	3309.4	#NUM!	3443.85	3518.92	4051.17	3298.08	3134.77	3373.16	3279.45	2223.7	#NUM!	3287.27	3865.41
Zinc finger MYND domain-containing protein 10	ZMYND10	O75800	Homo sapiens	37193.7	77081.1	42825.4	44103.1	56766	70214.9	47244.2	51334.6	59687.8	37841.5	54489.8	57228.8	56012.5	45626.6	52294.3	45320.3	64523.4	77357.7	67345.1	59490.3	55810.9	55392	56499	48405.1	79477.4	58623.2	54353.9	51907.4	53141.5	57149.8	64132.7	56233.1
Calpain-15	CAPN15	O75808	Homo sapiens	#NUM!	#NUM!	#NUM!	#NUM!	594.971	#NUM!	641.459	#NUM!	594.474	#NUM!	#NUM!	#NUM!	587.454	#NUM!	#NUM!	#NUM!	#NUM!	#NUM!	389.757	#NUM!	#NUM!	#NUM!	#NUM!	#NUM!	#NUM!	#NUM!	#NUM!	#NUM!	#NUM!	#NUM!	#NUM!	#NUM!
Breast cancer anti-estrogen resistance protein 3	BCAR3	O75815	Homo sapiens	3042.88	4224.32	3865.01	#NUM!	3216.79	4434.73	#NUM!	3732.42	#NUM!	3507.37	#NUM!	3949.46	2995.61	3895.31	#NUM!	#NUM!	3020.95	3757.34	4744.73	2724.49	#NUM!	3855.4	2816.93	#NUM!	3539.25	#NUM!	3822.07	3030.2	2794.25	#NUM!	3017.64	3058.87
Ribonuclease P protein subunit p20	POP7	O75817	Homo sapiens	14983.7	13702.1	13502.6	12371.7	12567.6	12045.6	13105.2	14190.4	14713.9	15044.7	16577.6	15666	13807.8	11570.7	12948.4	14536.7	13539.2	14995.8	15709.2	14864.5	14390.9	14523.4	14008.9	15747.3	11400	10654.1	11402.1	12736.7	11682.2	13188.1	12407	13222
Ribonuclease P protein subunit p40	RPP40	O75818	Homo sapiens	11193.8	10290	10694.2	10697.3	11601.8	10448.1	11082.7	9663.96	9431.53	10603.3	10354	10340.1	10625.2	11022.4	9936.24	11482.3	9144.03	12221	10210.8	9917.32	11078.4	10302	9769.33	9766.88	9835.41	10989.8	10202.3	11055.6	11732.9	11054.8	12456.9	11688.5
Eukaryotic translation initiation factor 3 subunit G	EIF3G	O75821	Homo sapiens	359304	319221	335923	337867	332929	326283	339421	348944	351021	361497	356453	335922	338577	358815	365582	369145	372600	358124	391845	383459	388956	430013	421365	433900	343329	358221	347019	360487	352510	402184	390821	371473
Eukaryotic translation initiation factor 3 subunit J	EIF3J	O75822	Homo sapiens	415023	331639	350583	341540	329636	299248	340616	362847	378372	375106	394218	372201	368495	374122	382310	392307	404239	357156	394576	397287	422199	398989	421313	462298	346036	364175	337003	347782	340899	412395	401028	358227
Carbonyl reductase [NADPH] 3	CBR3	O75828	Homo sapiens	704007	584482	638936	570069	526801	588227	588047	666774	636155	644605	741518	659521	671094	663151	655502	722874	731596	683348	732658	788292	778039	663853	755391	761242	712556	815987	695524	755408	697578	862303	813278	747749
26S proteasome non-ATPase regulatory subunit 10	PSMD10	O75832	Homo sapiens	19761.6	20395.3	20304.4	20034.9	19896.1	20028	18889.1	16675.9	15208	17919.3	16217.8	20025.7	15034.5	16603.6	17764	15752.8	17082	16453	15655.1	12596.1	13482.4	12650.7	13760.1	14667.3	16814.5	17814.5	18609.3	18873.1	18151.6	17634.5	12719.2	15616.4
Uroplakin-1b	UPK1B	O75841	Homo sapiens	76188.9	58404.5	86294.1	76811.8	82062.3	91974	88463.5	81951.2	67010.5	94971.1	85243.4	104979	77196.1	63421.6	81062.2	87506.9	88692.3	49158.7	59234.5	63864.8	66341.4	82695.3	71015.9	91798.5	82448.5	88368.3	104032	76774.1	76478	103171	95839.8	77813.7
AP-1 complex subunit gamma-like 2	AP1G2	O75843	Homo sapiens	12781.4	18508.9	14863	18963.2	18533.6	25459.8	15561.7	11207.1	9919.35	10890.9	12362.5	13772.3	13152.7	10956	10518.6	9804.53	11668.7	6845.07	7389.16	7317.68	6472.6	6310.67	6028.05	7471.78	12749.6	9110.66	11622	12724.5	11459.2	7426.2	7849.77	11919.8
CAAX prenyl protease 1 homolog	ZMPSTE24	O75844	Homo sapiens	47231.4	55567.1	50585.8	54666.4	58695	69945.8	54540.7	39408.9	40834.5	43790.5	45307	48194.6	45961.6	41679.5	45985.6	39278.5	57567.7	36676.8	32722.9	28444.5	26733.8	33647.1	28604.2	30639.6	48897	43792.8	54879.2	48815.6	45715.8	39388.1	39608.1	45900.6
Protein phosphatase 1 regulatory subunit 37	PPP1R37	O75864	Homo sapiens	15726.8	24512.1	24785.7	24315.9	25360.6	22440.4	23143.6	17809.4	21907.1	21220.4	21098.1	20218.4	22016.7	22239.8	23207.5	19705.4	19293.6	#NUM!	19297	19886	13567.8	19739.1	31055.4	20639.2	19278.2	26075.8	24930.9	24462.7	20867.3	15675.8	19431.3	#NUM!
Isocitrate dehydrogenase [NADP] cytoplasmic	IDH1	O75874	Homo sapiens	2588800	2483080	2303510	2400940	2157620	2125490	2455130	2909960	2566550	2805070	2863840	2749520	2617660	2564830	2722690	2704530	3017900	2945180	2786820	2972200	3174790	3239130	3004310	2882770	2461800	2546180	2401310	2173570	2244860	2760940	2655010	2409400
Glutamyl-tRNA(Gln) amidotransferase subunit B. mitochondrial	GATB	O75879	Homo sapiens	#NUM!	#NUM!	3619.11	5973.82	5662.45	7694.68	4148.95	#NUM!	3940.86	#NUM!	#NUM!	4730.67	3743.31	4219.71	3252.8	#NUM!	4504.25	#NUM!	3364.96	3978.16	#NUM!	8221.19	7645.66	9841.96	#NUM!	#NUM!	6673.58	7374.97	9130.25	#NUM!	9903.02	#NUM!
Protein SCO1 homolog. mitochondrial	SCO1	O75880	Homo sapiens	158358	148124	147190	152140	144702	140490	142591	152965	167070	166254	182822	163872	159964	155828	163807	163659	173301	154728	173095	171375	162214	145458	170736	181740	148311	160102	157676	156323	141465	171136	166082	171972
Attractin	ATRN	O75882	Homo sapiens	75298.5	67502.9	67178.4	72599	73643.5	59714.5	68696.5	64227.8	72749.7	71988.3	71623.3	70357.9	68297.8	80735	79697.7	80303	86438.3	67823.3	82286	63912.2	83751.2	82869.5	93248	92638.2	71841.4	88986.3	86860.3	100354	83705.6	92827	90881.1	89828.6
Serine hydrolase RBBP9	RBBP9	O75884	Homo sapiens	56417.8	64980.3	65141.3	72389.5	72377.3	85163.4	68141.5	56748.6	55285.3	55386.3	55640.7	58644	52324.4	54399.6	55440.1	47933.9	58325.3	48136.6	43945.4	43824.9	43689.8	42998.1	41843.6	48389	56562.1	59445.5	55583.4	63063.4	52103.3	46313.9	48354.5	53833.2
Signal transducing adapter molecule 2	STAM2	O75886	Homo sapiens	86019.7	76017.5	73321.6	75146.4	69376.4	62764.9	74538.6	79978.8	80320.8	74644.1	74819.3	77008.6	86459.2	81832.2	78321.2	82875.9	95451	79288.5	87114.6	94974.1	91105.1	82142.2	92769.2	93557.7	83039.2	92193.6	87340.3	89049.2	86990	103834	97358.3	94877.2
Tumor necrosis factor ligand superfamily member 13	TNFSF13	O75888	Homo sapiens	2937.75	5013.86	#NUM!	5734.81	3514.37	5557.29	3665.49	2919.38	3642.93	3913.53	2874.1	4248.43	2321.03	3913.89	4774.71	3798.2	3720.99	4939.44	2766.32	4094.22	#NUM!	6637.16	3904.1	3381.26	3893.93	3750.6	4290.14	3783.61	3830.53	2953.99	3118.52	2989.09
Cytosolic 10-formyltetrahydrofolate dehydrogenase	ALDH1L1	O75891	Homo sapiens	70612.9	82488.7	75457.8	82042.6	92571.9	92032	79643.7	75045.3	70933.3	65868.9	64583.6	85749	81282.7	62174.2	70217.6	59767.9	59088.6	68570.6	59000.6	67834.8	59174.5	67234.2	67346.5	66496.6	70317.6	56788	78282.9	56229.4	71180	51143.8	73507.8	59303.8
Tumor suppressor candidate 2	TUSC2	O75896	Homo sapiens	29249.8	29026.5	25693.1	26519.9	26001.7	23238.4	23698.3	26530.9	29427.7	28749.9	33614.4	35182.3	31580.6	33048.3	32461.7	25632.7	35917.7	36413.2	32553	40043	40162.1	39701.8	39193.8	38570.5	37563.3	38098.4	36936.5	34968.2	31719.8	38572.3	41927.1	37016
Ras association domain-containing protein 9	RASSF9	O75901	Homo sapiens	#NUM!	#NUM!	#NUM!	#NUM!	1669.9	1724.52	#NUM!	#NUM!	#NUM!	#NUM!	#NUM!	#NUM!	#NUM!	#NUM!	#NUM!	#NUM!	#NUM!	#NUM!	#NUM!	#NUM!	#NUM!	#NUM!	#NUM!	#NUM!	#NUM!	#NUM!	#NUM!	#NUM!	#NUM!	#NUM!	#NUM!	#NUM!
Diacylglycerol O-acyltransferase 1	DGAT1	O75907	Homo sapiens	#NUM!	70862.1	46521	81489.2	169890	31310.2	62353.2	#NUM!	#NUM!	#NUM!	#NUM!	#NUM!	#NUM!	#NUM!	#NUM!	#NUM!	53570.3	#NUM!	#NUM!	#NUM!	#NUM!	#NUM!	#NUM!	#NUM!	#NUM!	#NUM!	#NUM!	#NUM!	100687	#NUM!	#NUM!	#NUM!
Cyclin-K	CCNK	O75909	Homo sapiens	12724.6	11158.3	12525.5	12359.9	13768.2	13204.5	11816.6	12076.3	12384.5	11971	11474.6	11268	11724	11995.3	12204.5	12230	10743.5	12606.1	12721.3	10403.4	11747	13404.7	11581	14148.1	13678.6	12561.8	12478.8	12499.8	14290.6	13422.6	12357.1	12813.7
Short-chain dehydrogenase/reductase 3	DHRS3	O75911	Homo sapiens	22434.9	29309.2	23637.1	29070.1	35073.7	47244.6	26578.5	18897.6	17980.9	18091.2	19523.2	24529.9	23181	19987.6	23395.6	18408.3	34245	15145	14112.9	11054.6	13887	15427.6	13026.8	19239.2	24895.5	17984	22764.1	18636.9	19602.1	16494.2	16490	22496.2
PRA1 family protein 3	ARL6IP5	O75915	Homo sapiens	110687	113632	103362	120398	131342	125307	122951	87586.9	99602	90321.4	91742	107473	103780	105874	105002	94994.4	126455	79091.5	69259.6	64391.3	70149.4	81082.1	58244.2	77440.9	115020	99743.1	113890	116895	102049	96302.9	94316.4	108926
E3 SUMO-protein ligase PIAS1	PIAS1	O75925	Homo sapiens	#NUM!	4342.22	#NUM!	#NUM!	#NUM!	4436.5	#NUM!	#NUM!	#NUM!	#NUM!	#NUM!	#NUM!	#NUM!	#NUM!	#NUM!	#NUM!	#NUM!	#NUM!	#NUM!	#NUM!	#NUM!	#NUM!	#NUM!	#NUM!	#NUM!	#NUM!	#NUM!	#NUM!	#NUM!	#NUM!	#NUM!	#NUM!
Pre-mRNA-splicing factor SPF27	BCAS2	O75934	Homo sapiens	#NUM!	#NUM!	#NUM!	#NUM!	2862.24	8394.44	#NUM!	#NUM!	#NUM!	#NUM!	#NUM!	#NUM!	#NUM!	#NUM!	#NUM!	#NUM!	#NUM!	#NUM!	#NUM!	#NUM!	#NUM!	#NUM!	3931.68	#NUM!	#NUM!	4464.65	#NUM!	#NUM!	#NUM!	#NUM!	5929.06	5156.57
Dynactin subunit 3	DCTN3	O75935	Homo sapiens	69487.5	68166.9	55601.7	61324.1	57706.1	56553.1	58457	67963.7	61378.8	59361.3	61268	57014.7	69420.2	67783.6	56416.4	57879.7	82623.8	67255.2	63188.7	65727.9	68444.1	55089.8	63986.7	70220	87823.8	94779.6	84239.6	77111	89121.8	101020	90612.9	100104
Gamma-butyrobetaine dioxygenase	BBOX1	O75936	Homo sapiens	4071.81	#NUM!	3596.52	#NUM!	1748.96	#NUM!	2674.7	3214.58	3131.01	4179.1	3021.46	3667.88	2490.9	3406.96	1355.12	2803.34	#NUM!	1938.32	3485.64	2285.15	3549.41	2875.62	3914.38	5434.56	1919.98	4163.98	2355.62	6385.86	5264.88	4660.31	7677.95	3980.02
DnaJ homolog subfamily C member 8	DNAJC8	O75937	Homo sapiens	73753.9	61081.5	67984.2	62368.8	61790.5	52725.9	63490.3	67993	75622.5	72947.8	77272.8	69338	66137.4	71411.7	69578	80110.1	74266.3	66724.3	82974.7	73767.3	79880.5	74014.1	78699.4	76868.2	57595.1	67856.4	65206.9	68782.7	56977.6	73838.1	70982.3	62264.9
Survival of motor neuron-related-splicing factor 30	SMNDC1	O75940	Homo sapiens	59492.7	50466.2	54331.5	50462.9	53369.3	47866.4	56433.4	61418.6	59666.8	62027	64323.2	54400.2	55900	59455.4	62025.9	63102.9	59117.8	59721.1	68847.3	58702.2	71744.9	69768.3	73224.4	71525.5	52812.3	61559.4	54676.6	57552.4	56267.7	68320.2	68121.5	58918.4
Cell cycle checkpoint protein RAD17	RAD17	O75943	Homo sapiens	#NUM!	#NUM!	2441.75	2100.2	#NUM!	2743.37	2204.86	#NUM!	2635.5	2324.5	1992.96	#NUM!	2466.81	#NUM!	#NUM!	#NUM!	#NUM!	#NUM!	#NUM!	2109.49	2377.17	2394.79	2834.21	#NUM!	2141.06	2170.52	2159	2772.03	2269.88	#NUM!	#NUM!	2084.18
ATP synthase subunit d. mitochondrial	ATP5PD	O75947	Homo sapiens	31680.7	29571.6	25478.2	26551.3	27173.9	26071.3	25786.8	27458.5	24485.5	26889.4	29575.2	25724.7	24316.4	25111.6	26079.4	26684.9	31860.7	27927.4	27618	23898.8	25261	25195.3	25079	27723.3	35082.6	36385.4	36032.9	32561	33756.7	37974.2	32497.2	38741.6
Tetraspanin-9	TSPAN9	O75954	Homo sapiens	#NUM!	#NUM!	5262.3	#NUM!	#NUM!	6223.03	4780.89	#NUM!	5587.6	5567.24	#NUM!	4901.52	#NUM!	#NUM!	7621.5	#NUM!	9388.47	#NUM!	6357.99	#NUM!	#NUM!	16256.8	10960.4	#NUM!	19291	11425.6	11819	#NUM!	9350.04	#NUM!	#NUM!	#NUM!
Flotillin-1	FLOT1	O75955	Homo sapiens	72696.3	104798	88459.6	96991.3	93184.3	95392.1	88660.1	77074.8	82513.1	71707.5	73860.6	74176.8	79217.5	85058.2	85057.1	79341.6	68135	97053.2	75819.7	76166.4	76556.9	89788.6	79973.9	77909.2	97142.8	90760.6	89668.8	87889.7	96297.4	76785.5	79873.3	87848.5
Triple functional domain protein	TRIO	O75962	Homo sapiens	#NUM!	14603.6	12956.5	15060.3	14685.3	14108	13055.5	#NUM!	10457.8	#NUM!	#NUM!	12875.7	#NUM!	10313.1	#NUM!	#NUM!	#NUM!	#NUM!	#NUM!	#NUM!	#NUM!	#NUM!	10348.4	#NUM!	10623.1	#NUM!	#NUM!	11796	14208.4	#NUM!	#NUM!	#NUM!
ATP synthase subunit g. mitochondrial	ATP5MG	O75964	Homo sapiens	547932	617776	555328	594988	619186	599204	537119	511499	540625	500569	536286	450624	529632	496849	473588	448837	494041	492540	481504	451219	467125	410844	396095	408734	534972	528718	536080	556041	534020	432661	479302	543339
Carboxypeptidase D	CPD	O75976	Homo sapiens	95258.2	90085.6	77609.4	95259.2	95753.1	79881.2	83829	70600.9	82948.5	82039.5	84392.6	108412	88548	98625.4	113668	95022.7	124579	82849.4	78347.5	83401	79144.8	82794.3	79282.9	91565	119576	112074	128538	124635	101189	118385	98897.1	115813
Glutaredoxin-3	GLRX3	O76003	Homo sapiens	311316	277316	266857	262543	258981	250574	260269	291295	262642	261759	266689	256880	293493	276448	269911	267297	311981	279335	264824	301246	268829	235793	271704	277834	328642	339745	321886	311982	316216	366474	337943	352260
Keratin. type I cuticular HA6 (Hair keratin. type I HA6)	SWISS-PROT:O76013		Unknown	7176.53	23294.9	4974.16	9834.02	#NUM!	404293	4780.15	7920.98	6215.46	#NUM!	6852.29	13453.9	5927.4	5633.49	#NUM!	7532.1	7576.78	4330.08	#NUM!	#NUM!	7310.45	#NUM!	12018	7324.48	31699.2	#NUM!	#NUM!	#NUM!	#NUM!	#NUM!	#NUM!	#NUM!
Ribosomal L1 domain-containing protein 1	RSL1D1	O76021	Homo sapiens	8586.04	13224.1	9848.91	11227.9	16349.9	23173.3	14527.1	8925.49	7696.86	8063.02	7774.16	8648.72	8713.16	8323.58	10099.5	7457.71	12321.5	6113.49	5402.58	6104.05	4676.85	6534.92	4300.56	7025.87	10121	7588.92	9999	9352.2	9824.2	7177.13	7556.43	9133.72
Wolframin	WFS1	O76024	Homo sapiens	2350.23	2290.33	2195.9	2443.32	2016.52	#NUM!	2445.74	2151.62	1932.96	1339.03	#NUM!	1878.23	2146.17	1632.83	#NUM!	#NUM!	2428.05	1358.58	#NUM!	#NUM!	#NUM!	1094.84	#NUM!	#NUM!	2418.08	1848.78	2073.26	1727.57	1657.53	1121.8	#NUM!	1963.84
Annexin A9	ANXA9	O76027	Homo sapiens	62577.5	65866.3	68710.4	63699.5	56711.6	62881.5	54994.1	86036.6	43394.9	65511.5	83635.6	71270.9	60106.6	42701.2	59621.5	59889.5	66049.5	42128	48459.4	64048.5	42755.8	34471.3	34781	38869.9	57417.8	58821.8	54240.1	38009.8	44759.1	52692	43973.4	49441.8
ATP-dependent Clp protease ATP-binding subunit clpX-like. mitochondrial	CLPX	O76031	Homo sapiens	834931	812389	777357	767343	854629	898392	823371	824663	858261	858669	876417	811461	830040	825880	854530	863316	958754	910707	901168	886371	960773	1006570	954420	977680	814185	782307	831006	831012	830988	894981	929480	856537
Nebulette	NEBL	O76041	Homo sapiens	203662	156003	172453	150472	141427	140911	161139	193310	170602	189911	227026	203451	191597	181865	185469	202023	216922	167571	207512	209785	228308	229803	235353	254621	157746	184493	143346	159703	170390	206952	210244	183168
SEC14-like protein 2	SEC14L2	O76054	Homo sapiens	127387	173309	153257	182074	155594	182374	145392	152722	147720	158303	133227	152458	141973	150613	153507	151821	119493	192440	111892	164516	128104	158258	133162	123144	151517	108721	123966	116891	122135	118986	101599	113026
Delta(14)-sterol reductase TM7SF2	TM7SF2	O76062	Homo sapiens	14808.2	17347.1	#NUM!	17842.8	24528.3	30838.3	19811.9	14013.4	11639.3	11988.9	14850.1	17252.4	15138.6	11679.3	10823.5	10022.9	17146.9	#NUM!	8278.32	#NUM!	#NUM!	7962.55	6859.95	8217.17	13478.4	11084.9	12597	8366.72	9230.09	6548.42	8260.2	10285.1
Gamma-synuclein	SNCG	O76070	Homo sapiens	25582.5	20735.5	31114.6	26381.6	18364	29042.3	25578.6	40217.9	17707.7	28331.4	30649.9	22783.8	21775.3	20058.7	22903.3	36382.3	23681.4	19581.4	26535.7	30070.4	21999.8	19582.7	23848.3	24616.2	14014	23801.8	19052.9	20389.8	18058.7	24141.5	20824	21578.4
Probable cytosolic iron-sulfur protein assembly protein CIAO1	CIAO1	O76071	Homo sapiens	79182.2	77690	73331.8	75807.7	75809.3	76081.9	76660.5	82009.1	78930.7	77542.2	75856.5	79984.3	76329.9	80529.9	82187.2	82383.4	85872.2	82874.4	87131.8	77145.3	89052.7	83558	84232.6	89654.8	72468.8	77538.5	73009.8	75312.5	70534.1	84736.2	81793.8	76288.2
DNA fragmentation factor subunit beta	DFFB	O76075	Homo sapiens	#NUM!	3508.01	3403.22	4094.48	5473.54	6464.06	4125.68	2866.76	#NUM!	#NUM!	#NUM!	2765	#NUM!	3855.54	#NUM!	3860.29	3444.03	#NUM!	#NUM!	#NUM!	#NUM!	4365.5	3088.17	3644.9	3617.81	4461.16	4408.01	5279.9	4706.07	#NUM!	4403.01	4840.35
AN1-type zinc finger protein 5	ZFAND5	O76080	Homo sapiens	13373.9	12844.2	11832.2	12147.2	12504.9	11805.4	12183.2	12112.9	13838.3	12698.1	13228.1	12750.1	12356.2	13579.1	13603.4	13659.2	14425.4	14276.6	14805.7	12188.3	16065.6	18290.2	16236.6	16369.8	12233.4	11760.8	11594.4	12579.3	11261.7	13154	14974.6	12958.6
Signal recognition particle subunit SRP72	VIII.72	O76094	Homo sapiens	17977.4	27649.5	29352	28703.4	30371.6	37893.1	26588.7	19371	18611.9	18621.3	19229.5	17499.5	19769.9	19675.6	18342.8	17781.6	20043.3	15966.4	14896.5	14720	10818.5	14514.7	12367.5	14439.5	22272.2	21723.8	23320.4	20231.9	20350.8	13351.2	15701.6	18393.3
Protein JTB	JTB	O76095	Homo sapiens	116799	138880	110379	111898	135581	95494.2	123191	118898	137604	131816	137008	125645	128521	137881	143878	136907	143303	153613	161927	129968	160882	163155	148536	145870	120475	115817	115837	72383.4	100729	143588	#NUM!	120343
N(G).N(G)-dimethylarginine dimethylaminohydrolase 1	DDAH1	O94760	Homo sapiens	117706	141049	95883.4	102560	110628	93546	105464	106473	115877	85991.1	113345	125843	109436	115235	131546	105826	144556	149086	125189	109882	114941	117549	114388	115083	167861	156926	147346	144658	137011	154482	164511	151381
ATP-dependent DNA helicase Q5	RECQL5	O94762	Homo sapiens	17674.3	#NUM!	36839.7	31753.6	36143	50030.2	34583.4	20268.6	22000.5	22326.2	22861.8	23373.2	25991.7	#NUM!	#NUM!	16110.2	27799.1	18517.8	16410.2	18495.1	18764.1	9524.42	#NUM!	13057.5	#NUM!	14553.9	24003.4	21608.6	24342.5	13895.3	18501.6	29067.9
Unconventional prefoldin RPB5 interactor 1	URI1	O94763	Homo sapiens	32089	29856	27817.3	27083.7	26597.1	23526.5	30874.2	30820.9	33095.8	31319.1	32902.9	28444.2	31863.6	33939.6	33644.1	32964.6	34312.9	32988	35877.1	30953.3	36609.1	35632.8	37452.9	35951.3	29285.4	30159	33157.8	35796.7	32797.5	37631.4	37004.3	35928.5
Galactosylgalactosylxylosylprotein 3-beta-glucuronosyltransferase 3	B3GAT3	O94766	Homo sapiens	1539.71	3661.8	3110.39	#NUM!	#NUM!	4585.32	2980.74	#NUM!	2253.09	2430.2	#NUM!	3933.98	2474.86	3640.12	#NUM!	1539.56	3769.56	#NUM!	2661.88	#NUM!	1597.17	#NUM!	#NUM!	#NUM!	5336.78	4193.95	4275.98	6133.96	4205.31	2998.25	4444.72	4432.34
Serine/threonine-protein kinase 17B	STK17B	O94768	Homo sapiens	4591	4643.33	4402.22	5399.8	5615.64	6530.09	6051.73	5881.69	5170.79	5410.96	5871.02	6586.38	6423.08	4845.64	5445.93	4233.04	5119.71	5153.31	5733.65	6852.53	5641.75	5691.24	6224.65	6146.46	4934.38	3486.7	5037.88	5198.33	3976.75	5778.99	4751.46	5237.44
Metastasis-associated protein MTA2	MTA2	O94776	Homo sapiens	10136	13194.1	12120.2	11187.2	14322	15193.8	12696.3	8951.78	9853.13	8523.33	8662.16	8406.64	9128.95	8232.14	8232.39	7495.06	8612.48	6802.13	7489.11	5446.59	6374.37	6203.16	5953.42	7961.78	8381.57	9629.5	11398.1	9437.64	10509	7038.64	10309	8458.37
Serine/threonine-protein kinase 10	STK10	O94804	Homo sapiens	13697.8	16261.9	14016.8	15630.8	16268.2	14308.2	14564.8	15704.3	14904.4	15416.4	14042.6	15877	13493.8	15336.4	15432	13320.5	12193.5	16338.6	13746.2	15509.1	14564.2	17293.2	14764.5	15446.4	15001.3	13246.2	14466.3	14392	14089	15439.3	14878.5	14059.9
Tubulin polymerization-promoting protein	TPPP	O94811	Homo sapiens	57460.8	85993.4	56469.7	48433	52988.6	44401.7	58948	58685.8	67350.2	37433.8	63850.2	67521.6	55345.1	61888.7	65567.1	57435.1	89639.6	105664	96606.9	77722	87843.8	82389.2	73055.1	69127.8	77834.8	70557.4	64698.4	60773.2	68689.6	70546.8	88757.8	71449
Ubiquitin-like protein ATG12	ATG12	O94817	Homo sapiens	10023.9	11546.2	6609.79	9116.61	10567	7721.51	9685.39	9567.81	9108.82	9967.24	11129.5	9767.54	9388.57	10306	9934.29	9213.37	11268.3	9412.67	7629.76	9636.75	8055.36	7870.69	#NUM!	#NUM!	#NUM!	#NUM!	#NUM!	#NUM!	9941.12	10119.8	10673.9	13421.9
Kelch repeat and BTB domain-containing protein 11	KBTBD11	O94819	Homo sapiens	#NUM!	3309.46	#NUM!	#NUM!	3149.88	2589.95	3006.16	#NUM!	2097.17	2782.93	#NUM!	2908.91	2767.33	#NUM!	#NUM!	#NUM!	2850.87	2930.46	#NUM!	2187.28	#NUM!	#NUM!	2382.05	#NUM!	2330.95	2955.75	#NUM!	1389.77	1901.22	#NUM!	2330.79	1764.58
E3 ubiquitin-protein ligase listerin	LTN1	O94822	Homo sapiens	#NUM!	#NUM!	1312.08	#NUM!	1928.4	2174.52	1540.18	#NUM!	#NUM!	#NUM!	#NUM!	#NUM!	#NUM!	#NUM!	#NUM!	#NUM!	#NUM!	#NUM!	#NUM!	#NUM!	#NUM!	#NUM!	#NUM!	#NUM!	#NUM!	#NUM!	#NUM!	#NUM!	1143.07	#NUM!	#NUM!	#NUM!
Phospholipid-transporting ATPase VB	ATP10B	O94823	Homo sapiens	7277.32	6481.45	7595.19	8868.99	7912.22	9952.29	7916.66	6483.53	5510.23	6296.19	7384.35	7442.18	8137.23	6240.74	6857.92	6945.33	8689.26	#NUM!	3933.45	5328.7	#NUM!	#NUM!	3537.65	#NUM!	8319.56	6604.19	8137.13	6512.81	7248.39	6563.43	#NUM!	#NUM!
Mitochondrial import receptor subunit TOM70	TOMM70	O94826	Homo sapiens	207656	218331	218303	213707	218885	203790	209895	226750	225138	231638	231087	222514	214655	213190	218330	212047	218211	243147	221539	235456	229451	247484	238914	232613	213133	217858	217512	202018	208801	212269	214232	205678
Phospholipase DDHD2	DDHD2	O94830	Homo sapiens	7132.36	6849.94	6508.96	6333.29	7446.61	6203.75	6427.93	6337.85	5993.38	6307.31	6336.42	8611.89	6065.35	6420.03	6474.58	6104.37	5764.38	6357.19	6126.18	6589.08	6510.51	6387.56	5306.63	7745.17	6193.84	7432.37	8527.47	7236.2	7324.34	7102.64	7209.58	6295.78
Unconventional myosin-Id	MYO1D	O94832	Homo sapiens	204980	247566	234402	245845	265032	306725	235167	175188	175940	178167	189991	205986	203548	190313	202515	170689	225376	140951	143425	119539	123182	132415	136648	143450	243586	222918	248960	240636	225460	183176	196568	227911
TOX high mobility group box family member 4	TOX4	O94842	Homo sapiens	26292.8	24250.4	23300.1	21164.7	22597.3	19699.2	23256.7	25085.7	27084.8	24895	24056.6	25679.8	23940.2	25514.8	26216.9	27137.2	26988.5	27199.6	27462.3	22920.8	30628.8	29426.1	28593.9	30667.7	25510	26786.6	26200	26307	26317.8	31312.4	29029.6	30457.7
Protein transport protein Sec24D	SEC24D	O94855	Homo sapiens	31711.3	52813.5	44912.3	54717.3	54903.3	56121.9	45475.8	42356.6	43215.4	38420.8	33935.2	38749.8	46781.4	41237	33668.3	34043.2	30654.3	44079.2	35163.8	36691.3	30717.9	36886	33893.8	28214.5	41472.8	35579.3	38337.7	34246.1	41506.9	27839.5	29607.1	32639.8
Neurofascin	NFASC	O94856	Homo sapiens	#NUM!	#NUM!	#NUM!	#NUM!	#NUM!	#NUM!	#NUM!	#NUM!	#NUM!	#NUM!	#NUM!	#NUM!	#NUM!	6701.53	#NUM!	#NUM!	9034.92	#NUM!	#NUM!	8038.2	#NUM!	6319.46	7607.6	#NUM!	8158.76	10147.5	#NUM!	9782.29	6324.1	#NUM!	#NUM!	#NUM!
F-BAR and double SH3 domains protein 2	FCHSD2	O94868	Homo sapiens	5760.32	7168.63	5515.51	6287.13	6303.21	6366.48	5524.59	5171.44	6596.76	6351.07	5879.95	6384.94	4982.81	6048.05	6745.54	5626.98	7011.86	5572.47	5901.68	6268.35	#NUM!	7873.25	6955.28	5362.58	#NUM!	#NUM!	#NUM!	6933.34	5483.29	#NUM!	#NUM!	#NUM!
E3 UFM1-protein ligase 1	UFL1	O94874	Homo sapiens	152104	225615	217522	226029	225000	244025	207649	209633	193328	186301	178046	165917	197082	177628	153295	169092	136658	201117	163461	178778	148555	165768	167750	143613	185477	165898	163111	147235	181129	131101	138833	147630
Sorbin and SH3 domain-containing protein 2	SORBS2	O94875	Homo sapiens	129572	132902	122307	115370	121887	111311	125713	142023	135466	129018	149550	138642	144482	129565	130344	134343	144402	142256	141183	145560	158448	149246	143500	150206	123660	126598	117977	111330	117914	131090	133746	126913
PHD finger protein 14	PHF14	O94880	Homo sapiens	12365.7	14021.8	14450.8	12211.9	15115.7	15643.4	14737.4	12121.1	12390.5	11290	11992	9662.51	12079.5	12019	12280.2	10319.5	7145.33	8176.93	10004.2	8748.36	6661.02	6824.61	7696.62	6947.22	10573.5	10352	11209.3	11792.1	11496	7199.26	10182.1	9515.99
SAM and SH3 domain-containing protein 1	SASH1	O94885	Homo sapiens	35827.3	22027	38398	26705.3	23688.1	30246.9	31639.2	34807.6	31227.9	36396.2	39353.5	28726.6	32560	31130.5	28835.7	37694.6	17837.3	18494	32289.7	28138.4	24749.3	24113	29344.9	30008.7	26071.3	32920	30253.2	31094.4	28001.6	32734.5	33991	29021.9
CSC1-like protein 1	TMEM63A	O94886	Homo sapiens	22016.9	25319.6	20068.9	21086.5	22669.3	26560	21750.4	20089.9	19456.9	18237.7	21754	24022.5	21255.3	23911.5	22247.3	21162	30060.8	20390.5	18459.9	17881.4	20741	19937.5	18254.7	21637.4	23518.3	23104.2	23096.4	23260.7	22617.7	21245.7	22438	23819.3
FERM. ARHGEF and pleckstrin domain-containing protein 2	FARP2	O94887	Homo sapiens	3400.58	5155.14	5678.54	5475.26	5840.38	8327.19	5130.57	3704.98	4015.02	4049.57	3842.87	3557.72	4199.46	3901.2	3570.62	3652.01	3812.27	2680.88	2695.76	3323.42	2765.57	#NUM!	3590.91	3539.45	4675.14	3952.89	4886.83	4610.09	4633.27	3275.83	3395.53	3950.29
UBX domain-containing protein 7	UBXN7	O94888	Homo sapiens	#NUM!	4076.29	5774.43	6338.44	6688.76	#NUM!	5378.16	#NUM!	5457.41	6430.8	#NUM!	#NUM!	6261.16	#NUM!	#NUM!	5459.8	7375.54	5941.86	5735.72	#NUM!	8302.86	4599.12	#NUM!	#NUM!	#NUM!	#NUM!	5251.39	5746.18	#NUM!	#NUM!	3827.51	#NUM!
Leucine-rich repeats and immunoglobulin-like domains protein 2	LRIG2	O94898	Homo sapiens	#NUM!	455.222	#NUM!	#NUM!	#NUM!	#NUM!	#NUM!	#NUM!	#NUM!	315.353	#NUM!	#NUM!	#NUM!	#NUM!	#NUM!	#NUM!	#NUM!	#NUM!	#NUM!	#NUM!	#NUM!	#NUM!	#NUM!	#NUM!	#NUM!	#NUM!	#NUM!	#NUM!	582.267	#NUM!	#NUM!	#NUM!
SUN domain-containing protein 1	SUN1	O94901	Homo sapiens	9811.52	12231	10454.7	9832.75	13473.3	18627.2	12709.1	9151.82	8168.49	8971.48	8677.12	10542.9	9501.21	8661.54	8448.01	7823.94	11159	6979.93	7846.98	6406.01	7288.71	5967.01	6196.74	7779.7	8963.65	9294.4	9793	9239.64	9469.79	7520.64	7579.89	9913.91
Pyridoxal phosphate homeostasis protein	PLPBP	O94903	Homo sapiens	138781	131255	122780	121746	117066	110394	129948	133567	144030	137688	140748	135311	138962	152374	141614	147177	152284	147144	157812	137668	164493	129799	149352	157526	146611	156083	150866	149086	145013	171368	164980	161230
Erlin-2	ERLIN2	O94905	Homo sapiens	362265	397440	357281	356075	393313	405131	377644	340387	369371	362441	364028	347134	379536	369959	361173	349338	382685	419845	365949	343049	401387	397269	394689	379306	370099	390406	369859	383148	398805	359307	410580	386588
Pre-mRNA-processing factor 6	PRPF6	O94906	Homo sapiens	49721.6	57148.1	52977.4	50856.8	61861.3	71071.5	56855.7	51418.2	55367.1	50953.3	52345.2	47376.6	52367.4	50734.6	52858.4	47921.6	31660.9	38749.1	51721	47299.5	39823.5	42622.7	50531.1	49720.2	56361.8	55351.9	57330.3	60833.1	58543.9	52636.4	58923.9	54520.1
Dickkopf-related protein 1	DKK1	O94907	Homo sapiens	17181.3	19788.8	13800.9	16026.4	14271.9	16549.1	15808.1	18692.7	13826.4	15020.2	16341.9	14208	16047.2	14678.7	16432.7	14303.6	17910.6	20917.2	13969.3	15758	16548.1	15685.1	12342.6	9656.95	14383.9	12824.7	12518.9	10844.2	13105.6	13371.3	14773.3	14185.6
Pre-mRNA cleavage complex 2 protein Pcf11	PCF11	O94913	Homo sapiens	5426.09	5220.97	7046.88	5562.1	6861.22	6421.42	5711.6	5644.34	5955.19	5459.37	6681.74	5422.93	5207.6	#NUM!	#NUM!	5921.17	#NUM!	5217.18	4882.78	4883.01	#NUM!	5886.76	5579.65	#NUM!	6835.95	8018.01	6825.1	7771.24	6054.73	6585.71	6086.61	5557.62
Protein furry homolog-like	FRYL	O94915	Homo sapiens	#NUM!	827.71	#NUM!	#NUM!	728.778	1430.22	490.866	#NUM!	#NUM!	#NUM!	#NUM!	#NUM!	#NUM!	#NUM!	#NUM!	#NUM!	#NUM!	#NUM!	#NUM!	#NUM!	#NUM!	#NUM!	#NUM!	#NUM!	1122.73	#NUM!	#NUM!	826.812	#NUM!	#NUM!	#NUM!	#NUM!
Nuclear factor of activated T-cells 5	NFAT5	O94916	Homo sapiens	5666.03	5393.7	6225.78	5525.71	6111.31	5069.44	5904.15	5555.34	6179.67	7502.83	6359.51	6468.44	5941.86	6334.38	6666.11	7576.04	5559.94	5489.58	7042	6485.32	7192.06	5562.94	6847.08	7723.99	5590.46	7007.58	7064.61	8087.29	6871.09	7674.83	6770.64	7184.44
Endonuclease domain-containing 1 protein	ENDOD1	O94919	Homo sapiens	26151.7	23549.5	26447.2	25280.9	24751.9	33327.4	29296.3	27098.5	22597.6	23530.3	25461.7	29976.5	26304.3	27184.7	28291.8	26984.8	35811.6	22079.3	21581.8	17809.9	23889.5	20019.7	20164.1	22195.2	25867.2	24522.2	28411.6	28777.2	25854	29232.6	23449.4	30147.9
D-glucuronyl C5-epimerase	GLCE	O94923	Homo sapiens	11499.1	9066.83	10222.6	12659.3	13131.8	14435.1	13298.3	7937.26	10237.7	12375	9552.89	12894.1	10517.8	11378.7	9240.35	9019.79	9798.52	10450.9	7414.32	9846.31	7481.14	9264.48	8497.86	5716.27	12730.4	15488.4	12808.5	13102.9	10639.8	#NUM!	9040.41	10965.2
Glutaminase kidney isoform. mitochondrial	GLS	O94925	Homo sapiens	16707.8	21300.7	20602.7	24993.4	18290.3	23211.7	17590.5	20396.9	17867.4	15859.3	14718.8	12283.1	19140	20745.6	14718.5	15575.6	16304.9	20326.6	15490.5	19102.6	16650.1	16774.1	16484.3	13878.2	14604.5	13356.7	16008	17129.6	18662.7	13827.8	12570.7	15655.1
Actin-binding LIM protein 3	ABLIM3	O94929	Homo sapiens	#NUM!	#NUM!	696.444	#NUM!	#NUM!	545.926	#NUM!	#NUM!	#NUM!	364.768	#NUM!	#NUM!	#NUM!	#NUM!	#NUM!	358.768	#NUM!	#NUM!	#NUM!	#NUM!	#NUM!	#NUM!	#NUM!	#NUM!	#NUM!	#NUM!	#NUM!	#NUM!	#NUM!	#NUM!	#NUM!	#NUM!
Lysine-specific demethylase 4B	KDM4B	O94953	Homo sapiens	1923.47	#NUM!	#NUM!	#NUM!	2639.84	3621.16	2046.8	1763.25	#NUM!	1673.7	#NUM!	#NUM!	2127.92	1519.07	#NUM!	1583.11	#NUM!	#NUM!	#NUM!	1217.04	486.457	2107.29	1489.43	1406.37	1921.28	1561.19	1715.46	1693.58	1779.22	1742.77	1560.77	1870.85
Microtubule cross-linking factor 2	MTCL2	O94964	Homo sapiens	#NUM!	#NUM!	1615.7	2641.75	1656.42	2634.37	2836.44	#NUM!	#NUM!	#NUM!	#NUM!	#NUM!	#NUM!	3449.61	#NUM!	#NUM!	#NUM!	#NUM!	#NUM!	#NUM!	#NUM!	#NUM!	#NUM!	#NUM!	#NUM!	1853.96	#NUM!	2451.37	#NUM!	#NUM!	#NUM!	#NUM!
Ubiquitin carboxyl-terminal hydrolase 19	USP19	O94966	Homo sapiens	8734.57	12011.2	11363	11161.4	12489.9	10807.6	11136	9495.49	9717.27	9019.16	8641.32	8764.96	10933.2	9124.74	8239.68	7744.02	8832.28	8639.82	8906.02	7665.64	6900.74	7290.4	6133.75	6096.84	9678.3	9458.26	9397.8	9889.41	9990.23	7654.02	7613.36	7662.63
WD repeat-containing protein 47	WDR47	O94967	Homo sapiens	18629.3	23721.2	22575	23061.3	22668.5	24279.3	21602.5	20625.9	19260.3	17665.4	20365.9	18735.5	20630.2	21038.5	19037.2	18052.5	19188.6	24434	21477.4	21261.5	19296.2	24416	22424.8	18848.7	21780.7	20958.1	21772.9	19208.9	22993.7	22232.4	23235.5	21247.9
E3 ubiquitin-protein ligase TRIM37	TRIM37	O94972	Homo sapiens	#NUM!	1145.49	1204.13	#NUM!	1221.15	1294.96	1485.74	1334.21	977.515	898.3	1366.97	1733.39	#NUM!	1066.72	1015.37	1279.6	969.144	716.705	1146.32	1211.4	#NUM!	1632.43	#NUM!	1512.11	#NUM!	#NUM!	#NUM!	1291.33	1703.75	#NUM!	#NUM!	#NUM!
AP-2 complex subunit alpha-2	AP2A2	O94973	Homo sapiens	1323090	1690660	1612060	1783920	1787260	1870820	1503820	1253560	1304030	1232680	1240700	1415520	1414950	1269600	1241360	1090530	1155010	1047570	942336	948032	810627	865774	831914	755346	1291760	1190650	1340410	1169940	1322360	811412	924133	1108990
Protein transport protein Sec31A	SEC31A	O94979	Homo sapiens	339298	428562	415334	437796	420970	433886	384771	422057	408562	415209	366241	374530	384545	378392	350689	359003	363637	421932	381035	410014	355468	387228	396888	364449	376796	354308	341719	349594	373763	325082	334987	334461
Calsyntenin-1	CLSTN1	O94985	Homo sapiens	99872.2	126606	89501.1	134126	93559	112260	111879	142641	87024.4	103673	106790	122228	75826.7	97291.9	134906	106386	135741	126961	67839.6	125278	89756	96907.5	85501.6	70502.7	112677	123256	108370	88394.3	90481.4	99104.9	104475	118010
Protein FAM13A	FAM13A	O94988	Homo sapiens	#NUM!	#NUM!	4078.65	3731.98	3954.45	3249.2	3394.76	#NUM!	4337.32	4386.73	#NUM!	5237.51	4892.86	5204.8	#NUM!	#NUM!	4583.69	4825.61	4360.31	5321.77	4631.07	#NUM!	#NUM!	5098.31	#NUM!	#NUM!	#NUM!	#NUM!	#NUM!	#NUM!	5778.24	#NUM!
Protein HEXIM1	HEXIM1	O94992	Homo sapiens	47040.6	37987.5	39568.2	38418.7	40926.1	34945.1	41400.6	41239.8	48897.3	45310.7	45651.8	46150.9	46227.3	48149.5	47627.5	50601.2	50541.3	46144.4	55489.1	46935.6	56416.8	52659.8	56180.6	58706.1	45215.1	52642.4	44935.7	52962.1	46823.3	61258	58079.7	50726.5
Tight junction protein ZO-3	TJP3	O95049	Homo sapiens	149323	183319	164907	180051	165084	166412	159644	163196	164792	158789	166921	158626	163811	156944	167918	152837	166828	158159	156079	178689	158768	166375	160666	162652	152335	145850	153336	145558	149604	149913	152897	148500
Ribonuclease P protein subunit p14	RPP14	O95059	Homo sapiens	9377.83	10612.9	8455.45	9387.49	10940.4	11017.8	9317.93	#NUM!	9249.27	9738.17	9036.18	9504.32	6694.33	8096.21	#NUM!	7261.18	#NUM!	7074.44	7177.37	#NUM!	#NUM!	9049.49	9610.02	#NUM!	10025.5	10672.1	#NUM!	9622.64	#NUM!	#NUM!	10064.1	#NUM!
Protein YIF1A	YIF1A	O95070	Homo sapiens	14298.9	14620.2	14777.8	16643	18507.4	18213.7	14673	11843.7	11863.3	12021	11774.4	14990.9	13601	11674.5	12953.5	11276.7	17753	8556.09	9660.84	7433.22	7636.11	11157.4	8796.57	7655.24	14742.2	11923.9	14531.8	10045.5	13080.3	11175.1	10923.9	13066.1
E3 ubiquitin-protein ligase UBR5	UBR5	O95071	Homo sapiens	5509.78	6087.9	7540.91	6770.52	7259.08	8000.82	5606.42	5952.52	4827.22	4984.42	4909.52	#NUM!	5080.83	4616.38	4706.43	4754.98	4395.07	3388.65	4126.53	3835.82	3387.84	#NUM!	3251.9	3218.6	4960.78	5186.01	6328.06	5725.3	6070.94	3835.41	4680.72	5783.33
Arf-GAP domain and FG repeat-containing protein 2	AGFG2	O95081	Homo sapiens	41709.7	33079.9	42778.4	42967.2	37719.1	44855.7	37666.9	42886.2	33677.1	44782.1	44010.6	38953.1	35812.9	38642.9	43785.1	44128.2	41438.4	34301.3	36378.9	43922.9	39689.4	44284.5	42116.1	45464	33169.6	34904.8	37245.4	35187	31728.4	37696.7	31721.8	33118.4
Serine protease 23	PRSS23	O95084	Homo sapiens	37803.7	47169.7	35587.8	42157.4	60413.3	121328	49826.6	38732.2	58256.8	60069.1	53815.1	78226.5	47116.8	56792.6	54908.1	55590.6	69235.9	57897	57882.6	63873.9	49213.7	55836.5	51387.2	71707.2	78930.7	77784.9	63617	72132.4	47660.7	47312.1	53953.6	54239.7
SR-related and CTD-associated factor 4	SCAF4	O95104	Homo sapiens	19478.3	17634.8	19263.7	17564.3	18850.8	18684	20777.9	18067.3	21401.1	19145.7	20354.6	15526.8	21330	19131.1	20473.8	19237.2	14658.7	13717.2	19221.9	17345.4	14840.9	15705.1	15598.5	14807.5	18886.9	18276.1	22107.7	22413.1	20822.8	20517.9	20183.3	19931.3
NADH dehydrogenase [ubiquinone] 1 beta subcomplex subunit 6	NDUFB6	O95139	Homo sapiens	114812	108374	100080	102829	96551.9	100092	101966	104774	119983	116030	124138	119420	107499	106008	111205	112619	123385	136363	128111	114947	148694	143876	129671	133335	105938	119236	109013	120700	102233	117786	121017	113358
Mitofusin-2	MFN2	O95140	Homo sapiens	6987.63	10099	10696.6	11026.2	11335.1	14040.7	9155.25	8252.79	8163.9	7281.03	7064.07	6583.5	8413.52	6661.63	5733.11	5781.53	7443.25	6445.5	6186.35	5807.98	4765.25	6038.74	5370.7	5197.55	7055.82	6259.33	7582.37	6137.15	7534.42	4440.75	5280.61	6363.27
Dual specificity protein phosphatase 14	DUSP14	O95147	Homo sapiens	21868.8	17724	19377.8	18966.3	20452.1	21871	21171.5	21100.8	18372.1	19249.7	20601.6	17736.2	22111.5	19869.1	19206.6	21288.9	15937.5	23299.7	18946.7	15556.9	22130.3	16709.5	18626.9	18745.5	20270.6	18608.7	18368.5	28952.8	20233.4	18841.5	18493.8	22774.6
Snurportin-1	SNUPN	O95149	Homo sapiens	5601.56	5837.19	6020.65	4904.33	5906.22	4523.79	6669.8	5815.02	6501.08	6177.17	6399.44	5791.66	5728.67	6523.7	6018.08	5620.67	6616.56	6648.52	7883.9	6272.22	7469.88	6403.82	5669.75	#NUM!	5577.96	#NUM!	#NUM!	#NUM!	5830.94	5726.62	6129.8	5948.38
Aflatoxin B1 aldehyde reductase member 3	AKR7A3	O95154	Homo sapiens	#NUM!	1390.98	#NUM!	#NUM!	1014.47	1584.13	1144.88	#NUM!	#NUM!	#NUM!	1259.39	#NUM!	#NUM!	#NUM!	#NUM!	#NUM!	#NUM!	1308.13	1920.44	#NUM!	#NUM!	#NUM!	#NUM!	#NUM!	#NUM!	#NUM!	#NUM!	1770.56	#NUM!	#NUM!	#NUM!	#NUM!
Ubiquitin conjugation factor E4 B	UBE4B	O95155	Homo sapiens	8449.64	11505.2	11864.8	11519.9	11076.4	13514.2	10388	10281.1	8998.54	9153.35	9234.62	7603.24	10372	8279.12	7118.92	8110.48	6809.88	8458.39	8044.5	7755.67	7063.86	6418.6	7495.27	5874.11	8807.54	8542.99	8803.57	7996.87	9446.13	7029.24	7241.05	8071.15
Zinc finger protein-like 1	ZFPL1	O95159	Homo sapiens	41776.4	49901.1	44113.5	44817.1	49401.3	49235.7	43882	39072.2	42108.3	43327.4	43715.6	37062.1	41581.8	42347.8	40190.9	35424.6	28851.8	29660.2	39929.1	34129	32688.8	29018.2	30831.2	34189.8	43762.1	39629	39917.1	49677.6	39907.7	36064.4	37135.1	38900.2
Elongator complex protein 1	ELP1	O95163	Homo sapiens	31567.1	42922.5	43186.9	46257.6	45998.4	49146.7	41388.4	38539.3	38824.2	36771.7	33527.7	33094.3	38895.5	34518.9	31355.1	30202.7	32763.7	40916.8	33194	33605.9	30918.8	35263.7	35530.5	26437.3	35971.4	34817	32351.5	29301.7	38192.5	23652.1	30774.7	29750.8
Ubiquitin-like protein 3	UBL3	O95164	Homo sapiens	11305.6	12744.4	13415	13460.6	13365.2	13908	11884	18147.5	13885	15520	17540.9	21154.6	12038.3	11442.1	14125.2	13228	13767.3	12669.7	12918.1	14988.3	13828.6	14929.3	14775.9	17708.4	14849.1	13764.2	12651.3	13408.8	11665.4	13398.7	11743.7	13681.1
Gamma-aminobutyric acid receptor-associated protein	GABARAP	O95166	Homo sapiens	#NUM!	#NUM!	2445.35	1769.04	3789.6	3701.05	4561.5	#NUM!	#NUM!	#NUM!	2768.26	#NUM!	3374.73	#NUM!	#NUM!	2911.58	2249.69	4120.63	2956.8	#NUM!	#NUM!	2788.07	2324.43	3026.54	1915.57	2182.53	2256.76	#NUM!	2509.49	2090.51	2703.29	#NUM!
NADH dehydrogenase [ubiquinone] 1 alpha subcomplex subunit 3	NDUFA3	O95167	Homo sapiens	10207.3	12054.2	11729.2	11594.1	12738.7	15312.1	12820.8	9356.09	8958.55	9314.49	11056.9	12181.4	9724.23	10306.9	11408.5	11355.9	14484	8358.59	8333.33	8395.55	8247.63	7827.46	8750.59	6377.95	11951.1	12880.7	14240.9	13639.5	11652.4	11012.7	12484	13313.7
NADH dehydrogenase [ubiquinone] 1 beta subcomplex subunit 4	NDUFB4	O95168	Homo sapiens	439031	430528	405881	402298	416018	403533	391372	414974	450577	433961	478656	417979	418853	449643	468674	432205	445688	461485	448868	471796	458971	489504	476321	492583	450605	483484	473382	465396	446186	473166	468279	457295
NADH dehydrogenase [ubiquinone] 1 beta subcomplex subunit 8. mitochondrial	NDUFB8	O95169	Homo sapiens	10716.1	13079.4	13973.7	13599.8	15027.4	#NUM!	17075.9	15549.9	11285.8	14986.3	15343.3	19242.6	14035.3	14341.9	13716.8	12986.9	16490.3	#NUM!	12815.2	13177	#NUM!	#NUM!	11454.9	#NUM!	15919.6	19753	18551	17841.2	17013.4	14228.4	15181.4	15985.5
Sciellin	SCEL	O95171	Homo sapiens	1002780	553778	1058460	946744	587904	922698	767066	1291300	686943	1101480	1311790	1020860	919607	716794	824967	1112580	915121	704637	800393	1071470	771165	897320	758080	890308	697165	660611	639514	395945	485617	756518	622531	608853
NADH dehydrogenase [ubiquinone] 1 alpha subcomplex subunit 7	NDUFA7	O95182	Homo sapiens	300858	298834	262775	271148	297506	225539	287473	282425	295766	304556	321702	325675	295378	298729	327918	312539	302144	327381	331426	325038	344709	359415	340810	347442	303410	319211	304366	296235	287546	324036	317030	306642
Vesicle-associated membrane protein 5	VAMP5	O95183	Homo sapiens	7144.64	6344.02	6832.93	6576.85	4904.62	#NUM!	5237.78	8912.43	6112.37	8218.91	#NUM!	6892.71	7928.96	7108.96	#NUM!	5898.92	9034.69	6181.12	7421.66	7756.3	10856.6	8266.35	8888.5	8064.91	#NUM!	#NUM!	#NUM!	#NUM!	6727.23	#NUM!	8368.08	#NUM!
Reticulon-3	RTN3	O95197	Homo sapiens	83889.4	92368.2	83623.8	86353	82297.5	111599	96755.6	69107.2	76708	73896.7	92462.1	107879	85480.6	73765	93032.2	84072.6	115677	67728.7	70949.8	67157.6	68230.9	64997.4	58539.1	64470.3	101787	93440.8	101091	100475	84874.3	85028.7	86679.8	91238.8
Mitochondrial proton/calcium exchanger protein	LETM1	O95202	Homo sapiens	126538	140596	135306	137959	136836	138040	118440	113394	104746	97191.2	116546	107098	124610	106473	107665	94906.9	114477	73668.1	87463.1	86504.2	83024.9	59917.1	63494.8	86069.5	108837	97322.7	118596	109979	94000.4	76132.6	96018.6	120334
Epsin-2	EPN2	O95208	Homo sapiens	60949.9	45282.4	54524	47563.7	44443	45988.4	50232.3	57270.4	53796.4	58630.6	67088.1	56373.9	56122.9	55973.8	57708.2	63373.6	56063	54825.2	62670.5	59534.8	61400.4	59489.5	60574.9	63990.1	49579.9	51924.4	50191.9	51945.1	48802.3	62187.9	56673	53774
Starch-binding domain-containing protein 1	STBD1	O95210	Homo sapiens	16168.3	20092.1	16530.6	19722.6	19688.2	21754.3	18791.8	17928.1	17586	16254.7	15427.8	18413.6	17902.2	18582.2	16972.3	16311.5	16852.3	19269.7	16689.4	17129.5	14536.8	14561.4	15212.9	14771.8	17031.8	16842.8	16703.9	17207.8	17146.5	15921.5	16117.2	17210.5
Leptin receptor overlapping transcript-like 1	LEPROTL1	O95214	Homo sapiens	4717.66	4526.54	5724.77	5801	5261.28	3081.45	3987.66	4210.14	2920.31	#NUM!	#NUM!	#NUM!	3220.64	5021.99	4645.33	4348.45	5427.92	#NUM!	#NUM!	#NUM!	#NUM!	#NUM!	#NUM!	#NUM!	#NUM!	#NUM!	#NUM!	#NUM!	#NUM!	#NUM!	#NUM!	#NUM!
Zinc finger Ran-binding domain-containing protein 2	ZRANB2	O95218	Homo sapiens	87610.8	80390.3	77493.4	74838.3	80142	70762.5	88355.3	89183.3	88805.5	82728.7	96966.2	89755.7	81888.3	91621.2	96964	96252	95973	104897	113168	93719.5	112388	109510	111224	120335	83344	95053	92157.7	96917.4	85542.7	116147	109976	99091.2
Sorting nexin-4	SNX4	O95219	Homo sapiens	40936.3	47302.3	48492.8	49407.5	47537.8	50322	45397.4	49274.4	47745.1	47058	45102	41506	49408.5	45784	41741.2	42207.9	41100.7	49020.1	47627.9	51007	43508.1	45194.4	47306.7	43022.3	40279.2	41120.6	41810.7	41642.9	44634.9	38406.3	40547.7	39031.4
Luc7-like protein 3	LUC7L3	O95232	Homo sapiens	27256.7	28020.5	33157.1	30001.4	27470.3	31108.2	34815.4	31126.6	33505.6	32132.7	37930.7	32060	34379.4	37724.9	41609.9	40292.8	25345.8	34063.5	30482.9	36124.5	32547	38375.6	29235.5	29060.3	33140.3	34106.8	33738.1	36017.8	34376.3	34988.8	32295.1	31528.8
Apolipoprotein L3	APOL3	O95236	Homo sapiens	9190.57	8724.37	9359.18	9746.78	#NUM!	7871.48	8718.22	11266.7	8573.36	8149.43	11125.4	9690.11	8518.48	7842.79	10887	9975.53	7702.01	9091.55	#NUM!	7287.9	9422.06	8959.49	10375.4	9282.01	5403.17	7681.8	7476.73	8426.58	#NUM!	6923.05	5843.23	9797.57
SAM pointed domain-containing Ets transcription factor	SPDEF	O95238	Homo sapiens	#NUM!	#NUM!	#NUM!	#NUM!	#NUM!	#NUM!	#NUM!	#NUM!	#NUM!	#NUM!	#NUM!	6926.22	#NUM!	#NUM!	#NUM!	#NUM!	5047.49	#NUM!	#NUM!	#NUM!	#NUM!	5092.64	#NUM!	4794	6557.17	4824.34	4491.13	5341.76	4096.84	#NUM!	#NUM!	#NUM!
Myotubularin-related protein 5	SBF1	O95248	Homo sapiens	4764	5093.23	6852.74	6443.34	6421.92	6376.94	6018.18	5111.7	3812.27	3921.58	4941.4	4583.52	4787.45	3900.68	3520.34	4848.4	4244.47	#NUM!	#NUM!	2228.61	#NUM!	#NUM!	#NUM!	#NUM!	4649.77	#NUM!	4922.66	3015.51	3771.19	#NUM!	2172.74	#NUM!
Golgi SNAP receptor complex member 1	GOSR1	O95249	Homo sapiens	48588.4	47460.3	47640	49358	50773.2	45514.6	47857.9	46024.7	52821.3	51500.6	54949.4	57125.8	50693.2	52267.4	54163	50378.8	56956	46525.1	51630.1	49660.9	50723.7	52495.7	47161.9	52222.1	48823.1	52928.6	54225.7	54574	47840	52596.7	51795.7	53257.8
Histone acetyltransferase KAT7	KAT7	O95251	Homo sapiens	6562.16	7432.34	7459.2	7312.99	7380.93	10056.1	7717.71	7429.45	7298.79	7262.42	7393.48	5712.73	7328.58	7523.86	6347.24	7619.86	6545.45	6816.98	7452.45	7414.66	7025.36	7088.82	7256.94	8312.29	6389.73	6488.91	6753.94	6658.69	7586.77	6683.39	7546.57	7193
ATP-binding cassette sub-family C member 6	ABCC6	O95255	Homo sapiens	25344.1	24711.5	31822.9	36058.2	32030.9	27768.8	24914.1	#NUM!	21325.6	28473.8	#NUM!	#NUM!	#NUM!	#NUM!	#NUM!	21804.8	#NUM!	20092.3	#NUM!	16550.8	#NUM!	#NUM!	#NUM!	10805.5	#NUM!	#NUM!	#NUM!	10669.7	#NUM!	#NUM!	#NUM!	#NUM!
Arginyl-tRNA--protein transferase 1	ATE1	O95260	Homo sapiens	8328.91	8522.13	8359.87	9526.12	8309.69	9465.73	9202.87	7800.69	8237.38	7764.56	8168.31	8728.1	8333.99	8343.38	8797.3	7271.65	7553.32	4767.06	7113.25	7586.94	6259.39	7459.43	6381.13	7699.52	9092.85	7751.01	8309.48	9483.96	8727.87	6637.08	7327.79	8408.4
Ly6/PLAUR domain-containing protein 3	LYPD3	O95274	Homo sapiens	44164.8	12952.5	37947.9	21013.6	14086.6	24721.8	29255.5	34429.4	21785.5	34619.2	47869.6	29660.6	32336.4	31831.7	30167.3	56483.9	35969.4	18432.2	43075	34793.7	33565.8	24770.5	30281.7	41765.2	39648.5	55543.1	38450.7	37256.6	35401.3	68643.3	57948.4	57105
Vesicle-associated membrane protein-associated protein B/C	VAPB	O95292	Homo sapiens	114378	99225.7	91583.7	93404.2	87178.8	75761.7	88221.4	100008	94165.3	90554.9	101832	106122	112273	105614	103906	105274	138991	95932.3	99978.6	123610	103667	86375.6	103305	106454	131348	142127	140916	134344	129395	157951	142236	152680
RasGAP-activating-like protein 1	RASAL1	O95294	Homo sapiens	11939.6	11027.2	13218.8	13171.3	11417.2	14445.8	12159.8	13707.9	9330.64	10589.8	12283.9	17488.5	11824.6	9421.62	9797.78	9228.09	5500.01	6820.42	7917.32	7958.41	6297.3	5253.9	4589.19	5550.73	10111.1	8298.91	9318.19	7940.91	8043.42	6987.85	6060.99	7625.43
SNARE-associated protein Snapin	SNAPIN	O95295	Homo sapiens	74329.1	60561.3	58157	56458.7	52706.7	47664.5	56543.3	67559.4	65335.4	59190.1	71651.5	69031.2	68338	67398.2	67921.1	76231.9	86762.9	66644.5	68733.8	80569.5	75616.6	58240.9	70168.1	77327.7	73684	82352.1	75004.5	73489	71873.8	91565.8	79759.1	82171.1
Myelin protein zero-like protein 1	MPZL1	O95297	Homo sapiens	42714.8	37231.1	40694.9	43068.6	38023.7	41857.9	47132.8	40609.7	46478	43972.7	44402.4	37745.7	46787.1	46917.6	46063.6	49993.7	51367.5	42155.7	48131.4	45679.4	54883	48752.5	46350.6	58572.9	35351	39092.5	37642.6	40936.9	37952	51146.4	42584.5	46467.6
NADH dehydrogenase [ubiquinone] 1 subunit C2	NDUFC2	O95298	Homo sapiens	116791	129774	119175	127886	137399	130777	117903	95800	116523	112661	111537	94037.9	115154	110295	109475	99163.9	105699	109982	90539.8	92582.5	90279	98654.8	92553.6	85046.7	108787	111729	106094	113526	104922	102801	98320	104398
NADH dehydrogenase [ubiquinone] 1 alpha subcomplex subunit 10. mitochondrial	NDUFA10	O95299	Homo sapiens	245273	327045	315678	311682	382551	415778	312447	292229	308061	295419	267942	250861	298037	283896	261117	268571	274057	333648	301273	293122	277283	298050	298684	285207	275188	253650	258748	272699	270910	232493	256707	250757
Peptidyl-prolyl cis-trans isomerase FKBP9	FKBP9	O95302	Homo sapiens	92620.5	68382.3	84147.8	70669.4	77367.2	67069.2	83701.2	81941	85558.2	91052.5	92091.4	73257.4	91363.7	98411.3	87308.1	99870	79835	89217	93625.9	90041.7	100026	101855	101518	100915	87974.7	103024	92140.2	106940	97894.2	122465	110543	114856
6-phosphogluconolactonase	PGLS	O95336	Homo sapiens	60566.4	63275.7	59250.5	61175.9	62038.9	70662.5	70443.9	64481.7	53478.2	56994.1	67086.1	68735.8	54599.7	58004.3	66040.8	59209.9	69335.2	58422.6	54180.2	56143.6	53321.9	57475.7	48221.9	61496.8	53431.9	57104.1	53941.3	52577.9	52473.3	56484.4	49087.1	55669.2
Bifunctional 3'-phosphoadenosine 5'-phosphosulfate synthase 2	PAPSS2	O95340	Homo sapiens	29613.4	47135.2	32771.4	48152.5	54778.4	40189	38546	35253.2	37005.9	29695.7	29763.6	32834.2	30765.4	41093.7	43167.6	35046.9	24253.2	39760.4	31252.7	29093	30928.8	54582.7	39164	40427.8	43390.7	32314.2	44471.9	45091	46691.4	38687.9	35585.5	36171.5
Homeobox protein SIX3	SIX3	O95343	Homo sapiens	2329.52	2985.66	3649.64	2527.55	2854.48	#NUM!	3544.95	2780.91	#NUM!	3689.04	4716.66	#NUM!	3523.46	#NUM!	#NUM!	5135.19	3521.58	3211.07	5652.63	#NUM!	3940.52	2987.73	#NUM!	4236.32	3361.15	5679.51	#NUM!	5072.66	4415.79	5402.35	5780.65	4193.78
Structural maintenance of chromosomes protein 2	SMC2	O95347	Homo sapiens	2417.8	#NUM!	3309.57	#NUM!	#NUM!	4463.6	3162.1	2973.55	2636.23	2186.25	2803.49	#NUM!	#NUM!	#NUM!	#NUM!	2558.13	2608.25	4048.98	2370.61	3383.14	2539.51	3857.55	3145.82	#NUM!	3101.55	#NUM!	#NUM!	2436.21	#NUM!	3279.91	2711.19	2307.65
Ubiquitin-like modifier-activating enzyme ATG7	ATG7	O95352	Homo sapiens	22408.9	30048	28684.9	30869.8	31574.9	35012.4	26730.2	25423.4	22699.8	23081.1	23263.3	23746.4	25385.7	20926	20625.4	21463.3	21325.1	25731.9	17147.5	19055	15388.7	17709.5	15857.4	15921.3	23077.8	20552.1	21142.2	18342.1	21643.7	14598.9	16169.5	19581.2
Transforming acidic coiled-coil-containing protein 2	TACC2	O95359	Homo sapiens	92701.9	49608.9	92801	69435.4	66945.8	78482.6	79848.1	88295.7	77216.5	98404.6	100313	85467.9	83536.8	79232.8	77998.5	107448	82984.4	62510	101420	85495.9	91344.9	82017.3	95586.2	112141	68442	88720.8	75547.1	79581.6	72231.4	91186.8	96512.8	81256
Tripartite motif-containing protein 16	TRIM16	O95361	Homo sapiens	277021	347164	335909	377850	333990	400636	333891	339477	286476	289787	275308	270483	321122	305091	262265	276419	267890	310747	269736	308098	266293	308917	281696	249035	269324	225752	251197	215432	273048	236941	238423	242489
Phenylalanine--tRNA ligase. mitochondrial	FARS2	O95363	Homo sapiens	10987.3	17005	16324.4	15841.3	21110.1	21468.6	16564	15010.3	13927.3	12576	14587.1	13879.4	15087.9	13420.6	14514.2	13203.3	13042.2	17252	12738.5	15156.5	14771.1	10503.2	7914.65	9123.88	11107.6	10469.3	10552.6	8645.02	11459.1	7345.55	9223.59	11859.9
Zinc finger and BTB domain-containing protein 7A	ZBTB7A	O95365	Homo sapiens	29406.1	27685.5	28634.6	26362.8	26738	24357.4	27446	27336.3	30277	28517.4	32374.2	24737.1	28682.9	31082.4	33255.2	33705	28572.9	28960.6	32166.1	28942.5	28469.7	31554.8	32428.6	32542.3	24644.1	23706.1	27740.1	29092.4	27841.8	31905.1	27653.6	28744.7
Acyl-protein thioesterase 2	LYPLA2	O95372	Homo sapiens	25310.7	25521.9	24210.8	26283.5	29922.7	38703.7	29136.3	25713.7	19549.7	25335.8	28007	26419.3	22662.7	23243.4	24216.2	25732	28349.5	20822.3	21744.9	23320.8	21613.7	23776.2	20960.6	27187.3	25353.7	25675.3	20496.8	24008.5	21914.6	24851	22699.4	25658
Importin-7	IPO7	O95373	Homo sapiens	83814.4	103911	101702	118110	106572	112328	93328	85859.8	76428.6	83179.8	78752.9	84322.2	88107	75376.4	67920.3	67527.9	57211.1	61286.3	63203.7	51022.4	46574.7	51778.9	61934.4	52180	79348.4	73774	77689.6	71051.4	82416.7	50435.3	58403.4	69640.5
E3 ubiquitin-protein ligase ARIH2	ARIH2	O95376	Homo sapiens	10715.2	11986.9	11473.9	11787.3	11632.4	11254.1	11410.1	12669.8	12313.7	11916.5	10971.5	10873.8	10710.5	10550.1	10679.5	10200.8	10205.6	12366.3	12198.4	12123.6	9783.66	12124.3	11885.5	11075.1	10634.3	9847.65	10087.7	9985.73	10181.3	9333.16	9740.44	8853.97
Tumor necrosis factor alpha-induced protein 8	TNFAIP8	O95379	Homo sapiens	39075.2	37991.1	36103.2	38463.4	33973.8	31936.6	36472.3	33443.2	34938.9	33468.1	36741.8	30935.5	32039.9	34890.5	35657.8	32684.2	32134.2	31630.9	31418.7	33096	32717.7	25499.8	27249.5	30011.4	28874.2	30269.6	28613.3	30079.8	30079	32876.9	28437.7	30882.1
Pre-mRNA-splicing factor SLU7	SLU7	O95391	Homo sapiens	13786.9	13575.5	14450	12125	13675.5	14255.4	14755.8	13085.2	16716.6	16758.2	16239.6	14948.9	14987.7	15922.1	16087.2	15997.6	15263.3	17904.4	16932.1	15742.6	17229.3	17403.1	16714	19702.3	15784.4	16473.2	14520.6	16124.2	14937.7	16238.8	16987.1	15888.8
Phosphoacetylglucosamine mutase	PGM3	O95394	Homo sapiens	89210.9	127765	110821	125365	121256	113926	107461	115500	112667	104910	100936	103818	110813	106054	101483	93620.2	93078	119026	109602	115108	103181	109901	107878	97298.9	114547	106703	100034	95007.8	110383	94711.3	101465	99766.9
Beta-1.3-galactosyl-O-glycosyl-glycoprotein beta-1.6-N-acetylglucosaminyltransferase 3	GCNT3	O95395	Homo sapiens	47787.4	48783.4	48543.4	52254.4	47671.7	59494.4	46660.4	50032	49718.7	54380.9	55656.2	61900.7	54478.4	54064	52509.3	56345.7	56499.8	40561.9	53933.1	52842.6	46049.5	55539.5	47890.4	54745.9	52162.8	47851.6	49817.4	55784.1	41931.6	50374.9	40589	45895.8
Adenylyltransferase and sulfurtransferase MOCS3	MOCS3	O95396	Homo sapiens	6741	7481.63	6648.19	7323.74	7423.41	7789.15	7014.44	6368.86	6098.07	7031.16	6230.55	7290.63	6977.25	7097.5	7445.13	6585.63	6106.1	6876.08	7000.53	5763.22	5869.56	4845.58	5579.63	7078.52	7476	6658.4	6025.66	7545.6	7997.14	6458.18	5521.5	5463.16
CD2 antigen cytoplasmic tail-binding protein 2	CD2BP2	O95400	Homo sapiens	#NUM!	#NUM!	3880.77	#NUM!	9731.85	9738.62	#NUM!	#NUM!	#NUM!	#NUM!	#NUM!	18544.8	#NUM!	#NUM!	#NUM!	9946.64	13920.7	#NUM!	9460.03	8295.65	#NUM!	6439.33	7938	6407.43	14914	13052.3	15870.1	14298.5	14927.5	17335.4	13777	17667.7
Mediator of RNA polymerase II transcription subunit 26	MED26	O95402	Homo sapiens	#NUM!	#NUM!	#NUM!	#NUM!	6367.85	#NUM!	#NUM!	5299.36	5584.53	5621.72	4948.68	#NUM!	5452.11	#NUM!	#NUM!	6151.83	#NUM!	4467.37	#NUM!	#NUM!	#NUM!	#NUM!	#NUM!	#NUM!	#NUM!	#NUM!	3685.91	4480.86	#NUM!	#NUM!	#NUM!	#NUM!
Zinc finger FYVE domain-containing protein 9	ZFYVE9	O95405	Homo sapiens	2399.85	1331.19	#NUM!	1274.36	#NUM!	1651.42	#NUM!	#NUM!	2780.62	#NUM!	#NUM!	#NUM!	1650.5	879.049	#NUM!	967.543	#NUM!	#NUM!	#NUM!	#NUM!	#NUM!	#NUM!	2325.72	#NUM!	#NUM!	#NUM!	#NUM!	4534.39	2736.19	#NUM!	#NUM!	#NUM!
Supervillin	SVIL	O95425	Homo sapiens	9243.09	11056	11842.5	14372.5	12740.5	12522.3	11545.1	9315.68	9016.29	8990.18	8405.73	8684.74	8712.98	10181.4	9215.31	8055.4	6174.31	7243.58	6385.59	6953.08	6049.21	7026.68	5488.55	6070.3	8515.38	8440.2	8820.82	9234.64	9829.27	6841.53	6338.66	7978.74
Papilin	PAPLN	O95428	Homo sapiens	#NUM!	#NUM!	#NUM!	#NUM!	#NUM!	908.716	#NUM!	#NUM!	#NUM!	1151.55	#NUM!	#NUM!	#NUM!	#NUM!	#NUM!	#NUM!	#NUM!	#NUM!	#NUM!	#NUM!	#NUM!	#NUM!	#NUM!	#NUM!	#NUM!	#NUM!	#NUM!	#NUM!	#NUM!	#NUM!	#NUM!	#NUM!
Activator of 90 kDa heat shock protein ATPase homolog 1	AHSA1	O95433	Homo sapiens	260235	330825	272085	265488	284458	260584	279630	276594	301746	245482	260005	291890	272609	274851	289901	267497	326434	365231	325215	306290	328941	335674	320941	311855	339252	326698	315910	292924	308931	328816	347512	310282
Sodium-dependent phosphate transport protein 2B	SLC34A2	O95436	Homo sapiens	200675	201665	181636	230714	242019	180298	215722	167425	249283	229250	225963	305978	205073	275411	322669	266563	418462	220926	295775	194161	280614	267238	239648	256432	324253	277464	323441	399627	271992	309739	309941	349855
Poly(A)-specific ribonuclease PARN	PARN	O95453	Homo sapiens	24526.1	25406.5	25551.1	24397.2	29063.7	31559.8	28249.5	27375.5	26948.5	25851.7	24350.3	23480.1	25164	25813.9	24373.8	24589.6	21552	29534	27184.1	23989.7	29164.7	29946.2	30781.4	28364.7	24960.1	24818.1	25284.7	26314.3	27250.8	24680.6	26805.3	24653.6
Proteasome assembly chaperone 1	PSMG1	O95456	Homo sapiens	27038.8	27623.4	26280.7	25705.4	31272.9	29252.8	28735.8	25639.9	29607.7	27032.9	26873.3	26780.7	28907.4	29772.6	28453.7	28255.2	25577.4	31359.2	30502.7	25830.1	28868.1	31814.5	28562.6	29460.3	25842	25657.8	26846.8	27602.3	28021.5	26740.8	27972.5	26891.3
Sphingosine-1-phosphate lyase 1	SGPL1	O95470	Homo sapiens	91003.7	120096	114669	124323	135886	162671	120690	99627.1	90399.6	86821.6	88724.4	88651.9	99547.1	79199.3	77824.8	66569.3	98298.1	72727	69594.7	64135.3	54841.5	65976.9	65207.7	57491.9	100973	81875	100945	84570.8	101903	61101.9	65293.5	81956.3
Claudin-7	CLDN7	O95471	Homo sapiens	6628.35	5575.66	6272.02	5843.7	5737.43	6095.99	7287.21	6056.55	6244.86	5045.73	6198.37	4498.6	5313.88	6757.24	6190.22	6468.9	8076.4	3672.63	5287.39	2912.21	4868.82	4970.91	4510.22	5515.61	5907.37	#NUM!	8542.09	8207.19	6624	8927.84	7004.23	#NUM!
GDH/6PGL endoplasmic bifunctional protein	H6PD	O95479	Homo sapiens	108994	125503	111073	122525	123176	126418	114744	98827.5	116778	112731	108907	131934	104547	116734	129536	113901	119962	121374	104877	108311	107183	115566	112687	113346	120300	111344	118856	121174	110828	107067	105349	111218
Protein transport protein Sec24A	SEC24A	O95486	Homo sapiens	33410.9	52447.2	49796.5	55901.6	53323.7	60353	48903.4	41948.1	43266.6	44429.8	36909.5	38152.9	45819.1	42335.5	37614.5	36693.9	32695.7	46433.7	34470.7	37930.4	29094.5	34203.2	37456.2	30343.5	43019.5	40693.6	41824	35832.3	42352.1	30598.4	31322.1	36165.4
Protein transport protein Sec24B	SEC24B	O95487	Homo sapiens	17959.1	27556.5	25398.3	27680.2	27275.9	32169.8	23685.8	21929.3	19861.8	20071.8	19111.7	20418.1	21479.1	18372.1	15897.1	18312.2	17245.5	19197.5	14609.3	15432.9	12161.4	13611.2	15717.1	13211.7	20006	16665.6	18348.1	17026	20150.9	12691	14180	15775.7
Adhesion G protein-coupled receptor L2	ADGRL2	O95490	Homo sapiens	21431.2	13368	18272.1	14975.8	13133	16768.3	15123.5	17974.5	13897.4	18342.9	21036.7	19592.3	17803.7	16468.1	18263	23113.6	16715.6	15135.9	16754.5	20386.1	16728.2	14616.7	16197.8	19212.3	15865.4	20293.7	17244.8	14125.2	12624	17277.4	16337	15154.2
Pantetheine hydrolase VNN2	VNN2	O95498	Homo sapiens	11273	15917.9	10557.3	10629.9	14546.2	12589.4	12870.6	9486.26	12749.6	12112.5	11458.9	14955.1	11296.8	12585.6	14301.7	11983.5	14602.9	15267	12254.4	12832.8	12225.1	16693.8	#NUM!	15105.7	#NUM!	#NUM!	#NUM!	#NUM!	#NUM!	14996.5	11319.7	#NUM!
PRAME family member 12;PRAME family member 8;PRAME family member 7	PRAMEF12;PRAMEF8;PRAMEF7	O95522;Q5VWM4;Q5VXH5	Homo sapiens	#NUM!	#NUM!	7607.48	#NUM!	#NUM!	#NUM!	#NUM!	#NUM!	#NUM!	#NUM!	12767	21264.8	14204.9	11017.7	#NUM!	16104	8790.01	#NUM!	#NUM!	#NUM!	#NUM!	#NUM!	#NUM!	#NUM!	#NUM!	#NUM!	#NUM!	#NUM!	#NUM!	#NUM!	#NUM!	#NUM!
Solute carrier family 2. facilitated glucose transporter member 10	SLC2A10	O95528	Homo sapiens	#NUM!	#NUM!	#NUM!	#NUM!	#NUM!	#NUM!	#NUM!	#NUM!	#NUM!	#NUM!	#NUM!	#NUM!	#NUM!	#NUM!	#NUM!	#NUM!	#NUM!	#NUM!	#NUM!	#NUM!	#NUM!	#NUM!	#NUM!	#NUM!	292.174	267.234	393.054	366.083	195.085	#NUM!	#NUM!	332.377
NAD kinase	NADK	O95544	Homo sapiens	17086	19453.1	15833.9	22215.2	21326.7	20703.5	17029.4	14945.6	14754.1	17576.4	16695.1	22791.2	16624.2	21067.3	20825	15586.9	19396.6	16435.9	17141.9	18093.2	14095.8	19634.2	16536.5	19404	18034	15920	19701.9	16976.3	15906.4	15690.7	16860.8	17218.2
Tyrosyl-DNA phosphodiesterase 2	TDP2	O95551	Homo sapiens	9436.28	7559.07	8566.51	8976.18	8034.36	10518.6	7578.26	9051.26	8710.9	9725.19	8373.57	9322.31	8472.77	7976.52	8304.55	9442.32	8290.82	8777.98	9178.65	9047.58	9524.39	9170.2	9737.75	9892.27	9411.69	9320.77	9503.33	8923.2	8746.45	9336.77	8762.38	8824.89
Vesicle transport protein SFT2B	SFT2D2	O95562	Homo sapiens	#NUM!	4916.21	7118.81	5619.05	7068.29	7110.32	10084.1	7315.29	#NUM!	6603.83	8897.24	5733.58	8151.09	#NUM!	5123.86	6365.03	3465.63	#NUM!	4672.76	4050.41	#NUM!	#NUM!	5304.56	4371.88	2921.18	4977.08	5748.5	6522.6	5737.94	5257.51	6546.81	6271.94
Mitochondrial pyruvate carrier 2	MPC2	O95563	Homo sapiens	9827.49	15534.5	12460.7	16006.2	17816.9	23020.4	14777.5	11012.3	9578.75	10016.5	11351.7	11481.2	12439.1	10454.6	11159.4	8454.14	13467.1	8069.38	6994.6	6556.33	5770.03	#NUM!	5396.56	7967.38	11284.8	10770.7	12928.3	11088.7	10944.2	6817.88	7076.17	8583.98
Persulfide dioxygenase ETHE1. mitochondrial	ETHE1	O95571	Homo sapiens	846079	921054	807207	886640	726718	873073	807965	968332	755998	920892	990267	968112	816192	823541	884909	861267	917402	952214	790592	908723	819332	847762	738747	800413	834846	785759	759072	653843	645880	851763	728193	770640
Fatty acid CoA ligase Acsl3	ACSL3	O95573	Homo sapiens	64996.3	89987.9	77020.6	86548.6	109698	161212	88490.3	63937.8	51908.5	57578.6	62779.9	65006.7	68828.6	53626.2	50742.6	48557.8	74633.1	39001.2	42182.2	35405.1	34865.1	39566.8	35666.1	47338.1	70854.1	57246.2	66669.9	59061.7	57610.4	46387.9	48088.3	58769.9
DNA-directed RNA polymerase I subunit RPA1	POLR1A	O95602	Homo sapiens	2160.97	3115.06	2632.72	2555.51	3070.37	4734.3	3230.1	#NUM!	#NUM!	1884.15	1552.77	#NUM!	#NUM!	#NUM!	2019.29	#NUM!	2070.71	#NUM!	#NUM!	#NUM!	#NUM!	#NUM!	#NUM!	#NUM!	#NUM!	#NUM!	#NUM!	#NUM!	2313.8	#NUM!	#NUM!	#NUM!
Pericentrin	PCNT	O95613	Homo sapiens	4498.28	3942.86	3808.51	3970.38	4349.12	5689.29	5286.72	4077.62	4738.98	3903.09	3837.93	4566.23	3690.11	3274.65	4652.05	3420.04	4505	3978.46	4242.55	2768.44	4869.01	3248.23	3676.65	3667.48	3676.68	3700.53	4153.24	4524.35	3855.78	4361.25	4410.52	4299.88
YEATS domain-containing protein 4	YEATS4	O95619	Homo sapiens	12751.4	11977.3	13247.3	12085.7	13437.7	9126.76	13221.3	13936.7	12817	15698	15100.4	12527.5	14091.3	13739.1	16593.9	13282.2	15370.4	13884.4	14203.2	13137.4	13081.7	12708.7	14392.6	15874.4	12103	15735.1	13479.1	13828.3	14227.5	15023	16101.6	14482.9
tRNA-dihydrouridine(20a/20b) synthase [NAD(P)+]-like	DUS4L	O95620	Homo sapiens	1409.17	2246.52	1560.28	#NUM!	1453.32	1982.11	2150.6	1993.91	#NUM!	1756.33	1749.53	1973.6	1731.43	2234.87	2083.37	1920.13	2613.28	#NUM!	1787.19	2589.8	#NUM!	1847.93	1197.05	2117.35	1709.15	1989.73	1600.68	1576.5	1836.46	1690.2	1900.19	1451.39
CCR4-NOT transcription complex subunit 4	CNOT4	O95628	Homo sapiens	15587.2	13285.8	14476.9	14134.2	13791.6	14395	14175.4	16238.1	13655.9	15807.4	14243.7	13304.4	14220.5	14739.8	14811.6	15735.8	15546.3	13985.5	14232.9	16643	15169.5	14977.8	14991.4	16746.3	12202.9	12994.1	13323.2	12995.2	13898.6	13408.2	13888.1	13583.7
STAM-binding protein	STAMBP	O95630	Homo sapiens	89879.4	87845.4	92574.2	89616.6	88713.4	93881.5	90427	95584.5	91328.7	96659	89945.3	91249.3	93350.1	94328.2	93248.5	93123.4	87636.3	93794.9	95142.5	99523	98998.9	100345	103751	104151	98294.3	99797.4	95880.9	96332.8	97514.4	99060.7	98481.5	93128.2
Netrin-1	NTN1	O95631	Homo sapiens	7390.79	9080.47	7173.97	8693.72	9924.46	8534.62	8899.42	5587.95	6904.81	6829.31	7331.89	8406.39	6184.38	6994.88	#NUM!	6033.31	8791.48	6639.78	#NUM!	5643.01	#NUM!	6725.43	#NUM!	6969.57	8280.6	11641.7	#NUM!	8724.9	8737.59	#NUM!	#NUM!	9362.15
Follistatin-related protein 3	FSTL3	O95633	Homo sapiens	6643.96	11560.1	4563.64	13378.1	5766.2	7255.82	8887.6	12254	5138.05	5730.99	4944.52	9980.3	3954.21	8339.34	10564.7	7247.66	8338.26	9593.19	4391.44	8658.58	#NUM!	6333.24	#NUM!	3646.43	9344.25	3597.44	4831.18	#NUM!	2808.91	4909.7	5583.75	7211.82
Cleavage and polyadenylation specificity factor subunit 4	CPSF4	O95639	Homo sapiens	949828	807347	863390	838153	954362	935955	886716	916870	916876	941140	961573	942804	888585	928799	961678	968012	932090	1049840	1033370	937966	1056450	1017360	1081290	1072430	899689	961705	853737	991843	895473	913862	1014790	920466
Probable bifunctional dTTP/UTP pyrophosphatase/methyltransferase protein	ASMTL	O95671	Homo sapiens	15138.2	18073.9	18348	18768	17894.2	21154	17005	15679.4	16409.3	15799.2	15526.6	15044.8	16074.6	18826.5	14788.1	15170.1	13901.8	17960.5	16606.4	14814.3	14504.3	16299.9	19174.5	17090.1	15968.2	16942.7	16498.2	18540	18516.1	14749.6	15696.2	14881.2
Phosphatidate cytidylyltransferase 2	CDS2	O95674	Homo sapiens	12832.3	11548.3	12767.8	12687.2	12605.1	13448.1	13052.3	9043.72	9574.96	9859.71	11879.9	#NUM!	10803.4	11126.6	11168.8	10224.4	14786.1	7778	6130.6	7463.7	#NUM!	8887.52	#NUM!	5028.46	9994.13	9458.39	10982.6	8347.55	10778	8183.97	7964.24	8060.25
Eyes absent homolog 4	EYA4	O95677	Homo sapiens	#NUM!	#NUM!	#NUM!	#NUM!	#NUM!	#NUM!	#NUM!	#NUM!	#NUM!	2807.17	#NUM!	#NUM!	#NUM!	#NUM!	#NUM!	#NUM!	#NUM!	#NUM!	3725.47	#NUM!	2706.32	2847.19	2442.68	4198.76	3872.23	4179.88	2971.49	2947.09	#NUM!	2974.91	2934.43	#NUM!
Tax_Id=9606 Gene_Symbol=KRT75 Keratin. type II cytoskeletal 75	SWISS-PROT:O95678		Unknown	70215.9	15766	60121.5	43294.2	25291	47393.3	39736.4	44216.2	45112.4	50379.5	37568.2	26021.9	46753.1	72320.7	31343.5	67491.6	42440.1	24574.8	61426.6	53361.8	80785.1	50477.4	95907.5	64501.3	23338.6	68908.4	34980.2	66867.3	80600.9	55086.2	46017.8	74975.5
Centrosomal protein 43	CEP43	O95684	Homo sapiens	7427.52	9336.13	6811.19	6904.62	7340.51	6163.64	7664.2	7498.55	9053.27	6336.05	8383.43	10018.5	8209.83	8181.01	10140.4	8292.62	12184.8	11946.8	10249.3	10452.2	9606.83	10607	10736.9	9362.13	13183.4	11172	10634.2	10136.5	10392.8	12228.4	11689.8	11212
Protein phosphatase 1 regulatory subunit 3D	PPP1R3D	O95685	Homo sapiens	17462.5	15837.4	19304.5	18523.7	16289.9	22616.8	18095.8	18573.5	14872.2	18837.7	17667.7	15558	17307.1	16315.2	16655.9	17746.6	15133.4	14733.8	16131.8	17597.9	14784.7	14357.5	14753.5	15541.9	14961.1	15514.6	14880.4	12471.5	14235.9	13198.8	12641.6	13808.9
Bromodomain-containing protein 1	BRD1	O95696	Homo sapiens	3805.86	4928.29	#NUM!	4005.24	#NUM!	#NUM!	4561.4	2814.67	2935.51	#NUM!	3413.99	3046.63	#NUM!	#NUM!	#NUM!	#NUM!	2843.31	2378.86	2937.25	2618.98	#NUM!	#NUM!	#NUM!	3069.96	3446.99	3425.72	3861.12	3941.05	3645.11	#NUM!	3755.42	3369.99
Ribonuclease P protein subunit p29	POP4	O95707	Homo sapiens	6191.15	#NUM!	7081.81	6153.92	#NUM!	10644.4	6606.13	4723.06	#NUM!	5783.16	4029.34	#NUM!	#NUM!	5005.96	#NUM!	#NUM!	6443.76	#NUM!	#NUM!	#NUM!	#NUM!	#NUM!	#NUM!	#NUM!	5186.75	#NUM!	#NUM!	4631.98	4394.57	#NUM!	#NUM!	#NUM!
Ras-related protein Rab-3D	RAB3D	O95716	Homo sapiens	120320	118458	121720	117380	129504	144900	135236	124715	129588	125506	123610	133637	122154	136431	129214	146174	117974	127782	134873	128173	134599	148210	156111	161601	140094	141247	153479	163606	131127	149396	149427	154418
Synaptosomal-associated protein 29	SNAP29	O95721	Homo sapiens	23391.7	18742.2	14723.1	15776	13664.3	11396.3	15619.3	21111.4	14910.5	16328.6	19392.8	16068.3	22633.4	22102	19423.1	22922.9	30881.5	16385.5	18786.8	23828.1	20300	13717	16484.4	19170.2	33433	34905.1	36412.1	30117.9	31943.7	45040.3	39597.3	40946.5
Serine/threonine-protein kinase OSR1	OXSR1	O95747	Homo sapiens	184854	180910	211412	198448	179673	199486	193687	214405	202159	225060	209956	192898	199119	195989	186785	212482	186790	206445	206402	222060	211059	214307	221765	225820	174134	188254	190522	186430	191697	201311	191835	195397
Geranylgeranyl pyrophosphate synthase	GGPS1	O95749	Homo sapiens	20200.8	21152.5	16758.5	18056.9	18265.1	17317.8	16661.7	18177.2	17169.4	16687.5	20148.3	20988.8	16799.4	16817.5	17904.9	16767.3	21012.9	17677.9	16181.1	16725.5	16498.5	16018.8	15898.8	17371.5	19164.8	20747	18958	18800.9	18288	22002.7	17786.8	19882.1
Ras-related protein Rab-36	RAB36	O95755	Homo sapiens	3253.88	6820.34	4237.97	4422.65	5027.18	5384.59	4338.88	3769.98	5263.87	2870.26	3834.87	5101.39	4656.06	4355.5	4510.71	3469.45	5510.04	7196.33	5420	5283.06	6219.61	5336.58	4384.73	3395.92	7311.3	6895.51	5182.72	3839.64	5435.1	3616.18	5434.68	5153.48
Heat shock 70 kDa protein 4L	HSPA4L	O95757	Homo sapiens	112268	103188	122052	110165	108582	132813	112299	114313	110703	113788	109513	103195	116650	104424	97731	115677	90932.7	113680	111544	110017	105331	102491	109759	102440	101634	111812	106143	94449.6	104163	98177.7	111890	99676
Polypyrimidine tract-binding protein 3	PTBP3	O95758	Homo sapiens	64258.1	80076	79675.1	77984.8	82990.4	93834.5	77372.5	70175.5	69853.8	68330.3	67922.3	66890.6	75317.3	71642.2	66102.9	69744.5	52846.5	63210.7	68929.2	61220.3	63458.7	66302.5	69830.8	69291.4	77580.4	75415.2	73273.3	73726.8	78001.3	69174.5	67626.7	69438.2
TBC1 domain family member 8	TBC1D8	O95759	Homo sapiens	2583.62	3651.05	3776.22	4057.32	4015.26	5478.33	3513.57	2712.9	2522.51	2382.57	2477.45	2656.43	3151.49	2708.22	2258.54	2165.16	2487.66	2057.4	1651.98	1853.64	#NUM!	1872.64	2147.22	#NUM!	3001.53	2804.69	3118.73	3080.29	3081.17	#NUM!	2144.77	2429.29
U6 snRNA-associated Sm-like protein LSm8	LSM8	O95777	Homo sapiens	27187	22060.5	22943.8	23279.8	22203.5	10806.9	22761	28681	19081.7	18976.4	23321.6	19767.9	25552	28440.2	24100.8	24790.5	24436.2	23904.7	12573.3	26825.2	21959.2	14834.7	13697	13382.6	24954.8	#NUM!	27850	26434.5	24355.3	25457.6	25002.6	27659.6
AP-2 complex subunit alpha-1	AP2A1	O95782	Homo sapiens	100790	120015	116876	127611	126636	135447	110378	91957.9	94917.4	93932.3	98828.2	102225	102695	94477.5	91491.4	83897.3	92457.3	80221.9	74615.4	67661.1	66769.3	74378.1	76203.9	71524.2	115957	104122	116054	101474	110786	82276.1	88107.6	102136
Protein Wiz	WIZ	O95785	Homo sapiens	8114.8	8548.69	9833.32	7616.06	8703.85	7271.57	9105.22	8296.35	8575.87	8168.38	8793.14	6058.71	7906.04	9446.89	8297.22	7993.4	4102.77	6189.53	7773.98	6071.29	5887.13	6186.54	8812.11	6410.78	7385.45	8898.92	10302.3	10529.6	9765.94	9282.5	10041.7	9804.11
Antiviral innate immune response receptor RIG-I	RIGI	O95786	Homo sapiens	10741.8	18558.4	17840	19689.3	20352.4	25263	17741.2	14795.8	13961.3	13236.9	14160.2	13812.2	16144.6	14882.2	12184.3	12251.4	11762.4	15693.3	12815.3	13548.6	11336	12170.7	11904.6	11206.2	13047.6	10687.8	11328.2	11888.6	14378.4	9405.41	8802.76	11635.1
Double-stranded RNA-binding protein Staufen homolog 1	STAU1	O95793	Homo sapiens	276282	251155	256704	257628	245904	221959	259011	271574	286359	280756	303095	298883	276952	287363	289753	299488	270417	261535	279855	306302	293711	316157	300437	307082	256624	262872	261678	263436	249225	306657	284488	272338
Tetratricopeptide repeat protein 4	TTC4	O95801	Homo sapiens	44789	44852	45836.8	34123.8	43677.1	37873.3	45743.9	47701.3	47234.8	43490.6	44561.1	44471.9	43902.9	50104.6	46555.6	47286.3	47440.6	48030.2	49756.4	52838.9	52149.1	49729.5	50176.4	55749.6	44812.6	50639.6	49857.4	43813.9	43669.4	56562.5	54067.1	51578.8
Transmembrane protein 50A	TMEM50A	O95807	Homo sapiens	9249.24	8802.7	9107.29	9666.16	8779.42	9259.11	10784.5	8166.35	7437.32	7903.86	10074.1	8112.87	8586	6995.7	9023.25	7290.06	8666.52	6208.68	6130.2	4668.03	5768.81	7926.63	6594.91	8025.6	9966.68	9172.86	9820.08	9991.02	9864.84	8561.01	#NUM!	#NUM!
Caveolae-associated protein 2	CAVIN2	O95810	Homo sapiens	8941.78	5945.07	5173.61	6997.82	8107.47	5641.03	6393.33	9017.23	8734.28	11075	11303.2	9311.95	9171.58	8780.52	7738.47	7648.41	6383.47	8713.41	7958.63	8436.42	#NUM!	8370.13	7561.73	7380.73	#NUM!	10767.6	7435.49	7877.21	6539.52	8698.97	8406.33	8459.85
BAG family molecular chaperone regulator 2	BAG2	O95816	Homo sapiens	13398.2	13234.7	9989.94	8241.53	11913.7	9405.75	10330.6	12099.8	14078.5	12809.4	12221.9	16407.7	11055.4	14046.3	13345	12185.3	15251.7	15826.4	15119.1	13968.5	18174.4	16470.2	16071.3	16709.5	20717.4	17603	14434.8	16135.3	15978.2	17358.9	18570.9	18637
BAG family molecular chaperone regulator 3	BAG3	O95817	Homo sapiens	171074	115875	149137	144376	115891	131874	139427	183604	129850	154680	157370	171774	199433	189187	166788	206514	267664	151030	188010	247582	198884	151832	185424	183492	236145	278015	243633	209622	239842	304494	266092	273077
Mitogen-activated protein kinase kinase kinase kinase 4	MAP4K4	O95819	Homo sapiens	28667.1	31976.7	34345.1	38808.3	36204.3	42709	34324.7	28758.2	30215.2	30045.2	30203.7	32738.2	31964.2	28281.4	28776.6	27444	27387.9	23333.4	23191.6	25426.1	20421	24850	21552.8	22672.8	32143.8	27260.8	32784.3	29204.9	32186.2	25069	26267.6	27961.2
Malonyl-CoA decarboxylase. mitochondrial	MLYCD	O95822	Homo sapiens	7173.57	10833.5	9120.2	11195.5	14690.6	14690.6	10402.2	8815.55	6954.49	6352.88	6779.99	7465.58	8674.61	6770.32	7111.52	5775	8841.16	7179.65	7465.07	4269.66	5048.5	#NUM!	#NUM!	3176.48	8623.02	7816.48	8248.23	7094.34	8105.76	2701.89	4737.48	7128.85
Quinone oxidoreductase-like protein 1	CRYZL1	O95825	Homo sapiens	32255.5	32921.1	30388.5	29299.5	30954.3	33279.9	28539.5	29152.2	29678.7	27824.8	32705.7	30939.6	28699.7	29550.5	31887.3	28167.4	29813.7	29592.7	31183.2	31299.8	32801.9	26474.8	30317.8	28153.2	32668.1	35368.2	33626	31965.8	32817.9	30767.3	29374.9	32663.6
Apoptosis-inducing factor 1. mitochondrial	AIFM1	O95831	Homo sapiens	165646	198709	186078	186710	197892	190467	181985	165743	175018	158841	164170	173460	167778	171166	175616	164275	178988	201618	170086	158326	166691	193696	177837	162456	186607	184898	194567	180031	188979	165198	182035	184187
Claudin-1	CLDN1	O95832	Homo sapiens	#NUM!	6814.91	7337.21	7517.79	7622.56	8046.66	7779.79	#NUM!	4968.07	#NUM!	7752.99	#NUM!	7385.2	7861.13	7889.69	#NUM!	7142.13	#NUM!	4004.84	6106.29	#NUM!	5437.02	#NUM!	7332.68	#NUM!	4910	#NUM!	5570.2	4582.25	5339.63	4877.25	5506.13
Chloride intracellular channel protein 3	CLIC3	O95833	Homo sapiens	21829.7	13660.3	22189.6	18808.7	16027.5	26226.1	17392.2	29817.4	13617.6	22204.2	23090.8	25824.3	16734.8	15787	18597.2	24078	20437.1	16232.5	16285.6	18674.2	14495.2	14773	16079.6	16849.5	15688.2	15743.5	15435.4	14827	18153	19892.8	15389.2	17230.9
Echinoderm microtubule-associated protein-like 2	EML2	O95834	Homo sapiens	174907	232429	218399	232380	220784	229394	222260	199391	185033	166182	164102	182457	195473	184715	179258	166710	157033	221505	193063	174033	173568	194084	181614	143694	185507	176677	172201	147105	196280	138859	168551	150600
Uridine diphosphate glucose pyrophosphatase NUDT14	NUDT14	O95848	Homo sapiens	34318.8	29927.1	30289.3	26967.1	30019.7	30859	28318.3	28392.9	33100.7	31124.9	30850.6	30458.2	31679.6	32868.7	30728.6	37759.3	33526.4	31933.8	39322.8	29098.8	37992.3	33005.8	36585.3	38800.6	29361.5	37592.6	33957.2	39116.6	33589.7	38018.6	41045.9	35090.8
Tetraspanin-13	TSPAN13	O95857	Homo sapiens	#NUM!	40218.5	32780.2	39417.7	38029.6	39931.3	39433	#NUM!	42298.9	36715.3	30768.9	43529.1	34014.5	48048.7	40193.9	43393.4	50927.9	38769.2	40496.5	24940	38877.6	41274.3	35738.7	39600.8	47651.2	44173.4	45817.8	39763.5	35845	49275.7	45227.2	36386.2
Tetraspanin-15	TSPAN15	O95858	Homo sapiens	14795.6	17832.2	13818.8	14380.7	16147.7	14410.8	14752.8	12845.7	12992.9	13544.3	17265.9	17046.2	13337.9	15227.2	17998	17996.8	19474	15758.5	12847.2	11713.2	15550.4	12072.9	12856.3	14522.6	16452.9	17448.9	15965.1	16947.2	15061.8	15833	13259.9	14753.5
3'(2').5'-bisphosphate nucleotidase 1	BPNT1	O95861	Homo sapiens	135538	148669	129466	139730	147571	139507	138124	131047	142393	131604	126605	124487	128715	135993	131421	134873	125292	140262	133714	127782	141985	148499	135875	134371	139478	133677	126942	127904	134351	128733	140739	130154
Acyl-CoA 6-desaturase	FADS2	O95864	Homo sapiens	6055.44	5697.59	6307.36	8538.68	6905.03	10989.5	8157.87	4846.24	3893.09	4471.27	3910.25	4158.37	5464.29	4425.04	5286.9	4475.19	6149.94	#NUM!	#NUM!	2884.58	#NUM!	2433.15	#NUM!	2836.84	4874.81	#NUM!	6631.11	6510.01	6062.04	4098.17	3483.4	4509.08
Putative hydrolase DDAH2	DDAH2	O95865	Homo sapiens	28412.7	24157.7	21851.5	23354.4	24974.4	20636.8	25368.6	33439.9	22506.6	22553.3	25703.8	32567.1	25084.8	25446.7	32381.2	27298.9	26480.5	29890.8	26013.7	28582.6	30293.6	26002	29941.3	28363.1	31071.1	29243.4	30167.1	38531.2	30543.3	33218.6	32525.6	34609.6
Lymphocyte antigen 6 complex locus protein G6c	LY6G6C	O95867	Homo sapiens	14782.1	4093.88	5873.89	6930.12	18521.2	5477.91	#NUM!	17239.2	10067.5	12072.8	13175.8	37748.7	11958.3	17023.1	22508.3	18227.7	4755.01	19204	11531.2	#NUM!	15184.4	#NUM!	16224.1	19790.4	16830.4	#NUM!	10534	49237.6	15230.2	#NUM!	#NUM!	24978.6
Phosphatidylserine lipase ABHD16A	ABHD16A	O95870	Homo sapiens	13445.8	19117.6	17405.8	19512	21868.9	30900.2	18494.4	11971.7	12224	11445.3	12016	11106.6	15010	12051.6	10839.7	9098.11	14453.7	9478.84	8778	7258.12	8491.67	7758.51	5779.61	8586.48	15093.5	12620.2	14825.9	12380.5	13643.2	8879.89	10343.7	12217.7
Thioredoxin domain-containing protein 12	TXNDC12	O95881	Homo sapiens	18543.7	16824.3	14664.3	14110	15813.2	14977.5	15372.8	17375.7	16520.7	17134.1	17550.1	17910.6	16602.5	15768.6	16740.5	16125.4	15437.2	17182.2	16504.6	15639.1	19035.1	16391.3	15162.5	16148.1	18371.3	18256.3	17779.4	18201.9	17092.2	20423	18097.9	20246.7
Protein ecdysoneless homolog	ECD	O95905	Homo sapiens	3045.4	#NUM!	#NUM!	#NUM!	3936.28	5402.34	3783.94	3071.23	3959.77	4337.97	#NUM!	3624.59	4190.76	3875.67	3925.48	4083.62	3791.18	4766.46	3076.25	3806.8	#NUM!	4323.04	3893.29	3494.87	4293.69	3513.29	4647.35	4758.27	4639.35	4604.44	4187.14	4092.73
Pre-mRNA-splicing factor SYF2	SYF2	O95926	Homo sapiens	17119	14879.5	16064.6	15728.3	14919.9	15010.5	15841	14655.1	17938.4	16849.5	18679.7	18562.4	16150.7	17255.3	17991.8	18439.5	18322.5	17040.4	18657.4	17949.1	21186.8	18188.1	16719.1	19333.4	14821.3	15489.9	15698.2	17228.7	14729.8	18432.1	18272.1	16355.8
Secretoglobin family 1D member 2	SCGB1D2	O95969	Homo sapiens	6517.05	#NUM!	5882.64	1401.5	#NUM!	#NUM!	#NUM!	4239.1	#NUM!	#NUM!	#NUM!	#NUM!	#NUM!	6648.18	#NUM!	4338.02	3709.18	#NUM!	#NUM!	#NUM!	142710	7977.54	3448.91	6135.28	5282.39	#NUM!	1916.59	3582.93	#NUM!	#NUM!	#NUM!	13810.4
DNA topoisomerase 3-beta-1	TOP3B	O95985	Homo sapiens	87356.4	129478	107366	124966	125412	126982	115309	90862.3	108646	#NUM!	98262.1	99233.5	101578	102665	103958	85144.6	79678.4	#NUM!	70726.8	85799.3	#NUM!	#NUM!	77293.4	73514.8	74995.7	81298.2	83051.7	78763.4	90862.4	#NUM!	84371.9	81295
Diphosphoinositol polyphosphate phosphohydrolase 1	NUDT3	O95989	Homo sapiens	55645.4	50457.8	52442.1	52737.4	50877.2	51993.6	56470.9	58545.9	50749.8	55410.1	58126.6	59069.2	51985.9	57466.5	54745	61114.2	53608.3	62535.4	60352.8	59488.8	70132.3	49853.7	49080.5	59213.2	41706.5	49083.8	54667.9	48216.7	50430.4	56287.1	42155.9	47602.3
Anterior gradient protein 2 homolog	AGR2	O95994	Homo sapiens	3647830	3615920	2906540	3645630	3960910	2510620	3634930	3190500	3881230	3846950	3496770	4573900	3819020	4658140	4433180	3877610	4985520	4501140	4267170	4407980	4787580	4200420	4085160	4353450	4515100	4301570	4469150	4527290	3914180	4981920	4681830	4636220
Dynein regulatory complex subunit 4	GAS8	O95995	Homo sapiens	#NUM!	10681.6	7854.68	7244.36	7176.12	9628.36	7130.72	5974.31	5597.62	3348.62	5299.36	7458.68	6845.18	6447.18	8236.62	#NUM!	7509.12	9721.04	7507.15	6556.34	8416	6389.37	4440.07	4611.54	7055.08	6025.58	6221.88	3409.77	7895.03	7346.4	6912.36	6599.92
B-cell lymphoma/leukemia 10	BCL10	O95999	Homo sapiens	25606.4	20241.3	19432.5	21227.2	17130.7	14718.2	16985.8	20937.4	17137	17609.9	17119.1	17831.9	23606.7	24679.8	23196.4	21293.9	35866.9	19153.4	18812.7	27016.1	21054.9	18139.4	22814.7	26020.2	38424.9	43538.2	39357.8	35772	38175.1	49302.6	41486.9	44594.4
NADH dehydrogenase [ubiquinone] 1 beta subcomplex subunit 10	NDUFB10	O96000	Homo sapiens	514041	483060	443515	441017	471575	390926	474649	496040	512806	533846	568727	547664	503033	527886	539361	546061	572020	578757	570017	532657	666156	689420	617514	595498	493783	561077	522534	522450	504074	575061	589303	582752
Putative lipid scramblase CLPTM1	CLPTM1	O96005	Homo sapiens	32449.1	30520.2	33831.5	33036.7	34524.5	35358.2	30677	27699.5	30280.5	31915	31883.1	34133.6	28833.5	26407.1	28736.8	27473.7	32087.8	22182.1	22288.7	20856.6	23347.2	25350.9	23447.5	26220.9	29028.9	26263.5	34249.4	32111.9	31339.5	29235.8	25970.7	32430.9
E3 SUMO-protein ligase ZBED1	ZBED1	O96006	Homo sapiens	1176.44	1766.01	1377.36	1211.92	988.673	1587.07	1110.82	1376.02	782.789	1070.42	1269.05	1522.4	1419.77	1187.8	#NUM!	1057.91	1097.22	1346.08	#NUM!	1118.8	#NUM!	1122.01	953.608	1090.67	1020.81	1569.1	1516.36	1288.4	1428.19	1211.74	1114.34	1528.74
Molybdopterin synthase catalytic subunit	MOCS2	O96007	Homo sapiens	18614.2	17352.3	18829.4	16676.2	18648.5	16645.6	17303.8	15521.5	17693.9	18773	20234.7	20873.6	17936.7	19408.2	21178	21979.7	21427.8	17429	20301.5	22397	18636.7	18865.4	19125.6	22635.8	20594.8	22309.3	22277.7	24390.1	20299.2	28504.4	21657.9	21640
Mitochondrial import receptor subunit TOM40 homolog	TOMM40	O96008	Homo sapiens	79991.6	85134.2	76134.7	76714.5	85015.6	73646.4	78465.8	69697.5	81777.7	84296.2	75804.5	81899.6	70139.6	75764.1	85905.5	77118.3	64602.1	83632.3	81648.8	74438.5	77917	79361.4	83495.9	87411.2	93684.1	90304.8	87621.2	82792.7	85493.2	86199.5	82681	88880
Peroxisomal membrane protein 11B	PEX11B	O96011	Homo sapiens	8528.66	7926.27	8337.28	9683.79	12531.2	14029.3	9520.43	7494.22	5993.86	6373.6	7908.76	7749.89	8137.58	7006.53	7221.45	6928.67	9045.89	5855.9	5275.53	5745.36	6691.1	4597.35	5939.13	8082.46	8236.68	8107.09	9089.85	9290.79	9320.1	6823.67	7905.31	9091.16
Serine/threonine-protein kinase PAK 4	PAK4	O96013	Homo sapiens	10960.1	12305.3	12462.9	13475.5	13288.2	16526.2	12152.5	9369.91	7974.31	8843.76	9701.34	9242.42	10864.4	10523.5	10901.7	8013.12	9736.27	7854.36	6961.02	6993.29	4080.95	6213.39	6635.64	6420.47	9709.29	10373.3	10842.6	10994.1	10363.7	7868.06	7286.34	8572.82
Dynein axonemal light chain 4	DNAL4	O96015	Homo sapiens	#NUM!	10738.5	#NUM!	#NUM!	#NUM!	8734	#NUM!	#NUM!	#NUM!	#NUM!	#NUM!	#NUM!	#NUM!	#NUM!	#NUM!	5625.59	#NUM!	#NUM!	#NUM!	5525.39	#NUM!	#NUM!	#NUM!	#NUM!	7371.81	#NUM!	#NUM!	#NUM!	#NUM!	#NUM!	#NUM!	#NUM!
Serine/threonine-protein kinase Chk2	CHEK2	O96017	Homo sapiens	#NUM!	#NUM!	2185.49	1376.1	1055.53	2562.71	2423.73	#NUM!	2804.72	#NUM!	#NUM!	#NUM!	#NUM!	2101.7	#NUM!	#NUM!	#NUM!	#NUM!	#NUM!	#NUM!	#NUM!	3443.72	#NUM!	3166.6	#NUM!	3276.79	3485.85	#NUM!	2902.94	#NUM!	#NUM!	#NUM!
Actin-like protein 6A	ACTL6A	O96019	Homo sapiens	138519	138757	131736	132430	141846	126277	143983	150453	152786	145235	145998	130996	150841	146557	139595	149102	147880	160274	167584	149357	178225	161253	172553	165350	133081	152361	142081	154400	148752	160971	165835	151156
Cytochrome b	MT-CYB	P00156	Homo sapiens	9097.65	10839.7	9829.19	10026.4	12098.7	#NUM!	10917.8	7488.7	7020.59	8217.44	8205.2	9331.56	7687.23	6958.32	#NUM!	5271.07	12250.1	5723.68	4933.57	#NUM!	3576.08	4658.16	3863.62	5045.26	8194.72	6844.6	9113.85	9100.29	8207.85	5045.31	7423.58	7917.34
Cytochrome b5	CYB5A	P00167	Homo sapiens	7092.32	#NUM!	#NUM!	#NUM!	9849.03	#NUM!	5335.79	#NUM!	5376.23	41134.9	8054.72	7734.53	#NUM!	#NUM!	7074.46	6591.94	#NUM!	#NUM!	6297.4	#NUM!	#NUM!	#NUM!	#NUM!	#NUM!	#NUM!	#NUM!	#NUM!	#NUM!	#NUM!	#NUM!	#NUM!	#NUM!
Alcohol dehydrogenase 1C	ADH1C	P00326	Homo sapiens	379838	392301	373713	442200	360501	395688	386819	349090	443975	389702	404255	375092	376619	456881	458386	459517	383182	376795	407464	311019	428391	382595	409132	394090	429162	411656	436387	493287	409399	434199	389359	404443
L-lactate dehydrogenase A chain	LDHA	P00338	Homo sapiens	4356840	3852360	4309710	4515090	4365130	4740860	4213020	3916850	4057580	4420360	3991530	4371560	4036650	4528470	4330400	4384580	3537300	3919580	3562190	3707720	3818490	3476150	3304760	3442410	4033140	4073170	3984810	4010350	3976010	3815390	3483950	3917060
Aldehyde dehydrogenase 1A1	ALDH1A1	P00352	Homo sapiens	9579010	10197500	9274810	9139160	9219640	9242380	9552150	9413580	10422900	9577900	9769270	9696660	9842990	10560900	9977460	10699900	11518200	11130400	12379500	10361600	12999400	12759900	13556700	13161000	11349200	12586600	11887700	11855900	11480600	12612600	13788800	11550600
Glutamate dehydrogenase 1. mitochondrial	GLUD1	P00367	Homo sapiens	506906	697784	639830	644773	682034	665959	598571	672478	648474	635451	577940	567078	582874	530080	513167	489020	591233	737448	601638	635703	592740	644751	611916	524776	563571	541771	549664	477345	549408	453484	525636	500293
Dihydrofolate reductase	DHFR	P00374	Homo sapiens	#NUM!	#NUM!	#NUM!	#NUM!	#NUM!	11912.7	#NUM!	5911.06	#NUM!	5343.24	#NUM!	#NUM!	#NUM!	#NUM!	#NUM!	4736.72	#NUM!	#NUM!	#NUM!	5675.07	#NUM!	#NUM!	#NUM!	#NUM!	#NUM!	#NUM!	#NUM!	#NUM!	#NUM!	#NUM!	#NUM!	#NUM!
NADH-cytochrome b5 reductase 3	CYB5R3	P00387	Homo sapiens	131960	118194	105639	123238	111974	140488	98817.1	133700	130505	118358	137084	155358	151305	139534	154360	144870	154108	116323	122181	140998	148539	84812.2	88205.4	157167	129051	93013.3	112650	131106	104862	109575	118452	146433
Glutathione reductase. mitochondrial	GSR	P00390	Homo sapiens	2279560	2206860	2229800	2179020	2201240	2116800	2211510	2075150	2099840	2263870	2185930	2171490	2248060	2310130	2222430	2464130	2185710	2201970	2365370	2124450	2544200	2568850	2604480	2680550	2148970	2335310	2238780	2189060	2292830	2390350	2458030	2312930
Cytochrome c oxidase subunit 1	MT-CO1	P00395	Homo sapiens	29525.4	32923	32463	36272.6	33799	39920.7	33032.4	22247.6	24284.1	23770.7	28921.9	27111.5	25013.9	26820.4	33667.8	26715.3	36527.6	19582	20125.2	#NUM!	16629.2	19871.4	17152.8	#NUM!	30099	28814.5	29010.1	33483.1	31438.5	21225.2	20343	23907.6
Cytochrome c oxidase subunit 2	MT-CO2	P00403	Homo sapiens	283218	307651	237650	280089	292425	292466	268408	239958	232296	293938	314737	387564	196306	185095	223960	204344	205900	155028	209064	139870	191463	153867	199949	247113	169238	163013	118607	191278	141195	142325	130750	153338
Cytochrome c oxidase subunit 3	MT-CO3	P00414	Homo sapiens	4206.5	7229.77	6290.38	7828.78	9001.4	11902.8	6559.42	3856.87	4929.34	3986.82	3514.39	3286.19	4701.16	3616.14	3363.15	1863.52	6679.78	2875.33	2535.93	2091.94	2272	3015.78	2413.72	2680.95	4679.66	3140.45	4176.28	3728.86	5623.6	1620.02	2904.58	3502.52
Superoxide dismutase [Cu-Zn]	SOD1	P00441	Homo sapiens	122725	114888	98329.9	109866	99771.5	88155.6	99147	126916	105691	97959.5	113808	144986	107345	108148	131173	112267	173234	114597	115386	110645	125085	101844	102170	117784	209508	206762	193464	199760	188559	208184	205298	234888
Ceruloplasmin	CP	P00450	Homo sapiens	382354	424854	333123	526237	415952	383265	427850	339655	479062	423769	343040	501599	346082	524684	614322	478542	585329	473500	492197	431450	498205	588320	546547	473040	634500	638503	597384	763424	578573	608187	579726	587079
Coagulation factor VIII	F8	P00451	Homo sapiens	#NUM!	#NUM!	#NUM!	#NUM!	#NUM!	#NUM!	#NUM!	#NUM!	#NUM!	#NUM!	#NUM!	#NUM!	#NUM!	#NUM!	#NUM!	#NUM!	#NUM!	#NUM!	#NUM!	#NUM!	#NUM!	#NUM!	#NUM!	#NUM!	2903.03	#NUM!	#NUM!	#NUM!	#NUM!	#NUM!	#NUM!	#NUM!
Purine nucleoside phosphorylase	PNP	P00491	Homo sapiens	271047	242073	243383	250121	247929	262102	241945	283619	230278	256210	267893	308810	246795	250291	274493	269627	240112	286050	228539	262054	254624	276417	263670	280959	276328	243155	249514	228561	229331	252229	227430	254787
Hypoxanthine-guanine phosphoribosyltransferase	HPRT1	P00492	Homo sapiens	195840	155041	163740	152202	150000	153896	171730	196638	174904	196573	210467	246505	170659	177239	195849	198610	189360	201039	183367	199678	206135	192599	180978	186038	160908	183428	165688	165673	161588	195149	182636	176357
Aspartate aminotransferase. mitochondrial	GOT2	P00505	Homo sapiens	969980	1048390	1028460	993922	1103480	1028210	1019180	954288	1034870	1025000	943242	916264	931190	983996	996134	965664	991039	1110600	1056140	982747	1052640	1153170	1090540	1024920	953850	949505	1020290	1009020	1001810	938566	1044430	1015050
Tyrosine-protein kinase ABL1	ABL1	P00519	Homo sapiens	#NUM!	#NUM!	1123.02	1180.64	978.549	967.903	#NUM!	653.097	#NUM!	932.143	#NUM!	530.336	878.86	1172.91	#NUM!	#NUM!	#NUM!	#NUM!	#NUM!	732.232	#NUM!	#NUM!	#NUM!	#NUM!	771.001	648.072	#NUM!	#NUM!	747.579	#NUM!	439.934	960.083
Epidermal growth factor receptor	EGFR	P00533	Homo sapiens	35453	26243.2	33196.7	28685.2	33310.8	30875.2	31431.7	28113.4	28858.4	32604.5	30390.1	28297.5	30064.6	28616.4	28739.7	29804.5	21110.3	23719.4	27783.9	24255.4	26204.4	27228.7	28437.2	28002.5	23456.1	28444.9	27765.1	33108.1	29234.2	30178.2	29112.7	31427.5
Phosphoglycerate kinase 1	PGK1	P00558	Homo sapiens	8313370	8206170	7863180	8059460	7810350	7464420	8137280	8731760	8948160	8896270	8642110	8730530	8785680	8892800	8390860	8553600	8750420	9914520	9537300	9274940	10593500	10364000	10355500	10167600	8769730	9225780	8115580	8252980	8703450	9280020	9148060	8686730
Adenylate kinase isoenzyme 1	AK1	P00568	Homo sapiens	1463600	1529880	1430190	1383870	1301710	1333750	1484430	1508340	1625710	1434050	1698770	1573960	1505720	1548580	1606310	1633190	1871720	1728660	1887960	1763090	1865600	1938890	2013950	1910940	1636670	1777520	1641700	1676940	1604050	1879390	1971140	1670060
Alpha-lactalbumin - Bos taurus (Bovine).	SWISS-PROT:P00711		Unknown	2029.86	#NUM!	#NUM!	#NUM!	#NUM!	5865	#NUM!	1291.4	#NUM!	#NUM!	#NUM!	1091.57	#NUM!	1381.93	#NUM!	#NUM!	#NUM!	1132.64	837.06	#NUM!	1674.35	#NUM!	2984.34	1329.79	#NUM!	#NUM!	#NUM!	1994.93	3378.44	3262.25	#NUM!	#NUM!
Complement C1r subcomponent	C1R	P00736	Homo sapiens	7330.98	5821.07	5434.25	4690.66	6453.64	#NUM!	5335.21	6465.17	3281.27	6221.76	5310.93	7171.41	5158.81	6008.57	6756.26	5210.7	5434.45	6317.47	#NUM!	#NUM!	#NUM!	3436.62	5702.87	3770.24	4593.46	6752.78	4799.21	6215.45	5387.79	5079	5286.46	6447.02
Haptoglobin	HP	P00738	Homo sapiens	145307	5986.9	7381.1	7608.01	7883.15	29684	8179.16	7676.45	6486.16	12729	72916.9	23165.5	18985.9	5647.79	9917.47	7381.81	3642.59	18965.2	45123.8	#NUM!	7190.31	4365.31	7766.42	3941.15	25501.9	9488.32	6180.47	13485.1	4340.49	4478.29	5215.6	8743.6
Urokinase-type plasminogen activator	PLAU	P00749	Homo sapiens	129626	195363	125464	207438	183693	202085	166078	146414	62848.1	102419	81042	68958.3	69462.3	89543.3	138417	72380.1	103290	118265	65437.8	77621.1	83492.8	104421	63183.7	63010.8	91203.2	71720.3	77030.3	77957.4	88731.2	58422.9	76182.9	89393.1
Tissue-type plasminogen activator	PLAT	P00750	Homo sapiens	28197.8	24695.7	21625.3	35118.8	21958.5	35625.9	23089.1	26153.7	18299.9	22809.6	15410.7	19364.6	22736	31048.2	28974.5	22402.1	26280.8	20073.1	16716.3	23597.3	18212.7	25830.2	19481	21993.7	23596.1	14332	15571.9	21421	21222.8	22811.6	14336.3	21856.6
Complement factor B	CFB	P00751	Homo sapiens	1900790	3362540	1900930	3515940	3834630	1934160	2833610	1597180	2150580	2036090	1445650	2022970	1684190	2371900	3974810	2016830	2416170	2393220	2318050	1822670	2039730	3210090	2156670	2180980	2532850	1692760	1947010	2780870	2834810	2123110	2084810	2528330
Trypsin - Sus scrofa (Pig).	SWISS-PROT:P00761|TRYP_PIG		Unknown	3434900	3149820	3190020	3578770	3972670	4588590	3649450	4165290	3603360	4293870	3797810	4518240	4176050	3824240	3526850	3656970	5667090	4596420	5099550	5747200	5942280	7609180	6805870	8609080	4825180	4975630	4411710	3543950	4483010	4952010	5943220	4841590
Adenosine deaminase	ADA	P00813	Homo sapiens	31831.7	35793.6	25961.9	32877.3	31850.5	27276	28457.3	28130.3	28603.5	28498.4	27941.1	44348.7	27250.7	31575	38267.5	26498.5	28957	36620.4	20920.6	30134.6	23990.1	27832.1	22330.1	25152.2	31477.5	19178.1	28089.9	26997.6	21991.1	25780.4	19808.6	27941.5
ATP synthase subunit a	MT-ATP6	P00846	Homo sapiens	48962.4	56159.4	45907.1	68990.5	64231	102768	65203.2	38752.4	39017.4	39823.9	49328.5	45940	48626.8	41777	40811.8	40318.6	76555.4	31222.3	27883.1	25554.5	30087.4	25350.5	25837.6	37068.5	51580.9	44067.8	56821.4	46466.3	42989.9	35826.8	36479.3	36418.2
Carbonic anhydrase 2	CA2	P00918	Homo sapiens	398530	374330	383491	303086	413648	351672	430672	541565	379376	520900	528002	418628	362940	310747	407325	393716	358460	442897	333767	393764	378274	386598	290565	365536	385656	405527	371510	260036	302034	439020	343767	347998
Argininosuccinate synthase	ASS1	P00966	Homo sapiens	1465130	1659030	1698310	1864100	1968000	1862140	1703270	1493490	1584570	1525550	1367860	1345430	1546470	1613500	1516890	1545930	1276020	1628280	1511030	1449010	1557980	1734620	1842180	1605940	1479000	1505120	1557980	1514610	1722070	1337180	1496740	1430020
2'-5'-oligoadenylate synthase 1	OAS1	P00973	Homo sapiens	24492.2	16647.5	32146.3	26205.4	29849.6	39949.7	28234.1	26617.8	21589.6	24955.2	26576.4	18514.8	27381.6	22874.5	20305.7	27861.6	18624	19572.6	22236.2	23326.8	19426.6	21864.1	21309.8	22224.9	22390	17891	25288.4	19112.7	20128.3	20701.6	18976.5	21074.1
(Bos taurus) AMBP protein precursor	SWISS-PROT:P00978		Unknown	#NUM!	#NUM!	#NUM!	#NUM!	#NUM!	#NUM!	#NUM!	#NUM!	14345.8	#NUM!	14495.7	#NUM!	13818.5	#NUM!	#NUM!	#NUM!	#NUM!	#NUM!	#NUM!	#NUM!	11609.9	#NUM!	#NUM!	#NUM!	#NUM!	#NUM!	#NUM!	#NUM!	#NUM!	#NUM!	#NUM!	#NUM!
Alpha-1-antitrypsin	SERPINA1	P01009	Homo sapiens	10110.9	7747.42	6123.08	8176.77	9090.57	7766.22	8314.97	8415.84	6106.22	7389.31	9520.14	6705.77	5983.55	8353.77	11799	8227.35	10381.3	7841.63	8383.32	6519.68	8887.93	7051.64	6100.84	7155.41	9053.67	5111.93	6456.93	12116.6	11225.3	8928.39	#NUM!	11611.5
Alpha-1-antichymotrypsin	SERPINA3	P01011	Homo sapiens	175230	470652	74910.4	404006	348563	132865	213357	135345	219365	115910	98223.7	245521	95490.2	289142	471746	107780	287026	496528	128945	197194	115386	335533	180874	97906	622250	97359.5	157055	310820	297329	151366	107623	255824
Complement C3	C3	P01024	Homo sapiens	986258	1708890	874349	1612850	1659750	1020020	1273150	921041	1112880	949141	712672	1302240	807254	1225380	1698150	929327	1492730	1394600	959606	902776	969748	1355730	1028160	876480	1519090	992302	1170100	1677110	1399440	1111300	1068200	1355420
Metalloproteinase inhibitor 1	TIMP1	P01033	Homo sapiens	53244.4	37287.5	32395.4	55064.2	47061	45013.2	43604.2	42633.8	42282.2	45006.5	42121.7	59492.1	34674.1	46863.3	61304.8	44351.8	51163.8	49509.8	39349.3	37304.9	44837.8	48360	43842.3	38204.2	44519.8	53143.8	61386.3	66024.9	49880.3	55065.8	46051.5	53439.9
Cystatin-C	CST3	P01034	Homo sapiens	464128	370273	425567	424598	336620	371854	402573	376025	370035	379224	379097	367565	404558	466803	436185	437098	483168	378185	421490	388039	412152	322869	433253	433614	497448	532209	515396	558285	505086	583250	504997	597183
Cystatin-S;Cystatin-SN	CST4;CST1	P01036;P01037	Homo sapiens	10368.9	#NUM!	#NUM!	#NUM!	#NUM!	#NUM!	#NUM!	8835.31	#NUM!	#NUM!	#NUM!	#NUM!	#NUM!	#NUM!	#NUM!	7253.03	10100.3	9229.17	5258.74	#NUM!	#NUM!	#NUM!	#NUM!	6468.77	#NUM!	#NUM!	#NUM!	#NUM!	16408.8	#NUM!	#NUM!	#NUM!
Cystatin-A	CSTA	P01040	Homo sapiens	418226	278426	378666	368562	339569	360973	364545	1830140	328352	460597	515566	741514	386085	908802	848603	635964	553724	617779	402307	694697	891893	439054	968631	1069500	437530	382542	358212	903259	595378	647740	551377	927977
(Bos taurus) Isoform HMW of Kininogen-1 precursor;(Bos taurus) KNG protein	SWISS-PROT:P01044-1;TREMBL:Q2KJ62		Unknown	#NUM!	#NUM!	#NUM!	5328.19	#NUM!	#NUM!	#NUM!	5772.44	23152.3	#NUM!	11563.6	#NUM!	23369.8	#NUM!	6321.4	#NUM!	#NUM!	#NUM!	#NUM!	#NUM!	27308.9	#NUM!	#NUM!	#NUM!	#NUM!	5632.09	#NUM!	#NUM!	#NUM!	#NUM!	#NUM!	#NUM!
GTPase NRas	NRAS	P01111	Homo sapiens	310608	272396	274747	257196	261513	250785	274477	296582	298542	312416	319253	314698	283449	283794	298082	319158	300342	289577	305836	315342	320698	307172	309075	335628	269573	275503	261279	273361	260540	301971	286366	260453
GTPase HRas	HRAS	P01112	Homo sapiens	63847.1	46804.4	40591.8	52124.2	47196.6	46484.5	58221	61540	59521.3	58748.1	68821.3	57356.8	61525.3	60512	54635.4	62522.1	46571	60407.5	58347.4	67387.4	66691.3	80543.5	68668.6	71752.9	57477	61794.9	55077.8	50849.8	50852.6	69126.2	63464.9	61538.4
GTPase KRas	KRAS	P01116	Homo sapiens	96137.4	86821.8	92429.7	95320.9	86303.3	93361.1	97137	112921	96162	106352	108984	106231	92452.2	103438	104665	112802	118030	97193.1	107632	105764	108053	105387	89018	107304	88178.6	90617	90413.7	82016.4	77749.3	96682.8	95828.7	84317.9
Low-density lipoprotein receptor	LDLR	P01130	Homo sapiens	106817	95693.2	86746.1	124779	99263.8	105811	97244.7	106155	86127.8	90997.7	77525.2	88343.7	93960.8	109105	118345	103558	105006	93696.1	79567.6	100652	84866.3	107780	91806	102500	94867.8	87221	104152	102050	85874	118189	90467.4	111562
Transforming growth factor beta-1 proprotein	TGFB1	P01137	Homo sapiens	22750.1	21217.7	21785.6	21632.9	22784.5	18977.8	18867.5	23563.2	19297	26613.2	20293.4	18203.6	21121	19900.4	24913.1	25529.9	18156.1	22043.5	19761.2	20685.6	20230.7	20859	16418.2	20791.3	22896.4	19633.3	23899.4	15774.3	16084.2	22918.1	15216.1	16283.3
Interleukin-1 beta	IL1B	P01584	Homo sapiens	9052.22	19789.4	8793.58	26915	13580.2	11919.1	8195.24	10383.7	4305.76	#NUM!	#NUM!	7749.88	8248.36	14218.7	9092.9	5250.62	9340.57	#NUM!	#NUM!	7938.72	#NUM!	7609.97	5226.58	7462.7	6675.87	6699.24	7309.59	12192.2	7624.92	8209.95	4679.85	10873.6
Immunoglobulin J chain	JCHAIN	P01591	Homo sapiens	76196.3	#NUM!	#NUM!	#NUM!	#NUM!	11030.2	4620.16	15574	4001.27	5417.13	55504.1	13436.5	#NUM!	#NUM!	#NUM!	13184.4	#NUM!	9845.26	23396.2	5028.74	10922.4	5605.4	8341.75	6509.38	13783.2	8231.06	5178.6	13094.7	18182.6	7243.92	6701.85	10928.4
Immunoglobulin kappa variable 3-20	IGKV3-20	P01619	Homo sapiens	188644	9690.06	19480.2	20017.7	24158.8	30155.9	14633.7	16722.1	16536	24702.3	#NUM!	99422.8	18528.2	14760.6	28838.2	23702.9	#NUM!	28605.1	66838.6	#NUM!	27620.8	#NUM!	#NUM!	#NUM!	19748.2	#NUM!	#NUM!	19369.1	5933.94	#NUM!	#NUM!	8152.02
Immunoglobulin lambda variable 2-14	IGLV2-14	P01704	Homo sapiens	39302.7	#NUM!	#NUM!	#NUM!	#NUM!	#NUM!	#NUM!	#NUM!	#NUM!	#NUM!	47740.7	#NUM!	#NUM!	#NUM!	#NUM!	#NUM!	#NUM!	#NUM!	23354.6	#NUM!	#NUM!	#NUM!	#NUM!	#NUM!	#NUM!	#NUM!	#NUM!	#NUM!	#NUM!	#NUM!	#NUM!	#NUM!
Immunoglobulin lambda variable 3-25	IGLV3-25	P01717	Homo sapiens	9146.98	#NUM!	#NUM!	#NUM!	#NUM!	#NUM!	#NUM!	#NUM!	#NUM!	#NUM!	#NUM!	869.918	#NUM!	#NUM!	#NUM!	#NUM!	#NUM!	#NUM!	#NUM!	#NUM!	#NUM!	#NUM!	#NUM!	#NUM!	#NUM!	#NUM!	#NUM!	#NUM!	#NUM!	#NUM!	#NUM!	#NUM!
Immunoglobulin heavy variable 3-7	IGHV3-7	P01780	Homo sapiens	66229.3	5674.68	#NUM!	#NUM!	10076.2	7002	7004.56	6958.4	5959.42	#NUM!	49430.3	29187.7	9788.97	5358.5	#NUM!	11529.6	#NUM!	15202.4	26210.5	#NUM!	12357.9	10642.1	10119.7	5098.42	#NUM!	#NUM!	8547.43	16687.8	6142.42	7644.44	#NUM!	10342.4
Polymeric immunoglobulin receptor	PIGR	P01833	Homo sapiens	5949440	5404540	4583530	6222290	5068190	4365760	5296260	4362000	5822690	5271550	5331160	5628460	4570800	5667970	6621650	6207400	6178460	5685200	6658230	4970390	6666200	7387010	7449690	6516590	6834470	6137800	7355150	8389970	6521100	7598180	7579760	6961770
Immunoglobulin kappa constant	IGKC	P01834	Homo sapiens	930548	53078.4	71761.1	78905.3	108081	118635	72696.4	81400.5	72183.4	108542	724671	350394	122596	56735.1	95812.2	120181	15431.5	156165	356094	14270.5	137322	79974.3	90309.8	52884.5	157669	85733	70505.3	144326	59525.6	72894.9	66271.2	100186
Immunoglobulin heavy constant gamma 1	IGHG1	P01857	Homo sapiens	274150	59140.5	71005.4	86457.5	128748	79689.4	86230.1	112977	89526.9	114568	242610	411376	94593.1	74163	143304	155560	20093.4	191579	201618	31593.5	246291	126983	118742	65090.1	101885	60630.7	83270	211990	69919	84813.9	75258.7	111314
Immunoglobulin heavy constant gamma 2	IGHG2	P01859	Homo sapiens	100503	23161.9	30882.8	39870.7	53734.6	33247.2	36710.5	52131.8	37332.6	48859.3	93391.9	144361	32314.4	31471.1	70946	68802.1	#NUM!	79006.4	91366.3	13501.3	109474	52473.3	52324.2	31289.8	42134	27159	33766.4	84519.4	33866.3	40704.2	30834.9	42000.9
Immunoglobulin heavy constant gamma 3	IGHG3	P01860	Homo sapiens	245640	51977.3	64737.6	77464.8	106261	71586.8	75159.7	96983.9	74121.2	102188	195251	313470	80348.4	63038.8	116686	128387	21310	147012	162265	22384.8	168317	91871.8	84822	47427.5	83373	45385.9	65112.9	144331	43493.6	66453.6	57664.5	85886
Immunoglobulin heavy constant gamma 4	IGHG4	P01861	Homo sapiens	16607	2925.74	5494.46	5228.76	7867.4	7619.26	5293.09	3466.62	4585.03	6246.61	15139.3	28010.2	5257.94	3557.93	6908.35	10173.6	#NUM!	9595.75	10954.7	#NUM!	9125.08	#NUM!	#NUM!	803.555	#NUM!	#NUM!	#NUM!	14599.3	#NUM!	3052.76	#NUM!	#NUM!
Immunoglobulin heavy constant mu	IGHM	P01871	Homo sapiens	87358.7	#NUM!	5731.19	7182.91	9415.06	11020.9	6434.73	12031.3	6110.22	8994.52	55953.4	24096.7	9110.39	5527.04	9596.94	9032.94	#NUM!	13525.9	33438	#NUM!	#NUM!	6262.28	7091.52	3520.35	12302.9	9824.49	6717.06	15077.9	4638.13	8112.61	6800.79	11037.2
Immunoglobulin heavy constant alpha 1	IGHA1	P01876	Homo sapiens	1590590	49642.1	70150.1	62002.5	76848	177565	56361.7	47105	38306.8	93982.2	1154600	263526	123923	39686.4	63630	64448.5	4959.93	113080	446801	10499.5	22703.9	25737.6	47915.9	23030.9	177708	74108.1	32595.9	93442.4	25848.7	26894.3	30127.8	62710.1
Immunoglobulin heavy constant alpha 2	IGHA2	P01877	Homo sapiens	1486500	45619	67790.8	57925.6	75004.7	171766	49948.3	54366.2	41373	89973.3	1090000	256728	110505	37353.5	66984	65452.2	5172.19	103258	408392	13342.1	27770.9	25272	49175.6	25490.1	176732	71781.4	32517.9	106498	51419.7	33689.2	33203.8	62806.6
HLA class I histocompatibility antigen. B alpha chain	HLA-B	P01889	Homo sapiens	583969	563252	574041	558920	620496	531953	586118	546930	536858	563215	620904	528314	579108	564190	596678	572341	690832	553742	651921	563472	662518	680175	656207	721700	540355	526453	561170	674582	616792	661935	639117	676346
Putative HLA class I histocompatibility antigen. alpha chain H	HLA-H	P01893	Homo sapiens	150862	148885	162867	186111	136146	218737	146717	147090	164644	165260	183744	184962	161170	144344	165031	165977	215811	173368	187747	202815	195162	169278	145438	132278	151043	136048	157584	186118	167292	134498	139156	172523
HLA class II histocompatibility antigen. DR alpha chain	HLA-DRA	P01903	Homo sapiens	20700	22923.3	17849.6	25562.5	26061	20796.9	23629.3	15067.5	15792.6	14275.5	15436.5	17312.6	13114.5	14815	22576.3	16522.6	19401	15732	18105.2	10814.1	13811.9	16850.3	13948.1	14977.7	15537.9	13851.5	14943.1	20777.2	19684.2	15740.5	17028.2	20305.4
HLA class II histocompatibility antigen. DRB1 beta chain	HLA-DRB1	P01911	Homo sapiens	289456	336888	273356	350070	355507	267235	328044	215474	248443	214163	239729	263934	220074	272471	346328	272299	288658	271106	299390	213325	262465	318334	257317	256341	239913	229002	247015	330859	312575	270190	274468	294450
Myoglobin	MB	P02144	Homo sapiens	5150.69	4955.75	3437.01	3204.51	3482.61	3555.97	3673.5	3426.68	3713.9	3601.9	4187.59	4181.49	4259.26	4850.11	#NUM!	4551.72	7477.48	4613.38	5027.96	4729.32	4475.59	5616.2	7562.05	7202.99	7782.39	10188.9	8022.63	10950	9266.3	9936.12	9638.8	10749.5
Collagen alpha-1(I) chain	COL1A1	P02452	Homo sapiens	4365.99	3475.5	#NUM!	4068.33	2893.27	2281.47	3276.82	3484.76	3541.65	1354.7	1756.26	3979.09	1715.59	4741.82	#NUM!	3733.83	4431.81	3636.82	3073.54	4106.25	7072.07	5943.31	5731.42	3657.3	3350.37	2724.64	1881.21	5998.55	6551.25	2744.25	3536.13	6600.26
Collagen alpha-1(III) chain	COL3A1	P02461	Homo sapiens	#NUM!	#NUM!	#NUM!	#NUM!	#NUM!	#NUM!	#NUM!	#NUM!	#NUM!	#NUM!	#NUM!	#NUM!	#NUM!	10282.1	#NUM!	#NUM!	#NUM!	15086.4	#NUM!	#NUM!	#NUM!	#NUM!	#NUM!	#NUM!	#NUM!	#NUM!	#NUM!	#NUM!	7610.14	#NUM!	#NUM!	#NUM!
Alpha-crystallin B chain	CRYAB	P02511	Homo sapiens	60892.1	35308.2	67070.2	53344.1	37443	70071.9	48286.1	70627	41496.8	54069.9	68811.6	57313.4	49271.4	45948.3	37504.5	51210.3	49444.4	35291.9	48652.5	49795.2	43432.7	29440.1	32795.8	40936	30954.5	43360	30415.8	30957	40508.3	29321.5	27026	41515.8
Tax_Id=9606 Gene_Symbol=KRT14 Keratin. type I cytoskeletal 14	SWISS-PROT:P02533		Unknown	105154000	46375700	84303100	68418500	80677800	68531400	71607100	97572900	80402900	85733400	83962400	98203500	91968500	78577300	86911000	99543800	70352300	86482100	93038400	86612000	108710000	83263300	98460200	103068000	74350500	78067900	73297600	76161400	66037100	85901200	73756800	95510300
Tax_Id=10090 Gene_Symbol=Krt10 Isoform 1 of Keratin. type I cytoskeletal 10	SWISS-PROT:P02535-1		Unknown	#NUM!	#NUM!	#NUM!	#NUM!	#NUM!	#NUM!	#NUM!	1687.64	#NUM!	#NUM!	#NUM!	2602.51	#NUM!	#NUM!	#NUM!	#NUM!	#NUM!	2231.66	1632.16	#NUM!	3939.34	#NUM!	2187.66	#NUM!	#NUM!	#NUM!	#NUM!	1560.18	1777.9	#NUM!	#NUM!	#NUM!
Tax_Id=9606 Gene_Symbol=KRT6A Keratin. type II cytoskeletal 6A	SWISS-PROT:P02538		Unknown	70921700	47401600	58011700	55014000	47847500	57522900	53146000	74339800	60871600	70381500	70598700	73022700	65699500	63030700	65494200	72176100	50221600	64548000	56971000	67595200	61209900	59350000	59208300	60869000	57252200	57013300	50450400	38595800	41049200	54221000	48465200	55905600
Prelamin-A/C	LMNA	P02545	Homo sapiens	7550220	6378720	7374130	6625490	6071940	6046520	6980500	8174780	7705760	7805400	7960120	7649700	7495990	7423510	7124180	8136190	7870880	7634670	8780960	8292190	9466160	8186170	8937190	9112570	6783570	8114770	7146800	7467720	7261700	8463440	8216410	7685310
Alpha-S1-casein - Bos taurus (Bovine).	SWISS-PROT:P02662		Unknown	65908.4	13412.1	17414.6	13958.9	29879.7	35046.2	15117.7	42994.5	20665.2	20467.9	22389.1	45106.4	16705.6	65420.4	36124.7	31323.9	24412.7	26023.6	25781.5	24881.5	48122.6	45499	52523.6	47989	34528.3	24095.5	19436.7	34193.4	78273.9	35447.9	28803.6	42326.1
Alpha-S2-casein [Contains: Casocidin-1 - Bos taurus (Bovine).	SWISS-PROT:P02663		Unknown	158552	10388.6	37497.5	25322.7	84281.5	44569.8	16713.3	54030.3	47033.2	63421.4	#NUM!	40776	29530.7	38504	42122	36554.4	13734.9	44739	42467.7	15287.9	30975.4	25706.7	38128	25620.4	56284.7	30459.9	36347.5	46328.1	44801.2	44895.4	30323.7	95751
Beta-casein - Bos taurus (Bovine).	SWISS-PROT:P02666		Unknown	86891.8	17121.9	14195.1	10069.8	27248.4	26819.1	14155.6	60030.5	29058.8	22330.6	23277.9	56136.1	19801.3	37504.6	31037.5	42282.5	28678	27998.6	32042.2	30695.1	67660	53478.5	52792.1	54161.6	50218.2	33982.7	16998.4	27246.8	60240.9	40381.4	39477.5	45206.5
Kappa-casein [Contains: Casoxin C;Casoxin 6;Casoxin A;Casoxin B;Casoplatelin] - Bos taurus (Bovine).	SWISS-PROT:P02668		Unknown	40157.8	#NUM!	9626.55	8773.26	16593.8	34898	#NUM!	18678	11816.6	11693	16355.6	15575.9	8575.05	9106.24	14947	12029.2	#NUM!	10034.2	9299.27	#NUM!	11082.2	#NUM!	12172.6	12376.3	15243	#NUM!	7406.72	11134.7	25629.6	17997.2	#NUM!	21959.5
Fibrinogen alpha chain	FGA	P02671	Homo sapiens	5181.39	#NUM!	1587.65	#NUM!	2457.51	3013.51	1651.47	2782.08	1393.69	2718.6	8215.45	3755.84	2835.22	#NUM!	#NUM!	3547.41	#NUM!	5265.31	3054.45	#NUM!	3853.64	#NUM!	#NUM!	#NUM!	#NUM!	#NUM!	2869.94	14207.9	#NUM!	#NUM!	#NUM!	3224.44
(Bos taurus) Fibrinogen alpha chain precursor	SWISS-PROT:P02672		Unknown	#NUM!	#NUM!	#NUM!	#NUM!	52823.3	#NUM!	#NUM!	#NUM!	#NUM!	#NUM!	#NUM!	#NUM!	#NUM!	#NUM!	#NUM!	73438.4	#NUM!	#NUM!	#NUM!	#NUM!	#NUM!	#NUM!	#NUM!	#NUM!	#NUM!	#NUM!	#NUM!	#NUM!	#NUM!	#NUM!	#NUM!	#NUM!
Fibrinogen beta chain	FGB	P02675	Homo sapiens	10493.5	#NUM!	3045.8	3841.26	4411.07	3816.66	3810.78	3939.04	3489.83	4054.98	16415.9	9400.3	5284.19	#NUM!	#NUM!	6113.61	#NUM!	10182.8	6370.56	#NUM!	5312	1774.59	2912.96	#NUM!	3908.56	6931.21	4804.75	19959.6	3271.62	#NUM!	#NUM!	6951.18
Fibrinogen gamma chain	FGG	P02679	Homo sapiens	7950.69	#NUM!	#NUM!	2329.55	3553.85	2351.3	3007.72	#NUM!	2577.58	2792.47	11980.5	7804.89	3637.23	#NUM!	4375.29	5123.13	#NUM!	6657.68	4043.29	#NUM!	3977.25	#NUM!	#NUM!	#NUM!	2228.64	3808.62	3568.25	14856.6	#NUM!	3647.57	2261.35	5927.55
Myelin basic protein	MBP	P02686	Homo sapiens	14533.2	11271.2	10684	12429.5	10038.5	9483.77	9381.61	11371	8941.77	10140.8	11360.9	11221.8	11301.6	12935.4	14262.2	12550.7	17674.7	12245.3	10653.9	13851.4	10912.2	8583.82	7504.95	11401.1	10754.1	9218.78	13887.5	10564.4	7736.64	11598.4	9986.38	11145.9
Leucine-rich alpha-2-glycoprotein	LRG1	P02750	Homo sapiens	2393.61	1734.77	#NUM!	4051.6	2228.99	#NUM!	#NUM!	1854.73	2360.62	2831.98	#NUM!	3578.95	#NUM!	#NUM!	3556.74	3040.32	5617.08	#NUM!	2832.85	2619.88	#NUM!	3095.14	3372.04	2210.77	7241.13	6896.17	7981.28	6486.45	5914.83	9792.67	9266.29	8309.15
Fibronectin	FN1	P02751	Homo sapiens	47736	118600	32298.6	121828	40800	46940	64424.4	81456.2	42328.7	28243.6	15670.3	46489.3	25840.9	75155.8	91263.3	29956.3	57937.4	97992.5	39481.9	74700.5	63270.7	75280.7	73446.6	31799.4	62617.2	35098.1	26645.2	95042.5	101004	39395	29645.2	96500.1
Beta-lactoglobulin - Bos taurus (Bovine).	SWISS-PROT:P02754		Unknown	54035.1	4941.38	11334.6	7721.28	23399.3	50092.9	5804.36	13026.8	10307.4	20551.7	10965.9	11889.6	10466.8	10529.4	18825.4	13294.5	#NUM!	12615.5	10388.1	7482.12	19282.7	6159.32	21434.1	15601.8	30005.2	8155.24	6692.3	14246.7	28048.7	21533.1	7430.85	26267
Albumin;Tax_Id=9606 Gene_Symbol=ALB Isoform 1 of Serum albumin precursor	ALB;SWISS-PROT:P02768-1	P02768;	Homo sapiens;Unknown	17105700	3940950	4132380	4171190	6586630	5968710	3724680	4975580	4919440	6061020	19946100	9677000	6067190	3617450	8484470	7764970	1382610	10247500	12500900	1220040	13181400	6192900	6035430	3262990	7355410	3242340	5041170	10570900	4269260	5859090	4273880	4966500
(Bos taurus) Bovine serum albumin precursor	SWISS-PROT:P02769		Unknown	9862380	17482600	6549360	14995000	6306900	10666300	12906500	22249100	11160800	12588200	12571400	16359000	8691230	11082500	16159500	9477860	13674200	11899100	7834980	12247400	13414800	9065650	8321040	5698810	18513700	44709600	14660700	11769200	9657330	11894200	17338300	17798600
Vitamin D-binding protein	GC	P02774	Homo sapiens	325.141	#NUM!	#NUM!	#NUM!	#NUM!	212.15	#NUM!	#NUM!	#NUM!	#NUM!	626.88	#NUM!	#NUM!	#NUM!	#NUM!	#NUM!	#NUM!	#NUM!	#NUM!	#NUM!	#NUM!	#NUM!	#NUM!	#NUM!	#NUM!	#NUM!	#NUM!	#NUM!	#NUM!	#NUM!	#NUM!	#NUM!
Transferrin receptor protein 1	TFRC	P02786	Homo sapiens	30450	32839.4	24478.7	36286.1	40591.9	29363.1	34699.1	20155	25634.2	26197.5	22690.9	31385.6	24052	30514.9	38801.5	26719.5	30390.4	25919	18579.9	16508.5	20808.6	28859.3	19916.8	20556.1	33816.6	33972	35459.8	39409.3	31784.4	30316.2	26270.2	37045
Serotransferrin	TF	P02787	Homo sapiens	499402	662330	267496	541216	309734	428896	517820	802484	331811	499886	502625	630469	234135	462899	612088	375287	559173	496382	361310	465236	403757	434010	384494	282318	682542	1613490	546264	507151	433004	484492	694816	659800
Lactotransferrin	LTF	P02788	Homo sapiens	1410090	62578.9	78389.9	94776.6	101044	288764	78008.4	75070.7	66178.5	137828	947594	362846	189917	66322.5	84627	117065	20065	171166	716384	39030.9	37210.5	41792.1	113681	43547.4	255613	90059.2	45850.8	91360.1	33832	39471.1	44810.8	79507.6
Hemopexin	HPX	P02790	Homo sapiens	13316.4	#NUM!	#NUM!	#NUM!	#NUM!	#NUM!	#NUM!	#NUM!	#NUM!	#NUM!	12718.4	9996.04	#NUM!	#NUM!	4782.34	#NUM!	#NUM!	#NUM!	#NUM!	#NUM!	#NUM!	#NUM!	#NUM!	#NUM!	#NUM!	#NUM!	#NUM!	#NUM!	#NUM!	#NUM!	#NUM!	#NUM!
Ferritin light chain	FTL	P02792	Homo sapiens	7076.42	5784.97	6910.75	5291.22	7085.75	#NUM!	7594.32	4335.65	5239.89	5509.02	9387.53	#NUM!	7066.52	8074.14	5869.31	8444.95	6209.22	4967.85	8013.48	5209.75	8295.31	#NUM!	7131.3	#NUM!	6585.23	9223.03	7708.52	10752.8	8818.08	9157.05	8910.37	9193.42
Ferritin heavy chain	FTH1	P02794	Homo sapiens	58463.3	83120.2	56183.6	70197.1	79301.2	67089.6	67497.1	47470.8	51484.4	42652.9	49548.9	63582.8	49902.1	75830.1	75213.1	60766.8	81717.3	71474.4	61716.8	49609.6	71094.4	76381.4	65073.2	58893.3	69357.8	65426	67253.9	81282.1	81980.2	74548.1	60462.2	79684.3
Metallothionein-2	MT2A	P02795	Homo sapiens	167026	159264	104069	167400	213476	187921	96904.9	119048	189422	219199	172603	174874	220652	242535	291383	213741	243303	281623	192903	215877	202233	204705	221208	258662	307874	257978	259665	352211	356295	525573	299318	388044
Salivary acidic proline-rich phosphoprotein 1/2	PRH2	P02810	Homo sapiens	7851.07	5574.91	5570.69	6433.5	8721.36	7945.79	6276.88	10854.6	5944.23	8125.22	8968.6	11141.3	4952.89	7773.18	8029.13	8047.16	11227.1	11107.9	8880.26	11572.4	10462	13436.5	12364.4	14110.7	8946.01	11498.9	7538.4	10136.1	87397.3	5479.11	7805.11	11120.9
NADH-ubiquinone oxidoreductase chain 1	MT-ND1	P03886	Homo sapiens	30206.1	27302.1	34374	29970.3	43285.3	44289.6	34653.3	23504.4	36035.7	#NUM!	#NUM!	30339.5	35302.1	26126.8	28306.5	#NUM!	34194.4	#NUM!	32526.6	19305.3	#NUM!	#NUM!	#NUM!	16057.8	20685.9	#NUM!	41454.7	41776.7	#NUM!	#NUM!	#NUM!	#NUM!
NADH-ubiquinone oxidoreductase chain 2	MT-ND2	P03891	Homo sapiens	17428.5	25311.6	#NUM!	#NUM!	31137.2	39710.6	#NUM!	16996.2	17254.6	16065.5	20636	18294.1	20084.2	14199.3	#NUM!	13627.5	30481.9	12169.9	15925.7	#NUM!	10759.1	#NUM!	#NUM!	#NUM!	#NUM!	2338.78	#NUM!	14352.7	13422.7	#NUM!	#NUM!	#NUM!
NADH-ubiquinone oxidoreductase chain 3	MT-ND3	P03897	Homo sapiens	15542.4	17584.5	14091.3	17981.6	20887.7	18631.4	17577.1	12660.5	14392.4	#NUM!	17478.3	18664.3	15293.2	13911.8	17800.2	14260.6	16248.7	13057.7	12317.9	#NUM!	14225.5	18113.6	13277.9	18237.1	19115.5	17382	20268.3	17434.3	17831.2	17808.5	16326.9	18626.1
NADH-ubiquinone oxidoreductase chain 4	MT-ND4	P03905	Homo sapiens	14839.1	17135.2	17234.9	17590.8	22012.4	26228.4	18899.5	12716.8	12269.7	12116.2	14769.6	11536.8	13973.3	#NUM!	12582.7	9501.82	16441.9	8360.03	9659.57	#NUM!	#NUM!	8750.8	9011.59	11582.1	12557.4	12735.6	16191.7	14113.6	14783.1	8832.26	10494.9	12465.3
NADH-ubiquinone oxidoreductase chain 5	MT-ND5	P03915	Homo sapiens	#NUM!	#NUM!	5423.87	#NUM!	#NUM!	#NUM!	11572.8	#NUM!	#NUM!	#NUM!	9276.81	#NUM!	#NUM!	#NUM!	#NUM!	#NUM!	#NUM!	#NUM!	#NUM!	#NUM!	#NUM!	#NUM!	#NUM!	#NUM!	#NUM!	#NUM!	8815.62	7279.16	7599.39	#NUM!	#NUM!	#NUM!
Interstitial collagenase	MMP1	P03956	Homo sapiens	14260.4	12151	14848.6	20768.5	12577.6	24287.7	15746.9	16250.2	5278.87	7149.91	5810	4384.29	3674.89	6409.49	13416.6	7539.14	7097.92	7713.28	3505.04	5775.6	7065.28	8422.03	4653.08	4648.6	3717.12	7888.39	5925.84	7684.81	5978	6455.34	6322.36	7538.43
Antileukoproteinase	SLPI	P03973	Homo sapiens	5696230	4239130	3745760	4673430	4208020	4472750	4468580	4028830	4250560	4421470	5831230	4430940	4288980	4387040	4317750	4370860	4980600	5222980	5505180	4763860	4475160	5475390	5114910	4397530	4934560	4530970	4648860	4773360	4552800	4228340	4652290	4747730
Catalase	CAT	P04040	Homo sapiens	465974	400642	366988	349940	417268	311754	361463	434705	410776	402934	460640	650066	380201	396926	468847	467100	450392	482620	468302	423830	644704	475345	542706	493862	447401	461942	423889	481970	446601	484092	508707	492611
RAF proto-oncogene serine/threonine-protein kinase	RAF1	P04049	Homo sapiens	16357.3	20969.7	23316.7	22815.4	25037.1	29617.4	19941.4	16822.8	18199.9	19559.5	18471.9	16855.1	21597.9	19826.5	16762.9	15024.4	18464.4	18324.8	16162.8	13799.5	14880.1	10070.8	9314.88	12382.8	18526.4	12898.6	16990.6	13836.8	17009.5	11026.9	12075.4	17263.9
Lysosomal acid glucosylceramidase	GBA1	P04062	Homo sapiens	513231	432311	500800	459450	471082	407873	446001	485343	487194	506490	479645	651599	457023	509022	487652	552935	505704	460142	552730	488022	568363	478045	572892	572334	434816	488956	464434	547989	465344	523272	499220	488116
Tissue alpha-L-fucosidase	FUCA1	P04066	Homo sapiens	1443530	1785240	1543130	1539890	1647490	1482640	1517830	1415640	1497010	1338250	1346320	1464200	1418120	1632190	1626890	1609420	1533200	1729360	1681390	1415590	1684120	1630960	1686360	1658100	1593730	1704780	1696400	1698620	1696420	1666200	1803200	1750810
Fructose-bisphosphate aldolase A	ALDOA	P04075	Homo sapiens	7942880	6667980	6888340	6915190	7138430	7081490	7069380	7322260	7762220	8209720	7817270	8432080	7364500	7740680	8373630	7872320	8067910	8466670	7968050	8217170	8665000	8964520	8734840	8931500	7960860	8358860	7775820	7879940	7404960	8499150	8323480	7984120
Cystatin-B	CSTB	P04080	Homo sapiens	3271030	3000480	3518100	3678850	2785760	3768420	3032000	3721910	2290350	3240260	3782190	3598720	3041980	2696400	3373460	3258000	3284230	3039300	2352630	3163260	2208780	2606120	2064620	2217630	3639270	3093250	2895720	1855100	2283890	2955400	2280290	2749740
Annexin A1	ANXA1	P04083	Homo sapiens	48450000	43956300	48820600	45707200	38001400	44198400	44825500	64096300	44990300	52716900	58518700	54129300	50573800	44141500	47341900	52783300	49533100	50613900	51396000	58653200	52054500	56477900	47590500	47672200	43482700	42478600	41427400	29163000	35584300	45970500	38575900	39189700
Glucocorticoid receptor	NR3C1	P04150	Homo sapiens	2992.8	3385.15	3148.6	3569.3	3298.06	4082.29	3596.87	3040.54	3465.1	3031.09	3105.58	2347.94	3450.96	3489.69	2833.78	3200.4	2509.19	3175.02	3345.36	3046.72	3373.09	2890.88	3381.02	3424.91	3870.73	4671.45	4551.92	4281.95	5106.48	4339.4	4108.88	3851.34
Major prion protein	PRNP	P04156	Homo sapiens	20515.3	15973.9	17242.7	16516.5	17273	17069.6	17247.1	21607.6	20139.6	20230.3	27682	20695.8	18160.2	16814.1	16279.4	20862.2	14751.1	16349.9	19316.3	19650.4	21687.3	19010.9	23981.2	25325.6	14690.4	16599.3	16658.3	19622.7	16596.4	19798.5	19107.1	17989.4
Superoxide dismutase [Mn]. mitochondrial	SOD2	P04179	Homo sapiens	253446	267504	199081	276812	371948	239823	249632	162924	223275	198920	175711	226933	162471	222252	274437	209856	260438	267589	214615	194222	218906	241030	200711	199758	333475	231532	276882	313156	297680	271779	242710	343047
Ornithine aminotransferase. mitochondrial	OAT	P04181	Homo sapiens	188894	193168	173452	198659	234137	226294	206100	178832	191630	188805	152252	169384	175320	205605	194314	190572	191979	210607	200586	194715	193108	233277	212212	198008	186475	179426	204643	220591	198137	194621	190468	199721
HLA class II histocompatibility antigen gamma chain	CD74	P04233	Homo sapiens	89359.1	102466	82533.9	86567.5	91780.2	71643.3	80030.1	80409.8	83740.1	73797.7	87008.9	71306.6	83264.1	83956.8	100027	86893.9	106099	87130.1	94940.4	78910.9	91205.2	89450.1	88749.4	82776.4	69210.1	66583.6	80683.4	97999.4	93448.9	96996.8	92384.7	90926.7
Tax_Id=9606 Gene_Symbol=KRT6B Keratin. type II cytoskeletal 6B	SWISS-PROT:P04259		Unknown	130934000	74154300	108491000	97812900	104418000	95344900	97349000	132451000	107903000	117109000	116843000	118211000	117117000	103136000	109678000	134584000	94068600	122216000	116680000	113266000	122280000	104345000	117345000	109850000	99787300	99812000	95692400	89823100	84459400	110692000	93941900	115657000
Tax_Id=9606 Gene_Symbol=KRT1 Keratin. type II cytoskeletal 1	SWISS-PROT:P04264		Unknown	84151300	26557700	37802500	46138000	85855900	25761800	39064600	86533900	49648300	62674600	47925100	140528000	56826500	52697400	99582700	97527500	28592200	101645000	74104400	55892400	179436000	83754000	99134900	83964900	55771500	41914400	40717900	112330000	64057500	77192100	59708900	94577300
Semenogelin-1	SEMG1	P04279	Homo sapiens	4606.16	1288.79	1939.06	2669.05	5688.21	1995.68	2770.6	5312.06	2029.06	1926.23	2661.02	2804.43	2776.14	3571.43	6026.29	3775.98	2462.56	#NUM!	2488.21	4528.58	12223.1	4216.45	3195.01	7640.6	9254.77	4016.35	2019.62	2233.48	#NUM!	2323.5	1693.24	5205.11
Basic salivary proline-rich protein 1	PRB1	P04280	Homo sapiens	7679.44	#NUM!	#NUM!	#NUM!	#NUM!	2904.96	#NUM!	#NUM!	#NUM!	#NUM!	#NUM!	#NUM!	2642.75	#NUM!	#NUM!	#NUM!	15394.1	#NUM!	#NUM!	#NUM!	#NUM!	#NUM!	#NUM!	5073.72	5583.08	3758.4	#NUM!	2964.07	32418.7	3111.79	#NUM!	#NUM!
Glyceraldehyde-3-phosphate dehydrogenase	GAPDH	P04406	Homo sapiens	10701200	9356420	8900980	9168450	9697350	9187420	9856550	11310700	11415500	12350500	11223100	12370100	11052700	11794900	10821700	11885900	10834300	13099700	12937100	11900900	15147800	15137500	14432200	14475800	10802100	10814500	9826890	10522600	10408300	12534600	12383900	11454800
Argininosuccinate lyase	ASL	P04424	Homo sapiens	42028.8	53073.6	42876.6	49165.6	50216.9	49418.9	46697.2	46529.5	41918.5	41767.3	40357	49870	40812.2	43669.9	48102	37679.8	42506.5	52515.8	38597.3	48243.2	37441.7	46056.3	38972.8	39974.2	46060.3	39106.1	43412.4	35269.8	39370.3	38165.1	40120.8	39553.7
HLA class I histocompatibility antigen. A alpha chain	HLA-A	P04439	Homo sapiens	557949	510359	495196	519761	577993	480890	551423	524026	516646	563943	608196	545669	552298	547078	577917	564254	647803	544260	642579	544927	671954	618579	596143	650899	513585	537292	499307	611289	565208	691416	642829	644333
Receptor tyrosine-protein kinase erbB-2	ERBB2	P04626	Homo sapiens	18368.3	17908.1	16986.8	18540.5	16603.6	18747.6	17550.6	17245.9	13890.4	16447	17240	17812	14881.7	14302.3	16214.6	16186.2	19201.1	15298.6	13571.4	12831	13539.8	12806.4	10596.6	13100.2	18470.8	17813.6	15639.1	15751.6	15746.1	14371.2	15379.7	18515.6
Calpain small subunit 1	CAPNS1	P04632	Homo sapiens	148897	150098	136161	140603	145064	137830	144788	150840	118360	158928	166120	170619	133148	135531	152239	140849	143023	136360	134473	133872	131797	122880	128086	141997	131637	137073	134677	136704	124676	123099	119920	135039
Metallothionein-1E	MT1E	P04732	Homo sapiens	#NUM!	706.461	#NUM!	#NUM!	1924.04	#NUM!	863.798	#NUM!	#NUM!	1572.32	#NUM!	#NUM!	#NUM!	#NUM!	2127.31	1565.63	1222.87	#NUM!	#NUM!	1752.08	#NUM!	#NUM!	2509.5	1857.43	1901.93	2733.98	2558.37	2473.31	2540.62	3834.27	3625.18	#NUM!
Heat shock protein beta-1	HSPB1	P04792	Homo sapiens	24378300	15432300	21289400	18527200	16119000	18040300	19746000	22841300	20337000	22807100	23488800	21131600	20048200	19321600	19003600	22544500	19132100	15033600	19883900	18711300	21532400	17052500	18166900	21822200	16950700	21911000	19977900	19921500	19715900	21913500	20795000	21933700
Dolichyl-diphosphooligosaccharide--protein glycosyltransferase subunit 1	RPN1	P04843	Homo sapiens	201217	241442	242994	262196	266517	305832	234300	196132	197019	192575	186250	214867	205912	180534	175746	163821	229030	168483	161192	148440	153102	154462	145036	143327	199883	187920	201712	195031	206352	156223	159151	185716
Dolichyl-diphosphooligosaccharide--protein glycosyltransferase subunit 2	RPN2	P04844	Homo sapiens	171304	173306	174579	184565	200389	211283	187645	143951	149834	152037	156634	183087	163074	156839	160485	154135	205578	126014	121629	112584	127260	145558	135726	148232	188608	171039	199029	184822	191914	185947	160268	192092
Guanine nucleotide-binding protein G(i) subunit alpha-2	GNAI2	P04899	Homo sapiens	318972	352774	341852	366686	359448	368279	353489	339286	330180	315700	302268	316279	323736	322655	306341	308753	278722	351147	294908	319163	305957	333228	328463	299020	318244	293611	304975	274611	310090	285765	300824	299288
Histone H2A type 1-B/E;Histone H2A type 3;Histone H2A type 1-C	H2AC8;H2AC25;H2AC6	P04908;Q7L7L0;Q93077	Homo sapiens	8743980	10168800	10925500	8248750	9925910	8131100	10208000	8053980	8580090	6949640	10466200	5678410	8551780	8421060	8451550	7252980	4209840	4782840	8230750	6442700	7185200	4532290	5323540	4810540	8074120	10430000	10729800	10370300	9300410	6571640	9660120	8462090
Pertussis toxin subunit 1	ptxA	P04977	Bordetella pertussis (strain Tohama I / ATCC BAA-589 / NCTC 13251)	#NUM!	#NUM!	#NUM!	#NUM!	#NUM!	#NUM!	#NUM!	#NUM!	13181.1	80826.4	4187.92	34015.7	11360.8	8277.2	#NUM!	8798.76	39437.8	34048.8	40399.5	27891.5	19810.4	24348.9	47887.4	45870.1	152525	544668	40047.8	73865.6	18446.2	6503.81	24590	39755.2
Pertussis toxin subunit 2	ptxB	P04978	Bordetella pertussis (strain Tohama I / ATCC BAA-589 / NCTC 13251)	#NUM!	#NUM!	#NUM!	#NUM!	#NUM!	#NUM!	#NUM!	#NUM!	7943.16	52162.6	#NUM!	20906.1	6076.84	5550.02	#NUM!	#NUM!	25497.9	19722	25026.1	15876.6	10842.3	15601.8	29160.9	26207.1	87123.4	321395	21718.2	45470.5	11000.7	#NUM!	16990.7	24797.4
Pertussis toxin subunit 3	ptxC	P04979	Bordetella pertussis (strain Tohama I / ATCC BAA-589 / NCTC 13251)	#NUM!	#NUM!	#NUM!	#NUM!	#NUM!	#NUM!	#NUM!	#NUM!	12366.9	70612.9	#NUM!	33057	9084.49	6615.15	#NUM!	9549.17	31970.3	30083	34371.1	25897.2	16626.8	23606.2	46167.1	36806.7	143811	481337	34496	63952.4	15934.2	7919	24100.9	37329.5
Sodium/potassium-transporting ATPase subunit alpha-1	ATP1A1	P05023	Homo sapiens	1452040	1342580	1317010	1413300	1355980	1319630	1430830	1166040	1377090	1368880	1322060	1417990	1436550	1452560	1343620	1404290	1716250	1189660	1327000	1121890	1383710	1416960	1446090	1348820	1322890	1487170	1402140	1504180	1468010	1427230	1536360	1477930
Sodium/potassium-transporting ATPase subunit beta-1	ATP1B1	P05026	Homo sapiens	2286600	2049220	1984040	2052690	1986940	1707750	2050920	1950920	2285230	2291070	2286640	2213920	2204920	2477970	2287470	2436460	2415450	2033050	2369840	2100170	2621950	2529770	2651020	2723900	2130770	2463060	2220090	2561270	2355810	2725610	2671360	2455990
Amyloid-beta precursor protein	APP	P05067	Homo sapiens	58493.9	71287.9	48943.3	82960.4	53586.7	62690	60834.2	82240.2	52698	63560	62918.5	79528.5	45808.4	68215	84702.5	63480.4	76723	72701.5	48402.2	70933.2	55614.3	62401.3	59727.6	58577.1	76460.8	64623	62089.1	66227.6	53210.4	65770.6	56659.4	71062.8
Arginase-1	ARG1	P05089	Homo sapiens	111958	40122.8	42937.8	57035.9	104613	35384.8	38375.5	112076	57626.6	92256.1	75855	256426	58065.6	89779.6	125515	107820	43148.8	110148	76450.1	83639.5	300880	114910	239188	157976	77817.9	57200.7	47224.2	140945	124285	92521.2	68153.7	123815
Apolipoprotein D	APOD	P05090	Homo sapiens	43466.3	36489.4	35222.6	42426.7	46931.3	55103	37460.2	41047.2	36060.5	39967.6	41137.3	63014	35286.4	49912.4	42493.2	44812.9	44602.1	44775.4	49578.7	35190.8	48123.8	40090.3	47598.7	92447.4	55742	57586.5	52593.6	57252.5	44683.1	45036.9	50721.1	61527.7
Aldehyde dehydrogenase. mitochondrial	ALDH2	P05091	Homo sapiens	2910010	2398620	2691590	2807440	3013560	2697470	2798920	2676810	3057820	2936440	2772670	2979150	2753900	2892600	2836780	2864090	2718320	3109220	3260910	2701820	3246850	3309830	3369060	2859690	2887900	2942260	3258810	3532520	3252730	2779610	3026980	3036380
Integrin beta-2	ITGB2	P05107	Homo sapiens	899.906	854.002	467.805	1606.46	662.159	723.234	581.63	#NUM!	#NUM!	#NUM!	1523.25	#NUM!	#NUM!	#NUM!	#NUM!	#NUM!	#NUM!	597.269	#NUM!	#NUM!	#NUM!	#NUM!	#NUM!	#NUM!	#NUM!	#NUM!	#NUM!	#NUM!	#NUM!	#NUM!	#NUM!	#NUM!
Protein S100-A8	S100A8	P05109	Homo sapiens	3950150	3458320	3819940	4259220	3251670	3314890	3547070	4927740	3095280	3830290	4340460	4302600	3227570	3322990	3498390	3987450	4068020	3516600	3332650	3452160	3568200	2860540	2651230	3035790	3247340	3431000	3103920	2519110	2911590	3263630	2652470	3270790
Non-histone chromosomal protein HMG-14	HMGN1	P05114	Homo sapiens	178442	168075	170280	#NUM!	139092	144275	168228	147633	170718	158355	206891	156471	150664	151455	184985	160780	124657	129382	156255	150705	149819	139402	138371	139514	165104	188355	193461	195576	187510	189934	192831	174773
Plasminogen activator inhibitor 2	SERPINB2	P05120	Homo sapiens	2060410	1771770	1772630	1805800	1578020	1871880	1710060	2080120	1600800	1825800	1932870	1902990	1706800	1756340	1840630	1862110	1876720	1925930	1628620	2081060	1789490	2176740	1754540	1893650	1583610	1661310	1619830	1350930	1487080	1970660	1611230	1714600
Plasminogen activator inhibitor 1	SERPINE1	P05121	Homo sapiens	93811	141601	80538	167864	81587	129225	104695	131194	65275.3	79918.7	73653.7	108646	63400	120864	137689	90588.4	106490	114057	63838.4	104641	69800.6	93227.8	65330.2	54282.8	111756	60482.5	89963.4	74665	75951.2	91429.3	72760.1	105604
ADP/ATP translocase 2	SLC25A5	P05141	Homo sapiens	1035220	1500460	1487050	1595020	1974060	2421150	1555090	1026020	1017310	937970	1030040	891978	1236420	923979	797962	708205	1336470	703855	734875	574623	555936	627152	577852	692316	1027590	943423	1251690	1053200	1146260	637881	792390	977583
Plasma protease C1 inhibitor	SERPING1	P05155	Homo sapiens	51416.6	37538.9	32767.6	38251.5	32743.4	33188.5	33446	30891.9	35031.7	29871.1	43730.3	44388.3	29907.3	37935.2	46081	36752.3	49516.8	49918.1	43516.3	39021.3	35216.3	40735.6	42792.6	37513.9	56248.4	35532.2	43772.6	50974	44928.6	47905.5	43180.6	54713
Complement factor I	CFI	P05156	Homo sapiens	26572.1	29030.4	19198.2	33926.5	28903.6	27878.5	26817.9	29704.8	37645.4	24875.4	24783.9	37192.1	27085.3	33118.8	37612.6	26411.7	46517.6	39312.7	32563.4	33966.2	35577	42206.9	39500.2	34307.7	54527.8	27299.3	41995.2	48676.2	37025.9	43144.1	38891.1	49502.8
Ubiquitin-like protein ISG15	ISG15	P05161	Homo sapiens	42681.3	52267.6	55630.9	42447.7	63852.8	62818.3	50826	43627.3	38196.7	33094.4	52749.6	44042.9	47855.7	43189.5	38331	30490.2	42552.1	50094.5	38359.4	40793.7	33649.8	37575.2	25585.8	34845.3	31659	21483.9	25197.9	30099.3	31599.6	20544.9	20061.2	30992.7
Propionyl-CoA carboxylase alpha chain. mitochondrial	PCCA	P05165	Homo sapiens	26414.7	50414.7	51085.2	56841.6	62158.2	61753.5	45558.2	42074.5	32635.6	25878.4	28327.9	25316	38267.2	30015.1	25615.2	22729.2	31013.7	36044.1	31338.2	26370.1	27625.1	28370.1	31922.4	21029.1	31686.4	25739.4	26812.5	24638.7	39140.6	15879.4	22293.3	25055
Propionyl-CoA carboxylase beta chain. mitochondrial	PCCB	P05166	Homo sapiens	75171.9	93120.9	87936.5	92453.4	103881	100172	91520	82196.4	86106.8	75087.3	73202.6	68040.5	83922	80025.5	72871.1	67226.6	76996.3	92978.5	85925.2	78220	84990.1	96644.9	94410.2	77222.3	74866.6	76720.4	74963.8	72642.2	88356.5	61961.9	76738	75668.6
Alkaline phosphatase. tissue-nonspecific isozyme	ALPL	P05186	Homo sapiens	49174.1	57846.1	39339.1	73436.6	80221.9	39135.3	61201.3	34837.6	60376.8	52758.8	50209.7	48651.3	38387.8	63812.1	87505.1	60431.9	56627.1	54416.2	65100.8	48548.3	52817.7	92792.3	59008.1	53640.4	68992.4	60335.2	55327.7	87911	81713.4	57632.9	63579.5	69009.1
Eukaryotic translation initiation factor 2 subunit 1	EIF2S1	P05198	Homo sapiens	361190	330883	363976	357159	367749	378395	350363	351051	341291	350268	331472	369693	341130	343489	338227	350855	309982	371466	347353	347959	357214	393919	383421	368386	352806	336859	355928	329137	347609	338922	341901	337980
Non-histone chromosomal protein HMG-17;High mobility group nucleosome-binding domain-containing protein 3	HMGN2;HMGN3	P05204;Q15651	Homo sapiens	399563	348468	#NUM!	324743	279377	#NUM!	404163	305602	306864	314514	384988	388582	#NUM!	306392	425787	302029	343705	215853	260921	398596	267625	221745	230148	265977	384224	451223	425739	469610	446289	391636	#NUM!	451310
Fibroblast growth factor 1	FGF1	P05230	Homo sapiens	13635.5	#NUM!	12303.7	15601.1	#NUM!	12117.9	#NUM!	#NUM!	9411.73	#NUM!	#NUM!	#NUM!	#NUM!	17345.1	#NUM!	#NUM!	12237.9	#NUM!	9892.96	#NUM!	#NUM!	11933.8	#NUM!	14018.8	7051.75	#NUM!	#NUM!	13115.9	12561.6	#NUM!	#NUM!	14267.5
Intercellular adhesion molecule 1	ICAM1	P05362	Homo sapiens	38700.6	73046.4	35560.8	80113.4	64564	40661.2	43463.2	39379.1	32502.7	32796.8	24843.7	28085.6	32197.6	45333.3	63481.6	29304.4	47279.2	47270.4	34262.4	31902.4	35053.3	50586	36123.2	34582.8	50938.5	34609.3	37677.6	60069.8	57462.8	44573.5	39971.5	53777.8
Large ribosomal subunit protein P1	RPLP1	P05386	Homo sapiens	#NUM!	12956.3	11615.6	#NUM!	12123.8	23352.2	16167.1	22045.5	11726.8	13839	14950.8	#NUM!	13607.3	15264.5	11123.5	#NUM!	#NUM!	#NUM!	12976.4	#NUM!	#NUM!	11439.5	13294.6	13298.3	12437.3	10531.2	12334.7	13437.4	14740.6	12891.2	12432.7	13162.4
Large ribosomal subunit protein P2	RPLP2	P05387	Homo sapiens	30557.2	23754.3	26024.3	24814.9	28829.7	29078.6	28647.4	66016.7	28513.8	33004.1	31744.2	34259.2	25917.2	28028.2	31217.5	34520.5	32289.4	32180.6	36407.2	34548.3	33169.4	27925.4	30782.1	32542.7	25755.3	28069.3	30042.1	32367.4	34545.7	38491.9	32703.3	32789
Large ribosomal subunit protein uL10	RPLP0	P05388	Homo sapiens	1390820	1223860	1289540	1273260	1291670	1288840	1225770	1231650	1377690	1354930	1361740	1310530	1208610	1317390	1383120	1364150	1193940	1275280	1336080	1363780	1398810	1410240	1397860	1496440	1268370	1237190	1383410	1411840	1278800	1334210	1336150	1377290
Transcription factor Jun	JUN	P05412	Homo sapiens	13514.7	9797.92	11610.1	10309.7	12096.5	10962.6	12887.2	#NUM!	10041.8	12821.5	12483.5	11881.7	11625.3	13057.5	13982.8	15430.4	11011.4	10939.1	13177.8	10578.6	#NUM!	11817.1	13308	14503.3	12249.7	13961.4	11003.6	13069.2	13969.2	14019.2	13165	13133.9
Fatty acid-binding protein. heart	FABP3	P05413	Homo sapiens	#NUM!	#NUM!	#NUM!	#NUM!	#NUM!	#NUM!	#NUM!	#NUM!	#NUM!	#NUM!	#NUM!	#NUM!	#NUM!	#NUM!	#NUM!	#NUM!	#NUM!	#NUM!	#NUM!	#NUM!	#NUM!	#NUM!	#NUM!	#NUM!	#NUM!	272.432	282.703	349.903	#NUM!	503.813	#NUM!	466.615
DNA-directed RNA polymerase III subunit RPC4	POLR3D	P05423	Homo sapiens	6717.57	7252.77	6580.56	6996.92	#NUM!	#NUM!	6678.79	6449.39	6890.73	7229.58	6257.96	7815.21	7448.95	8071.68	#NUM!	7856.2	8430.78	7644.91	8018.82	8141.55	9198.48	9288.46	9799.16	8676.32	8794.07	7096.06	8621.04	10087.5	9042.38	9815.57	10339.8	9224.08
Lupus La protein	SSB	P05455	Homo sapiens	708557	819259	647742	632752	691421	644939	702697	700049	776236	652994	773600	797308	721920	740007	791425	715709	894458	922206	853181	847347	920669	956447	887204	915964	788080	829633	758194	792789	797411	877513	979174	849216
Thyroxine-binding globulin;(Bos taurus) Thyroxine-binding globulin precursor	SERPINA7;SWISS-PROT:Q9TT36	P05543;	Homo sapiens;Unknown	#NUM!	#NUM!	#NUM!	#NUM!	#NUM!	#NUM!	#NUM!	#NUM!	3269.71	#NUM!	1603.14	#NUM!	3513.63	#NUM!	#NUM!	#NUM!	#NUM!	#NUM!	#NUM!	#NUM!	3587.82	#NUM!	#NUM!	#NUM!	#NUM!	#NUM!	#NUM!	#NUM!	#NUM!	#NUM!	#NUM!	#NUM!
Transcription factor AP-2-alpha;Transcription factor AP-2-epsilon;Transcription factor AP-2-beta	TFAP2A;TFAP2E;TFAP2B	P05549;Q6VUC0;Q92481	Homo sapiens	#NUM!	1661.22	1573.13	#NUM!	712.186	#NUM!	1193.76	1822.19	1616.95	1119.34	1556.57	#NUM!	533.365	1356.12	#NUM!	1497.24	750.955	1029.03	1447.98	#NUM!	1481.05	#NUM!	#NUM!	#NUM!	#NUM!	#NUM!	#NUM!	#NUM!	#NUM!	#NUM!	1563.58	#NUM!
Integrin beta-1	ITGB1	P05556	Homo sapiens	530235	433964	473427	434159	544844	455511	533736	497392	515343	559652	524072	507319	489156	546179	544904	559530	516770	525659	545928	530310	578750	635781	554322	624010	446385	496966	498158	508731	506821	629825	556875	576623
Keratin. type I cytoskeletal 18	KRT18	P05783	Homo sapiens	1503290	1667960	1379260	1510140	1477330	1445250	1479510	1572220	1649970	1585580	1517670	1736000	1431260	1590390	1708420	1611710	1807500	1783890	1669300	1772380	1860760	2119010	1946750	2023970	1881470	1805450	1811860	1650740	1687690	1903450	1865130	1726690
Tax_Id=10090 Gene_Symbol=Krt18 Keratin. type I cytoskeletal 18	SWISS-PROT:P05784		Unknown	16408.4	23454.4	18429.8	16442.8	15867.5	14993.3	13444.5	17249.9	20937.3	22993.9	21504.8	28743.2	16691.1	16464.9	20912.2	17218.5	28957.3	24078	25037.2	30898.4	29303.2	26572.3	24707.6	26208.3	22920.9	22632.9	20397.3	14501.2	15969.6	22569.7	20562.8	18737.5
Tax_Id=9606 Gene_Symbol=KRT8 Keratin. type II cytoskeletal 8	SWISS-PROT:P05787		Unknown	8530610	8059630	7088010	7086420	7457560	6836920	7988020	7994210	9221540	8149650	8000520	8990610	8505430	9293310	8589540	8828170	9797730	9880350	10630600	9219960	11698500	11861800	12325400	11993900	9448180	10539600	9172590	10024300	10411700	11497200	12123200	10627000
Collagen alpha-2(V) chain	COL5A2	P05997	Homo sapiens	#NUM!	#NUM!	#NUM!	6165.53	4824.31	#NUM!	#NUM!	6640.6	#NUM!	5085.68	#NUM!	3908.27	#NUM!	6403.72	5112.19	5642.19	#NUM!	#NUM!	#NUM!	#NUM!	5150.42	5770.98	#NUM!	#NUM!	#NUM!	#NUM!	#NUM!	#NUM!	#NUM!	#NUM!	#NUM!	7116.56
Uroporphyrinogen decarboxylase	UROD	P06132	Homo sapiens	109191	94330.8	85684.2	87667.4	80172.7	74239.5	87434.8	92523.2	90596	86384.9	98024.9	100780	93190.4	94234	98458.9	99469.1	107976	80970.1	94095.9	95634.2	83028.8	73828.8	80260.7	85537.6	99283	113274	106783	111020	104074	121506	110190	118260
Insulin receptor	INSR	P06213	Homo sapiens	16267.1	22403.7	16317.9	25244.1	23335.9	20948.1	17947.7	17416	16910.6	17553.1	15430.1	19852.4	16562.3	18918.8	20392.9	15703.7	16911.4	19288.9	13851.9	16025.5	13591.4	18810.5	14806.3	15010.3	18649.1	14741.5	14747.9	14720.4	17107	13515.2	13715.1	16021.7
Alpha-galactosidase A	GLA	P06280	Homo sapiens	186499	178079	177690	167703	167813	154402	173369	190300	179389	176385	194187	212690	175110	192311	196450	200714	221775	175467	200165	191157	204430	196710	209470	217164	197489	222718	214942	227404	202828	233694	224113	226856
Immunoglobulin kappa variable 4-1	IGKV4-1	P06312	Homo sapiens	69024.9	6113.58	#NUM!	#NUM!	10919.6	11892.9	#NUM!	9365.69	9569.87	11316.1	47273.2	37565.7	9980.21	6049.23	12661.5	13208.7	#NUM!	15141.2	27443	#NUM!	10949.9	6516.97	8087.49	4757.49	11855.2	11439.7	7382.69	18259.7	8773.61	8685.32	6944.6	9884.21
Gelsolin	GSN	P06396	Homo sapiens	2046450	1828270	1802650	1925100	1609380	1694250	1841720	2042180	2035180	2016090	2029960	2018370	1924940	2071610	1957990	2180950	2072420	2248110	2258250	2100880	2493770	2342450	2376370	2173390	1957700	2038390	1853070	1991550	1971180	2138610	2097790	2004450
Retinoblastoma-associated protein	RB1	P06400	Homo sapiens	#NUM!	1466.38	1985.05	1502.78	2393.66	2090.41	2054.81	#NUM!	1649.17	#NUM!	2341.55	1873.93	#NUM!	1302.71	#NUM!	#NUM!	1676.36	#NUM!	1299.02	2113.67	2647.21	2230	#NUM!	#NUM!	#NUM!	#NUM!	2019.85	#NUM!	#NUM!	#NUM!	2280.95	#NUM!
Prothymosin alpha	PTMA	P06454	Homo sapiens	36734.8	37039.5	52279.3	40214.2	61527.9	61760	85342.9	87854	16950.9	72505.4	67887.3	48373.4	121239	62702.4	44210.9	91292.3	34785.2	109904	141804	86258.3	70833.2	33880.3	78349.7	66505.7	21381.7	73366	105758	109059	119859	110589	152200	129535
Cyclin-dependent kinase 1	CDK1	P06493	Homo sapiens	22524.2	23360.5	17405.6	15760.5	26531.6	40803.7	25434.8	22149.8	21711.9	20888.7	22849.8	23497.1	17037	15561.7	22168.2	19577.8	21835	28595.3	27683.8	22656.9	18979.4	30233.5	30656.3	27114.4	27207.3	20255	26668.2	19956.4	22482.1	26705.9	26915.5	27957.7
ATP synthase subunit beta. mitochondrial	ATP5F1B	P06576	Homo sapiens	5915490	5240940	4936950	4897550	5068150	4587720	5059530	5512770	5349340	5541700	6082260	6129500	5470630	5574000	5899610	5788530	6034000	6230500	5995650	6128430	6765890	6490760	6265110	6618000	5845070	6137950	5911670	5694790	5593690	6356750	6608710	6248960
Complement C2	C2	P06681	Homo sapiens	13783.5	13694.8	14835.6	16759.2	12417.1	17000.3	15010.2	9276.25	13961.2	12580	10833.3	15229.4	10161.4	15235.4	16116.5	16306.2	17465.6	8919.15	18202.7	14297.8	12926.6	12745.6	14522.3	15946.6	15373.2	21056.1	18521.2	27013.6	18111	16605.3	15882.9	22942.5
Protein S100-A9	S100A9	P06702	Homo sapiens	2081860	1731080	1809740	2085420	1653640	1794920	1748470	2519580	1801450	2125220	2285580	2397010	1688260	1840770	1813060	2173430	2558550	1985430	1968500	2167170	2098550	1800230	1713750	1809460	1783270	2052750	1601930	1315600	1733860	1955730	1867060	1917730
Protein S100-A6	S100A6	P06703	Homo sapiens	484366	402303	378859	441534	379139	380878	396514	468217	406025	481165	500442	554540	394973	413497	411999	481535	556778	479012	440438	524608	473103	459979	463402	524880	478189	494237	488050	463152	482638	567168	505076	455766
Eukaryotic translation initiation factor 4E	EIF4E	P06730	Homo sapiens	258699	233069	244284	250884	224018	231744	235714	254332	242323	258900	266013	258105	243422	251079	263639	264073	277574	253849	243591	281067	254198	260629	259950	269174	243837	253089	250859	246734	223477	267283	243680	244756
Carcinoembryonic antigen-related cell adhesion molecule 5	CEACAM5	P06731	Homo sapiens	11588000	9590430	10065000	10486700	9894210	8122260	10351100	12473100	11570300	12400800	13696900	11976100	14798900	13480400	13500600	13551200	19111800	12942500	16618200	17008400	16412400	16971800	15372400	15188800	16585000	17754400	15463300	12732000	16159000	18071800	19634500	18822000
Creatine kinase M-type	CKM	P06732	Homo sapiens	97347.1	#NUM!	61200.8	#NUM!	64800.9	65302.8	#NUM!	#NUM!	#NUM!	64665.1	#NUM!	#NUM!	#NUM!	#NUM!	#NUM!	#NUM!	#NUM!	#NUM!	#NUM!	#NUM!	#NUM!	35447.7	73394.8	72008.9	#NUM!	#NUM!	#NUM!	#NUM!	#NUM!	#NUM!	#NUM!	#NUM!
Alpha-enolase	ENO1	P06733	Homo sapiens	7100930	5766540	6193150	5815200	5988630	5632820	6428050	7293040	7386930	7625200	7488410	7142840	7044320	6891770	6988950	7224720	7350320	8054640	8266650	7586860	9569270	9953410	9739040	9320420	6927640	7472510	6872550	7063010	7015280	8274300	8690360	7351650
Glycogen phosphorylase. liver form	PYGL	P06737	Homo sapiens	375885	356629	416127	390215	384226	413263	379255	357700	345282	373476	372752	333243	373698	346479	324320	340694	296834	291234	309778	302690	283249	286550	287596	273498	338272	331935	350297	304237	347433	284232	311530	321192
Glucose-6-phosphate isomerase	GPI	P06744	Homo sapiens	1115880	1048490	1185000	1106030	1163510	1149880	1098830	1109180	1109860	1213770	1132360	1043090	1057240	997003	971859	986522	932561	1027680	1091930	1008240	971620	1067930	1133270	995465	980869	1056340	1036600	971652	1073050	879175	1032010	928091
DNA polymerase beta	POLB	P06746	Homo sapiens	22258.3	20974.6	18820	19228.2	20372.6	17119.5	19248.5	20300.2	21196.4	20279.1	21883.6	20933.4	21066.7	22360.9	23676.8	22362.2	25389.3	23289.2	23048.6	22996.3	24816.9	24793	23656.6	24103.7	19893.9	22151.2	20762.4	20974.3	20960.2	23654	24001.2	20797.3
Nucleophosmin	NPM1	P06748	Homo sapiens	1831820	1520810	1507690	1489150	1547160	1361280	1728250	1758600	1888370	1768020	1843820	1807420	1794040	1821780	1935440	1926070	2084780	2009490	2239110	1980080	2456060	2577010	2388600	2391430	1919830	2088520	1921190	1935040	1861270	2345750	2382340	2131600
Tropomyosin alpha-3 chain	TPM3	P06753	Homo sapiens	23061	15768.3	18988.1	18076.4	22151.8	21527.2	20279.7	46127.4	20355.6	23549.8	23093.3	49389.8	18982.1	21846.3	25511.2	24097.2	30075.5	22111.9	22842.2	24446.5	25792.1	21211.1	21916.9	28946.6	24832.2	24273.9	21271.4	28432.2	27914.9	27082.1	25127.8	28017.8
Integrin alpha-V	ITGAV	P06756	Homo sapiens	84163.6	73774.3	67760	89079.2	77013.1	61095	64984.3	72151.6	69270.8	67146.1	64137	82766.8	70784.2	91152.8	92962.2	74177.1	82395	75909.6	61724.1	74992.7	73903.1	61263.1	60776.1	67384.1	72881.5	66648.6	68869.1	94601.3	78393.6	73546.3	58832.5	90413.7
Beta-hexosaminidase subunit alpha	HEXA	P06865	Homo sapiens	251339	252596	238695	222530	248924	228673	236317	233494	253508	233026	243461	259124	186306	199789	211585	203306	208997	199542	226330	166364	219881	191621	223515	251579	178975	183148	199159	230213	183474	183137	186921	206639
(Bos taurus) Plasminogen precursor	SWISS-PROT:P06868		Unknown	#NUM!	#NUM!	#NUM!	#NUM!	#NUM!	#NUM!	#NUM!	#NUM!	12561.8	#NUM!	9507.61	#NUM!	10049.1	#NUM!	#NUM!	#NUM!	#NUM!	#NUM!	#NUM!	#NUM!	10790.1	#NUM!	#NUM!	#NUM!	#NUM!	#NUM!	#NUM!	#NUM!	#NUM!	#NUM!	#NUM!	#NUM!
Histone H2B type 1-J;Histone H2B type 1-O;Histone H2B type 1-B;Histone H2B type 2-E	H2BC11;H2BC17;H2BC3;H2BC21	P06899;P23527;P33778;Q16778	Homo sapiens	878988	#NUM!	992845	749003	992338	985414	1043730	884812	881983	851492	#NUM!	889379	705912	575902	603455	540603	430894	341753	#NUM!	660715	565970	#NUM!	738622	1140260	866446	985253	1073300	#NUM!	1235070	682383	1120440	1142070
Glia-derived nexin	SERPINE2	P07093	Homo sapiens	19029.5	26441.8	15063.4	32753.3	18109.5	18503.4	19704.9	21054	12862.4	15222.2	11824.3	13463.9	12126.3	18554.3	23716.6	14829.8	14787.8	17920	9302.33	15361	12197.2	16736.6	14449.6	16092.7	11017.7	9613.58	12994.6	14665	11644.7	16735.5	11223.7	14712.7
Epoxide hydrolase 1	EPHX1	P07099	Homo sapiens	881118	861175	882734	921968	947613	1092500	892017	697278	733198	805878	838033	829076	782715	805900	845920	838512	828716	639298	675652	566538	600950	643010	635636	657880	805125	784114	875736	861810	810435	740781	724763	768170
Acyl-CoA-binding protein	DBI	P07108	Homo sapiens	76137	52997	67323.2	66839.3	60132	58649.7	72571	88854.4	67453.8	80595.9	84011.4	76121.2	63822	69642.8	72168.1	86326.9	71165.8	71737.6	90101.4	70801.2	87238.3	80729.5	77578.1	75855	60555.8	74335.7	66644.5	66641.4	64888.4	85135.3	76236.3	75697.2
L-lactate dehydrogenase B chain	LDHB	P07195	Homo sapiens	1506330	1421670	1323840	1329330	1432560	1301360	1281100	1313270	1357080	1541760	1483120	1502120	1374110	1397440	1496270	1487730	1170480	1412220	1400230	1313260	1440030	1397310	1543720	1583720	1497420	1536290	1532550	1496640	1453710	1540860	1529100	1601090
Major centromere autoantigen B	CENPB	P07199	Homo sapiens	4433.89	5187.27	6311.54	5008.39	6440.29	5976.63	6547.79	7015.79	5816.96	5722.61	4199.88	#NUM!	#NUM!	5082.47	4404.33	4239.42	3498.41	#NUM!	4825.29	4703.58	4083.7	4461.38	3590.66	3403.02	#NUM!	4294.79	4557.64	5556.11	4203.85	4603.39	3710.51	4638.67
Glutathione peroxidase 1	GPX1	P07203	Homo sapiens	751053	753510	671042	687808	728765	700386	756968	791728	714528	728195	779667	770202	763056	739873	782417	708976	845178	668456	690583	714750	684409	615447	645608	735279	670439	737516	577669	694162	641491	780874	714953	711818
Phosphoglycerate kinase 2	PGK2	P07205	Homo sapiens	829897	727337	620898	534926	447499	521106	567208	760065	722029	732917	862825	984680	1058150	926351	685005	605059	664330	759535	840294	743141	1038080	1374860	1267640	1535250	922991	883183	660207	547070	788475	884183	714526	886833
Vitamin K-dependent protein S	XII.01	P07225	Homo sapiens	5806.22	4565.42	6487.98	5017.31	5816.74	5818.12	5402.53	5307.96	5868.49	6123.22	6786.43	5839.77	5439.62	6058.11	5339.73	7603.45	5576.26	6343.28	6894.07	4985.82	8087.34	#NUM!	6935.51	4861.24	5645	7259.79	5585.57	5898.05	7660.74	6484.55	6201.85	7022.91
Protein disulfide-isomerase	P4HB	P07237	Homo sapiens	1580750	1264840	1347900	1317440	1299070	1202840	1325320	1345660	1244270	1385780	1371100	1435470	1369230	1293800	1342730	1372260	1543390	1268980	1306730	1346220	1326370	1162910	1123670	1207620	1364660	1321560	1376960	1321410	1195800	1418500	1237100	1386490
Histone H1.0	H1-0	P07305	Homo sapiens	181237	214799	200844	196773	227238	350944	217936	142260	166060	154555	195770	173093	199552	178553	189720	176611	194122	134570	162948	137705	153322	116976	109158	199339	163310	106917	144930	151485	139052	129192	126589	155003
Acylphosphatase-1	ACYP1	P07311	Homo sapiens	96115	124271	80681.6	83021.5	81977.8	76770.2	77674.1	90192.9	89006.8	62096	94149.7	105182	96623.9	94912.4	112193	90516	139347	132846	102496	119244	105128	94769.9	89544.6	82152.3	153471	145784	126044	117128	130004	137816	148829	140541
Cathepsin D	CTSD	P07339	Homo sapiens	13120800	10961600	11948600	11783100	10608900	9729090	11570400	12484000	13657600	12770000	13023700	15954900	12611700	13162900	12686900	14472700	14589800	12564800	14925000	14107600	17328200	15123600	17449800	17368000	15293200	15419600	15915300	17235600	15411000	19056600	17653000	16641600
Annexin A2	ANXA2	P07355	Homo sapiens	21020300	20685000	20590800	20896300	19605400	19914700	20947800	24249100	22767500	22925300	22061600	22730100	22403600	21052300	20800800	21837600	20866000	25076900	22391100	24797700	23806300	25910400	24697600	22551000	21364300	20335100	19702200	18151400	20667200	21864200	20465600	20704500
Calpain-1 catalytic subunit	CAPN1	P07384	Homo sapiens	1355220	1393380	1408440	1398640	1373270	1452690	1391500	1468750	1335620	1367780	1376740	1426630	1411130	1281090	1244310	1305030	1221390	1368700	1245080	1256440	1314260	1351390	1315580	1246580	1297770	1255150	1268730	1071080	1323210	1160440	1268310	1243260
Tubulin beta chain	TUBB	P07437	Homo sapiens	3557480	2485010	2895800	2906440	3010830	2889360	3080160	3024740	3368080	3555670	3381800	3584320	3306770	3607140	3451410	3459770	3372090	3310790	3218280	3706390	4166910	4145810	4012790	4121900	3542490	3563210	3459730	3557200	3532250	4549170	4065210	4025200
Involucrin	IVL	P07476	Homo sapiens	188245	141491	242670	209016	106070	319385	138329	272947	105761	175747	198428	281224	199408	113448	106922	164888	303631	118799	154829	199773	127770	119491	96590.3	118266	107354	105105	128111	71818.7	110369	102808	78215.4	92009.8
Prosaposin	PSAP	P07602	Homo sapiens	173044	137445	153659	151854	137179	133974	144808	189234	159558	158249	178599	164203	170924	181682	164475	180401	270152	191057	185428	199940	188839	176033	200172	185389	331226	319639	293982	301383	358107	405456	378364	396847
Beta-hexosaminidase subunit beta	HEXB	P07686	Homo sapiens	578907	512907	512465	492848	534385	426583	509748	520969	514543	520950	534720	597742	489268	543128	536308	531615	545720	504922	560169	452584	572442	509696	559130	569411	565264	653658	609486	725563	619177	662786	644018	695940
Procathepsin L	CTSL	P07711	Homo sapiens	94162	96617.4	85697	85124.3	92124.9	76716.7	90461.3	73039.1	88997.9	75336.2	82845.6	120187	72905.5	97172.8	94063.4	94052.7	117267	91810.1	97787	86451.8	90062.6	98858.6	104216	104877	100067	104389	100157	113847	105722	110749	120500	114892
Profilin-1	PFN1	P07737	Homo sapiens	6335320	5645600	5346720	5557120	5225130	5177440	5588610	6372990	5924140	6390120	6233410	6397190	6244190	6512330	6386580	5985040	6326830	6865730	5917540	6781960	7168580	6832020	6766260	6784830	6142860	6060410	5689130	5641060	5493880	7179550	6390110	6424060
Bisphosphoglycerate mutase	BPGM	P07738	Homo sapiens	298030	378653	269927	380676	329081	281136	311403	309615	271119	253138	259495	318794	266442	304860	353175	271723	343144	339205	266781	308513	285170	310961	287317	289740	320252	277718	285948	273978	290199	295131	276497	308572
Adenine phosphoribosyltransferase	APRT	P07741	Homo sapiens	403405	394404	346143	351853	369835	369893	378963	402709	386688	358932	380775	401919	381062	367421	372367	389756	426715	406972	370718	403547	413756	338958	403037	411388	405075	440884	428208	448802	406375	477109	439145	454114
Tax_Id=10090 Gene_Symbol=Krt4 Keratin. type II cytoskeletal 4	SWISS-PROT:P07744		Unknown	6344250	3976270	6933280	#NUM!	4206780	6127050	5741130	8295580	4196980	7482060	7867780	6939040	7684820	#NUM!	#NUM!	6680440	#NUM!	5163660	#NUM!	#NUM!	#NUM!	4740050	#NUM!	#NUM!	#NUM!	#NUM!	#NUM!	#NUM!	#NUM!	5337710	#NUM!	#NUM!
Bifunctional glutamate/proline--tRNA ligase	EPRS1	P07814	Homo sapiens	150001	202669	181724	200113	197064	198816	173267	168817	164372	158687	149399	155184	171192	165130	147835	155771	132176	193823	154843	155607	148722	176957	177318	148487	169207	161421	158041	151893	175430	130255	146220	146992
Cathepsin B	CTSB	P07858	Homo sapiens	2735390	2397480	2318630	2590010	2518170	2453850	2479620	2443440	2461120	2436290	2283910	2756160	2428500	2705720	2695240	2569870	2872150	2434960	2532540	2385070	2717690	2407400	2686880	2623060	2717970	2759870	2613100	3655050	3028300	2944700	2766300	3249620
Heat shock protein HSP 90-alpha	HSP90AA1	P07900	Homo sapiens	4528220	5410020	4356450	4502500	4540380	4491210	4612640	4917060	5151590	4392820	4758380	5000500	4761200	4610380	4906960	4610980	5437520	6156920	5321820	5281940	5731740	5854360	5357360	5038310	5375180	5238840	4760400	4751340	4830390	5144630	5638090	5107250
Galactose-1-phosphate uridylyltransferase	GALT	P07902	Homo sapiens	32921.3	27215.1	26981.5	25584.3	23263.5	23822.1	26611.5	28026	30215.3	23975	26982.4	29384	30030	30100.3	28827.3	29823.3	35661.8	28638.3	32171.8	29594.5	32996	18326.7	27947.4	31285.4	34433.7	39092.1	38251.8	40121.5	39775.5	41643.5	37254.2	42430.1
Heterogeneous nuclear ribonucleoproteins C1/C2	HNRNPC	P07910	Homo sapiens	2161520	2061740	1993110	1881050	2104070	2085540	2161450	2055270	2302370	2254320	2204600	2170340	2170720	2264590	2211810	2367820	2059950	2392640	2458000	2225120	2822500	2613180	2685270	2729100	2173730	2270390	2166170	2225020	2257240	2504370	2638890	2376500
Cytochrome b-c1 complex subunit 6. mitochondrial	UQCRH	P07919	Homo sapiens	#NUM!	#NUM!	5832.24	#NUM!	#NUM!	3545.21	#NUM!	#NUM!	#NUM!	#NUM!	5042.66	#NUM!	#NUM!	#NUM!	7022.67	#NUM!	6856.15	3756.23	#NUM!	6567.27	#NUM!	#NUM!	#NUM!	#NUM!	5790.09	6242.84	6323.21	#NUM!	4588.35	#NUM!	#NUM!	#NUM!
Laminin subunit beta-1	LAMB1	P07942	Homo sapiens	#NUM!	3070.75	#NUM!	3845.06	#NUM!	2982.21	2325.3	2960.77	2207.9	2295.41	#NUM!	3179.17	2474.04	4232.36	3110.36	#NUM!	#NUM!	3811.54	#NUM!	2322.81	#NUM!	#NUM!	624.444	#NUM!	#NUM!	#NUM!	1983.25	2458.3	2408.84	2855.48	1555.33	3604.94
Tyrosine-protein kinase Yes	YES1	P07947	Homo sapiens	64012.1	67932.2	71544.1	71450.8	74139.7	73972.4	68126.3	67576.7	71324.2	68467.8	62410.9	60215	64881.5	65838.5	66067.6	67167.9	57791.1	67017.4	66996.6	64018.9	66892.7	61745.8	65560.6	58410.9	60916.1	61546.9	63238.3	61776.9	62787.2	59724.5	56519.4	59806.3
Tyrosine-protein kinase Lyn	LYN	P07948	Homo sapiens	110098	142389	119266	148989	161161	137065	133178	113112	125534	118206	106647	125254	117516	136548	141829	124229	113734	138956	120040	122685	122867	161308	134410	127279	135174	125698	132413	134974	142323	123551	124778	125655
Fumarate hydratase. mitochondrial	FH	P07954	Homo sapiens	554018	661205	615003	624905	634362	555530	587698	643905	623357	591971	608477	600870	594347	564831	558895	558147	605407	660343	611112	623964	616365	594041	603346	563043	609585	621778	586656	551291	605896	560122	576358	578947
DNA excision repair protein ERCC-1	ERCC1	P07992	Homo sapiens	5366.33	6073.59	4499.94	4206.54	5236.26	6382.68	5181.55	4973.5	6202.25	5266.98	4521.62	5046.87	6234.61	5814.54	5911.65	4698.8	6411.98	6297.42	5969.04	6652.11	5759.92	5582.17	5461.18	6251.6	6913.54	7123.78	7302.55	7300.52	6675.84	7597.44	7197.18	7164.92
Thrombospondin-1	THBS1	P07996	Homo sapiens	81608.5	164106	60079.2	148850	65779.6	105557	69652.7	151273	55718.7	52424.2	52600.2	60490.1	60594.5	87726.8	112231	54215.9	98212.2	70686.3	36154.3	73320.8	61473.9	79627.7	57057	46549.6	59692.6	34731.3	47836.7	56518.2	58359.5	55120.9	46021.7	63278
Ribonuclease pancreatic	RNASE1	P07998	Homo sapiens	51783.6	22632.4	34576.9	36399.1	33820	36898.6	37277.2	22859.9	37204.6	33399.1	49848.6	30251.5	29015.3	36176.6	35787.2	43671.9	29241.5	28986.2	58211.5	24950.7	43811.5	38052.2	56494.8	47496.9	31246.3	37188.1	40208.4	56734.6	32959	48967.9	37869	42981.8
Transcription factor Sp1	SP1	P08047	Homo sapiens	30838.4	27273.6	27783.3	23621.5	31082.2	27966.1	30588.1	31047.7	32796.8	32788.5	33937.6	30446.7	30728.8	30722.7	30604.3	32805.6	32223.2	31895.5	39214.1	32636	35718.6	35333.7	37511.2	44251.3	31532.4	35988	32827.3	37480.3	33629.6	40703	42359.2	38354.3
Insulin-like growth factor 1 receptor	IGF1R	P08069	Homo sapiens	17716.3	22535.2	17518.3	21529.7	21317.7	19421.9	19892	19295.5	18996.8	18901.4	17580.9	18228.7	18559	20482.8	19365.2	19476.4	18765.2	21933.1	19074.4	18540.5	19639.1	21031.4	19227.5	19660.3	19336.1	21387.7	18238.7	22285	21265.1	17755.5	19004.8	21656.7
Beta-microseminoprotein	MSMB	P08118	Homo sapiens	#NUM!	#NUM!	#NUM!	#NUM!	#NUM!	#NUM!	#NUM!	#NUM!	#NUM!	#NUM!	#NUM!	#NUM!	#NUM!	#NUM!	#NUM!	#NUM!	#NUM!	#NUM!	#NUM!	#NUM!	#NUM!	#NUM!	#NUM!	#NUM!	2850.85	#NUM!	#NUM!	1416.54	#NUM!	#NUM!	#NUM!	#NUM!
Annexin A6	ANXA6	P08133	Homo sapiens	127763	205073	136642	187212	156581	182334	154926	164010	143987	118239	115287	174951	143030	145644	145977	118659	149805	213475	134160	152885	128331	212842	168372	159334	201661	173738	148375	166083	178538	164572	143543	167833
Rho-related GTP-binding protein RhoC	RHOC	P08134	Homo sapiens	60564	73598.5	83264.1	85301.2	57439.6	49502.6	77432.6	67026.5	77722.2	55641.8	56410.9	49721	77477.7	95690.3	72135.6	93592.4	65658.8	93363.1	106330	84295.2	101297	70988.6	64873.9	48018.4	61953.6	85660.2	88652.5	83271.1	61168.8	95962.6	70247.1	68733.1
Complement decay-accelerating factor	CD55	P08174	Homo sapiens	509128	493322	474001	585069	585666	440522	567053	493256	731444	717210	621148	831022	686199	751200	642814	686789	896543	721864	881433	807196	847226	930384	840088	878255	912220	1012690	924584	914285	815547	835094	922604	877338
Amino acid transporter heavy chain SLC3A2	SLC3A2	P08195	Homo sapiens	143233	107003	135792	106724	128102	121604	129457	132220	109863	141601	162856	132747	130764	115667	128410	145495	117199	98713.6	121771	109467	109900	116453	95629.4	132378	130362	134749	183595	122119	108949	144059	153439	140094
Mineralocorticoid receptor	NR3C2	P08235	Homo sapiens	2420.8	1997.11	2056.45	1818.39	2451.16	#NUM!	1928.38	1777.69	2290.32	1682.35	1874.43	#NUM!	2010.73	2282.91	#NUM!	2156.89	1504.26	#NUM!	2284.56	1568.51	#NUM!	#NUM!	#NUM!	#NUM!	#NUM!	1413.26	2004.35	2433.79	2375.44	#NUM!	1637.07	1951.3
Beta-glucuronidase	GUSB	P08236	Homo sapiens	67967.5	71055.6	65018.1	65208.7	68202.5	62363.6	60097.5	55081.4	58151.7	52839.2	61304.5	70946.2	55609.7	60826.9	66551.4	61786.3	69420.1	53393.7	62285.9	50642.7	60130.8	60552.4	62038.9	61839.8	66012.7	74966.4	72144.9	79135.6	70701.1	67015.4	62078.9	73209.4
ATP-dependent 6-phosphofructokinase. muscle type	PFKM	P08237	Homo sapiens	41966.5	37371.3	43004.9	42140.8	43957.1	52314.1	39482.6	32255.8	33248.7	36138.2	36017.3	39394.6	38624.1	37386.5	35410.3	35948.9	40971.3	23689.1	27992	25402.5	25290.7	23963.2	23042.4	27171.4	33835.4	35200.9	40837.3	39905.1	37078.2	30880	29869.3	38097.8
Heat shock protein HSP 90-beta	HSP90AB1	P08238	Homo sapiens	7625960	8539940	7673050	7776800	7753120	7658550	7879190	8133980	8320320	7463340	7821170	8055860	7901240	7809090	7675430	7825100	8278270	9235110	8279740	8366870	8928610	9257540	8688500	8030520	8246100	7899330	7981950	7521070	7786420	8211650	8523320	8000440
Signal recognition particle receptor subunit alpha	SRPRA	P08240	Homo sapiens	8180.93	12042.8	11493.9	13415.2	14778.3	17904.9	12153.5	9103.83	6491.66	8407.78	7694.49	6613.58	8645.95	7494.05	9385.03	6959.32	10558	4183.75	5038.18	5392.85	4385.11	4655.09	3150.82	4550.46	9242.36	7774.56	9424.81	8757.55	8219.27	4785.62	4686.13	7338.39
Asparagine synthetase [glutamine-hydrolyzing]	ASNS	P08243	Homo sapiens	7762.75	9499.94	8608.73	14196	12802.7	12066.4	10734.4	7758.63	6868.23	6143.04	7927.63	8976.47	7288.81	8509.8	10070.7	8191.46	7096.7	8935.45	6256.48	7450.89	6730.98	9983.75	6832.79	7070.91	7253.72	6304.32	10377.3	6628.58	7206.25	5154.3	6304.11	7151.3
72 kDa type IV collagenase	MMP2	P08253	Homo sapiens	6814.59	10685.2	5169.87	10952.9	9834.21	8040.7	7669.06	12729.6	9152.27	7398.13	5858.46	11507.8	#NUM!	11292.7	#NUM!	7865.24	12135.8	19258.9	4822.7	10201.6	7315.1	#NUM!	#NUM!	#NUM!	15606.2	6900.49	6613.12	7936.7	8416.82	6852.1	#NUM!	11957.5
Glutathione S-transferase A1	GSTA1	P08263	Homo sapiens	787762	1301920	625195	668825	804933	607710	789963	800354	793543	471143	817776	773628	583459	682823	894080	627422	1107260	1178640	869741	870726	983153	817875	832663	774517	1143460	1142790	960936	919886	1077340	1074880	1224360	865689
Porphobilinogen deaminase	HMBS	P08397	Homo sapiens	98109.7	89968.7	89366.5	85481.3	96170.5	80438.8	92685.4	91197.8	98932	92508	101097	102848	90732.8	94337.4	107748	103642	107890	104660	106807	103792	115384	110912	101373	109651	91149.8	89966.3	91366.1	97454.5	90927.3	106345	107618	98630.8
Inhibin beta A chain	INHBA	P08476	Homo sapiens	#NUM!	120407	#NUM!	111161	#NUM!	58142.4	74415.8	109017	#NUM!	#NUM!	#NUM!	#NUM!	#NUM!	56541.5	#NUM!	74824.5	105079	#NUM!	#NUM!	49452	#NUM!	11471.5	#NUM!	#NUM!	#NUM!	#NUM!	#NUM!	1517.23	#NUM!	#NUM!	#NUM!	#NUM!
Matrix Gla protein	MGP	P08493	Homo sapiens	#NUM!	#NUM!	#NUM!	#NUM!	#NUM!	#NUM!	#NUM!	#NUM!	#NUM!	#NUM!	7213.32	#NUM!	#NUM!	#NUM!	#NUM!	#NUM!	#NUM!	#NUM!	#NUM!	#NUM!	#NUM!	#NUM!	#NUM!	#NUM!	#NUM!	#NUM!	#NUM!	#NUM!	11041.4	#NUM!	#NUM!	#NUM!
Pyruvate dehydrogenase E1 component subunit alpha. somatic form. mitochondrial	PDHA1	P08559	Homo sapiens	297892	381088	375172	384989	413649	444362	363756	362962	357457	341854	310920	303420	342372	327605	309774	315700	333239	385291	363653	353581	344712	373149	381356	349486	321164	303113	321347	315077	315291	281783	307980	307793
Monocyte differentiation antigen CD14	CD14	P08571	Homo sapiens	28448.8	24055.4	24501.2	27879.6	19497.7	20241.2	24648.8	24024.7	26373.4	28877.6	30668.1	27937.5	27272.3	26567.2	28611.1	29600.9	32945.2	26388.8	29998.9	30336.8	26772.1	29491.8	32651.2	34832.6	31926.8	37998.6	31042.5	33415.8	31368.3	37442.9	33869.5	32477.6
Cytochrome c1. heme protein. mitochondrial	CYC1	P08574	Homo sapiens	262906	256263	215260	215172	218753	189563	233240	237642	232478	234904	254366	253125	245529	234487	241220	223830	327801	245527	255130	241770	243707	219492	260797	266370	279362	314118	273393	270588	287286	300645	311198	311960
U2 small nuclear ribonucleoprotein B''	SNRPB2	P08579	Homo sapiens	81961.4	77299.1	81532.7	79628.7	79394.4	80767.4	80065.9	83857.7	93816.5	86937.8	90119	86444.1	81312	83611.1	91123.6	92016.6	87556.8	89630	94246.6	92580.5	99641.2	106513	101456	101204	92833.7	95799.8	92397.1	101120	94305.9	97462.1	104120	97385.1
Hepatocyte growth factor receptor	MET	P08581	Homo sapiens	14917	21247.3	15310.4	23228.7	20194.9	19060.3	17137.8	16950.7	14869.3	15937.8	13536.3	18143.2	12686.3	14942.4	18856.6	14401.9	16169.1	16969.1	11622.2	13438.5	10760.4	14010.2	12702.5	10163.3	17769.7	14446.1	17023.3	16762.7	15511.5	9858.25	12172.8	15199.6
Melanotransferrin	MELTF	P08582	Homo sapiens	4469.66	6327.81	#NUM!	4959.46	5614.74	4917.02	3173.41	4220.62	4400.23	#NUM!	4656.34	#NUM!	3451.06	5499.25	8162.23	3732.39	4963.49	9108.22	3278.82	#NUM!	5065.18	4455.39	#NUM!	2843.38	5125.01	2429.16	3804.26	4984.22	3635.27	4037.05	#NUM!	#NUM!
Complement factor H	CFH	P08603	Homo sapiens	189149	199864	164507	213492	199644	189668	204385	188317	207143	194562	186881	220789	178977	210917	237993	199556	265461	214294	225905	210582	236456	261478	251210	235872	229391	241891	219290	259623	236471	232348	245786	235274
U1 small nuclear ribonucleoprotein 70 kDa	SNRNP70	P08621	Homo sapiens	64683.3	80830.6	99364.2	72722.8	78982.2	85934.8	88669	65742.1	60837.5	52924.1	71930.5	59520.9	58895.6	66463.3	74373.9	55274.1	39084.2	39488.1	49868.2	50370.3	37590.9	41153	36367.7	43907.2	73383.9	74120.9	98979.8	87263.9	86171	57441.4	72092.3	67107.8
Integrin alpha-5	ITGA5	P08648	Homo sapiens	7869.45	6260.49	6817.91	8180.51	7469.45	6931.72	5861.37	6992.92	5946.13	7142.87	6491.79	7336.9	5829.64	6093.86	6817.98	6331.46	5696.61	5541.91	5375.81	6174.9	4392.63	4823.77	4249.47	5320.12	8225.09	6999.95	8972.9	7543.73	6286.96	7703.63	5913.63	7019.28
Nuclear factor 1 C-type	NFIC	P08651	Homo sapiens	6469.96	5273.6	7290.11	5652.93	5934.68	5343.74	5532.64	5566.32	6100.4	5903.07	5453.41	6856.71	5052.36	5834.93	6480.82	7192.53	6346.87	5544.69	6591.59	6261.95	6731.88	6327.71	6301.21	6671.7	5201.37	5383.1	5922.73	6233.52	6203.63	6066.45	6635.33	5821.16
Vimentin	VIM	P08670	Homo sapiens	204518	346459	188572	490836	199104	262462	298096	360478	199211	128671	125545	259300	150691	363657	347560	158841	287346	451827	92572.8	321289	176142	392445	215682	144631	244779	86791.8	110569	188828	195946	191403	91391.3	298853
Small ribosomal subunit protein eS17	RPS17	P08708	Homo sapiens	383976	388233	373469	373584	379452	400996	393997	392224	437043	410432	419474	346023	408510	386468	376270	389297	321999	357754	438911	413185	431051	406105	413856	396309	390815	379963	385885	434634	380243	406343	433051	408254
Tax_Id=9606 Gene_Symbol=KRT19 Keratin. type I cytoskeletal 19	SWISS-PROT:P08727		Unknown	55673900	48976100	51729600	47886700	46117400	44115800	53981000	58254800	61004300	59809700	55908300	58044300	57579200	61739100	57443100	64445700	56300800	60490800	64123700	57946700	71755800	59897200	65528400	61423300	57117300	63020900	57205800	61001200	57233000	70287400	66188800	62080600
Tax_Id=9606 Gene_Symbol=KRT7 Keratin. type II cytoskeletal 7	SWISS-PROT:P08729		Unknown	9400070	9389360	8726900	9115400	8919750	7721980	8547690	8328650	10478500	9190460	8975970	10121500	9451440	10233200	9661470	9927000	10295100	9537890	11125300	9875460	11643300	11411500	11952700	12170800	9631680	10507300	10654700	11418000	9910400	10771100	10981400	10231700
Tax_Id=10090 Gene_Symbol=Krt13 Isoform 1 of Keratin. type I cytoskeletal 13	SWISS-PROT:P08730-1		Unknown	#NUM!	9891.7	#NUM!	#NUM!	23792	#NUM!	18912.6	#NUM!	17636.7	#NUM!	#NUM!	#NUM!	#NUM!	20006.9	#NUM!	#NUM!	18466.3	15310.6	22506.5	25766.9	16796	13463.8	15454.4	15301.7	11248.5	21684.1	9328.1	16527	18060.3	13502.4	9933.6	19986.3
Guanine nucleotide-binding protein G(i) subunit alpha-3	GNAI3	P08754	Homo sapiens	144319	151850	165908	168433	168162	179213	169353	149228	143730	147584	147177	138718	144724	148026	148530	152378	122790	149431	135558	137730	134871	162166	147808	133911	144475	138908	143347	125269	149978	138084	140786	134022
Annexin A5	ANXA5	P08758	Homo sapiens	1647330	1908640	1563110	1728210	1545060	1454900	1613210	1599960	1613820	1557490	1630920	1707960	1464500	1579200	1520690	1414660	1586310	1703940	1393850	1578780	1436700	1337480	1294810	1321380	1746860	1669200	1631580	1629010	1576100	1748050	1530850	1846510
Tax_Id=9606 Gene_Symbol=KRT16 Keratin. type I cytoskeletal 16	SWISS-PROT:P08779		Unknown	29333500	5878620	14118800	11892800	24598800	11354100	12350000	17350400	12643800	13324500	15048600	13455300	15571700	11988400	16177100	17994100	11697100	18394300	15210700	13247100	15842700	10591300	14666100	13582000	12785900	10851200	11831900	14935200	10630600	15259000	9817610	21321300
Steryl-sulfatase	STS	P08842	Homo sapiens	31542.4	31656.5	28158.3	30920.3	34799.6	37326.9	33922.5	26667.3	24619.9	29477.7	29370.8	45027.3	29112.5	32805.6	37589.7	30577	45539.1	24227.2	22012.8	22169.1	25910.1	25555.8	22879.8	24087.1	29127.5	29199.4	26687.5	37736.9	31152.1	29735.8	28180.8	35261.1
Small ribosomal subunit protein uS2	RPSA	P08865	Homo sapiens	491402	485868	451000	457787	485407	559131	515194	445564	425945	434810	473134	486765	454109	462533	468034	460233	519385	442054	410528	404687	409804	405387	389640	447578	455496	469746	489565	483533	468171	497315	441799	518494
CD63 antigen	CD63	P08962	Homo sapiens	253674	232507	245045	253645	267421	216563	238440	187545	236923	232559	247695	251365	211046	262127	297080	261590	336429	236770	251264	208580	269272	331960	275807	285271	256663	257951	263975	303889	265289	314409	277245	282842
Large ribosomal subunit protein uL3m	MRPL3	P09001	Homo sapiens	29617.7	38783.3	41001.8	43814.2	48787	51645	39587.1	36202.1	38036	32240.4	31044.1	28161.4	37345.6	35314.3	33360.2	33183.3	28263.4	32640.9	30761.4	31436.9	24884.8	33133.6	32110.2	28708.1	32395	30976.8	35751.9	32001.8	35932	26301.7	31289.3	31466.8
U1 small nuclear ribonucleoprotein A	SNRPA	P09012	Homo sapiens	167351	162649	155066	152518	162340	150806	162972	169497	180359	176131	183238	173004	154466	154637	169243	164499	129549	147103	163463	163590	159145	161403	169544	177890	176264	183091	178499	192246	181304	182120	203489	177760
Gamma-enolase	ENO2	P09104	Homo sapiens	30418.4	29926.3	23529.8	21528.5	26801.1	22905.6	26626.5	25442.8	24609.3	22675.5	27361.4	27645.6	22519.7	24304.9	27711.3	21886.1	30372.3	28487.8	25302.6	25111.9	25590	26301.9	25239.9	26199.3	29736.1	34783.2	24961	27954.9	30659	28791.5	28588.7	28056.2
3-ketoacyl-CoA thiolase. peroxisomal	ACAA1	P09110	Homo sapiens	311659	260212	279343	287852	276136	264218	284509	313362	315845	327483	328640	300669	311158	305625	270961	299950	301799	313371	309427	326175	345312	350883	365027	337568	253286	275942	263365	258851	274645	276661	291260	271038
Signal recognition particle 19 kDa protein	VIII.19	P09132	Homo sapiens	32272	29421.2	28571.2	29423.1	30038.2	31396.4	32118.3	31679.2	31850.8	33563.1	36311.5	28201.1	32452.3	32055	33357.6	34121.4	31661.9	35040.8	35750.3	36049.4	35386.2	38231.3	38154.3	40624.7	29868.1	28246.8	29638.9	28970.3	28595.9	32960.4	34275.9	30609.3
Glutathione S-transferase A2	GSTA2	P09210	Homo sapiens	141704	225869	90521	89778.8	132034	91913.7	115416	118449	103991	48845.5	113628	115169	81167.2	92281.3	#NUM!	78954.4	180974	150091	121936	127090	120151	87028.6	81469	69696.2	155428	163100	140125	110683	159644	112049	166759	114830
Glutathione S-transferase P	GSTP1	P09211	Homo sapiens	9296510	8244150	7468140	7753060	8584250	7324540	8059100	9103890	8381780	8288420	8805080	9325070	9111440	8815580	8463430	8291360	9384460	8480010	9216750	8607750	9397070	8531950	9157410	8274880	8785600	9765680	8920250	9196620	9020060	10240400	9658990	9873990
U1 small nuclear ribonucleoprotein C	SNRPC	P09234	Homo sapiens	134720	106761	92100.1	85107.3	91420.8	75766	96951.5	113252	106348	100179	110934	103887	124729	118857	109549	123385	138001	114261	117976	122961	123188	82163	115307	118193	119646	141545	136972	129555	123625	150197	136328	152045
Stromelysin-2	MMP10	P09238	Homo sapiens	376799	336879	426610	668719	298887	460605	468605	592768	424514	447734	373283	331446	323983	533006	497798	585449	517817	352200	400563	398968	488943	431911	555578	528074	460848	603994	573319	814617	438159	694911	561508	659571
Growth-regulated alpha protein	CXCL1	P09341	Homo sapiens	46938.3	192702	30995	186070	128935	41982.2	68686.6	32974.8	50799.5	52697.2	24654.3	33633.9	36045	77070	#NUM!	43171.4	99001.2	104098	51093.2	46428.9	44799.6	23871.6	33730.1	36331.1	127178	80801.3	59550.9	146482	94959.6	51335.6	66385.3	81665.5
Galectin-1	LGALS1	P09382	Homo sapiens	42447	44317	34256	48239.4	41328.5	56508.9	45120.4	53143.6	39333.7	39557.9	35907.3	52733.2	33755.8	46392.6	46342.1	39072.8	44720.8	72071.2	26642	47300.8	29074.5	46872.7	32771	29086.6	45873.8	35435.1	40224	31259.5	33033.1	48130.7	21180.4	48800.7
Dihydropteridine reductase	QDPR	P09417	Homo sapiens	96400.7	88820.1	90344.4	88118.3	89973.8	82208.2	89541.9	95434.7	95738.2	94822.5	89255.4	89891.6	92134.1	95969.7	95672.5	98106.1	97644.3	100724	104752	95377.3	105870	105363	102755	104613	84478.2	90846.8	87487.5	93384.3	89006.2	96181.9	101121	87912
High mobility group protein B1	HMGB1	P09429	Homo sapiens	1155240	1016410	1065990	972418	905486	821723	1025880	1058990	1156250	1188890	1307630	1151130	1158310	1185840	1170740	1252150	998647	1115170	1331760	1132380	1358810	1117240	1139340	1187980	1051100	1165620	1100090	1116220	1041220	1169850	1150350	1093400
Retinol-binding protein 1	RBP1	P09455	Homo sapiens	196480	131654	177341	168097	130490	177262	164783	190085	166025	191282	198920	213604	154844	150695	173016	188723	155425	179891	150381	185683	154114	131236	134230	128898	165952	150163	163444	152327	142577	150433	128188	166009
Fructose-1.6-bisphosphatase 1	FBP1	P09467	Homo sapiens	349544	257772	359848	328768	279320	326135	312786	295741	314697	350099	348264	248579	321497	389658	318570	424766	301896	236320	372250	279826	369903	350324	407560	412818	282510	371070	338729	363275	316149	412746	358125	344299
Tropomyosin alpha-1 chain	TPM1	P09493	Homo sapiens	24129	#NUM!	#NUM!	#NUM!	22949.8	14020.6	17559.5	33925.9	2312.88	21400.3	#NUM!	33272.8	13043.8	19622	#NUM!	29350.9	23527.6	14647.5	9302.48	28343	6983.34	15029.3	17525.5	17670.6	21910.3	19187.9	21620.2	26498.4	30860.7	30301	24060.5	29706.5
Clathrin light chain A	CLTA	P09496	Homo sapiens	17849.5	20533.6	19992.3	#NUM!	22445.9	28200.6	27756.1	18153.6	22497.5	21524.7	22778.5	30589.2	18607.4	21609.1	18977.9	24182.9	37717.3	26714.7	27958	26565.3	22124.8	27372.3	28374.4	29062.8	26155.9	25796.4	29557.4	25497.7	31011.5	39306.5	28871.2	30136
Clathrin light chain B	CLTB	P09497	Homo sapiens	47464.4	34205.9	35966.2	33898.3	29440.3	35458.4	31218.9	43499.5	38119.3	40021.9	43776.1	33894.8	45775.9	43026.8	34568.9	44055.1	65472.2	40523.2	42801.2	52123.3	44181.9	34226.7	45542.7	45002.9	63336.1	76460	63848	51524.9	62303.4	87226.3	75390.5	78684.4
Annexin A4	ANXA4	P09525	Homo sapiens	753434	851950	781069	788178	779289	714640	780132	828248	847069	809177	769166	737875	798044	800145	750908	758903	754307	939142	876754	844386	917622	925314	953442	918014	840071	894725	805142	851495	882997	876791	910108	850235
2'.3'-cyclic-nucleotide 3'-phosphodiesterase	CNP	P09543	Homo sapiens	265235	300508	303469	302367	297132	340111	287192	301391	279441	300932	295756	295541	279469	261396	269394	265914	255126	284860	272494	296284	264468	284081	270046	284220	277637	265824	273221	239236	259962	261762	257866	256425
Heme oxygenase 1	HMOX1	P09601	Homo sapiens	14367.9	14140.3	13744.9	14366.6	17450.3	11772.8	12498.1	20720.5	12361.2	12451.2	13152.9	17894.9	12178.3	10641.2	12150.1	12262.8	12299.3	13447.5	14043.5	12180.8	13074.5	14708	15999.1	14171	15342.1	10555.8	17676.1	15973.7	15594	13593.1	15153.7	16614.5
Dihydrolipoyl dehydrogenase. mitochondrial	DLD	P09622	Homo sapiens	452067	491592	472292	463898	510509	464566	458709	427701	465956	450560	435401	489492	450308	467773	490691	481581	464872	514733	503851	450954	508341	532343	506898	485476	478185	467243	468229	459237	478107	474986	484577	497360
Heterogeneous nuclear ribonucleoprotein A1	HNRNPA1	P09651	Homo sapiens	3816590	3271100	3322220	3273550	3295770	2878790	3549500	3738150	4064850	3892230	4010310	3764190	3674110	3728830	3833520	4062660	4049870	4055590	4490230	4126970	4848750	4861480	4720220	5080870	3669640	3987060	3778670	3990900	3896460	4505820	4596530	4154490
U2 small nuclear ribonucleoprotein A'	SNRPA1	P09661	Homo sapiens	358037	311462	306710	304647	301226	278172	320260	333711	356847	345639	397095	351503	329981	349524	363837	380279	371009	358806	374944	361575	429874	408821	395532	426963	343515	370532	361877	375328	359889	438044	418513	394965
Pro-cathepsin H	CTSH	P09668	Homo sapiens	1040580	901014	885677	840645	928931	805682	893119	942088	932688	911458	958914	1087440	924386	960391	874183	924353	1069510	902776	1046740	868594	1100470	981540	1051000	1033900	950278	1117750	951440	1074780	945150	1123340	1222070	1141150
Cytochrome c oxidase subunit 6C	COX6C	P09669	Homo sapiens	581770	610174	566771	569552	522778	581099	599966	583521	690099	645146	697101	537706	582688	592286	600837	577993	621496	581904	677245	525068	759647	500382	535732	569076	571722	582126	447741	598576	562938	557680	589694	525391
[truncated: 7,402 more rows]

## Sheet: TableS11
Table S11. Log2 transformed LFQ proteomic data with imputation.
[truncated: 6,902 more rows]
