# Supplementary material for: Limited response of primary nasal epithelial cells to Bordetella pertussis infection
Source: Microbiol Spectr. 2025 Aug 4;13(9):e01267-25. doi: 10.1128/spectrum.01267-25 (PMC12403849; doi:10.1128/spectrum.01267-25)
Supplement: Supplemental tables 3 — Tables S12 to S18. Proteomic analysis. [file spectrum.01267-25-s0006.xlsx]

## Sheet: TableS12
Table S12. Significantly modulated hNEC proteins in BpWT-infected cells compared to uninfected controls at 48 hours post-infection.
This table lists all hNEC proteins, highlighting those with significant modulation, defined as |log2 fold change (log2FC)| ≥ 1 and a corrected p-value < 0.05.
Protein description	Gene name	UNIPROT name	log2FoldChange	p-value	padj value	Differentially expressed
Mucin-5AC	MUC5AC	P98088	1.25744	5.7458e-05	0.0181365	UP
Coiled-coil domain-containing protein 126	CCDC126	Q96EE4	1.31729	0.00195754	0.0274494	UP
High mobility group protein B3	HMGB3	O15347	0.491791	1.69841e-06	0.00584678	NO
Transmembrane protein 179B	TMEM179B	Q7Z7N9	0.287459	9.32779e-07	0.00584678	NO
26S proteasome non-ATPase regulatory subunit 14	PSMD14	O00487	-0.225815	6.5694e-06	0.00923643	NO
RNA-binding protein EWS	EWSR1	Q01844	0.230819	6.70765e-06	0.00923643	NO
Melanophilin	MLPH	Q9BV36	0.221147	5.75075e-06	0.00923643	NO
U4/U6.U5 small nuclear ribonucleoprotein 27 kDa protein	SNRNP27	Q8WVK2	0.581061	1.00037e-05	0.00983934	NO
NF-kappa-B inhibitor-interacting Ras-like protein 2	NKIRAS2	Q9NYR9	0.176229	8.83387e-06	0.00983934	NO
Ashwin	C2orf49	Q9BVC5	0.250646	1.22966e-05	0.0105828	NO
Heterogeneous nuclear ribonucleoprotein Q	SYNCRIP	O60506	0.109945	1.95603e-05	0.0122429	NO
Complement decay-accelerating factor	CD55	P08174	0.451987	1.92448e-05	0.0122429	NO
Double-strand break repair protein MRE11	MRE11	P49959	0.216984	1.88539e-05	0.0122429	NO
EF-hand calcium-binding domain-containing protein 4B	CRACR2A	Q9BSW2	0.293812	2.1882e-05	0.0125548	NO
Mitotic interactor and substrate of PLK1	MISP	Q8IVT2	0.241692	2.88642e-05	0.0152869	NO
Cotranscriptional regulator ARB2A	ARB2A	Q8WUF8	0.154723	3.92791e-05	0.0159081	NO
Protein-L-isoaspartate O-methyltransferase domain-containing protein 1	PCMTD1	Q96MG8	0.175001	3.83265e-05	0.0159081	NO
Protein FAM107B	FAM107B	Q9H098	0.637895	3.39028e-05	0.0159081	NO
RNA polymerase-associated protein RTF1 homolog	RTF1	Q92541	0.156001	4.85714e-05	0.0176007	NO
Serine/arginine-rich splicing factor 11	SRSF11	Q05519	0.244607	5.14149e-05	0.0176996	NO
Zinc finger CCCH domain-containing protein 14	ZC3H14	Q6PJT7	0.191947	5.79526e-05	0.0181365	NO
RNA-splicing ligase RtcB homolog	RTCB	Q9Y3I0	0.145793	6.30865e-05	0.0188848	NO
Pre-mRNA-splicing factor SLU7	SLU7	O95391	0.219826	8.67548e-05	0.0206888	NO
Carbonyl reductase [NADPH] 1	CBR1	P16152	0.169268	7.54075e-05	0.0206888	NO
ATP synthase F(0) complex subunit B1. mitochondrial	ATP5PB	P24539	-0.387716	0.000108177	0.0206888	NO
Heterogeneous nuclear ribonucleoprotein A3	HNRNPA3	P51991	0.251667	8.31792e-05	0.0206888	NO
Protein Red	IK	Q13123	0.167382	0.000107803	0.0206888	NO
Serine/threonine-protein phosphatase 2A 56 kDa regulatory subunit alpha isoform	PPP2R5A	Q15172	-0.416654	0.000106881	0.0206888	NO
Scaffold attachment factor B1	SAFB	Q15424	0.16464	9.97452e-05	0.0206888	NO
FMR1-interacting protein NUFIP2	NUFIP2	Q7Z417	0.156427	0.000106654	0.0206888	NO
WAS/WASL-interacting protein family member 2	WIPF2	Q8TF74	0.206719	9.67104e-05	0.0206888	NO
Serrate RNA effector molecule homolog	SRRT	Q9BXP5	0.1392	0.000104717	0.0206888	NO
(E3-independent) E2 ubiquitin-conjugating enzyme	UBE2O	Q9C0C9	-0.22963	9.42605e-05	0.0206888	NO
CGG triplet repeat-binding protein 1	CGGBP1	Q9UFW8	0.340595	7.47692e-05	0.0206888	NO
Heterogeneous nuclear ribonucleoprotein H2	HNRNPH2	P55795	0.176429	0.000112705	0.0209722	NO
Ras-related protein Rab-5C	RAB5C	P51148	0.106462	0.000120434	0.0216754	NO
Neuronal-specific septin-3	SEPTIN3	Q9UH03	0.401352	0.00012278	0.0216754	NO
Splicing factor. proline- and glutamine-rich	SFPQ	P23246	0.169596	0.000134811	0.0217555	NO
KH domain-containing. RNA-binding. signal transduction-associated protein 1	KHDRBS1	Q07666	0.167317	0.000135873	0.0217555	NO
AN1-type zinc finger protein 1	ZFAND1	Q8TCF1	0.240602	0.0001274	0.0217555	NO
Translin-associated protein X	TSNAX	Q99598	0.201745	0.000130222	0.0217555	NO
Clustered mitochondria protein homolog	CLUH	O75153	-0.495568	0.000166306	0.023683	NO
KH domain-containing. RNA-binding. signal transduction-associated protein 3	KHDRBS3	O75525	0.270178	0.000170375	0.023683	NO
Pre-mRNA-splicing factor SYF2	SYF2	O95926	0.191742	0.000158698	0.023683	NO
Splicing factor 3A subunit 2	SF3A2	Q15428	0.136472	0.000173494	0.023683	NO
THO complex subunit 4	ALYREF	Q86V81	0.285384	0.00017543	0.023683	NO
RNA polymerase-associated protein LEO1	LEO1	Q8WVC0	0.153653	0.000173249	0.023683	NO
Nicotinamide/nicotinic acid mononucleotide adenylyltransferase 1	NMNAT1	Q9HAN9	0.178019	0.000172749	0.023683	NO
Unconventional myosin-VI	MYO6	Q9UM54	-0.55919	0.000153902	0.023683	NO
Golgi SNAP receptor complex member 1	GOSR1	O95249	0.145179	0.000179961	0.0238275	NO
Leukotriene A-4 hydrolase	LTA4H	P09960	-0.145346	0.000186664	0.0241825	NO
Rab11 family-interacting protein 5	RAB11FIP5	Q9BXF6	0.174439	0.000189666	0.0241825	NO
Transcription elongation regulator 1	TCERG1	O14776	0.138327	0.000215665	0.0245895	NO
Centromere/kinetochore protein zw10 homolog	ZW10	O43264	-0.645154	0.000375039	0.0245895	NO
BUB3-interacting and GLEBS motif-containing protein ZNF207	ZNF207	O43670	0.110153	0.000506154	0.0245895	NO
Bis(monoacylglycero)phosphate synthase CLN5	CLN5	O75503	-0.13862	0.000401815	0.0245895	NO
Interferon-inducible double-stranded RNA-dependent protein kinase activator A	PRKRA	O75569	0.108135	0.000456142	0.0245895	NO
U5 small nuclear ribonucleoprotein 200 kDa helicase	SNRNP200	O75643	-0.696392	0.000548611	0.0245895	NO
Protein SCO1 homolog. mitochondrial	SCO1	O75880	0.156942	0.00019661	0.0245895	NO
Metastasis-associated protein MTA2	MTA2	O94776	-0.497902	0.000550004	0.0245895	NO
Mitochondrial proton/calcium exchanger protein	LETM1	O95202	-0.286244	0.000353702	0.0245895	NO
Myotubularin-related protein 5	SBF1	O95248	-0.455572	0.000337153	0.0245895	NO
Importin-7	IPO7	O95373	-0.370527	0.000446507	0.0245895	NO
Double-stranded RNA-binding protein Staufen homolog 1	STAU1	O95793	0.189183	0.000543218	0.0245895	NO
Echinoderm microtubule-associated protein-like 2	EML2	O95834	-0.277599	0.000530442	0.0245895	NO
Glyceraldehyde-3-phosphate dehydrogenase	GAPDH	P04406	0.251976	0.000299415	0.0245895	NO
Guanine nucleotide-binding protein G(i) subunit alpha-2	GNAI2	P04899	-0.148201	0.000243656	0.0245895	NO
Cytochrome P450 2A6	CYP2A6	P11509	-0.518582	0.000426558	0.0245895	NO
Tissue factor	F3	P13726	0.327343	0.000406129	0.0245895	NO
Heterogeneous nuclear ribonucleoproteins A2/B1	HNRNPA2B1	P22626	0.208641	0.000462587	0.0245895	NO
Glutathione S-transferase theta-1	GSTT1	P30711	-0.240591	0.000414702	0.0245895	NO
Myosin-10	MYH10	P35580	-0.201843	0.000213152	0.0245895	NO
Basigin	BSG	P35613	0.253375	0.000363372	0.0245895	NO
Myosin-11	MYH11	P35749	-0.308523	0.000329122	0.0245895	NO
Caspase-3	CASP3	P42574	0.192677	0.000308816	0.0245895	NO
Small ribosomal subunit protein uS7	RPS5	P46782	-0.442357	0.000503982	0.0245895	NO
Ras GTPase-activating-like protein IQGAP1	IQGAP1	P46940	-0.363894	0.000490916	0.0245895	NO
Fatty acid synthase	FASN	P49327	-0.694555	0.000257291	0.0245895	NO
Small ribosomal subunit protein uS10	RPS20	P60866	0.115108	0.000277318	0.0245895	NO
Ubiquitin-like FUBI-ribosomal protein eS30 fusion protein	FAU	P62861	-0.570225	0.000340949	0.0245895	NO
Disintegrin and metalloproteinase domain-containing protein 17	ADAM17	P78536	0.206839	0.00033919	0.0245895	NO
Small ribosomal subunit protein mS34	MRPS34	P82930	-0.556565	0.000529546	0.0245895	NO
Splicing factor U2AF 35 kDa subunit	U2AF1	Q01081	0.159341	0.000421992	0.0245895	NO
Protein flightless-1 homolog	FLII	Q13045	-0.356339	0.000226686	0.0245895	NO
Acetyl-CoA carboxylase 1	ACACA	Q13085	-0.76989	0.000458292	0.0245895	NO
Phospholipase D1	PLD1	Q13393	-0.355266	0.00040814	0.0245895	NO
Peptidyl-prolyl cis-trans isomerase NIMA-interacting 1	PIN1	Q13526	0.237869	0.000540281	0.0245895	NO
SNW domain-containing protein 1	SNW1	Q13573	0.256948	0.00035639	0.0245895	NO
Cold-inducible RNA-binding protein	CIRBP	Q14011	0.287954	0.000508493	0.0245895	NO
Cytoplasmic dynein 1 heavy chain 1	DYNC1H1	Q14204	-0.837582	0.000460345	0.0245895	NO
E3 ubiquitin-protein ligase TRIP12	TRIP12	Q14669	-0.351315	0.000358568	0.0245895	NO
Nuclear mitotic apparatus protein 1	NUMA1	Q14980	-0.296445	0.000413815	0.0245895	NO
Rab3 GTPase-activating protein catalytic subunit	RAB3GAP1	Q15042	-0.155484	0.000498217	0.0245895	NO
Na(+)/H(+) exchange regulatory cofactor NHE-RF2	NHERF2	Q15599	0.220975	0.000278462	0.0245895	NO
Splicing factor 1	SF1	Q15637	0.233239	0.000365445	0.0245895	NO
Transcription initiation factor TFIID subunit 9	TAF9	Q16594	0.258515	0.000303416	0.0245895	NO
Cleavage and polyadenylation specificity factor subunit 6	CPSF6	Q16630	0.176524	0.000479051	0.0245895	NO
Protein FAM98B	FAM98B	Q52LJ0	0.135309	0.00043658	0.0245895	NO
Probable E3 ubiquitin-protein ligase HERC4	HERC4	Q5GLZ8	-0.39618	0.000467249	0.0245895	NO
E3 ubiquitin-protein ligase UBR4	UBR4	Q5T4S7	-0.809602	0.000476373	0.0245895	NO
Striatin-interacting protein 1	STRIP1	Q5VSL9	-0.440827	0.000320162	0.0245895	NO
AT-rich interactive domain-containing protein 2	ARID2	Q68CP9	-0.238078	0.000289312	0.0245895	NO
Glutamine-dependent NAD(+) synthetase	NADSYN1	Q6IA69	-0.279645	0.000227707	0.0245895	NO
Neurobeachin-like protein 2	NBEAL2	Q6ZNJ1	-0.708039	0.000499062	0.0245895	NO
Arginine/serine-rich coiled-coil protein 2	RSRC2	Q7L4I2	0.195362	0.00043386	0.0245895	NO
Elongation factor-like GTPase 1	EFL1	Q7Z2Z2	-0.307581	0.000401702	0.0245895	NO
Myosin-14	MYH14	Q7Z406	-0.328323	0.000508078	0.0245895	NO
ATP-dependent RNA helicase DHX29	DHX29	Q7Z478	-0.589339	0.000498801	0.0245895	NO
Large ribosomal subunit protein mL55	MRPL55	Q7Z7F7	0.237175	0.000367612	0.0245895	NO
Zinc finger CCCH domain-containing protein 18	ZC3H18	Q86VM9	0.28837	0.000386253	0.0245895	NO
Proline and serine-rich protein 2	PROSER2	Q86WR7	0.172395	0.000529456	0.0245895	NO
Histone-arginine methyltransferase CARM1	CARM1	Q86X55	-0.153349	0.000234064	0.0245895	NO
Palmitoyltransferase ZDHHC13	ZDHHC13	Q8IUH4	-0.654692	0.000519677	0.0245895	NO
Sterile alpha motif domain-containing protein 12	SAMD12	Q8N8I0	0.263026	0.000496694	0.0245895	NO
Histone deacetylase 7	HDAC7	Q8WUI4	-0.258127	0.000313116	0.0245895	NO
Proteasome inhibitor PI31 subunit	PSMF1	Q92530	-0.202878	0.000322529	0.0245895	NO
Golgi-specific brefeldin A-resistance guanine nucleotide exchange factor 1	GBF1	Q92538	-0.753529	0.000464818	0.0245895	NO
Zinc finger protein ubi-d4	DPF2	Q92785	0.196288	0.000340461	0.0245895	NO
TATA-binding protein-associated factor 2N	TAF15	Q92804	0.261441	0.000338567	0.0245895	NO
Probable ATP-dependent RNA helicase DDX17	DDX17	Q92841	0.131114	0.000283394	0.0245895	NO
Rho guanine nucleotide exchange factor 2	ARHGEF2	Q92974	-0.601073	0.000489872	0.0245895	NO
FLYWCH family member 2	FLYWCH2	Q96CP2	0.251197	0.000389219	0.0245895	NO
F-box/LRR-repeat protein 18	FBXL18	Q96ME1	-0.378335	0.000286358	0.0245895	NO
LysM and putative peptidoglycan-binding domain-containing protein 1	LYSMD1	Q96S90	0.266549	0.000409511	0.0245895	NO
BAG family molecular chaperone regulator 1	BAG1	Q99933	0.388153	0.000540717	0.0245895	NO
Apoptosis inhibitor 5	API5	Q9BZZ5	-0.33388	0.000456898	0.0245895	NO
Kinesin light chain 2	KLC2	Q9H0B6	0.132113	0.000227231	0.0245895	NO
Deoxynucleotidyltransferase terminal-interacting protein 1	DNTTIP1	Q9H147	0.237196	0.000297293	0.0245895	NO
RNA polymerase II-associated protein 3	RPAP3	Q9H6T3	0.200446	0.000529481	0.0245895	NO
Plasminogen receptor (KT)	PLGRKT	Q9HBL7	-0.245935	0.000549401	0.0245895	NO
Sorting nexin-15	SNX15	Q9NRS6	0.182404	0.000362391	0.0245895	NO
Anoctamin-10	ANO10	Q9NW15	-0.748925	0.000300627	0.0245895	NO
Methionine adenosyltransferase 2 subunit beta	MAT2B	Q9NZL9	0.170113	0.00042436	0.0245895	NO
Charged multivesicular body protein 5	CHMP5	Q9NZZ3	0.302925	0.000424837	0.0245895	NO
Large ribosomal subunit protein uL15m	MRPL15	Q9P015	-0.532448	0.000367075	0.0245895	NO
ER membrane protein complex subunit 3	EMC3	Q9P0I2	-0.336855	0.000533938	0.0245895	NO
Histone deacetylase 6	HDAC6	Q9UBN7	-0.332768	0.000525101	0.0245895	NO
Mitochondrial dicarboxylate carrier	SLC25A10	Q9UBX3	-0.691275	0.000534386	0.0245895	NO
LIM domain-containing protein 1	LIMD1	Q9UGP4	0.242762	0.000209552	0.0245895	NO
V-type proton ATPase subunit H	ATP6V1H	Q9UI12	-0.336216	0.000328287	0.0245895	NO
Apoptotic chromatin condensation inducer in the nucleus	ACIN1	Q9UKV3	0.189844	0.000370859	0.0245895	NO
Vacuolar protein sorting-associated protein 4A	VPS4A	Q9UN37	0.181923	0.000543082	0.0245895	NO
Melanoma-associated antigen D2	MAGED2	Q9UNF1	-0.545026	0.000249147	0.0245895	NO
26S proteasome non-ATPase regulatory subunit 13	PSMD13	Q9UNM6	-0.208594	0.00044817	0.0245895	NO
Forkhead box protein J3	FOXJ3	Q9UPW0	0.298977	0.00041412	0.0245895	NO
Phenylalanine--tRNA ligase alpha subunit	FARSA	Q9Y285	0.108122	0.000296979	0.0245895	NO
Trafficking protein particle complex subunit 4	TRAPPC4	Q9Y296	-0.190105	0.00053626	0.0245895	NO
Putative RNA-binding protein Luc7-like 2	LUC7L2	Q9Y383	0.363049	0.000295304	0.0245895	NO
U6 snRNA-associated Sm-like protein LSm4	LSM4	Q9Y4Z0	0.282244	0.000301964	0.0245895	NO
CD2-associated protein	CD2AP	Q9Y5K6	0.18533	0.00037642	0.0245895	NO
Transcription elongation factor SPT5	SUPT5H	O00267	-0.221712	0.00062625	0.0247569	NO
Eukaryotic translation elongation factor 1 epsilon-1	EEF1E1	O43324	-0.180361	0.000683043	0.0247569	NO
Trans-Golgi network integral membrane protein 2	TGOLN2	O43493	0.191096	0.0006492	0.0247569	NO
Protein HEXIM1	HEXIM1	O94992	0.239561	0.00059547	0.0247569	NO
Sphingosine-1-phosphate lyase 1	SGPL1	O95470	-0.504705	0.000583823	0.0247569	NO
Fructose-bisphosphate aldolase A	ALDOA	P04075	0.15721	0.000585719	0.0247569	NO
Propionyl-CoA carboxylase alpha chain. mitochondrial	PCCA	P05165	-0.766794	0.000649501	0.0247569	NO
Carcinoembryonic antigen-related cell adhesion molecule 5	CEACAM5	P06731	0.352406	0.000671522	0.0247569	NO
Heat shock 70 kDa protein 1A;Heat shock 70 kDa protein 1B	HSPA1A;HSPA1B	P0DMV8;P0DMV9	0.192554	0.000684542	0.0247569	NO
Aldo-keto reductase family 1 member B1	AKR1B1	P15121	-0.197735	0.000640347	0.0247569	NO
Mucin-1	MUC1	P15941	0.316373	0.00064775	0.0247569	NO
Negative elongation factor E	NELFE	P18615	0.246166	0.00070534	0.0247569	NO
Hexokinase-1	HK1	P19367	-0.389525	0.000703768	0.0247569	NO
Cation-dependent mannose-6-phosphate receptor	M6PR	P20645	0.178687	0.000675879	0.0247569	NO
Nebulin	NEB	P20929	-0.689152	0.000622266	0.0247569	NO
NAD-dependent malic enzyme. mitochondrial	ME2	P23368	-0.394479	0.000648948	0.0247569	NO
Multifunctional protein CAD	CAD	P27708	-0.513137	0.000559078	0.0247569	NO
Ephrin type-A receptor 2	EPHA2	P29317	-0.359766	0.000576043	0.0247569	NO
Long-chain-fatty-acid--CoA ligase 1	ACSL1	P33121	-0.476234	0.000591907	0.0247569	NO
Glycogen debranching enzyme	AGL	P35573	-0.508986	0.00065585	0.0247569	NO
Isoleucine--tRNA ligase. cytoplasmic	IARS1	P41252	-0.483854	0.000688904	0.0247569	NO
T-complex protein 1 subunit epsilon	CCT5	P48643	0.140723	0.000664374	0.0247569	NO
Carnitine O-palmitoyltransferase 1. liver isoform	CPT1A	P50416	-0.763288	0.000718228	0.0247569	NO
Nuclear cap-binding protein subunit 2	NCBP2	P52298	0.148395	0.000662199	0.0247569	NO
26S proteasome regulatory subunit 4	PSMC1	P62191	0.206426	0.000692353	0.0247569	NO
BOS complex subunit NOMO3;BOS complex subunit NOMO2	NOMO3;NOMO2	P69849;Q5JPE7	-0.156594	0.000681929	0.0247569	NO
Metallothionein-1X	MT1X	P80297	0.950476	0.00057008	0.0247569	NO
RNA-binding protein 10	RBM10	P98175	0.188172	0.00070853	0.0247569	NO
Nuclear pore complex protein Nup160	NUP160	Q12769	-0.604522	0.000726347	0.0247569	NO
NAD(P) transhydrogenase. mitochondrial	NNT	Q13423	-0.872562	0.000585409	0.0247569	NO
Transformer-2 protein homolog alpha	TRA2A	Q13595	0.16523	0.000690123	0.0247569	NO
Cullin-1	CUL1	Q13616	-0.260863	0.000615224	0.0247569	NO
Cullin-3	CUL3	Q13618	-0.333136	0.000601281	0.0247569	NO
Serine/threonine-protein phosphatase 2A 56 kDa regulatory subunit delta isoform	PPP2R5D	Q14738	-0.521564	0.000575532	0.0247569	NO
Activating signal cointegrator 1	TRIP4	Q15650	0.132874	0.000636414	0.0247569	NO
COP9 signalosome complex subunit 6	COPS6	Q7L5N1	-0.24429	0.000698573	0.0247569	NO
Ral GTPase-activating protein subunit beta	RALGAPB	Q86X10	-0.612287	0.000719174	0.0247569	NO
Nonsense-mediated mRNA decay factor SMG7	SMG7	Q92540	-0.228451	0.000659569	0.0247569	NO
Pre-B-cell leukemia transcription factor-interacting protein 1	PBXIP1	Q96AQ6	0.24477	0.000645349	0.0247569	NO
CDK5 regulatory subunit-associated protein 3	CDK5RAP3	Q96JB5	-0.214276	0.000566497	0.0247569	NO
Sentrin-specific protease 3	SENP3	Q9H4L4	-0.799272	0.000723053	0.0247569	NO
Coiled-coil domain-containing protein 134	CCDC134	Q9H6E4	0.177933	0.000665851	0.0247569	NO
Syntabulin	SYBU	Q9NX95	0.223804	0.000619342	0.0247569	NO
Disco-interacting protein 2 homolog B	DIP2B	Q9P265	-0.370499	0.00068844	0.0247569	NO
Translocation protein SEC63 homolog	SEC63	Q9UGP8	-0.379452	0.00068081	0.0247569	NO
Ras GTPase-activating protein-binding protein 2	G3BP2	Q9UN86	0.106711	0.000723936	0.0247569	NO
Microtubule-actin cross-linking factor 1. isoforms 1/2/3/4/5	MACF1	Q9UPN3	-0.437503	0.000723595	0.0247569	NO
Phospholipase A-2-activating protein	PLAA	Q9Y263	-0.392487	0.000662114	0.0247569	NO
DNA-directed RNA polymerase II subunit GRINL1A	POLR2M	P0CAP2	0.195427	0.000753966	0.0250776	NO
Lethal(2) giant larvae protein homolog 1	LLGL1	Q15334	-0.238698	0.000745121	0.0250776	NO
Oxysterol-binding protein-related protein 8	OSBPL8	Q9BZF1	-0.511118	0.000750582	0.0250776	NO
Eukaryotic translation initiation factor 4E transporter	EIF4ENIF1	Q9NRA8	0.244254	0.000747018	0.0250776	NO
TGF-beta-activated kinase 1 and MAP3K7-binding protein 2	TAB2	Q9NYJ8	0.182757	0.000745964	0.0250776	NO
Galectin-8	LGALS8	O00214	-0.332795	0.000876288	0.0251825	NO
NADH dehydrogenase [ubiquinone] iron-sulfur protein 4. mitochondrial	NDUFS4	O43181	0.167509	0.000855778	0.0251825	NO
Density-regulated protein	DENR	O43583	0.25102	0.000807648	0.0251825	NO
Kinesin-like protein KIF1B	KIF1B	O60333	-0.385708	0.000916076	0.0251825	NO
Protein cordon-bleu	COBL	O75128	0.334642	0.000904768	0.0251825	NO
DnaJ homolog subfamily C member 13	DNAJC13	O75165	-0.542567	0.000912925	0.0251825	NO
Core histone macro-H2A.1	MACROH2A1	O75367	-0.555088	0.000871466	0.0251825	NO
Heterogeneous nuclear ribonucleoproteins C1/C2	HNRNPC	P07910	0.121633	0.000906563	0.0251825	NO
Glutamine synthetase	GLUL	P15104	0.293365	0.000826299	0.0251825	NO
Eukaryotic translation initiation factor 4B	EIF4B	P23588	0.206303	0.000846131	0.0251825	NO
Splicing factor U2AF 65 kDa subunit	U2AF2	P26368	0.136249	0.000815918	0.0251825	NO
Adenylosuccinate lyase	ADSL	P30566	-0.143531	0.00091777	0.0251825	NO
Serine/threonine-protein kinase mTOR	MTOR	P42345	-0.933789	0.000828114	0.0251825	NO
Translocon-associated protein subunit alpha	SSR1	P43307	0.240064	0.000850228	0.0251825	NO
Glycogenin-1	GYG1	P46976	0.214865	0.000914053	0.0251825	NO
Heterogeneous nuclear ribonucleoprotein M	HNRNPM	P52272	0.103007	0.000890625	0.0251825	NO
Arf-GAP domain and FG repeat-containing protein 1	AGFG1	P52594	0.242885	0.000826269	0.0251825	NO
Caspase-7	CASP7	P55210	0.152302	0.000848214	0.0251825	NO
26S proteasome regulatory subunit 8	PSMC5	P62195	0.100225	0.000802927	0.0251825	NO
Small ribosomal subunit protein eS6	RPS6	P62753	-0.589769	0.000833955	0.0251825	NO
SAP domain-containing ribonucleoprotein	SARNP	P82979	0.23327	0.000802555	0.0251825	NO
Nuclear cap-binding protein subunit 1	NCBP1	Q09161	-0.347485	0.000894476	0.0251825	NO
E3 ubiquitin-protein ligase TRIM32	TRIM32	Q13049	0.272183	0.000843739	0.0251825	NO
Echinoderm microtubule-associated protein-like 3	EML3	Q32P44	-0.220059	0.000826226	0.0251825	NO
Proteasome adapter and scaffold protein ECM29	ECPAS	Q5VYK3	-0.687297	0.000918054	0.0251825	NO
Acyl-coenzyme A thioesterase MBLAC2	MBLAC2	Q68D91	0.21199	0.000766042	0.0251825	NO
Grainyhead-like protein 2 homolog	GRHL2	Q6ISB3	0.145069	0.000846831	0.0251825	NO
Armadillo repeat-containing protein 6	ARMC6	Q6NXE6	-0.199009	0.000761764	0.0251825	NO
LLGL scribble cell polarity complex component 2	LLGL2	Q6P1M3	-0.423159	0.000816458	0.0251825	NO
Enhancer of mRNA-decapping protein 4	EDC4	Q6P2E9	-0.350756	0.000813165	0.0251825	NO
Cytoplasmic FMR1-interacting protein 1	CYFIP1	Q7L576	-0.505289	0.000873042	0.0251825	NO
Kinectin	KTN1	Q86UP2	0.168445	0.000810864	0.0251825	NO
Protein HID1	HID1	Q8IV36	-0.670317	0.000853919	0.0251825	NO
Patatin-like phospholipase domain-containing protein 6	PNPLA6	Q8IY17	-0.610231	0.000896146	0.0251825	NO
Nuclear pore complex protein Nup93	NUP93	Q8N1F7	-0.780109	0.000875737	0.0251825	NO
DnaJ homolog subfamily B member 14	DNAJB14	Q8TBM8	0.194371	0.000849746	0.0251825	NO
SPRY domain-containing protein 4	SPRYD4	Q8WW59	-0.39953	0.000804385	0.0251825	NO
G-patch domain and KOW motifs-containing protein	GPKOW	Q92917	0.188103	0.000886458	0.0251825	NO
Heterogeneous nuclear ribonucleoprotein A/B	HNRNPAB	Q99729	0.253846	0.000887622	0.0251825	NO
Tether containing UBX domain for GLUT4	ASPSCR1	Q9BZE9	0.109303	0.000879381	0.0251825	NO
[Pyruvate dehydrogenase [acetyl-transferring]]-phosphatase 1. mitochondrial	PDP1	Q9P0J1	-0.362894	0.000887557	0.0251825	NO
Nck-associated protein 1	NCKAP1	Q9Y2A7	-0.475867	0.000873016	0.0251825	NO
Exocyst complex component 6B	EXOC6B	Q9Y2D4	-0.44287	0.00078214	0.0251825	NO
Large ribosomal subunit protein eL36	RPL36	Q9Y3U8	-0.651664	0.000900805	0.0251825	NO
Mucin-16	MUC16	Q8WXI7	0.267608	0.000922993	0.0252175	NO
Methylcrotonoyl-CoA carboxylase beta chain. mitochondrial	MCCC2	Q9HCC0	-0.193188	0.000928848	0.0252771	NO
Dihydroxyacetone phosphate acyltransferase	GNPAT	O15228	-0.664817	0.000953365	0.0254023	NO
Phosphomannomutase 2	PMM2	O15305	0.18523	0.00099994	0.0254023	NO
Cartilage-associated protein	CRTAP	O75718	0.254198	0.00102199	0.0254023	NO
Signal recognition particle receptor subunit alpha	SRPRA	P08240	-0.655222	0.000942633	0.0254023	NO
U2 small nuclear ribonucleoprotein B''	SNRPB2	P08579	0.129037	0.000960187	0.0254023	NO
General transcription factor IIF subunit 2	GTF2F2	P13984	0.220491	0.000989403	0.0254023	NO
YLP motif-containing protein 1	YLPM1	P49750	0.176101	0.000983233	0.0254023	NO
Large ribosomal subunit protein eL15	RPL15	P61313	-0.62096	0.00100677	0.0254023	NO
Large ribosomal subunit protein uL1	RPL10A	P62906	-0.389058	0.000995344	0.0254023	NO
Squalene monooxygenase	SQLE	Q14534	-0.493629	0.000979257	0.0254023	NO
LRP chaperone MESD	MESD	Q14696	0.178284	0.00101652	0.0254023	NO
Pre-mRNA 3'-end-processing factor FIP1	FIP1L1	Q6UN15	0.235821	0.000968203	0.0254023	NO
D-glutamate cyclase. mitochondrial	DGLUCY	Q7Z3D6	-0.564712	0.00101066	0.0254023	NO
SURP and G-patch domain-containing protein 1	SUGP1	Q8IWZ8	0.244655	0.000952367	0.0254023	NO
Abl interactor 1	ABI1	Q8IZP0	0.231711	0.00102039	0.0254023	NO
F-box only protein 22	FBXO22	Q8NEZ5	-0.234565	0.00102143	0.0254023	NO
La-related protein 4B	LARP4B	Q92615	0.097558	0.000999751	0.0254023	NO
Succinate--CoA ligase [GDP-forming] subunit beta. mitochondrial	SUCLG2	Q96I99	-0.329969	0.000981081	0.0254023	NO
MICOS complex subunit MIC25	CHCHD6	Q9BRQ6	0.201358	0.000973937	0.0254023	NO
RNA-binding protein 4	RBM4	Q9BWF3	0.13495	0.000964247	0.0254023	NO
N-alpha-acetyltransferase 15. NatA auxiliary subunit	NAA15	Q9BXJ9	-0.315674	0.000999191	0.0254023	NO
RING finger protein unkempt homolog	UNK	Q9C0B0	0.170598	0.000937503	0.0254023	NO
Eukaryotic translation initiation factor 3 subunit L	EIF3L	Q9Y262	-0.340461	0.000963416	0.0254023	NO
Brefeldin A-inhibited guanine nucleotide-exchange protein 1	ARFGEF1	Q9Y6D6	-0.727646	0.000952199	0.0254023	NO
Exocyst complex component 2	EXOC2	Q96KP1	-0.599941	0.00102593	0.0254084	NO
AP-3 complex subunit beta-1	AP3B1	O00203	-0.623098	0.00104929	0.0254977	NO
Sarcoplasmic/endoplasmic reticulum calcium ATPase 2	ATP2A2	P16615	-0.588098	0.00104519	0.0254977	NO
Bromodomain-containing protein 3	BRD3	Q15059	0.204299	0.00105465	0.0254977	NO
GRIP1-associated protein 1	GRIPAP1	Q4V328	0.189011	0.00105546	0.0254977	NO
WD repeat-containing protein 11	WDR11	Q9BZH6	-0.35757	0.00104274	0.0254977	NO
Ubiquitin carboxyl-terminal hydrolase 24	USP24	Q9UPU5	-0.592289	0.00105339	0.0254977	NO
Rab GTPase-activating protein 1	RABGAP1	Q9Y3P9	-0.364348	0.0010386	0.0254977	NO
Unconventional myosin-Ie	MYO1E	Q12965	-0.400888	0.0010634	0.0255049	NO
Eukaryotic translation initiation factor 3 subunit A	EIF3A	Q14152	-0.301866	0.00107357	0.0255049	NO
Calponin-3	CNN3	Q15417	0.223528	0.00106705	0.0255049	NO
Very-long-chain 3-oxoacyl-CoA reductase	HSD17B12	Q53GQ0	-0.441255	0.00107298	0.0255049	NO
Motile sperm domain-containing protein 2	MOSPD2	Q8NHP6	-0.237609	0.00107428	0.0255049	NO
Mannose-6-phosphate isomerase	MPI	P34949	-0.196086	0.00108222	0.0255174	NO
Zinc finger protein 148	ZNF148	Q9UQR1	0.157066	0.00108131	0.0255174	NO
Tetratricopeptide repeat protein 38	TTC38	Q5R3I4	-0.293754	0.00109642	0.025627	NO
Conserved oligomeric Golgi complex subunit 5	COG5	Q9UP83	-0.501783	0.00109718	0.025627	NO
Neuroplastin	NPTN	Q9Y639	0.218694	0.00109804	0.025627	NO
Myelin protein zero-like protein 2	MPZL2	O60487	0.196188	0.00112977	0.0257492	NO
Sodium/potassium-transporting ATPase subunit beta-1	ATP1B1	P05026	0.204913	0.0011399	0.0257492	NO
Cytosolic purine 5'-nucleotidase	NT5C2	P49902	-0.191479	0.00113715	0.0257492	NO
Geranylgeranyl transferase type-2 subunit beta	RABGGTB	P53611	-0.326359	0.00112013	0.0257492	NO
Heterogeneous nuclear ribonucleoprotein K	HNRNPK	P61978	0.195111	0.00112234	0.0257492	NO
26S proteasome regulatory subunit 10B	PSMC6	P62333	0.170515	0.00113088	0.0257492	NO
Golgin subfamily A member 2	GOLGA2	Q08379	0.14924	0.00113124	0.0257492	NO
Cullin-4B	CUL4B	Q13620	-0.217592	0.00111813	0.0257492	NO
Hepatoma-derived growth factor-related protein 2	HDGFL2	Q7Z4V5	0.191806	0.00114157	0.0257492	NO
LEM domain-containing protein 2	LEMD2	Q8NC56	-0.39412	0.00111786	0.0257492	NO
Exportin-7	XPO7	Q9UIA9	-0.58676	0.00114441	0.0257492	NO
Serine/threonine-protein phosphatase 6 regulatory ankyrin repeat subunit A	ANKRD28	O15084	-0.293205	0.00115031	0.0257978	NO
E3 ubiquitin-protein ligase RING2	RNF2	Q99496	0.154953	0.00115861	0.0258995	NO
Podocalyxin	PODXL	O00592	0.529071	0.00122628	0.0261875	NO
Nardilysin	NRDC	O43847	-0.259142	0.0012076	0.0261875	NO
Upstream stimulatory factor 1	USF1	P22415	0.185643	0.00121407	0.0261875	NO
Histone H4	H4C16	P62805	-0.583492	0.00121198	0.0261875	NO
Protein OS-9	OS9	Q13438	0.210793	0.00122961	0.0261875	NO
Mitochondrial fission regulator 1	MTFR1	Q15390	0.287609	0.00121194	0.0261875	NO
Cytochrome P450 20A1	CYP20A1	Q6UW02	-0.428579	0.00119866	0.0261875	NO
3'-5' exoribonuclease 1	ERI1	Q8IV48	0.133743	0.00117661	0.0261875	NO
Activating signal cointegrator 1 complex subunit 3	ASCC3	Q8N3C0	-0.819176	0.00121996	0.0261875	NO
RalBP1-associated Eps domain-containing protein 2	REPS2	Q8NFH8	0.239885	0.00122849	0.0261875	NO
Probable ubiquitin carboxyl-terminal hydrolase FAF-X	USP9X	Q93008	-0.649166	0.00119466	0.0261875	NO
Intermembrane lipid transfer protein VPS13A	VPS13A	Q96RL7	-0.587762	0.00121132	0.0261875	NO
Transmembrane protein 70. mitochondrial	TMEM70	Q9BUB7	-0.574532	0.00120421	0.0261875	NO
AP-1 complex subunit mu-1	AP1M1	Q9BXS5	-0.268644	0.00119208	0.0261875	NO
DnaJ homolog subfamily B member 12	DNAJB12	Q9NXW2	0.165801	0.00122975	0.0261875	NO
Eukaryotic translation initiation factor 3 subunit K	EIF3K	Q9UBQ5	-0.267748	0.00123235	0.0261875	NO
Small ribosomal subunit protein uS13	RPS18	P62269	-0.281917	0.00124554	0.0262421	NO
Small ribosomal subunit protein uS17	RPS11	P62280	-0.55251	0.00124636	0.0262421	NO
CCR4-NOT transcription complex subunit 1	CNOT1	A5YKK6	-0.707453	0.00146084	0.0263809	NO
Synaptosomal-associated protein 23	SNAP23	O00161	0.273543	0.0016181	0.0263809	NO
GTP-binding protein 1	GTPBP1	O00178	-0.450198	0.00130555	0.0263809	NO
Dynamin-1-like protein	DNM1L	O00429	0.0985181	0.00129373	0.0263809	NO
Protein arginine N-methyltransferase 5	PRMT5	O14744	-0.182883	0.00142409	0.0263809	NO
Phospholipase D2	PLD2	O14939	-0.394028	0.00156964	0.0263809	NO
Vacuolar protein sorting-associated protein 26C	VPS26C	O14972	-0.422627	0.00168692	0.0263809	NO
Protein phosphatase 1 regulatory subunit 12A	PPP1R12A	O14974	0.190495	0.0014002	0.0263809	NO
Eukaryotic translation initiation factor 3 subunit D	EIF3D	O15371	-0.308978	0.00166276	0.0263809	NO
CBP80/20-dependent translation initiation factor	CTIF	O43310	0.204422	0.00126071	0.0263809	NO
Breast carcinoma-amplified sequence 1	BCAS1	O75363	0.163899	0.00146073	0.0263809	NO
Splicing factor 3B subunit 1	SF3B1	O75533	-0.502796	0.00140313	0.0263809	NO
ATP synthase subunit g. mitochondrial	ATP5MG	O75964	-0.204991	0.00161068	0.0263809	NO
Mitofusin-2	MFN2	O95140	-0.535566	0.00142357	0.0263809	NO
Ubiquitin conjugation factor E4 B	UBE4B	O95155	-0.361145	0.00166108	0.0263809	NO
Ubiquitin-like modifier-activating enzyme ATG7	ATG7	O95352	-0.339792	0.00155787	0.0263809	NO
Supervillin	SVIL	O95425	-0.367146	0.00162346	0.0263809	NO
Malonyl-CoA decarboxylase. mitochondrial	MLYCD	O95822	-0.607956	0.00140786	0.0263809	NO
Acyl-CoA 6-desaturase	FADS2	O95864	-0.638177	0.00147687	0.0263809	NO
NADH dehydrogenase [ubiquinone] 1 beta subcomplex subunit 10	NDUFB10	O96000	0.207682	0.00157017	0.0263809	NO
Phosphoglycerate kinase 1	PGK1	P00558	0.113902	0.00151459	0.0263809	NO
Dolichyl-diphosphooligosaccharide--protein glycosyltransferase subunit 1	RPN1	P04843	-0.354349	0.00169717	0.0263809	NO
ADP/ATP translocase 2	SLC25A5	P05141	-0.704175	0.00165326	0.0263809	NO
High mobility group protein B1	HMGB1	P09429	0.260285	0.00143714	0.0263809	NO
U2 small nuclear ribonucleoprotein A'	SNRPA1	P09661	0.194734	0.00138067	0.0263809	NO
ADP/ATP translocase 1	SLC25A4	P12235	-0.796157	0.00146968	0.0263809	NO
Interferon regulatory factor 2	IRF2	P14316	0.232615	0.00154506	0.0263809	NO
Small ribosomal subunit protein uS5	RPS2	P15880	-0.485633	0.00152817	0.0263809	NO
cAMP-dependent protein kinase catalytic subunit alpha	PRKACA	P17612	-0.314908	0.00160643	0.0263809	NO
Nucleolin	NCL	P19338	0.219915	0.00151771	0.0263809	NO
Oxysterol-binding protein 1	OSBP	P22059	-0.356537	0.00140321	0.0263809	NO
Transcription elongation factor A protein 1	TCEA1	P23193	0.240373	0.00145826	0.0263809	NO
Valine--tRNA ligase	VARS1	P26640	-0.368182	0.00132723	0.0263809	NO
DNA dC->dU-editing enzyme APOBEC-3A	APOBEC3A	P31941	-0.574777	0.00154407	0.0263809	NO
Heat shock 70 kDa protein 4	HSPA4	P34932	-0.161173	0.00167042	0.0263809	NO
RNA-binding protein FUS	FUS	P35637	0.2374	0.00149952	0.0263809	NO
V-type proton ATPase subunit E 1	ATP6V1E1	P36543	0.200887	0.00164998	0.0263809	NO
Squalene synthase	FDFT1	P37268	-0.318837	0.00143343	0.0263809	NO
Homeobox protein cut-like 1	CUX1	P39880	0.148229	0.00164893	0.0263809	NO
Large ribosomal subunit protein uL18	RPL5	P46777	-0.41086	0.00132649	0.0263809	NO
Tissue factor pathway inhibitor 2	TFPI2	P48307	-0.563702	0.00143434	0.0263809	NO
Glutamate--cysteine ligase catalytic subunit	GCLC	P48506	-0.240003	0.0015215	0.0263809	NO
Large ribosomal subunit protein eL34	RPL34	P49207	-0.470282	0.0013625	0.0263809	NO
T-complex protein 1 subunit gamma	CCT3	P49368	0.0976825	0.00142832	0.0263809	NO
Lipopolysaccharide-responsive and beige-like anchor protein	LRBA	P50851	-0.54596	0.0013552	0.0263809	NO
Clathrin heavy chain 2	CLTCL1	P53675	-0.754934	0.00131468	0.0263809	NO
Eukaryotic translation initiation factor 3 subunit B	EIF3B	P55884	-0.154038	0.00142255	0.0263809	NO
AP-3 complex subunit sigma-2	AP3S2	P59780	-0.348091	0.00129326	0.0263809	NO
Large ribosomal subunit protein uL23	RPL23A	P62750	-0.482831	0.00140368	0.0263809	NO
Large ribosomal subunit protein uL2	RPL8	P62917	-0.531602	0.00152694	0.0263809	NO
Y-box-binding protein 1	YBX1	P67809	-0.497523	0.00147763	0.0263809	NO
Histone H3.1;Histone H3.3;Histone H3.2	H3C12;H3-3B;H3C13	P68431;P84243;Q71DI3	-0.347098	0.00149739	0.0263809	NO
T-complex protein 1 subunit beta	CCT2	P78371	0.137501	0.00153848	0.0263809	NO
Clathrin heavy chain 1	CLTC	Q00610	-0.735318	0.00158169	0.0263809	NO
Large ribosomal subunit protein eL6	RPL6	Q02878	-0.722358	0.00149053	0.0263809	NO
Ubiquitin-protein ligase E3A	UBE3A	Q05086	-0.0907793	0.00140592	0.0263809	NO
Aminoacyl tRNA synthase complex-interacting multifunctional protein 1	AIMP1	Q12904	0.185754	0.00168584	0.0263809	NO
Transcription intermediary factor 1-beta	TRIM28	Q13263	0.0659015	0.00140819	0.0263809	NO
Serine/threonine-protein phosphatase 2A 56 kDa regulatory subunit gamma isoform	PPP2R5C	Q13362	-0.234588	0.00137998	0.0263809	NO
Splicing factor 3B subunit 2	SF3B2	Q13435	0.160062	0.00132561	0.0263809	NO
Disintegrin and metalloproteinase domain-containing protein 15	ADAM15	Q13444	0.135346	0.0013823	0.0263809	NO
Krueppel-like factor 5	KLF5	Q13887	0.334674	0.00162019	0.0263809	NO
Scaffold attachment factor B2	SAFB2	Q14151	0.162334	0.00142745	0.0263809	NO
Clathrin interactor 1	CLINT1	Q14677	0.198497	0.00166196	0.0263809	NO
BRISC complex subunit Abraxas 2	ABRAXAS2	Q15018	0.151684	0.00133465	0.0263809	NO
Mitochondrial inner membrane protein OXA1L	OXA1L	Q15070	-0.354832	0.00164458	0.0263809	NO
Serine/threonine-protein phosphatase 2A activator	PTPA	Q15257	-0.156286	0.00134002	0.0263809	NO
Poly(rC)-binding protein 1	PCBP1	Q15365	0.138585	0.00129927	0.0263809	NO
RNA-binding motif. single-stranded-interacting protein 2	RBMS2	Q15434	0.222685	0.00160094	0.0263809	NO
Serine/threonine-protein kinase N2	PKN2	Q16513	-0.342679	0.00144785	0.0263809	NO
Serine/threonine-protein phosphatase 2A 56 kDa regulatory subunit epsilon isoform	PPP2R5E	Q16537	-0.239251	0.00169607	0.0263809	NO
Serine/arginine-rich splicing factor 7	SRSF7	Q16629	0.207403	0.00160754	0.0263809	NO
Deoxyguanosine kinase. mitochondrial	DGUOK	Q16854	-0.395656	0.00127788	0.0263809	NO
Ral GTPase-activating protein subunit alpha-2	RALGAPA2	Q2PPJ7	-0.647677	0.00155964	0.0263809	NO
Tetratricopeptide repeat protein 39A	TTC39A	Q5SRH9	-0.373376	0.00146864	0.0263809	NO
Syntaxin-binding protein 5	STXBP5	Q5T5C0	-0.221409	0.00153956	0.0263809	NO
TBC1 domain family member 9B	TBC1D9B	Q66K14	-0.505607	0.00137586	0.0263809	NO
Isoaspartyl peptidase/L-asparaginase	ASRGL1	Q7L266	0.28943	0.00151434	0.0263809	NO
Protein zer-1 homolog	ZER1	Q7Z7L7	-0.240319	0.00140097	0.0263809	NO
Volume-regulated anion channel subunit LRRC8A	LRRC8A	Q8IWT6	-0.260624	0.00167782	0.0263809	NO
UPF0462 protein C4orf33	C4orf33	Q8N1A6	-0.256478	0.00149702	0.0263809	NO
Rho guanine nucleotide exchange factor 28	ARHGEF28	Q8N1W1	-0.563282	0.00133918	0.0263809	NO
SERPINE1 mRNA-binding protein 1	SERBP1	Q8NC51	0.169715	0.00141643	0.0263809	NO
Diacylglycerol lipase-beta	DAGLB	Q8NCG7	-0.378172	0.00140779	0.0263809	NO
Serine/threonine-protein kinase Nek9	NEK9	Q8TD19	-0.226453	0.0015975	0.0263809	NO
Rho guanine nucleotide exchange factor 40	ARHGEF40	Q8TER5	-0.654554	0.00139723	0.0263809	NO
Conserved oligomeric Golgi complex subunit 1	COG1	Q8WTW3	-0.507662	0.00155327	0.0263809	NO
Unconventional myosin-XVIIIa	MYO18A	Q92614	-0.33291	0.00157211	0.0263809	NO
Axin interactor. dorsalization-associated protein	AIDA	Q96BJ3	0.119197	0.00166719	0.0263809	NO
FAS-associated factor 2	FAF2	Q96CS3	-0.283009	0.00167689	0.0263809	NO
AP-2 complex subunit mu	AP2M1	Q96CW1	-0.384569	0.00140016	0.0263809	NO
SAGA-associated factor 29	SGF29	Q96ES7	0.232515	0.00163275	0.0263809	NO
RNA-binding protein 33	RBM33	Q96EV2	0.211893	0.00132372	0.0263809	NO
Vacuolar-sorting protein SNF8	SNF8	Q96H20	0.125455	0.00169704	0.0263809	NO
Ligand-dependent corepressor	LCOR	Q96JN0	0.214944	0.00156649	0.0263809	NO
Partner of Y14 and mago	PYM1	Q9BRP8	0.241926	0.00146536	0.0263809	NO
Sideroflexin-3	SFXN3	Q9BWM7	-0.611116	0.00145002	0.0263809	NO
Large ribosomal subunit protein uL13m	MRPL13	Q9BYD1	0.109884	0.001434	0.0263809	NO
Ras-related protein Rab-1B	RAB1B	Q9H0U4	0.127969	0.00149751	0.0263809	NO
Tyrosine-protein phosphatase non-receptor type 23	PTPN23	Q9H3S7	-0.493382	0.00154697	0.0263809	NO
Thioredoxin reductase 2. mitochondrial	TXNRD2	Q9NNW7	-0.234584	0.00131213	0.0263809	NO
Putative RNA-binding protein Luc7-like 1	LUC7L	Q9NQ29	0.321449	0.00158111	0.0263809	NO
Muscleblind-like protein 1	MBNL1	Q9NR56	0.221266	0.00125803	0.0263809	NO
Isoleucine--tRNA ligase. mitochondrial	IARS2	Q9NSE4	-0.318189	0.00161875	0.0263809	NO
Phosphatidylinositol-3-phosphatase SAC1	SACM1L	Q9NTJ5	-0.717836	0.00136492	0.0263809	NO
NADH dehydrogenase [ubiquinone] 1 alpha subcomplex assembly factor 4	NDUFAF4	Q9P032	0.191363	0.00138042	0.0263809	NO
Core histone macro-H2A.2	MACROH2A2	Q9P0M6	-0.493847	0.0016833	0.0263809	NO
RNA-binding protein 27	RBM27	Q9P2N5	0.17035	0.00131058	0.0263809	NO
Vesicle transport through interaction with t-SNAREs homolog 1B	VTI1B	Q9UEU0	0.20747	0.00160072	0.0263809	NO
DNA dC->dU-editing enzyme APOBEC-3B	APOBEC3B	Q9UH17	-0.575655	0.00159902	0.0263809	NO
Peroxisomal carnitine O-octanoyltransferase	CROT	Q9UKG9	-0.69027	0.00166266	0.0263809	NO
Protein mono-ADP-ribosyltransferase PARP4	PARP4	Q9UKK3	-0.548236	0.0015614	0.0263809	NO
Unconventional myosin-Vb	MYO5B	Q9ULV0	-0.510071	0.0013783	0.0263809	NO
Pyridoxal phosphate homeostasis protein	PLPBP	O94903	0.181047	0.0017068	0.0264074	NO
Cytoskeleton-associated protein 5	CKAP5	Q14008	-0.633961	0.001705	0.0264074	NO
Cytoplasmic dynein 1 light intermediate chain 2	DYNC1LI2	O43237	0.0695059	0.00172155	0.026547	NO
Eukaryotic translation initiation factor 4 gamma 3	EIF4G3	O43432	-0.429294	0.00172912	0.026547	NO
Heterogeneous nuclear ribonucleoprotein H3	HNRNPH3	P31942	0.210616	0.00172775	0.026547	NO
tRNA (34-2'-O)-methyltransferase regulator WDR6	WDR6	Q9NNW5	-0.307101	0.00173124	0.026547	NO
Hepatoma-derived growth factor	HDGF	P51858	0.174728	0.00174514	0.0265988	NO
Spermatid perinuclear RNA-binding protein	STRBP	Q96SI9	-0.427193	0.00174621	0.0265988	NO
DnaJ homolog subfamily B member 11	DNAJB11	Q9UBS4	0.221796	0.00173916	0.0265988	NO
Cullin-2	CUL2	Q13617	-0.347517	0.00175058	0.0266065	NO
Uracil phosphoribosyltransferase homolog	UPRT	Q96BW1	0.134335	0.00175721	0.0266485	NO
Serine palmitoyltransferase 2	SPTLC2	O15270	-0.374856	0.00178577	0.0268351	NO
Tripartite motif-containing protein 16	TRIM16	O95361	-0.259506	0.0017929	0.0268351	NO
Ribonuclease P protein subunit p25-like protein	RPP25L	Q8N5L8	0.171249	0.0017819	0.0268351	NO
Extended synaptotagmin-1	ESYT1	Q9BSJ8	-0.498937	0.00179261	0.0268351	NO
Vacuolar protein sorting-associated protein 51 homolog	VPS51	Q9UID3	-0.533927	0.00177702	0.0268351	NO
WW domain-binding protein 11	WBP11	Q9Y2W2	0.233517	0.00178774	0.0268351	NO
26S proteasome non-ATPase regulatory subunit 3	PSMD3	O43242	-0.293339	0.00181693	0.0268358	NO
Small ribosomal subunit protein uS4	RPS9	P46781	-0.594789	0.0017987	0.0268358	NO
Ras GTPase-activating-like protein IQGAP2	IQGAP2	Q13576	-0.401763	0.00182335	0.0268358	NO
VPS35 endosomal protein-sorting factor-like	VPS35L	Q7Z3J2	-0.631825	0.00181758	0.0268358	NO
DIS3-like exonuclease 2	DIS3L2	Q8IYB7	-0.335595	0.0018203	0.0268358	NO
Pyruvate dehydrogenase phosphatase regulatory subunit. mitochondrial	PDPR	Q8NCN5	-0.557689	0.00182414	0.0268358	NO
Myoferlin	MYOF	Q9NZM1	-0.389971	0.00181497	0.0268358	NO
Brefeldin A-inhibited guanine nucleotide-exchange protein 2	ARFGEF2	Q9Y6D5	-0.811319	0.00181134	0.0268358	NO
E3 ubiquitin-protein ligase HUWE1	HUWE1	Q7Z6Z7	-0.564047	0.00183655	0.0269609	NO
Nuclear factor of activated T-cells 5	NFAT5	O94916	0.220346	0.00184236	0.0269886	NO
Ras GTPase-activating protein 1	RASA1	P20936	-0.539321	0.00184887	0.0270265	NO
Serine/arginine-rich splicing factor 10	SRSF10	O75494	0.221488	0.00185879	0.0271139	NO
Exportin-1	XPO1	O14980	-0.649853	0.00189692	0.0272721	NO
AP-1 complex subunit gamma-1	AP1G1	O43747	-0.55875	0.00190132	0.0272721	NO
ADP/ATP translocase 3	SLC25A6	P12236	-0.608707	0.00187529	0.0272721	NO
Ubiquitin-like modifier-activating enzyme 7	UBA7	P41226	-0.464795	0.00188042	0.0272721	NO
Serine/arginine-rich splicing factor 1	SRSF1	Q07955	0.221356	0.00188172	0.0272721	NO
26S proteasome non-ATPase regulatory subunit 1	PSMD1	Q99460	-0.242505	0.00189368	0.0272721	NO
Ras-related protein Rab-6C	RAB6C	Q9H0N0	0.244024	0.00190032	0.0272721	NO
Arf-GAP with GTPase. ANK repeat and PH domain-containing protein 1	AGAP1	Q9UPQ3	-0.322722	0.00189925	0.0272721	NO
Tripeptidyl-peptidase 2	TPP2	P29144	-0.305761	0.00192945	0.0273163	NO
E3 SUMO-protein ligase RanBP2	RANBP2	P49792	-0.604907	0.0019229	0.0273163	NO
Transcriptional activator protein Pur-alpha	PURA	Q00577	0.154775	0.00192806	0.0273163	NO
Dehydrogenase/reductase SDR family member 7B	DHRS7B	Q6IAN0	-0.627784	0.00190849	0.0273163	NO
Mitofusin-1	MFN1	Q8IWA4	-0.60291	0.00192968	0.0273163	NO
Methylthioribose-1-phosphate isomerase	MRI1	Q9BV20	-0.165115	0.00193441	0.0273163	NO
Golgi phosphoprotein 3-like	GOLPH3L	Q9H4A5	0.152075	0.00193615	0.0273163	NO
Band 4.1-like protein 5	EPB41L5	Q9HCM4	-0.353345	0.0019252	0.0273163	NO
Sideroflexin-1	SFXN1	Q9H9B4	-0.404646	0.00194628	0.0274031	NO
Histone deacetylase complex subunit SAP130	SAP130	Q9H0E3	0.176104	0.00195151	0.0274207	NO
Rho GTPase-activating protein 8	ARHGAP8	P85298	-0.439126	0.00196252	0.0274548	NO
Interferon regulatory factor 2-binding protein 2	IRF2BP2	Q7Z5L9	0.163282	0.0019659	0.0274548	NO
Glutathione S-transferase 3. mitochondrial	MGST3	O14880	-0.417272	0.00199344	0.0275337	NO
Kinesin-like protein KIF21A	KIF21A	Q7Z4S6	-0.402267	0.00198117	0.0275337	NO
Pleckstrin homology domain-containing family M member 2	PLEKHM2	Q8IWE5	-0.333915	0.0020098	0.0275337	NO
Nuclear pore complex protein Nup133	NUP133	Q8WUM0	-0.564128	0.00198945	0.0275337	NO
V-set and immunoglobulin domain-containing protein 2	VSIG2	Q96IQ7	0.222954	0.00199626	0.0275337	NO
Trafficking protein particle complex subunit 9	TRAPPC9	Q96Q05	-0.481389	0.00200632	0.0275337	NO
Haloacid dehalogenase-like hydrolase domain-containing protein 3	HDHD3	Q9BSH5	-0.186942	0.00198872	0.0275337	NO
Leucine--tRNA ligase. cytoplasmic	LARS1	Q9P2J5	-0.306898	0.00200395	0.0275337	NO
Zinc finger CCCH domain-containing protein 7B	ZC3H7B	Q9UGR2	-0.463352	0.00201154	0.0275337	NO
AP-1 complex subunit mu-2	AP1M2	Q9Y6Q5	-0.360671	0.00200336	0.0275337	NO
Rho guanine nucleotide exchange factor 18 (Fragment);Rho guanine nucleotide exchange factor 18	ARHGEF18	A0A590UK10;Q6ZSZ5	-0.22878	0.00205942	0.0278807	NO
Unconventional myosin-Ic	MYO1C	O00159	-0.26329	0.00206857	0.0278807	NO
Galectin-9	LGALS9	O00182	-0.466223	0.00207192	0.0278807	NO
Heterogeneous nuclear ribonucleoprotein D-like	HNRNPDL	O14979	0.24444	0.00206134	0.0278807	NO
E3 ubiquitin ligase TRAF3IP2	TRAF3IP2	O43734	-0.295501	0.00209764	0.0278807	NO
Protein transport protein Sec61 subunit alpha isoform 1	SEC61A1	P61619	-0.404986	0.00206159	0.0278807	NO
Protein MTSS 2	MTSS2	Q765P7	0.202434	0.00209708	0.0278807	NO
Selenoprotein H	SELENOH	Q8IZQ5	0.206706	0.00209597	0.0278807	NO
Transcriptional repressor p66-beta	GATAD2B	Q8WXI9	0.161488	0.00205962	0.0278807	NO
ADP-ribose pyrophosphatase. mitochondrial	NUDT9	Q9BW91	0.159515	0.00209753	0.0278807	NO
Exosome complex component RRP41	EXOSC4	Q9NPD3	0.193231	0.0020895	0.0278807	NO
1-acyl-sn-glycerol-3-phosphate acyltransferase gamma	AGPAT3	Q9NRZ7	-0.694123	0.00209513	0.0278807	NO
Electrogenic aspartate/glutamate antiporter SLC25A13. mitochondrial	SLC25A13	Q9UJS0	-0.584681	0.0020814	0.0278807	NO
DmX-like protein 1	DMXL1	Q9Y485	-0.341372	0.0020711	0.0278807	NO
RNA-binding protein 8A	RBM8A	Q9Y5S9	0.234858	0.00207291	0.0278807	NO
Epiplakin	EPPK1	P58107	-0.518392	0.0021089	0.0279764	NO
Ras-related protein Rab-7a	RAB7A	P51149	0.123896	0.00212573	0.0280776	NO
Peroxisomal multifunctional enzyme type 2	HSD17B4	P51659	-0.447019	0.00212111	0.0280776	NO
Small ribosomal subunit protein mS27	MRPS27	Q92552	-0.286192	0.00212876	0.0280776	NO
Caspase-2	CASP2	P42575	0.157311	0.00213299	0.0280795	NO
PHD finger protein 14	PHF14	O94880	-0.264457	0.00214312	0.0281286	NO
Cytochrome c oxidase subunit 3	MT-CO3	P00414	-0.923906	0.00214488	0.0281286	NO
Large ribosomal subunit protein eL28	RPL28	P46779	-0.546508	0.00215495	0.0281534	NO
Small ribosomal subunit protein eS25	RPS25	P62851	-0.363544	0.00215478	0.0281534	NO
Alpha-centractin	ACTR1A	P61163	0.0737925	0.00216157	0.0281863	NO
Glutathione S-transferase LANCL1	LANCL1	O43813	-0.148879	0.00219114	0.0281981	NO
ATP-citrate synthase	ACLY	P53396	-0.351974	0.0021819	0.0281981	NO
Major vault protein	MVP	Q14764	-0.458088	0.00218594	0.0281981	NO
Metastasis-associated in colon cancer protein 1	MACC1	Q6ZN28	-0.430985	0.00218348	0.0281981	NO
Exocyst complex component 4	EXOC4	Q96A65	-0.624255	0.0021883	0.0281981	NO
Transcriptional regulator protein Pur-beta	PURB	Q96QR8	0.170794	0.00217086	0.0281981	NO
Maspardin	SPG21	Q9NZD8	-0.306547	0.00217732	0.0281981	NO
DNA-directed RNA polymerase II subunit RPB1	POLR2A	P24928	-0.266288	0.00219995	0.0282176	NO
Vacuolar protein sorting-associated protein 53 homolog	VPS53	Q5VIR6	-0.613864	0.00220085	0.0282176	NO
UBX domain-containing protein 1	UBXN1	Q04323	0.209325	0.00221327	0.0282192	NO
Serine/threonine-protein phosphatase 4 regulatory subunit 1	PPP4R1	Q8TF05	-0.180022	0.00221231	0.0282192	NO
Chromosome alignment-maintaining phosphoprotein 1	CHAMP1	Q96JM3	0.129578	0.00220683	0.0282192	NO
N-alpha-acetyltransferase 25. NatB auxiliary subunit	NAA25	Q14CX7	-0.359864	0.00221898	0.0282397	NO
Vacuolar protein sorting-associated protein 26A	VPS26A	O75436	-0.202592	0.00223111	0.0283417	NO
E3 ubiquitin-protein ligase RNF213	RNF213	Q63HN8	-0.812491	0.00225243	0.0285598	NO
Large ribosomal subunit protein uL3	RPL3	P39023	-0.596716	0.00226975	0.0287265	NO
MAP7 domain-containing protein 1	MAP7D1	Q3KQU3	-0.457696	0.00227762	0.0287733	NO
Arpin	ARPIN	Q7Z6K5	0.181891	0.00228451	0.0288074	NO
Electrogenic aspartate/glutamate antiporter SLC25A12. mitochondrial	SLC25A12	O75746	-0.532776	0.00230434	0.0289514	NO
ATP-dependent DNA/RNA helicase DHX36	DHX36	Q9H2U1	-0.381378	0.00230083	0.0289514	NO
Large ribosomal subunit protein eL21	RPL21	P46778	-0.463861	0.00231405	0.0290204	NO
Delta(24)-sterol reductase	DHCR24	Q15392	-0.509467	0.00232162	0.0290624	NO
RNA demethylase ALKBH5	ALKBH5	Q6P6C2	0.169051	0.00234499	0.0293018	NO
Ankyrin repeat domain-containing protein 13A	ANKRD13A	Q8IZ07	-0.169395	0.00235049	0.0293173	NO
Cancer-related nucleoside-triphosphatase	NTPCR	Q9BSD7	0.144056	0.00235503	0.0293208	NO
Phosphatidylserine lipase ABHD16A	ABHD16A	O95870	-0.661655	0.00237462	0.0293408	NO
Stress-induced-phosphoprotein 1	STIP1	P31948	0.171536	0.00237022	0.0293408	NO
Signal transducer and activator of transcription 3	STAT3	P40763	-0.432034	0.00237795	0.0293408	NO
WASH complex subunit 4	WASHC4	Q2M389	-0.660333	0.00237022	0.0293408	NO
Ribosome-recycling factor. mitochondrial	MRRF	Q96E11	0.181437	0.00236634	0.0293408	NO
Solute carrier family 25 member 3	SLC25A3	Q00325	-0.657649	0.00239163	0.0294568	NO
General transcription factor II-I	GTF2I	P78347	-0.318827	0.00239815	0.0294844	NO
Myotubularin-related protein 3	MTMR3	Q13615	-0.168676	0.00242678	0.0297031	NO
Splicing factor 3B subunit 3	SF3B3	Q15393	-0.0970902	0.00242888	0.0297031	NO
Lysophospholipase-like protein 1	LYPLAL1	Q5VWZ2	-0.26381	0.00242498	0.0297031	NO
Serine/threonine-protein kinase PAK 4	PAK4	O96013	-0.395601	0.00243383	0.0297108	NO
Antigen peptide transporter 2	TAP2	Q03519	-0.9727	0.00244268	0.0297661	NO
Maestro heat-like repeat-containing protein family member 1	MROH1	Q8NDA8	-0.857739	0.00245761	0.0298951	NO
Protein disulfide-isomerase A3	PDIA3	P30101	0.183481	0.0024632	0.0299103	NO
Heat shock cognate 71 kDa protein	HSPA8	P11142	0.168512	0.00246963	0.0299275	NO
Protein-lysine 6-oxidase	LOX	P28300	0.433649	0.00247331	0.0299275	NO
Trafficking protein particle complex subunit 10	TRAPPC10	P48553	-0.427813	0.00249153	0.0300007	NO
Splicing factor. suppressor of white-apricot homolog	SFSWAP	Q12872	0.244718	0.00249063	0.0300007	NO
Vesicle-associated membrane protein-associated protein A	VAPA	Q9P0L0	0.148884	0.00249243	0.0300007	NO
Prolyl 4-hydroxylase subunit alpha-1	P4HA1	P13674	0.253554	0.00249838	0.0300198	NO
General transcription factor IIF subunit 1	GTF2F1	P35269	0.231366	0.00251543	0.0300353	NO
A-kinase anchor protein 13	AKAP13	Q12802	-0.299697	0.00250617	0.0300353	NO
Vacuolar protein sorting-associated protein 11 homolog	VPS11	Q9H270	-0.610493	0.0025133	0.0300353	NO
H/ACA ribonucleoprotein complex subunit 2	NHP2	Q9NX24	0.232082	0.00251712	0.0300353	NO
Serine hydrolase RBBP9	RBBP9	O75884	-0.305849	0.00252251	0.0300475	NO
Inositol polyphosphate 4-phosphatase type II	INPP4B	O15327	-0.397231	0.00262012	0.0300863	NO
Citrate synthase. mitochondrial	CS	O75390	-0.274783	0.00267434	0.0300863	NO
Tumor suppressor candidate 2	TUSC2	O75896	0.247896	0.00259701	0.0300863	NO
Wolframin	WFS1	O76024	-0.550483	0.00259103	0.0300863	NO
NADH dehydrogenase [ubiquinone] 1 beta subcomplex subunit 6	NDUFB6	O95139	0.144465	0.00261334	0.0300863	NO
Luc7-like protein 3	LUC7L3	O95232	0.252077	0.0026689	0.0300863	NO
Propionyl-CoA carboxylase beta chain. mitochondrial	PCCB	P05166	-0.259006	0.00255737	0.0300863	NO
Cathepsin D	CTSD	P07339	0.233934	0.00261576	0.0300863	NO
Tubulin beta chain	TUBB	P07437	0.222204	0.00264523	0.0300863	NO
Heterogeneous nuclear ribonucleoprotein L	HNRNPL	P14866	0.110972	0.00258922	0.0300863	NO
DNA-directed RNA polymerase II subunit RPB2	POLR2B	P30876	-0.356709	0.00264393	0.0300863	NO
Small ribosomal subunit protein eS19	RPS19	P39019	0.177088	0.0026724	0.0300863	NO
Heterogeneous nuclear ribonucleoprotein F	HNRNPF	P52597	0.119441	0.0025436	0.0300863	NO
Exportin-2	CSE1L	P55060	-0.731242	0.0026533	0.0300863	NO
Mitochondrial 2-oxoglutarate/malate carrier protein	SLC25A11	Q02978	-0.647475	0.00263351	0.0300863	NO
Eukaryotic translation initiation factor 4 gamma 1	EIF4G1	Q04637	-0.328135	0.0026608	0.0300863	NO
Serine/threonine-protein kinase PAK 2	PAK2	Q13177	0.126378	0.00262034	0.0300863	NO
Disco-interacting protein 2 homolog A	DIP2A	Q14689	-0.414353	0.00265917	0.0300863	NO
Protein transport protein Sec23A	SEC23A	Q15436	-0.411667	0.0025507	0.0300863	NO
Splicing factor 3A subunit 1	SF3A1	Q15459	0.135859	0.00261296	0.0300863	NO
Vacuolar protein sorting-associated protein 26B	VPS26B	Q4G0F5	-0.327504	0.00258026	0.0300863	NO
WASH complex subunit 2A	WASHC2A	Q641Q2	0.148058	0.00263497	0.0300863	NO
Protein PAT1 homolog 1	PATL1	Q86TB9	-0.351788	0.00256204	0.0300863	NO
Large ribosomal subunit protein mL41	MRPL41	Q8IXM3	0.197737	0.00263325	0.0300863	NO
GPALPP motifs-containing protein 1	GPALPP1	Q8IXQ4	0.240683	0.00253331	0.0300863	NO
Saccharopine dehydrogenase-like oxidoreductase	SCCPDH	Q8NBX0	-0.485935	0.00257425	0.0300863	NO
Rhomboid-related protein 4	RHBDD1	Q8TEB9	-0.517137	0.0026176	0.0300863	NO
Ataxin-2-like protein	ATXN2L	Q8WWM7	0.105824	0.00258122	0.0300863	NO
RalBP1-associated Eps domain-containing protein 1	REPS1	Q96D71	0.180551	0.00264717	0.0300863	NO
2-oxoadipate dehydrogenase complex component E1	DHTKD1	Q96HY7	-0.455519	0.00261138	0.0300863	NO
Rab3 GTPase-activating protein non-catalytic subunit	RAB3GAP2	Q9H2M9	-0.456603	0.00261765	0.0300863	NO
Acetyl-coenzyme A synthetase. cytoplasmic	ACSS2	Q9NR19	-0.213012	0.00265989	0.0300863	NO
Septin-9	SEPTIN9	Q9UHD8	0.0742066	0.00266949	0.0300863	NO
Thyroid hormone receptor-associated protein 3	THRAP3	Q9Y2W1	0.224029	0.00259925	0.0300863	NO
Cohesin subunit SA-2	STAG2	Q8N3U4	-0.295106	0.00267954	0.0300956	NO
Obg-like ATPase 1	OLA1	Q9NTK5	0.0853047	0.0026855	0.0301134	NO
AP-3 complex subunit delta-1	AP3D1	O14617	-0.635034	0.00269352	0.0301543	NO
Transmembrane protein 160	TMEM160	Q9NX00	-0.270465	0.00269891	0.0301656	NO
ELMO domain-containing protein 2	ELMOD2	Q8IZ81	-0.598159	0.00271014	0.030242	NO
U3 small nucleolar ribonucleoprotein protein MPP10	MPHOSPH10	O00566	-0.34488	0.00271546	0.0302524	NO
Nuclear pore complex protein Nup50	NUP50	Q9UKX7	0.145957	0.00272359	0.0302939	NO
Phosphatidylinositol 4.5-bisphosphate 3-kinase catalytic subunit alpha isoform	PIK3CA	P42336	-0.73466	0.00273063	0.0303232	NO
Large ribosomal subunit protein uL13	RPL13A	P40429	-0.565627	0.00274101	0.0303406	NO
Methionine--tRNA ligase. cytoplasmic	MARS1	P56192	-0.430821	0.00273966	0.0303406	NO
Shootin-1	SHTN1	A0MZ66	0.0979776	0.00274887	0.0303788	NO
Lanosterol synthase	LSS	P48449	-0.219484	0.00277513	0.0304463	NO
Mitochondrial carrier homolog 1	MTCH1	Q9NZJ7	-0.640046	0.00276089	0.0304463	NO
NCK-interacting protein with SH3 domain	NCKIPSD	Q9NZQ3	-0.718233	0.00276745	0.0304463	NO
Very-long-chain (3R)-3-hydroxyacyl-CoA dehydratase 3	HACD3	Q9P035	-0.482775	0.00277709	0.0304463	NO
2'-5'-oligoadenylate synthase 3	OAS3	Q9Y6K5	-0.586386	0.00277003	0.0304463	NO
Transportin-2	TNPO2	O14787	-0.339865	0.00279704	0.0304552	NO
Serpin B10	SERPINB10	P48595	-0.38235	0.00280034	0.0304552	NO
Protein farnesyltransferase/geranylgeranyltransferase type-1 subunit alpha	FNTA	P49354	-0.194795	0.00280862	0.0304552	NO
Protein transport protein Sec24C	SEC24C	P53992	-0.414863	0.00282488	0.0304552	NO
Golgin subfamily A member 3	GOLGA3	Q08378	0.166021	0.0028227	0.0304552	NO
Desmoglein-2	DSG2	Q14126	0.240366	0.0028201	0.0304552	NO
Vacuolar protein sorting-associated protein 35	VPS35	Q96QK1	-0.34648	0.00281646	0.0304552	NO
Eukaryotic translation initiation factor 3 subunit C	EIF3C	Q99613	-0.367542	0.00283219	0.0304552	NO
Dedicator of cytokinesis protein 9	DOCK9	Q9BZ29	-0.384734	0.0028354	0.0304552	NO
Caspase activity and apoptosis inhibitor 1	CAAP1	Q9H8G2	0.148441	0.00280002	0.0304552	NO
CCR4-NOT transcription complex subunit 10	CNOT10	Q9H9A5	-0.585634	0.00280661	0.0304552	NO
Polymerase delta-interacting protein 2	POLDIP2	Q9Y2S7	-0.164335	0.00280788	0.0304552	NO
Inner nuclear membrane protein Man1	LEMD3	Q9Y2U8	-0.299515	0.00283086	0.0304552	NO
Eukaryotic translation initiation factor 3 subunit F	EIF3F	O00303	-0.168704	0.00285071	0.0305719	NO
SEC14 domain and spectrin repeat-containing protein 1	SESTD1	Q86VW0	-0.282226	0.00286081	0.0306325	NO
Trafficking protein particle complex subunit 13	TRAPPC13	A5PLN9	-0.152239	0.00293245	0.030667	NO
Neural cell adhesion molecule L1-like protein	CHL1	O00533	0.388271	0.00300326	0.030667	NO
A-kinase anchor protein 8	AKAP8	O43823	0.155505	0.00289449	0.030667	NO
Bromodomain-containing protein 4	BRD4	O60885	0.198743	0.00294242	0.030667	NO
Protein transport protein Sec24B	SEC24B	O95487	-0.393677	0.00288377	0.030667	NO
TBC1 domain family member 8	TBC1D8	O95759	-0.524777	0.0029206	0.030667	NO
Heterogeneous nuclear ribonucleoprotein A1	HNRNPA1	P09651	0.196998	0.00295237	0.030667	NO
Large ribosomal subunit protein uL30	RPL7	P18124	-0.510967	0.00297613	0.030667	NO
Trifunctional purine biosynthetic protein adenosine-3	GART	P22102	-0.316579	0.00301517	0.030667	NO
Adenosylhomocysteinase	AHCY	P23526	-0.175721	0.0029482	0.030667	NO
Large ribosomal subunit protein eL13	RPL13	P26373	-0.503596	0.00299326	0.030667	NO
T-complex protein 1 subunit delta	CCT4	P50991	-0.234693	0.00300414	0.030667	NO
Coatomer subunit alpha	COPA	P53621	-0.433194	0.00298799	0.030667	NO
Large ribosomal subunit protein uL24	RPL26	P61254	-0.439377	0.00297205	0.030667	NO
Focal adhesion kinase 1	PTK2	Q05397	-0.255629	0.00299144	0.030667	NO
Chromobox protein homolog 3	CBX3	Q13185	0.243933	0.00291729	0.030667	NO
Chromodomain-helicase-DNA-binding protein 4	CHD4	Q14839	-0.423147	0.00296378	0.030667	NO
Transmembrane and coiled-coil domain-containing protein 4	TMCO4	Q5TGY1	-0.349011	0.00287839	0.030667	NO
Regulation of nuclear pre-mRNA domain-containing protein 2	RPRD2	Q5VT52	0.121913	0.00298756	0.030667	NO
FHF complex subunit HOOK interacting protein 2A	FHIP2A	Q5W0V3	-0.435362	0.00301214	0.030667	NO
Lysophospholipid acyltransferase 5	LPCAT3	Q6P1A2	-0.60243	0.00291882	0.030667	NO
Pre-mRNA-processing-splicing factor 8	PRPF8	Q6P2Q9	-0.746081	0.00296995	0.030667	NO
Golgi to ER traffic protein 4 homolog	GET4	Q7L5D6	-0.193061	0.00299835	0.030667	NO
E3 ubiquitin-protein ligase MIB1	MIB1	Q86YT6	-0.269376	0.0029419	0.030667	NO
Interferon regulatory factor 2-binding protein 1	IRF2BP1	Q8IU81	0.163959	0.00301547	0.030667	NO
Serine/threonine-protein kinase 11-interacting protein	STK11IP	Q8N1F8	-0.489959	0.00300648	0.030667	NO
Caveolae-associated protein 3	CAVIN3	Q969G5	0.166694	0.00300793	0.030667	NO
Coiled-coil domain-containing protein 124	CCDC124	Q96CT7	0.225618	0.00295393	0.030667	NO
Endoplasmic reticulum membrane protein complex subunit 7	EMC7	Q9NPA0	0.185533	0.00298743	0.030667	NO
Exosome complex component RRP40	EXOSC3	Q9NQT5	0.129164	0.00299454	0.030667	NO
DnaJ homolog subfamily C member 11	DNAJC11	Q9NVH1	-0.402907	0.00298308	0.030667	NO
RRP15-like protein	RRP15	Q9Y3B9	0.19398	0.00287171	0.030667	NO
Transportin-3	TNPO3	Q9Y5L0	-0.456182	0.002877	0.030667	NO
MORC family CW-type zinc finger protein 3	MORC3	Q14149	-0.677381	0.00302565	0.0307251	NO
Large ribosomal subunit protein mL42	MRPL42	Q9Y6G3	0.221763	0.00303063	0.0307303	NO
Serine palmitoyltransferase 1	SPTLC1	O15269	-0.302631	0.00305531	0.0307391	NO
Tyrosine-protein phosphatase non-receptor type 2	PTPN2	P17706	-0.255802	0.00308326	0.0307391	NO
Cytochrome b-c1 complex subunit 1. mitochondrial	UQCRC1	P31930	-0.168164	0.00304717	0.0307391	NO
Transitional endoplasmic reticulum ATPase	VCP	P55072	0.147687	0.00309911	0.0307391	NO
Hepatocyte nuclear factor 3-alpha	FOXA1	P55317	0.278273	0.00305102	0.0307391	NO
Small ribosomal subunit protein eS4. X isoform	RPS4X	P62701	-0.408033	0.00310734	0.0307391	NO
TELO2-interacting protein 2	TTI2	Q6NXR4	-0.836107	0.00310634	0.0307391	NO
Intermembrane lipid transfer protein VPS13C	VPS13C	Q709C8	-0.493282	0.00309983	0.0307391	NO
Lysophosphatidylcholine acyltransferase 2	LPCAT2	Q7L5N7	-0.591938	0.00306088	0.0307391	NO
Golgin subfamily A member 1	GOLGA1	Q92805	0.1552	0.00308983	0.0307391	NO
Transportin-1	TNPO1	Q92973	-0.339998	0.00304358	0.0307391	NO
Importin-9	IPO9	Q96P70	-0.788861	0.00310662	0.0307391	NO
Echinoderm microtubule-associated protein-like 4	EML4	Q9HC35	-0.333481	0.00310739	0.0307391	NO
Armadillo repeat-containing X-linked protein 3	ARMCX3	Q9UH62	-0.341158	0.00306507	0.0307391	NO
Ras GTPase-activating protein nGAP	RASAL2	Q9UJF2	-0.256201	0.00308339	0.0307391	NO
E3 ubiquitin-protein ligase HECTD1	HECTD1	Q9ULT8	-0.306287	0.00305515	0.0307391	NO
Sorting nexin-12	SNX12	Q9UMY4	0.226507	0.00307863	0.0307391	NO
Sequestosome-1	SQSTM1	Q13501	0.168548	0.00311688	0.0307417	NO
Cdc42 effector protein 4	CDC42EP4	Q9H3Q1	0.250287	0.00312105	0.0307417	NO
THUMP domain-containing protein 1	THUMPD1	Q9NXG2	0.0943069	0.00312068	0.0307417	NO
Small nuclear ribonucleoprotein E	SNRPE	P62304	0.244303	0.00313519	0.0308344	NO
Mitochondrial Rho GTPase 1	RHOT1	Q8IXI2	-0.425021	0.00314251	0.0308344	NO
AP-3 complex subunit sigma-1	AP3S1	Q92572	-0.211013	0.00315136	0.0308344	NO
SRA stem-loop-interacting RNA-binding protein. mitochondrial	SLIRP	Q9GZT3	0.130391	0.00315456	0.0308344	NO
Transcription factor CP2-like protein 1	TFCP2L1	Q9NZI6	0.334026	0.00314653	0.0308344	NO
Charged multivesicular body protein 2b	CHMP2B	Q9UQN3	0.117079	0.00315733	0.0308344	NO
Nucleophosmin	NPM1	P06748	0.219939	0.00317453	0.030871	NO
Conserved oligomeric Golgi complex subunit 4	COG4	Q9H9E3	-0.505566	0.00317383	0.030871	NO
Conserved oligomeric Golgi complex subunit 6	COG6	Q9Y2V7	-0.407129	0.00316654	0.030871	NO
NADH dehydrogenase [ubiquinone] 1 alpha subcomplex subunit 9. mitochondrial	NDUFA9	Q16795	-0.671743	0.00318303	0.03091	NO
Adenylate kinase isoenzyme 1	AK1	P00568	0.143284	0.00319034	0.0309373	NO
ATP-dependent RNA helicase A	DHX9	Q08211	-0.433885	0.00319937	0.0309378	NO
CD166 antigen	ALCAM	Q13740	0.263803	0.00319855	0.0309378	NO
Ras-related protein Rab-23	RAB23	Q9ULC3	0.123791	0.00322097	0.0311029	NO
RNA polymerase II-associated factor 1 homolog	PAF1	Q8N7H5	0.147939	0.00323277	0.0311053	NO
NEDD8-activating enzyme E1 catalytic subunit	UBA3	Q8TBC4	-0.0889165	0.00324695	0.0311053	NO
Paraspeckle component 1	PSPC1	Q8WXF1	0.157685	0.0032409	0.0311053	NO
SWI/SNF-related matrix-associated actin-dependent regulator of chromatin subfamily E member 1	SMARCE1	Q969G3	0.103317	0.00324717	0.0311053	NO
Superkiller complex protein 8	SKIC8	Q9GZS3	0.0899658	0.0032418	0.0311053	NO
Rho guanine nucleotide exchange factor 10-like protein	ARHGEF10L	Q9HCE6	-0.319617	0.00324833	0.0311053	NO
Inositol hexakisphosphate and diphosphoinositol-pentakisphosphate kinase 2	PPIP5K2	O43314	-0.422862	0.00327078	0.0311329	NO
Ubiquitin-conjugating enzyme E2 R1	CDC34	P49427	-0.255024	0.00326497	0.0311329	NO
Heterogeneous nuclear ribonucleoprotein A0	HNRNPA0	Q13151	0.195303	0.00327381	0.0311329	NO
Protein Shroom2	SHROOM2	Q13796	0.146025	0.00326416	0.0311329	NO
Protein O-glucosyltransferase 3	POGLUT3	Q7Z4H8	0.159729	0.00327173	0.0311329	NO
Cleavage and polyadenylation specificity factor subunit 1	CPSF1	Q10570	-0.25656	0.00330182	0.0312971	NO
Heterochromatin protein 1-binding protein 3	HP1BP3	Q5SSJ5	-0.508656	0.00329672	0.0312971	NO
Constitutive coactivator of PPAR-gamma-like protein 1	FAM120A	Q9NZB2	-0.256191	0.00330472	0.0312971	NO
Microsomal glutathione S-transferase 2	MGST2	Q99735	-0.314212	0.00330972	0.0313014	NO
Ras GTPase-activating protein-binding protein 1	G3BP1	Q13283	0.138366	0.00331679	0.0313253	NO
SUN domain-containing protein 2	SUN2	Q9UH99	-0.30903	0.00332882	0.0313958	NO
AP-2 complex subunit alpha-2	AP2A2	O94973	-0.320275	0.00334421	0.0314548	NO
Plectin	PLEC	Q15149	-0.489077	0.00334372	0.0314548	NO
Small ribosomal subunit protein eS8	RPS8	P62241	-0.503	0.00335492	0.0315125	NO
26S proteasome non-ATPase regulatory subunit 10	PSMD10	O75832	-0.216869	0.00338033	0.031694	NO
Fatty acid CoA ligase Acsl3	ACSL3	O95573	-0.642018	0.0034479	0.031694	NO
Alpha-enolase	ENO1	P06733	0.207882	0.00340817	0.031694	NO
Glycogen phosphorylase. muscle form	PYGM	P11217	-0.136169	0.00343111	0.031694	NO
Protein kinase C iota type	PRKCI	P41743	-0.21633	0.00342645	0.031694	NO
Signal transducer and activator of transcription 1-alpha/beta	STAT1	P42224	-0.338002	0.00344259	0.031694	NO
Arginine--tRNA ligase. cytoplasmic	RARS1	P54136	-0.248804	0.00342021	0.031694	NO
Signal peptidase complex subunit 3	SPCS3	P61009	-0.123637	0.00341616	0.031694	NO
Serine/arginine-rich splicing factor 2	SRSF2	Q01130	0.234265	0.00340475	0.031694	NO
Disks large homolog 1	DLG1	Q12959	0.0937777	0.00344677	0.031694	NO
Ubiquitin carboxyl-terminal hydrolase 39	USP39	Q53GS9	-0.416491	0.00343809	0.031694	NO
Acetoacetyl-CoA synthetase	AACS	Q86V21	-0.271657	0.00344241	0.031694	NO
NHL repeat-containing protein 2	NHLRC2	Q8NBF2	-0.306044	0.00341621	0.031694	NO
Nuclear pore complex protein Nup205	NUP205	Q92621	-0.958827	0.00342102	0.031694	NO
Vam6/Vps39-like protein	VPS39	Q96JC1	-0.557927	0.00343542	0.031694	NO
Large ribosomal subunit protein bL32m	MRPL32	Q9BYC8	0.19267	0.00339636	0.031694	NO
Retinol dehydrogenase 14	RDH14	Q9HBH5	-0.415603	0.00346661	0.0318234	NO
Trafficking protein particle complex subunit 8	TRAPPC8	Q9Y2L5	-0.531541	0.00347745	0.0318805	NO
Serine/threonine-protein kinase D2	PRKD2	Q9BZL6	-0.363997	0.00348672	0.0319229	NO
Ras-related protein R-Ras	RRAS	P10301	0.0939798	0.00350952	0.0320465	NO
Polyadenylate-binding protein 2	PABPN1	Q86U42	0.186228	0.0035092	0.0320465	NO
Small ribosomal subunit protein uS12	RPS23	P62266	-0.436373	0.00351652	0.0320679	NO
AP-2 complex subunit alpha-1	AP2A1	O95782	-0.278403	0.00354369	0.0321551	NO
Large ribosomal subunit protein uL22	RPL17	P18621	-0.413652	0.00354477	0.0321551	NO
Alpha-2-macroglobulin receptor-associated protein	LRPAP1	P30533	0.219602	0.0035359	0.0321551	NO
Endoribonuclease Dicer	DICER1	Q9UPY3	-0.669371	0.00354223	0.0321551	NO
U1 small nuclear ribonucleoprotein 70 kDa	SNRNP70	P08621	-0.344056	0.00358211	0.0321969	NO
Nuclear pore complex protein Nup214	NUP214	P35658	-0.327308	0.00357679	0.0321969	NO
Double-stranded RNA-specific adenosine deaminase	ADAR	P55265	-0.345659	0.00357694	0.0321969	NO
TATA element modulatory factor	TMF1	P82094	0.13762	0.00357973	0.0321969	NO
COP9 signalosome complex subunit 1	GPS1	Q13098	-0.129982	0.00357512	0.0321969	NO
Phosphoribosyl pyrophosphate synthase-associated protein 1	PRPSAP1	Q14558	0.116154	0.00357349	0.0321969	NO
DDRGK domain-containing protein 1	DDRGK1	Q96HY6	0.201326	0.00355983	0.0321969	NO
WD repeat-containing protein 47	WDR47	O94967	-0.192841	0.00358898	0.0322118	NO
Bcl-2-associated transcription factor 1	BCLAF1	Q9NYF8	0.207783	0.00359313	0.0322118	NO
Epsin-1	EPN1	Q9Y6I3	0.130772	0.0036006	0.0322368	NO
GTPase-activating protein and VPS9 domain-containing protein 1	GAPVD1	Q14C86	-0.359169	0.00363093	0.0324241	NO
Medium-chain acyl-CoA ligase ACSF2. mitochondrial	ACSF2	Q96CM8	-0.505675	0.00362797	0.0324241	NO
Translocator protein	TSPO	P30536	-0.395715	0.00363613	0.0324285	NO
Sialic acid synthase	NANS	Q9NR45	0.14417	0.00364443	0.0324604	NO
Exosome RNA helicase MTR4	MTREX	P42285	-0.27327	0.00367089	0.0325333	NO
Holocytochrome c-type synthase	HCCS	P53701	0.131855	0.00368097	0.0325333	NO
Acid sphingomyelinase-like phosphodiesterase 3b	SMPDL3B	Q92485	0.233716	0.00366724	0.0325333	NO
Neurochondrin	NCDN	Q9UBB6	-0.567363	0.00368032	0.0325333	NO
HBS1-like protein	HBS1L	Q9Y450	-0.300453	0.00367014	0.0325333	NO
WD repeat-containing protein 7	WDR7	Q9Y4E6	-0.599288	0.00367436	0.0325333	NO
Villin-like protein	VILL	O15195	-0.266461	0.00372854	0.0325379	NO
Zinc finger ZZ-type and EF-hand domain-containing protein 1	ZZEF1	O43149	-0.615925	0.00370064	0.0325379	NO
Exportin-T	XPOT	O43592	-0.488164	0.00372927	0.0325379	NO
Metaxin-2	MTX2	O75431	-0.233118	0.00373107	0.0325379	NO
Cyclic AMP-responsive element-binding protein 1	CREB1	P16220	0.208148	0.00373023	0.0325379	NO
Succinate dehydrogenase [ubiquinone] iron-sulfur subunit. mitochondrial	SDHB	P21912	0.118319	0.00374818	0.0325379	NO
Tyrosine-protein kinase JAK1	JAK1	P23458	-0.316945	0.00370757	0.0325379	NO
Large ribosomal subunit protein uL16	RPL10	P27635	-0.53327	0.00373797	0.0325379	NO
Transcription activator BRG1	SMARCA4	P51532	-0.326496	0.00369385	0.0325379	NO
Serine/arginine-rich splicing factor 5	SRSF5	Q13243	0.26925	0.00373348	0.0325379	NO
Cytoplasmic dynein 1 intermediate chain 2	DYNC1I2	Q13409	0.107431	0.00372127	0.0325379	NO
Staphylococcal nuclease domain-containing protein 1	SND1	Q7KZF4	-0.423047	0.00375066	0.0325379	NO
Hamartin	TSC1	Q92574	-0.359426	0.00374715	0.0325379	NO
Bifunctional polynucleotide phosphatase/kinase	PNKP	Q96T60	0.116464	0.00375015	0.0325379	NO
Histone deacetylase complex subunit SAP30	SAP30	O75446	0.286401	0.00376766	0.0325883	NO
Coatomer subunit gamma-2	COPG2	Q9UBF2	-0.250091	0.00376718	0.0325883	NO
Delta-1-pyrroline-5-carboxylate synthase	ALDH18A1	P54886	-0.834441	0.00377305	0.032594	NO
Mitochondrial Rho GTPase 2	RHOT2	Q8IXI1	-0.369699	0.00379172	0.0327142	NO
Heat shock protein 75 kDa. mitochondrial	TRAP1	Q12931	-0.370696	0.00380613	0.0327975	NO
Eukaryotic translation initiation factor 2 subunit 3	EIF2S3	P41091	-0.19231	0.00382377	0.0328672	NO
Torsin-1A-interacting protein 1	TOR1AIP1	Q5JTV8	0.157593	0.00382374	0.0328672	NO
Very-long-chain enoyl-CoA reductase	TECR	Q9NZ01	-0.634498	0.003843	0.0329913	NO
Peptidyl-prolyl cis-trans isomerase FKBP8	FKBP8	Q14318	-0.208647	0.00386988	0.0331394	NO
FERM. ARHGEF and pleckstrin domain-containing protein 1	FARP1	Q9Y4F1	-0.533831	0.00386729	0.0331394	NO
Stromal membrane-associated protein 1	SMAP1	Q8IYB5	0.164209	0.0038761	0.0331515	NO
ATP synthase subunit f. mitochondrial	ATP5MF	P56134	-0.245587	0.00389702	0.0332891	NO
Transmembrane protein 59	TMEM59	Q9BXS4	0.19137	0.00393169	0.0335021	NO
SWI/SNF-related matrix-associated actin-dependent regulator of chromatin subfamily A containing DEAD/H box 1	SMARCAD1	Q9H4L7	-0.580548	0.00392826	0.0335021	NO
Hepatocyte growth factor-regulated tyrosine kinase substrate	HGS	O14964	0.141101	0.00395822	0.0335753	NO
Replication protein A 70 kDa DNA-binding subunit	RPA1	P27694	-0.160257	0.00398207	0.0335753	NO
Heterogeneous nuclear ribonucleoprotein D0	HNRNPD	Q14103	0.221911	0.00395447	0.0335753	NO
Ubiquitin-protein ligase E3C	UBE3C	Q15386	-0.428216	0.00397316	0.0335753	NO
Methylsterol monooxygenase 1	MSMO1	Q15800	-0.286366	0.00398013	0.0335753	NO
Dipeptidyl peptidase 9	DPP9	Q86TI2	-0.330486	0.00398417	0.0335753	NO
Rho GTPase-activating protein 12	ARHGAP12	Q8IWW6	-0.137602	0.00397338	0.0335753	NO
Lipoma-preferred partner	LPP	Q93052	0.135247	0.00394599	0.0335753	NO
NADH dehydrogenase [ubiquinone] 1 beta subcomplex subunit 9	NDUFB9	Q9Y6M9	0.154247	0.00398342	0.0335753	NO
AP-1 complex subunit gamma-like 2	AP1G2	O75843	-0.540906	0.00399621	0.0336279	NO
Sodium-dependent phosphate transport protein 2B	SLC34A2	O95436	0.355539	0.00401177	0.0336279	NO
3-hydroxyisobutyryl-CoA hydrolase. mitochondrial	HIBCH	Q6NVY1	-0.152654	0.00400165	0.0336279	NO
Conserved oligomeric Golgi complex subunit 8	COG8	Q96MW5	-0.339416	0.00401483	0.0336279	NO
Succinate--CoA ligase [ADP-forming] subunit beta. mitochondrial	SUCLA2	Q9P2R7	-0.573919	0.00401406	0.0336279	NO
TBC1 domain family member 2A	TBC1D2	Q9BYX2	-0.486124	0.00402022	0.0336321	NO
WD repeat-containing protein 1	WDR1	O75083	-0.110811	0.00409489	0.033739	NO
Glycogen [starch] synthase. muscle	GYS1	P13807	-0.266648	0.00408613	0.033739	NO
Short-chain specific acyl-CoA dehydrogenase. mitochondrial	ACADS	P16219	-0.280648	0.00407336	0.033739	NO
Uncharacterized protein C3orf38	C3orf38	Q5JPI3	-0.202639	0.00408424	0.033739	NO
RNA-binding protein 45	RBM45	Q8IUH3	0.117379	0.00407069	0.033739	NO
EF-hand calcium-binding domain-containing protein 4A	CRACR2B	Q8N4Y2	0.341372	0.00404449	0.033739	NO
Fermitin family homolog 1	FERMT1	Q9BQL6	-0.520914	0.00406328	0.033739	NO
Ribonuclease P protein subunit p25	RPP25	Q9BUL9	0.161665	0.00409603	0.033739	NO
Exportin-4	XPO4	Q9C0E2	-0.499019	0.00409671	0.033739	NO
Growth hormone-inducible transmembrane protein	GHITM	Q9H3K2	-0.507618	0.0040912	0.033739	NO
Calcium load-activated calcium channel	TMCO1	Q9UM00	-0.374532	0.00404543	0.033739	NO
Peptidyl-prolyl cis-trans isomerase NIMA-interacting 4	PIN4	Q9Y237	0.253114	0.00408835	0.033739	NO
Mitochondrial carrier homolog 2	MTCH2	Q9Y6C9	-0.57147	0.00406168	0.033739	NO
Histidine--tRNA ligase. cytoplasmic	HARS1	P12081	0.157769	0.0041196	0.0338063	NO
Large ribosomal subunit protein uL15	RPL27A	P46776	-0.496738	0.00411481	0.0338063	NO
Serine/threonine-protein kinase MRCK beta	CDC42BPB	Q9Y5S2	-0.425334	0.0041193	0.0338063	NO
Creatine kinase U-type. mitochondrial	CKMT1B	P12532	0.175313	0.00413299	0.0338355	NO
Hydroxysteroid dehydrogenase-like protein 2	HSDL2	Q6YN16	-0.36931	0.00413221	0.0338355	NO
RNA-binding protein 5	RBM5	P52756	0.0957695	0.00414757	0.0339145	NO
Alpha-1.3/1.6-mannosyltransferase ALG2	ALG2	Q9H553	-0.471271	0.00415514	0.0339361	NO
Xaa-Pro aminopeptidase 1	XPNPEP1	Q9NQW7	-0.101245	0.0041677	0.0339983	NO
Small ribosomal subunit protein eS1	RPS3A	P61247	-0.335026	0.00419483	0.0341792	NO
Long-chain fatty acid transport protein 4	SLC27A4	Q6P1M0	-0.533808	0.0042044	0.0341867	NO
Regulation of nuclear pre-mRNA domain-containing protein 1A	RPRD1A	Q96P16	0.165056	0.00420569	0.0341867	NO
Intraflagellar transport protein 80 homolog	IFT80	Q9P2H3	-0.733303	0.00422169	0.0342763	NO
Calpain-7	CAPN7	Q9Y6W3	-0.369437	0.00423228	0.0343219	NO
Tubulin gamma-1 chain	TUBG1	P23258	0.103902	0.00424295	0.0343275	NO
Endoplasmic reticulum transmembrane helix translocase	ATP13A1	Q9HD20	-0.632625	0.004238	0.0343275	NO
Endoplasmic reticulum chaperone BiP	HSPA5	P11021	0.155922	0.00425933	0.0343864	NO
Large ribosomal subunit protein eL33	RPL35A	P18077	-0.326123	0.00428881	0.0343864	NO
Large ribosomal subunit protein uL11	RPL12	P30050	0.111503	0.00427157	0.0343864	NO
Cullin-4A	CUL4A	Q13619	-0.25869	0.00428835	0.0343864	NO
SLIT-ROBO Rho GTPase-activating protein 1	SRGAP1	Q7Z6B7	-0.307498	0.00428497	0.0343864	NO
Plakophilin-2	PKP2	Q99959	0.133358	0.00429018	0.0343864	NO
Adenosine 5'-monophosphoramidase HINT3	HINT3	Q9NQE9	-0.145276	0.00426853	0.0343864	NO
Pre-mRNA-splicing factor 18	PRPF18	Q99633	0.168619	0.00429552	0.0343891	NO
Signal recognition particle subunit SRP72	VIII.72	O76094	-0.508545	0.00434844	0.0344175	NO
Succinate-semialdehyde dehydrogenase. mitochondrial	ALDH5A1	P51649	-0.245903	0.00434873	0.0344175	NO
Mitochondrial-processing peptidase subunit alpha	PMPCA	Q10713	-0.249307	0.00433131	0.0344175	NO
Metaxin-1	MTX1	Q13505	-0.353912	0.00432363	0.0344175	NO
Periphilin-1	PPHLN1	Q8NEY8	0.186841	0.00432058	0.0344175	NO
DAZ-associated protein 1	DAZAP1	Q96EP5	0.184608	0.00431647	0.0344175	NO
Elongator complex protein 3	ELP3	Q9H9T3	-0.260747	0.00433837	0.0344175	NO
ADP-ribosylation factor-binding protein GGA3	GGA3	Q9NZ52	0.119207	0.00434905	0.0344175	NO
Zinc transporter ZIP10	SLC39A10	Q9ULF5	0.274804	0.00431023	0.0344175	NO
Remodeling and spacing factor 1	RSF1	Q96T23	0.1269	0.00435508	0.0344225	NO
Gamma-tubulin complex component 2	TUBGCP2	Q9BSJ2	-0.305026	0.00435968	0.0344225	NO
Long-chain fatty acid transport protein 2	SLC27A2	O14975	-0.662386	0.00437622	0.0344681	NO
Proteasome subunit alpha type-2	PSMA2	P25787	0.144766	0.0043759	0.0344681	NO
G patch domain-containing protein 11	GPATCH11	Q8N954	0.29536	0.00438328	0.0344681	NO
Transient receptor potential cation channel subfamily V member 4	TRPV4	Q9HBA0	-0.911486	0.00438549	0.0344681	NO
Small ribosomal subunit protein uS3	RPS3	P23396	-0.301035	0.00440608	0.0345511	NO
Protein unc-45 homolog A	UNC45A	Q9H3U1	-0.381482	0.00440267	0.0345511	NO
Creatine kinase B-type	CKB	P12277	0.179782	0.00442687	0.0346747	NO
Fibronectin type-III domain-containing protein 3A	FNDC3A	Q9Y2H6	-0.459215	0.00448461	0.035087	NO
Neurobeachin	NBEA	Q8NFP9	-0.359309	0.00449728	0.0351232	NO
Protein phosphatase 1 regulatory subunit 12C	PPP1R12C	Q9BZL4	0.14121	0.00449944	0.0351232	NO
EKC/KEOPS complex subunit TPRKB	TPRKB	Q9Y3C4	-0.152188	0.00452271	0.0352649	NO
Stimulator of interferon genes protein	STING1	Q86WV6	-0.410864	0.00455025	0.0353994	NO
Platelet-activating factor acetylhydrolase 2. cytoplasmic	PAFAH2	Q99487	-0.358931	0.00454869	0.0353994	NO
Glutamyl-tRNA(Gln) amidotransferase subunit A. mitochondrial	QRSL1	Q9H0R6	-0.314777	0.00456058	0.0354397	NO
Adaptin ear-binding coat-associated protein 1	NECAP1	Q8NC96	0.152562	0.00456584	0.0354406	NO
Methylcrotonoyl-CoA carboxylase subunit alpha. mitochondrial	MCCC1	Q96RQ3	-0.684637	0.0045749	0.0354709	NO
Kinesin-like protein KIF2A	KIF2A	O00139	-0.3417	0.00458741	0.0355279	NO
Tumor protein p63-regulated gene 1-like protein	TPRG1L	Q5T0D9	-0.170697	0.00460677	0.0356377	NO
Tricarboxylate transport protein. mitochondrial	SLC25A1	P53007	-0.583472	0.00462214	0.0356765	NO
Hypoxia up-regulated protein 1	HYOU1	Q9Y4L1	0.129794	0.00461941	0.0356765	NO
SLAIN motif-containing protein 2	SLAIN2	Q9P270	0.194567	0.00463385	0.0357268	NO
3-beta-hydroxysteroid-Delta(8).Delta(7)-isomerase	EBP	Q15125	-0.289324	0.00464322	0.035735	NO
Chromodomain Y-like protein	CDYL	Q9Y232	-0.316736	0.0046453	0.035735	NO
Nucleolar protein 58	NOP58	Q9Y2X3	-0.498892	0.00468978	0.036037	NO
Tripartite motif-containing protein 14	TRIM14	Q14142	-0.250076	0.0047229	0.0361451	NO
Electron transfer flavoprotein-ubiquinone oxidoreductase. mitochondrial	ETFDH	Q16134	-0.410247	0.00471862	0.0361451	NO
Calcium uptake protein 2. mitochondrial	MICU2	Q8IYU8	-0.325008	0.00472245	0.0361451	NO
Calcium-regulated heat-stable protein 1	CARHSP1	Q9Y2V2	0.246704	0.00472484	0.0361451	NO
Coiled-coil domain-containing protein 9	CCDC9	Q9Y3X0	0.165631	0.00473237	0.0361625	NO
Fucose-1-phosphate guanylyltransferase	FPGT	O14772	-0.347744	0.00474507	0.0361792	NO
Transmembrane protein 256	TMEM256	Q8N2U0	-0.255781	0.00474083	0.0361792	NO
Stearoyl-CoA desaturase	SCD	O00767	-0.672621	0.00478468	0.0363262	NO
Ubiquitin carboxyl-terminal hydrolase 19	USP19	O94966	-0.271024	0.00477414	0.0363262	NO
Protein kinase C zeta type	PRKCZ	Q05513	-0.325921	0.00478368	0.0363262	NO
Tubulin-specific chaperone D	TBCD	Q9BTW9	-0.635646	0.00478546	0.0363262	NO
Endothelial differentiation-related factor 1	EDF1	O60869	0.156318	0.00480035	0.0363591	NO
Signal transducer and activator of transcription 2	STAT2	P52630	-0.526864	0.00479947	0.0363591	NO
Thioredoxin-like protein 1	TXNL1	O43396	0.11711	0.00481188	0.0363751	NO
cAMP-dependent protein kinase type II-alpha regulatory subunit	PRKAR2A	P13861	0.0815065	0.00481303	0.0363751	NO
TBC1 domain family member 8B	TBC1D8B	Q0IIM8	-0.559526	0.00482672	0.0364385	NO
Transforming protein RhoA	RHOA	P61586	0.2027	0.004863	0.0366321	NO
Dihydropyrimidine dehydrogenase [NADP(+)]	DPYD	Q12882	-0.264104	0.00485882	0.0366321	NO
Cyclin-G-associated kinase	GAK	O14976	-0.384995	0.00489133	0.0368053	NO
Splicing factor 45	RBM17	Q96I25	0.122554	0.004907	0.0368828	NO
GTP-binding protein SAR1a	SAR1A	Q9NR31	-0.130139	0.00493071	0.0370207	NO
Protein TANC1	TANC1	Q9C0D5	-0.293516	0.00494267	0.03707	NO
Molybdopterin synthase catalytic subunit	MOCS2	O96007	0.17836	0.00497188	0.0371595	NO
Lysosomal alpha-glucosidase	GAA	P10253	0.180543	0.00496987	0.0371595	NO
Geranylgeranyl transferase type-2 subunit alpha	RABGGTA	Q92696	-0.179043	0.00497042	0.0371595	NO
UBX domain-containing protein 6	UBXN6	Q9BZV1	0.123489	0.00497619	0.0371595	NO
Conserved oligomeric Golgi complex subunit 7	COG7	P83436	-0.465526	0.00499371	0.0372097	NO
WD repeat-containing protein 3	WDR3	Q9UNX4	-0.967971	0.00499143	0.0372097	NO
Ras-related protein Rab-27B	RAB27B	O00194	0.147352	0.00500687	0.0372674	NO
Peptidyl-tRNA hydrolase	PTRH1	Q86Y79	0.123231	0.0050231	0.0373478	NO
Double-stranded RNA-binding protein Staufen homolog 2	STAU2	Q9NUL3	0.0795792	0.00503052	0.0373626	NO
Nuclear respiratory factor 1	NRF1	Q16656	0.200073	0.00506173	0.0375394	NO
Bridging integrator 3	BIN3	Q9NQY0	0.160266	0.00507069	0.0375394	NO
GEM-interacting protein	GMIP	Q9P107	-0.609882	0.00506988	0.0375394	NO
Rabankyrin-5	ANKFY1	Q9P2R3	-0.536025	0.00507806	0.0375536	NO
AP-3 complex subunit mu-1	AP3M1	Q9Y2T2	-0.300046	0.0050889	0.0375934	NO
Nuclear pore membrane glycoprotein 210	NUP210	Q8TEM1	-0.841419	0.00511527	0.0377073	NO
E3 ubiquitin-protein ligase RNF113A	RNF113A	O15541	0.202262	0.00518558	0.0377167	NO
Y-box-binding protein 3	YBX3	P16989	-0.263298	0.00518486	0.0377167	NO
2-oxoglutarate dehydrogenase complex component E1	OGDH	Q02218	-0.646342	0.00515775	0.0377167	NO
ER membrane protein complex subunit 1	EMC1	Q8N766	-0.187783	0.00518385	0.0377167	NO
Calcium uniporter protein. mitochondrial	MCU	Q8NE86	-0.456812	0.00516642	0.0377167	NO
Acyl-coenzyme A thioesterase 11	ACOT11	Q8WXI4	-0.406357	0.0051443	0.0377167	NO
Syndetin	VPS50	Q96JG6	-0.610148	0.00513382	0.0377167	NO
Coiled-coil domain-containing protein 43	CCDC43	Q96MW1	0.220181	0.0051421	0.0377167	NO
Neurabin-2	PPP1R9B	Q96SB3	0.186965	0.005136	0.0377167	NO
Cleavage and polyadenylation specificity factor subunit 3	CPSF3	Q9UKF6	-0.125205	0.00517284	0.0377167	NO
Myocardin-related transcription factor B	MRTFB	Q9ULH7	0.161272	0.00518274	0.0377167	NO
TBC1 domain family member 24	TBC1D24	Q9ULP9	-0.384056	0.00518776	0.0377167	NO
Small ribosomal subunit protein mS23	MRPS23	Q9Y3D9	0.11241	0.00513433	0.0377167	NO
Alpha-soluble NSF attachment protein	NAPA	P54920	-0.186006	0.00519547	0.0377329	NO
Ubiquitin-associated protein 2-like	UBAP2L	Q14157	0.206813	0.00520117	0.0377345	NO
Tyrosine-protein phosphatase non-receptor type 1	PTPN1	P18031	-0.290778	0.00523683	0.0379518	NO
Mitotic-spindle organizing protein 2B	MZT2B	Q6NZ67	0.266466	0.00524953	0.0379518	NO
Acetylgalactosaminyl-O-glycosyl-glycoprotein beta-1.3-N-acetylglucosaminyltransferase	B3GNT6	Q6ZMB0	0.888388	0.00525869	0.0379518	NO
Nonsense-mediated mRNA decay factor SMG8	SMG8	Q8ND04	-0.302234	0.00525424	0.0379518	NO
Acetyl-coenzyme A synthetase 2-like. mitochondrial	ACSS1	Q9NUB1	-0.356091	0.0052526	0.0379518	NO
Tuberin	TSC2	P49815	-0.92355	0.00527547	0.0380331	NO
G patch domain-containing protein 8	GPATCH8	Q9UKJ3	0.156023	0.00528184	0.0380392	NO
Proteasome subunit alpha type-7	PSMA7	O14818	0.148812	0.00529298	0.0380796	NO
Myosin-9	MYH9	P35579	-0.15855	0.00530517	0.0381274	NO
Glucose-6-phosphate 1-dehydrogenase	G6PD	P11413	-0.167999	0.00531628	0.0381403	NO
Pre-mRNA-splicing factor CWC25 homolog	CWC25	Q9NXE8	0.805739	0.00532023	0.0381403	NO
Actin-related protein 10	ACTR10	Q9NZ32	-0.0880575	0.00532357	0.0381403	NO
Spermatogenesis-associated protein 20	SPATA20	Q8TB22	-0.414543	0.0053541	0.0383191	NO
Protein phosphatase 1 regulatory subunit 12B	PPP1R12B	O60237	0.225813	0.0053748	0.0383394	NO
Elongation factor 2	EEF2	P13639	-0.16567	0.00536877	0.0383394	NO
Small ribosomal subunit protein eS24	RPS24	P62847	-0.460785	0.0053792	0.0383394	NO
Bifunctional UDP-N-acetylglucosamine 2-epimerase/N-acetylmannosamine kinase	GNE	Q9Y223	-0.441063	0.00537069	0.0383394	NO
CDK5 regulatory subunit-associated protein 2	CDK5RAP2	Q96SN8	-0.224583	0.00543883	0.0387242	NO
Serine/threonine-protein kinase MARK2	MARK2	Q7KZI7	-0.353436	0.00545442	0.0387951	NO
Microfibrillar-associated protein 1	MFAP1	P55081	0.22033	0.00548558	0.0389039	NO
Dolichyl-diphosphooligosaccharide--protein glycosyltransferase subunit DAD1	DAD1	P61803	-0.237985	0.00548667	0.0389039	NO
Trafficking protein particle complex subunit 11	TRAPPC11	Q7Z392	-0.41699	0.00547813	0.0389039	NO
Tyrosine-protein phosphatase non-receptor type substrate 1	SIRPA	P78324	0.300691	0.00549482	0.0389073	NO
COX assembly mitochondrial protein homolog	CMC1	Q7Z7K0	0.139585	0.00550347	0.0389073	NO
UPF0688 protein C1orf174	C1orf174	Q8IYL3	0.221706	0.0055041	0.0389073	NO
Extended synaptotagmin-2	ESYT2	A0FGR8	-0.316907	0.0055209	0.0389442	NO
Hsc70-interacting protein	ST13	P50502	0.150703	0.00552629	0.0389442	NO
Soluble calcium-activated nucleotidase 1	CANT1	Q8WVQ1	0.148075	0.00552433	0.0389442	NO
von Willebrand factor A domain-containing protein 8	VWA8	A3KMH1	-0.583764	0.00556627	0.0390782	NO
26S proteasome non-ATPase regulatory subunit 4	PSMD4	P55036	0.176142	0.0055577	0.0390782	NO
RNA-binding protein 3	RBM3	P98179	0.248451	0.00556801	0.0390782	NO
Probable E3 ubiquitin-protein ligase IRF2BPL	IRF2BPL	Q9H1B7	0.183365	0.00556578	0.0390782	NO
Elongator complex protein 1	ELP1	O95163	-0.284602	0.00558999	0.0391857	NO
Protein LSM14 homolog A	LSM14A	Q8ND56	0.11012	0.0055947	0.0391857	NO
Protein mono-ADP-ribosyltransferase PARP9	PARP9	Q8IXQ6	-0.3778	0.00560161	0.0391942	NO
Peroxisomal bifunctional enzyme	EHHADH	Q08426	-0.71571	0.00562705	0.0393322	NO
Inverted formin-2	INF2	Q27J81	-0.33511	0.00564498	0.0394128	NO
MICOS complex subunit MIC27	APOOL	Q6UXV4	-0.361866	0.00565003	0.0394128	NO
Polyunsaturated fatty acid lipoxygenase ALOX15	ALOX15	P16050	-0.547311	0.00569741	0.0394238	NO
Large ribosomal subunit protein eL8	RPL7A	P62424	-0.485666	0.00569209	0.0394238	NO
Chromobox protein homolog 1	CBX1	P83916	0.287148	0.00567504	0.0394238	NO
Calcium/calmodulin-dependent protein kinase type 1D	CAMK1D	Q8IU85	0.130043	0.00566684	0.0394238	NO
Phosphomannomutase 1	PMM1	Q92871	0.208036	0.00567901	0.0394238	NO
Mitochondrial import receptor subunit TOM22 homolog	TOMM22	Q9NS69	-0.159643	0.00568877	0.0394238	NO
Serine/threonine-protein kinase TBK1	TBK1	Q9UHD2	-0.360427	0.0056871	0.0394238	NO
Transcription factor SOX-21	SOX21	Q9Y651	0.257312	0.00565818	0.0394238	NO
Large ribosomal subunit protein eL27	RPL27	P61353	-0.422346	0.00572615	0.0395829	NO
Transport and Golgi organization protein 1 homolog	MIA3	Q5JRA6	0.109171	0.00574636	0.0396232	NO
Regulator of microtubule dynamics protein 2	RMDN2	Q96LZ7	-0.209213	0.00574925	0.0396232	NO
7-dehydrocholesterol reductase	DHCR7	Q9UBM7	-0.609463	0.00574298	0.0396232	NO
Solute carrier family 12 member 4	SLC12A4	Q9UP95	-0.426018	0.00575698	0.0396368	NO
26S proteasome non-ATPase regulatory subunit 12	PSMD12	O00232	-0.19892	0.00577134	0.0396564	NO
Bifunctional glutamate/proline--tRNA ligase	EPRS1	P07814	-0.210786	0.00576846	0.0396564	NO
NEDD8-conjugating enzyme Ubc12	UBE2M	P61081	0.177277	0.00578547	0.0397005	NO
Charged multivesicular body protein 1b	CHMP1B	Q7LBR1	0.181739	0.00578929	0.0397005	NO
Inositol 1.4.5-trisphosphate receptor-interacting protein	ITPRIP	Q8IWB1	-0.461959	0.00580083	0.03974	NO
Echinoderm microtubule-associated protein-like 1	EML1	O00423	-0.317473	0.00583488	0.0398712	NO
RNA polymerase-associated protein CTR9 homolog	CTR9	Q6PD62	-0.259344	0.00583755	0.0398712	NO
Actin-binding protein WASF1	WASF1	Q92558	0.241426	0.00583659	0.0398712	NO
ATPase family AAA domain-containing protein 3A	ATAD3A	Q9NVI7	-0.418322	0.00584314	0.0398712	NO
B-cell CLL/lymphoma 7 protein family member C	BCL7C	Q8WUZ0	0.204857	0.00590302	0.0402399	NO
NADH dehydrogenase [ubiquinone] 1 beta subcomplex subunit 7	NDUFB7	P17568	0.138759	0.00592431	0.0403451	NO
Squamous cell carcinoma antigen recognized by T-cells 3	SART3	Q15020	-0.117852	0.00596791	0.0405618	NO
Vesicle-associated membrane protein 3	VAMP3	Q15836	0.244088	0.00598559	0.0405618	NO
Protein FAM91A1	FAM91A1	Q658Y4	-0.232012	0.00596823	0.0405618	NO
Cullin-5	CUL5	Q93034	-0.1686	0.00598477	0.0405618	NO
tRNA-splicing endonuclease subunit Sen34	TSEN34	Q9BSV6	0.157222	0.00597581	0.0405618	NO
Cell adhesion molecule 4	CADM4	Q8NFZ8	0.267804	0.00599688	0.0405983	NO
Protein YIF1A	YIF1A	O95070	-0.295883	0.0060104	0.04061	NO
N-alpha-acetyltransferase 35. NatC auxiliary subunit	NAA35	Q5VZE5	-0.425799	0.00600875	0.04061	NO
Rab GDP dissociation inhibitor beta	GDI2	P50395	-0.156464	0.0060278	0.0406877	NO
Large ribosomal subunit protein eL32	RPL32	P62910	-0.361618	0.00604376	0.0407554	NO
Superkiller complex protein 2	SKIC2	Q15477	-0.532522	0.00607434	0.0409216	NO
Mitochondrial-processing peptidase subunit beta	PMPCB	O75439	-0.291425	0.00608462	0.0409277	NO
X-ray repair cross-complementing protein 5	XRCC5	P13010	-0.229081	0.00608713	0.0409277	NO
BCL2/adenovirus E1B 19 kDa protein-interacting protein 3-like	BNIP3L	O60238	0.27188	0.00611987	0.0410431	NO
Small ribosomal subunit protein uS10m	MRPS10	P82664	-0.263975	0.00612219	0.0410431	NO
Zinc finger protein 787	ZNF787	Q6DD87	0.179439	0.00612109	0.0410431	NO
Isocitrate dehydrogenase [NAD] subunit alpha. mitochondrial	IDH3A	P50213	-0.107079	0.00613072	0.0410603	NO
Protein scribble homolog	SCRIB	Q14160	0.086663	0.00615824	0.0412045	NO
HLA class II histocompatibility antigen. DR alpha chain	HLA-DRA	P01903	-0.407277	0.00619031	0.0413787	NO
sn-1-specific diacylglycerol lipase ABHD11	ABHD11	Q8NFV4	-0.376242	0.00619629	0.0413787	NO
Protein mono-ADP-ribosyltransferase PARP14	PARP14	Q460N5	-0.546473	0.00620592	0.0413797	NO
Kinesin light chain 4	KLC4	Q9NSK0	0.164769	0.00620846	0.0413797	NO
GTPase NRas	NRAS	P01111	0.14597	0.00624256	0.0415349	NO
Complex I assembly factor ACAD9. mitochondrial	ACAD9	Q9H845	-0.480426	0.00624381	0.0415349	NO
Pre-mRNA-splicing factor ATP-dependent RNA helicase DHX16	DHX16	O60231	-0.443603	0.00626354	0.0416094	NO
NADH dehydrogenase [ubiquinone] 1 beta subcomplex subunit 4	NDUFB4	O95168	0.10333	0.00628168	0.0416094	NO
Aldehyde dehydrogenase 1A1	ALDH1A1	P00352	0.0907686	0.00629731	0.0416094	NO
Serine--tRNA ligase. cytoplasmic	SARS1	P49591	0.11642	0.00629313	0.0416094	NO
E3 ubiquitin-protein ligase HECTD3	HECTD3	Q5T447	-0.16999	0.00628002	0.0416094	NO
Required for meiotic nuclear division protein 1 homolog	RMND1	Q9NWS8	-0.4465	0.00629082	0.0416094	NO
Rab5 GDP/GTP exchange factor	RABGEF1	Q9UJ41	0.0849361	0.00627589	0.0416094	NO
Ubiquitin carboxyl-terminal hydrolase 40	USP40	Q9NVE5	-0.27884	0.00632131	0.0417279	NO
Protein RER1	RER1	O15258	-0.278878	0.00635585	0.041738	NO
AN1-type zinc finger protein 5	ZFAND5	O76080	0.0975751	0.00634383	0.041738	NO
Large ribosomal subunit protein eL18	RPL18	Q07020	-0.433944	0.00634374	0.041738	NO
Guanylate kinase	GUK1	Q16774	0.11022	0.00636528	0.041738	NO
Malonate--CoA ligase ACSF3. mitochondrial	ACSF3	Q4G176	-0.79611	0.00633629	0.041738	NO
ELKS/Rab6-interacting/CAST family member 1	ERC1	Q8IUD2	0.19231	0.00636085	0.041738	NO
Protein kinase C and casein kinase substrate in neurons protein 3	PACSIN3	Q9UKS6	0.239106	0.00636145	0.041738	NO
Eukaryotic translation initiation factor 3 subunit I	EIF3I	Q13347	-0.100424	0.00637335	0.0417512	NO
Inosine-5'-monophosphate dehydrogenase 2	IMPDH2	P12268	0.184395	0.00638827	0.0417991	NO
MKI67 FHA domain-interacting nucleolar phosphoprotein	NIFK	Q9BYG3	-0.966157	0.00639281	0.0417991	NO
Indoleamine 2.3-dioxygenase 1	IDO1	P14902	-0.714807	0.00640756	0.0418387	NO
AFG1-like ATPase	AFG1L	Q8WV93	-0.328276	0.00641102	0.0418387	NO
Unconventional myosin-Id	MYO1D	O94832	-0.321975	0.00643838	0.0419775	NO
Inactive hydroxysteroid dehydrogenase-like protein 1	HSDL1	Q3SXM5	-0.538091	0.00645934	0.0420743	NO
Rho guanine nucleotide exchange factor 37	ARHGEF37	A1IGU5	-0.185079	0.00649093	0.0420938	NO
Disintegrin and metalloproteinase domain-containing protein 10	ADAM10	O14672	-0.189299	0.00649901	0.0420938	NO
ATP synthase subunit beta. mitochondrial	ATP5F1B	P06576	0.15541	0.00649642	0.0420938	NO
Endoplasmin	HSP90B1	P14625	0.139679	0.00647816	0.0420938	NO
Gamma-tubulin complex component 3	TUBGCP3	Q96CW5	-0.597162	0.00649749	0.0420938	NO
RNA-binding protein Musashi homolog 2	MSI2	Q96DH6	0.146407	0.00648249	0.0420938	NO
Protein polybromo-1	PBRM1	Q86U86	-0.371625	0.00651307	0.0421452	NO
Cold shock domain-containing protein E1	CSDE1	O75534	-0.289363	0.00656374	0.042314	NO
Cleavage stimulation factor subunit 3	CSTF3	Q12996	-0.238973	0.00655298	0.042314	NO
Atlastin-3	ATL3	Q6DD88	-0.33754	0.00655476	0.042314	NO
Vacuole membrane protein 1	VMP1	Q96GC9	-0.274985	0.00655823	0.042314	NO
Ensconsin	MAP7	Q14244	-0.385823	0.0065713	0.0423231	NO
NADH dehydrogenase [ubiquinone] 1 alpha subcomplex assembly factor 2	NDUFAF2	Q8N183	0.176462	0.00658235	0.0423547	NO
EARP and GARP complex-interacting protein 1	EIPR1	Q53HC9	0.0694516	0.00659597	0.0423631	NO
Disks large homolog 5	DLG5	Q8TDM6	-0.341799	0.00659553	0.0423631	NO
Dipeptidyl peptidase 3	DPP3	Q9NY33	-0.200206	0.00660609	0.0423885	NO
Serine/threonine-protein phosphatase 6 regulatory ankyrin repeat subunit C	ANKRD52	Q8NB46	-0.775824	0.00664979	0.0425896	NO
Ribonucleases P/MRP protein subunit POP1	POP1	Q99575	-0.624045	0.00664512	0.0425896	NO
FERM domain-containing protein 8	FRMD8	Q9BZ67	0.101864	0.00666953	0.0426763	NO
E3 ubiquitin-protein ligase CBL-C	CBLC	Q9ULV8	-0.290155	0.00667868	0.0426952	NO
Nucleoprotein TPR	TPR	P12270	0.146154	0.00668629	0.0427042	NO
SH3 domain-containing kinase-binding protein 1	SH3KBP1	Q96B97	0.159407	0.00670834	0.0428053	NO
Synaptotagmin-like protein 1	SYTL1	Q8IYJ3	0.14356	0.00671534	0.0428103	NO
L-2-hydroxyglutarate dehydrogenase. mitochondrial	L2HGDH	Q9H9P8	-0.30474	0.0067235	0.0428226	NO
Proto-oncogene tyrosine-protein kinase Src	SRC	P12931	-0.153713	0.00674888	0.0429446	NO
1-phosphatidylinositol 4.5-bisphosphate phosphodiesterase delta-3	PLCD3	Q8N3E9	-0.216818	0.00677694	0.0430833	NO
UDP-N-acetylglucosamine--peptide N-acetylglucosaminyltransferase 110 kDa subunit	OGT	O15294	-0.193276	0.0067835	0.0430852	NO
Armadillo-like helical domain-containing protein 3	ARMH3	Q5T2E6	-0.325733	0.00679663	0.043098	NO
Neutral cholesterol ester hydrolase 1	NCEH1	Q6PIU2	-0.3161	0.00679803	0.043098	NO
Guanine nucleotide-binding protein G(i) subunit alpha-3	GNAI3	P08754	-0.143922	0.00680558	0.0431062	NO
Signal recognition particle subunit SRP68	VIII.68	Q9UHB9	-0.258309	0.0068166	0.0431363	NO
Thiol S-methyltransferase TMT1A	TMT1A	Q9H8H3	-0.415227	0.00683268	0.0431983	NO
Exocyst complex component 6	EXOC6	Q8TAG9	-0.501569	0.00686465	0.0433607	NO
Unconventional myosin-Ib	MYO1B	O43795	-0.27085	0.00690088	0.0434043	NO
Glycogen phosphorylase. liver form	PYGL	P06737	-0.129103	0.0069429	0.0434043	NO
Proto-oncogene vav	VAV1	P15498	-0.579016	0.00694194	0.0434043	NO
Rab GDP dissociation inhibitor alpha	GDI1	P31150	-0.177582	0.00690874	0.0434043	NO
Multidrug resistance-associated protein 1	ABCC1	P33527	-0.178693	0.00692688	0.0434043	NO
Alpha-taxilin	TXLNA	P40222	0.125921	0.00691218	0.0434043	NO
Serine/threonine-protein phosphatase 2A catalytic subunit alpha isoform	PPP2CA	P67775	-0.0984118	0.00694775	0.0434043	NO
Ubiquitin recognition factor in ER-associated degradation protein 1	UFD1	Q92890	0.0856657	0.00689301	0.0434043	NO
NudC domain-containing protein 1	NUDCD1	Q96RS6	-0.147535	0.00694644	0.0434043	NO
Protein canopy homolog 3	CNPY3	Q9BT09	0.141308	0.0068937	0.0434043	NO
Vacuolar protein sorting-associated protein 16 homolog	VPS16	Q9H269	-0.391629	0.00695351	0.0434043	NO
Inorganic pyrophosphatase 2. mitochondrial	PPA2	Q9H2U2	-0.147219	0.00689116	0.0434043	NO
DnaJ homolog subfamily C member 16	DNAJC16	Q9Y2G8	-0.592795	0.00692991	0.0434043	NO
Prolyl endopeptidase	PREP	P48147	-0.23086	0.00696375	0.0434288	NO
Polyglutamine-binding protein 1	PQBP1	O60828	0.225417	0.00698893	0.0435083	NO
NADH-ubiquinone oxidoreductase 75 kDa subunit. mitochondrial	NDUFS1	P28331	-0.279922	0.00699139	0.0435083	NO
N-sulphoglucosamine sulphohydrolase	SGSH	P51688	0.167783	0.00699546	0.0435083	NO
Nuclear receptor coactivator 6	NCOA6	Q14686	0.184139	0.00700891	0.0435527	NO
Coatomer subunit beta	COPB1	P53618	-0.37452	0.00701632	0.0435594	NO
H/ACA ribonucleoprotein complex subunit DKC1	DKC1	O60832	-0.385534	0.00702927	0.043595	NO
ATPase family AAA domain-containing protein 3B	ATAD3B	Q5T9A4	-0.386617	0.00703472	0.043595	NO
Serine/arginine-rich splicing factor 3	SRSF3	P84103	0.327379	0.00706568	0.0437475	NO
Transmembrane protease serine 2	TMPRSS2	O15393	-0.253604	0.00709191	0.0438705	NO
Acetyl-coenzyme A transporter 1	SLC33A1	O00400	-0.27146	0.00709918	0.043876	NO
Alpha-ketoglutarate-dependent dioxygenase alkB homolog 7. mitochondrial	ALKBH7	Q9BT30	0.15692	0.00714302	0.0440844	NO
Cadherin EGF LAG seven-pass G-type receptor 1	CELSR1	Q9NYQ6	0.194929	0.0071457	0.0440844	NO
Aminopeptidase B	RNPEP	Q9H4A4	-0.128093	0.00717536	0.0442277	NO
Phospholysine phosphohistidine inorganic pyrophosphate phosphatase	LHPP	Q9H008	0.139579	0.00718954	0.0442359	NO
REST corepressor 1	RCOR1	Q9UKL0	0.0956608	0.00718632	0.0442359	NO
Beta-enolase	ENO3	P13929	0.283634	0.00723555	0.044321	NO
Cyclin-dependent kinase 9	CDK9	P50750	-0.443461	0.00723437	0.044321	NO
Large ribosomal subunit protein eL20	RPL18A	Q02543	-0.53263	0.00723463	0.044321	NO
Cell division cycle protein 16 homolog	CDC16	Q13042	-0.20078	0.00723016	0.044321	NO
Large ribosomal subunit protein mL65	MRPS30	Q9NP92	-0.358688	0.00721091	0.044321	NO
ATP-dependent RNA helicase SUPV3L1. mitochondrial	SUPV3L1	Q8IYB8	-0.459795	0.00725849	0.044422	NO
Pre-mRNA-splicing factor ISY1 homolog	ISY1	Q9ULR0	0.208518	0.00726652	0.0444316	NO
N-acylneuraminate cytidylyltransferase	CMAS	Q8NFW8	-0.268472	0.00727469	0.0444421	NO
Enoyl-CoA delta isomerase 1. mitochondrial	ECI1	P42126	-0.200383	0.00730003	0.0444785	NO
RAD50-interacting protein 1	RINT1	Q6NUQ1	-0.590977	0.00729718	0.0444785	NO
DDB1- and CUL4-associated factor 1	DCAF1	Q9Y4B6	-0.290557	0.00729964	0.0444785	NO
Signal transducer and activator of transcription 6	STAT6	P42226	-0.229794	0.00734026	0.0446822	NO
Tumor protein D53	TPD52L1	Q16890	0.184007	0.00735159	0.0446822	NO
Putative pre-mRNA-splicing factor ATP-dependent RNA helicase DHX32	DHX32	Q7L7V1	-0.392988	0.00735293	0.0446822	NO
NADPH--cytochrome P450 reductase	POR	P16435	-0.251834	0.00737313	0.0447238	NO
Electron transfer flavoprotein subunit beta	ETFB	P38117	-0.104158	0.00737999	0.0447238	NO
CCHC-type zinc finger nucleic acid binding protein	CNBP	P62633	0.169423	0.00738576	0.0447238	NO
Lysophospholipid acyltransferase 2	MBOAT2	Q6ZWT7	-0.398694	0.00738002	0.0447238	NO
SRSF protein kinase 1	SRPK1	Q96SB4	-0.393193	0.0074165	0.0448705	NO
Transformer-2 protein homolog beta	TRA2B	P62995	0.153026	0.00744752	0.0450186	NO
Glutamine--tRNA ligase	QARS1	P47897	-0.280112	0.0074541	0.0450189	NO
Peroxisomal ATPase PEX1	PEX1	O43933	-0.381931	0.00749095	0.0450757	NO
Peroxisomal membrane protein 11B	PEX11B	O96011	-0.419669	0.0075028	0.0450757	NO
Eukaryotic translation initiation factor 3 subunit M	EIF3M	Q7L2H7	-0.115109	0.00748055	0.0450757	NO
Ras-related protein Rab-8B	RAB8B	Q92930	-0.3304	0.00749607	0.0450757	NO
Mitochondrial intermediate peptidase	MIPEP	Q99797	-0.492022	0.00749799	0.0450757	NO
Integrator complex subunit 6	INTS6	Q9UL03	-0.414807	0.0075012	0.0450757	NO
DNA mismatch repair protein Msh2	MSH2	P43246	-0.222915	0.00754705	0.0452001	NO
Transducin beta-like protein 3	TBL3	Q12788	-0.338742	0.00754669	0.0452001	NO
Ubiquitin conjugation factor E4 A	UBE4A	Q14139	-0.494842	0.00757583	0.0452001	NO
Bcl-2 homologous antagonist/killer	BAK1	Q16611	-0.233988	0.00756895	0.0452001	NO
Programmed cell death protein 4	PDCD4	Q53EL6	0.380134	0.00754121	0.0452001	NO
ATP-dependent RNA helicase DHX30	DHX30	Q7L2E3	-0.558404	0.0075826	0.0452001	NO
Syntaxin-12	STX12	Q86Y82	0.396631	0.00758126	0.0452001	NO
Glucosamine-6-phosphate isomerase 2	GNPDA2	Q8TDQ7	-0.092952	0.00756991	0.0452001	NO
Chromatin target of PRMT1 protein	CHTOP	Q9Y3Y2	-0.353302	0.00757175	0.0452001	NO
Profilin-1	PFN1	P07737	0.149537	0.00764458	0.0455302	NO
Tubulin alpha-1C chain	TUBA1C	Q9BQE3	0.133454	0.00766465	0.0456103	NO
Peptidyl-prolyl cis-trans isomerase FKBP2	FKBP2	P26885	0.149101	0.00770448	0.0457401	NO
Beta-actin-like protein 2	ACTBL2	Q562R1	0.197834	0.00769508	0.0457401	NO
Pantothenate kinase 2. mitochondrial	PANK2	Q9BZ23	-0.179295	0.00771133	0.0457401	NO
4'-phosphopantetheine phosphatase	PANK4	Q9NVE7	-0.247457	0.00771303	0.0457401	NO
RNA-binding motif. single-stranded-interacting protein 1	RBMS1	P29558	0.157282	0.00773242	0.0458156	NO
Golgin subfamily A member 7	GOLGA7	Q7Z5G4	0.165794	0.00776597	0.0459748	NO
DnaJ homolog subfamily C member 8	DNAJC8	O75937	0.191779	0.00778963	0.0460753	NO
MOB kinase activator 1B	MOB1B	Q7L9L4	0.127408	0.00780219	0.046105	NO
Protein PAXX	PAXX	Q9BUH6	0.2216	0.00781206	0.046105	NO
SUMO-activating enzyme subunit 1	SAE1	Q9UBE0	0.11972	0.00781475	0.046105	NO
Transcriptional regulator QRICH1	QRICH1	Q2TAL8	0.0707521	0.00782981	0.0461149	NO
ARF GTPase-activating protein GIT1	GIT1	Q9Y2X7	0.095645	0.00782739	0.0461149	NO
EPM2A-interacting protein 1	EPM2AIP1	Q7L775	-0.324578	0.00784065	0.0461392	NO
Fragile X messenger ribonucleoprotein 1	FMR1	Q06787	-0.181921	0.00785447	0.046181	NO
NAD kinase 2. mitochondrial	NADK2	Q4G0N4	-0.214731	0.00787714	0.0462748	NO
Zinc finger CCHC-type and RNA-binding motif-containing protein 1	ZCRB1	Q8TBF4	0.203306	0.00791712	0.0464305	NO
Phosphatidylinositol 5-phosphate 4-kinase type-2 gamma	PIP4K2C	Q8TBX8	0.0588012	0.00791686	0.0464305	NO
Polyribonucleotide nucleotidyltransferase 1. mitochondrial	PNPT1	Q8TCS8	-0.511906	0.00793523	0.046497	NO
Beta-1.3-glucosyltransferase	B3GLCT	Q6Y288	0.169478	0.00795052	0.046547	NO
Huntingtin-interacting protein 1-related protein	HIP1R	O75146	-0.231078	0.00795971	0.0465612	NO
Fer-1-like protein 6	FER1L6	Q2WGJ9	-0.256615	0.00801444	0.0468019	NO
FACT complex subunit SPT16	SUPT16H	Q9Y5B9	-0.321249	0.00800789	0.0468019	NO
5'-nucleotidase domain-containing protein 1	NT5DC1	Q5TFE4	0.0948737	0.00804659	0.0469498	NO
Membrane-associated progesterone receptor component 2	PGRMC2	O15173	0.215459	0.0080546	0.0469546	NO
Acid ceramidase	ASAH1	Q13510	0.133659	0.00806105	0.0469546	NO
Receptor tyrosine-protein kinase erbB-3	ERBB3	P21860	-0.211502	0.00806807	0.0469558	NO
Peptidyl-prolyl cis-trans isomerase FKBP3	FKBP3	Q00688	0.182738	0.00807617	0.0469632	NO
Tyrosine-protein kinase SYK	SYK	P43405	-0.352064	0.00809377	0.0469655	NO
Eukaryotic translation initiation factor 5	EIF5	P55010	0.134725	0.00809703	0.0469655	NO
Protein phosphatase 1 regulatory subunit 7	PPP1R7	Q15435	-0.135669	0.00809349	0.0469655	NO
Fatty-acid amide hydrolase 1	FAAH	O00519	-0.285329	0.00812456	0.0469797	NO
Emerin	EMD	P50402	0.168013	0.00811151	0.0469797	NO
TNF receptor-associated factor 3	TRAF3	Q13114	-0.629738	0.00812343	0.0469797	NO
RNA-binding protein 26	RBM26	Q5T8P6	0.130571	0.00812677	0.0469797	NO
Alanine--tRNA ligase. cytoplasmic	AARS1	P49588	0.0749662	0.00816765	0.0470974	NO
Normal mucosa of esophagus-specific gene 1 protein	NMES1	Q9C002	-0.322687	0.00815838	0.0470974	NO
Mitochondrial fission factor	MFF	Q9GZY8	0.273988	0.00816397	0.0470974	NO
26S proteasome regulatory subunit 6B	PSMC4	P43686	0.139021	0.0081861	0.0471642	NO
Histone deacetylase complex subunit SAP18	SAP18	O00422	0.157278	0.00822559	0.0473478	NO
Carbonic anhydrase 12	CA12	O43570	0.498559	0.00829908	0.0473478	NO
Receptor tyrosine-protein kinase erbB-2	ERBB2	P04626	-0.164567	0.00826295	0.0473478	NO
Short/branched chain specific acyl-CoA dehydrogenase. mitochondrial	ACADSB	P45954	-0.20698	0.00828528	0.0473478	NO
RNA N6-adenosine-methyltransferase METTL16	METTL16	Q86W50	-0.637565	0.00828214	0.0473478	NO
NADH dehydrogenase [ubiquinone] 1 alpha subcomplex subunit 11	NDUFA11	Q86Y39	-0.257402	0.00826289	0.0473478	NO
GPI transamidase component PIG-T	PIGT	Q969N2	-0.260006	0.00829711	0.0473478	NO
Engulfment and cell motility protein 2	ELMO2	Q96JJ3	-0.474429	0.00824105	0.0473478	NO
Immortalization up-regulated protein	IMUP	Q9GZP8	0.426244	0.00823564	0.0473478	NO
BCAS3 microtubule associated cell migration factor	BCAS3	Q9H6U6	-0.163312	0.00830736	0.0473478	NO
Protein argonaute-1	AGO1	Q9UL18	-0.278609	0.00824853	0.0473478	NO
GTP-binding protein SAR1b	SAR1B	Q9Y6B6	-0.124112	0.00830476	0.0473478	NO
Mannosyl-oligosaccharide glucosidase	MOGS	Q13724	-0.349765	0.00833584	0.047441	NO
Serine/threonine-protein kinase MRCK gamma	CDC42BPG	Q6DT37	-0.356037	0.0083375	0.047441	NO
DNA topoisomerase 1	TOP1	P11387	-0.381249	0.00836789	0.0475354	NO
AKT-interacting protein	AKTIP	Q9H8T0	-0.200358	0.00836701	0.0475354	NO
Signal peptidase complex subunit 2	SPCS2	Q15005	-0.153373	0.00837728	0.0475495	NO
Ribonuclease inhibitor	RNH1	P13489	-0.161699	0.00841902	0.0477334	NO
Mitochondrial glutamate carrier 1	SLC25A22	Q9H936	-0.466432	0.00842355	0.0477334	NO
ATP-dependent zinc metalloprotease YME1L1	YME1L1	Q96TA2	0.0723773	0.00844404	0.0477913	NO
Cytochrome P450 4F11	CYP4F11	Q9HBI6	-0.411738	0.00844763	0.0477913	NO
4-trimethylaminobutyraldehyde dehydrogenase	ALDH9A1	P49189	-0.0984619	0.00847589	0.0479117	NO
Heterogeneous nuclear ribonucleoprotein R	HNRNPR	O43390	0.0903788	0.00852021	0.0480164	NO
Nuclear transcription factor Y subunit alpha	NFYA	P23511	0.253543	0.00853135	0.0480164	NO
Small ribosomal subunit protein RACK1	RACK1	P63244	-0.139862	0.00853625	0.0480164	NO
Protein-tyrosine kinase 2-beta	PTK2B	Q14289	-0.337225	0.00850535	0.0480164	NO
DENN domain-containing protein 10	DENND10	Q8TCE6	-0.289718	0.00853437	0.0480164	NO
Putative glutamine amidotransferase-like class 1 domain-containing protein 3B. mitochondrial;Glutamine amidotransferase-like class 1 domain-containing protein 3. mitochondrial	GATD3B;GATD3	A0A0B4J2D5;P0DPI2	-0.136307	0.00861729	0.0482751	NO
Puromycin-sensitive aminopeptidase	NPEPPS	P55786	-0.10541	0.00861115	0.0482751	NO
CAP-Gly domain-containing linker protein 4	CLIP4	Q8N3C7	-0.527061	0.00859192	0.0482751	NO
Large ribosomal subunit protein bL34m	MRPL34	Q9BQ48	0.204979	0.00861177	0.0482751	NO
Carotenoid-cleaving dioxygenase. mitochondrial	BCO2	Q9BYV7	-0.317235	0.00860047	0.0482751	NO
Ubiquitin carboxyl-terminal hydrolase 8	USP8	P40818	-0.209984	0.00867912	0.0483978	NO
Protein RUFY3	RUFY3	Q7L099	0.149147	0.00868353	0.0483978	NO
Esterase OVCA2	OVCA2	Q8WZ82	0.13254	0.00868841	0.0483978	NO
Torsin-4A	TOR4A	Q9NXH8	-0.507743	0.00868353	0.0483978	NO
Small ribosomal subunit protein uS2m	MRPS2	Q9Y399	-0.279095	0.00866967	0.0483978	NO
Mitogen-activated protein kinase kinase kinase kinase 5	MAP4K5	Q9Y4K4	-0.245565	0.00867142	0.0483978	NO
26S proteasome non-ATPase regulatory subunit 6	PSMD6	Q15008	-0.183007	0.00870559	0.048418	NO
Outer dynein arm-docking complex subunit 2	ODAD2	Q5T2S8	-0.788526	0.00872017	0.048418	NO
Serine/threonine-protein kinase/endoribonuclease IRE2	ERN2	Q76MJ5	-0.421873	0.00871267	0.048418	NO
Protein enabled homolog	ENAH	Q8N8S7	0.174303	0.008715	0.048418	NO
CD81 antigen	CD81	P60033	0.276954	0.00874428	0.0484737	NO
Serine beta-lactamase-like protein LACTB. mitochondrial	LACTB	P83111	-0.202642	0.00874395	0.0484737	NO
Twinfilin-1	TWF1	Q12792	-0.145022	0.00876817	0.048489	NO
SCY1-like protein 2	SCYL2	Q6P3W7	-0.189957	0.00876363	0.048489	NO
PEST proteolytic signal-containing nuclear protein	PCNP	Q8WW12	0.215548	0.00875444	0.048489	NO
Protein KRI1 homolog	KRI1	Q8N9T8	-0.34095	0.00878087	0.0485203	NO
Alkyldihydroxyacetonephosphate synthase. peroxisomal	AGPS	O00116	-0.377255	0.00879228	0.048539	NO
Src substrate cortactin	CTTN	Q14247	0.174544	0.00879836	0.048539	NO
Caveolae-associated protein 2	CAVIN2	O95810	0.407194	0.00881649	0.0486001	NO
RNA-binding protein 7	RBM7	Q9Y580	0.166305	0.00884059	0.048694	NO
Protein transport protein Sec23B	SEC23B	Q15437	-0.280872	0.00886927	0.0488129	NO
Semaphorin-7A	SEMA7A	O75326	-0.821666	0.00889112	0.0488848	NO
CCAAT/enhancer-binding protein delta	CEBPD	P49716	0.240572	0.00889654	0.0488848	NO
TBC1 domain family member 15	TBC1D15	Q8TC07	-0.259639	0.0089052	0.0488934	NO
Transmembrane protein 33	TMEM33	P57088	-0.484238	0.00894956	0.0490197	NO
Sortilin-related receptor	SORL1	Q92673	0.309318	0.00894839	0.0490197	NO
Peptidylprolyl isomerase domain and WD repeat-containing protein 1	PPWD1	Q96BP3	-0.24397	0.0089447	0.0490197	NO
E3 ubiquitin-protein ligase TRIM21	TRIM21	P19474	-0.200037	0.0089712	0.0490928	NO
Gamma-interferon-inducible protein 16	IFI16	Q16666	-0.466987	0.00898009	0.0490928	NO
SH3 domain-binding protein 5-like	SH3BP5L	Q7L8J4	0.233492	0.0089843	0.0490928	NO
SRSF protein kinase 2	SRPK2	P78362	-0.257317	0.00900802	0.0491316	NO
Nucleolysin TIAR	TIAL1	Q01085	0.0745227	0.00901281	0.0491316	NO
Ran-binding protein 3	RANBP3	Q9H6Z4	0.104492	0.00900005	0.0491316	NO
Vacuolar protein sorting-associated protein 18 homolog	VPS18	Q9P253	-0.513912	0.00903104	0.049192	NO
Cullin-associated NEDD8-dissociated protein 1	CAND1	Q86VP6	-0.398537	0.00903825	0.0491924	NO
Inositol polyphosphate-5-phosphatase A	INPP5A	Q14642	0.128968	0.00906815	0.0493161	NO
Probable ATP-dependent RNA helicase DDX5	DDX5	P17844	0.0704989	0.00909181	0.0494058	NO
Metallothionein-2	MT2A	P02795	0.535456	0.00915351	0.0495016	NO
Small nuclear ribonucleoprotein Sm D2	SNRPD2	P62316	0.106688	0.00913259	0.0495016	NO
Large ribosomal subunit protein eL31	RPL31	P62899	-0.255625	0.00912263	0.0495016	NO
High mobility group nucleosome-binding domain-containing protein 5	HMGN5	P82970	0.208933	0.00913398	0.0495016	NO
Bystin	BYSL	Q13895	-0.337295	0.0091613	0.0495016	NO
FK506-binding protein 15	FKBP15	Q5T1M5	-0.152469	0.00914572	0.0495016	NO
Far upstream element-binding protein 3	FUBP3	Q96I24	0.114406	0.00916523	0.0495016	NO
Tumor suppressor candidate gene 1 protein	TUSC1	Q2TAM9	0.206006	0.0092318	0.0498106	NO
Prostaglandin E synthase 2	PTGES2	Q9H7Z7	0.116768	0.00923865	0.0498106	NO
Alanine--tRNA ligase. mitochondrial	AARS2	Q5JTZ9	-0.268057	0.00926471	0.0498764	NO
Transcriptional repressor p66-alpha	GATAD2A	Q86YP4	0.123993	0.00926535	0.0498764	NO
Cytotoxic granule associated RNA binding protein TIA1	TIA1	P31483	0.112724	0.0092789	0.049886	NO
E3 SUMO-protein ligase NSE2	NSMCE2	Q96MF7	0.320346	0.00928163	0.049886	NO
Coatomer subunit beta'	COPB2	P35606	-0.147775	0.00929824	0.0499105	NO
Protein Hook homolog 2	HOOK2	Q96ED9	0.125713	0.00930446	0.0499105	NO
Asparaginyl-tRNA synthetase	NARS2	Q96I59	-0.697129	0.00930792	0.0499105	NO
Nuclear pore complex protein Nup153	NUP153	P49790	-0.157659	0.00932183	0.049936	NO
Phosphopantothenate--cysteine ligase	PPCS	Q9HAB8	-0.157476	0.00932719	0.049936	NO
Mitochondrial chaperone BCS1	BCS1L	Q9Y276	-0.576214	0.0093796	0.0501776	NO
Peptidyl-prolyl cis-trans isomerase A-like 4A	PPIAL4A	Q9Y536	0.16182	0.00938975	0.0501929	NO
Transcription factor BTF3	BTF3	P20290	0.181508	0.00939793	0.0501976	NO
Macrophage-capping protein	CAPG	P40121	0.22	0.00942397	0.0502977	NO
UDP-N-acetylhexosamine pyrophosphorylase	UAP1	Q16222	-0.219206	0.00943372	0.0503107	NO
Tight junction-associated protein 1	TJAP1	Q5JTD0	0.202217	0.00944175	0.0503146	NO
Dihydrolipoyllysine-residue succinyltransferase component of 2-oxoglutarate dehydrogenase complex. mitochondrial	DLST	P36957	0.129625	0.00946923	0.050422	NO
FAST kinase domain-containing protein 4	TBRG4	Q969Z0	-0.619714	0.00948176	0.0504497	NO
N-acetylglucosamine-6-sulfatase	GNS	P15586	0.176518	0.00955895	0.0508211	NO
Kynurenine--oxoglutarate transaminase 1	KYAT1	Q16773	0.109175	0.00956788	0.0508294	NO
Choline-phosphate cytidylyltransferase A	PCYT1A	P49585	0.0995258	0.00958416	0.0508766	NO
Methyl-CpG-binding protein 2	MECP2	P51608	-0.274727	0.00960125	0.0509281	NO
Superkiller complex protein 3	SKIC3	Q6PGP7	-0.497675	0.00961533	0.0509635	NO
Casein kinase I isoform delta	CSNK1D	P48730	-0.283525	0.00964018	0.0509691	NO
Coxsackievirus and adenovirus receptor	CXADR	P78310	0.157316	0.00964064	0.0509691	NO
Leucine--tRNA ligase. mitochondrial	LARS2	Q15031	-0.534215	0.00964601	0.0509691	NO
Elongation factor G. mitochondrial	GFM1	Q96RP9	-0.509353	0.00963218	0.0509691	NO
POU domain. class 2. transcription factor 1	POU2F1	P14859	0.121573	0.00969076	0.0510099	NO
Transcription factor SOX-2	SOX2	P48431	0.223726	0.00968347	0.0510099	NO
Laminin subunit beta-2	LAMB2	P55268	0.162477	0.00968136	0.0510099	NO
Osteopetrosis-associated transmembrane protein 1	OSTM1	Q86WC4	0.269858	0.009666	0.0510099	NO
Junctional adhesion molecule A	F11R	Q9Y624	0.193982	0.00967428	0.0510099	NO
Signal recognition particle 14 kDa protein	VIII.14	P37108	0.116994	0.00970153	0.0510275	NO
Trafficking protein particle complex subunit 1	TRAPPC1	Q9Y5R8	-0.226561	0.00973714	0.0511757	NO
Patatin-like phospholipase domain-containing protein 2	PNPLA2	Q96AD5	-0.269271	0.00975602	0.0512359	NO
Ubiquitin carboxyl-terminal hydrolase 47	USP47	Q96K76	-0.272896	0.00980093	0.0514325	NO
Ras-related protein Rap-1b	RAP1B	P61224	0.0742321	0.00983673	0.051581	NO
Beta-arrestin-2	ARRB2	P32121	-0.348014	0.00989395	0.0518416	NO
Ribosome quality control complex subunit NEMF	NEMF	O60524	-0.744661	0.00990649	0.0518528	NO
Large ribosomal subunit protein mL52	MRPL52	Q86TS9	0.278787	0.00991869	0.0518528	NO
Exocyst complex component 8	EXOC8	Q8IYI6	-0.35348	0.00991368	0.0518528	NO
Induced myeloid leukemia cell differentiation protein Mcl-1	MCL1	Q07820	0.153796	0.00993335	0.0518901	NO
Protein FAM98C	FAM98C	Q17RN3	0.150666	0.00998036	0.0520961	NO
Inositol polyphosphate 5-phosphatase K	INPP5K	Q9BT40	-0.430048	0.00999191	0.0521169	NO
Vacuolar protein sorting-associated protein 41 homolog	VPS41	P49754	-0.37102	0.0100191	0.0521461	NO
Fibronectin type III domain-containing protein 3B	FNDC3B	Q53EP0	-0.481577	0.0100278	0.0521461	NO
Ubiquitin carboxyl-terminal hydrolase 7	USP7	Q93009	-0.183841	0.0100208	0.0521461	NO
NADH dehydrogenase [ubiquinone] 1 alpha subcomplex subunit 12	NDUFA12	Q9UI09	0.110776	0.0100191	0.0521461	NO
SUN domain-containing protein 1	SUN1	O94901	-0.412971	0.0100502	0.0522232	NO
Nucleolar protein 56	NOP56	O00567	-0.47113	0.0100729	0.052262	NO
Probable 28S rRNA (cytosine(4447)-C(5))-methyltransferase	NOP2	P46087	-0.588297	0.0100656	0.052262	NO
Vesicle-associated membrane protein 7	VAMP7	P51809	-0.285359	0.0100817	0.0522687	NO
Microtubule-associated protein 4	MAP4	P27816	-0.29619	0.0100901	0.0522728	NO
Small ribosomal subunit protein uS15	RPS13	P62277	-0.170521	0.0101061	0.0522953	NO
E3 ubiquitin-protein ligase TRIM47	TRIM47	Q96LD4	-0.203379	0.0101173	0.0522953	NO
Derlin-1	DERL1	Q9BUN8	-0.340819	0.0101168	0.0522953	NO
Oxygen-dependent coproporphyrinogen-III oxidase. mitochondrial	CPOX	P36551	0.101066	0.0101304	0.0523239	NO
Trifunctional enzyme subunit alpha. mitochondrial	HADHA	P40939	-0.497846	0.0101689	0.0524837	NO
Rho GTPase-activating protein 21	ARHGAP21	Q5T5U3	-0.210217	0.0101778	0.0524899	NO
Transmembrane emp24 domain-containing protein 4	TMED4	Q7Z7H5	0.132509	0.0102113	0.0526232	NO
Cysteine sulfinic acid decarboxylase	CSAD	Q9Y600	2.49344	0.0102735	0.0529041	NO
Prohibitin-2	PHB2	Q99623	-0.157586	0.0102833	0.0529153	NO
Succinyl-CoA:3-ketoacid coenzyme A transferase 1. mitochondrial	OXCT1	P55809	-0.256783	0.0102934	0.0529279	NO
Transmembrane protein 205	TMEM205	Q6UW68	-0.341534	0.0103055	0.0529502	NO
Dynein assembly factor with WD repeat domains 1	DAW1	Q8N136	1.05861	0.0103192	0.052981	NO
NADH-cytochrome b5 reductase 3	CYB5R3	P00387	0.23497	0.0103674	0.0531495	NO
Crk-like protein	CRKL	P46109	0.254416	0.0103597	0.0531495	NO
Ribosomal L1 domain-containing protein 1	RSL1D1	O76021	-0.594771	0.0103984	0.0531945	NO
Xanthine dehydrogenase/oxidase	XDH	P47989	-0.393053	0.0104028	0.0531945	NO
Casein kinase I isoform epsilon	CSNK1E	P49674	-0.215464	0.0103926	0.0531945	NO
mRNA export factor RAE1	RAE1	P78406	0.103067	0.0104071	0.0531945	NO
Probable ATP-dependent RNA helicase DDX56	DDX56	Q9NY93	-0.30566	0.0104457	0.0533522	NO
Serine/threonine-protein kinase N1	PKN1	Q16512	-0.439706	0.010457	0.0533702	NO
Sterile alpha motif domain-containing protein 1	SAMD1	Q6SPF0	0.149854	0.0104752	0.0534233	NO
Pyruvate dehydrogenase E1 component subunit alpha. somatic form. mitochondrial	PDHA1	P08559	-0.206739	0.010517	0.0535435	NO
Hydroxymethylglutaryl-CoA synthase. cytoplasmic	HMGCS1	Q01581	-0.218436	0.0105221	0.0535435	NO
Integrator complex subunit 11	INTS11	Q5TA45	-0.272364	0.0105185	0.0535435	NO
ATP-binding cassette sub-family F member 2	ABCF2	Q9UG63	-0.236367	0.0105384	0.053587	NO
REST corepressor 3	RCOR3	Q9P2K3	0.137376	0.0105491	0.0536017	NO
Eukaryotic translation initiation factor 3 subunit E	EIF3E	P60228	-0.179655	0.0105613	0.0536243	NO
CDP-diacylglycerol--inositol 3-phosphatidyltransferase	CDIPT	O14735	-0.425263	0.0105891	0.0536467	NO
Protein numb homolog	NUMB	P49757	0.0850598	0.0105889	0.0536467	NO
RNA-binding protein FXR1	FXR1	P51114	-0.298845	0.010587	0.0536467	NO
Exocyst complex component 5	EXOC5	O00471	-0.383278	0.0106142	0.0536842	NO
Monocyte differentiation antigen CD14	CD14	P08571	0.234231	0.0106277	0.0536842	NO
28 kDa heat- and acid-stable phosphoprotein	PDAP1	Q13442	0.224785	0.0106203	0.0536842	NO
Exosome complex exonuclease RRP44	DIS3	Q9Y2L1	-0.414962	0.0106086	0.0536842	NO
E3 UFM1-protein ligase 1	UFL1	O94874	-0.257798	0.0106616	0.0537656	NO
Probable arginine--tRNA ligase. mitochondrial	RARS2	Q5T160	-0.548437	0.0106638	0.0537656	NO
Histone PARylation factor 1	HPF1	Q9NWY4	0.128573	0.0106672	0.0537656	NO
Progranulin	GRN	P28799	0.187503	0.01069	0.0538164	NO
Stromal membrane-associated protein 2	SMAP2	Q8WU79	0.140711	0.0106929	0.0538164	NO
Dual adapter for phosphotyrosine and 3-phosphotyrosine and 3-phosphoinositide	DAPP1	Q9UN19	-0.182753	0.0107182	0.0539044	NO
Sterile alpha motif domain-containing protein 9	SAMD9	Q5K651	-0.389253	0.0107485	0.0540169	NO
GMP reductase 2	GMPR2	Q9P2T1	0.0960793	0.0107623	0.054047	NO
Small ribosomal subunit protein eS26	RPS26	P62854	-0.34285	0.0107715	0.0540536	NO
Protein lin-7 homolog C	LIN7C	Q9NUP9	0.28202	0.0108158	0.0542364	NO
Dolichyl-diphosphooligosaccharide--protein glycosyltransferase 48 kDa subunit	DDOST	P39656	-0.164289	0.0108252	0.054244	NO
Mitochondrial carnitine/acylcarnitine carrier protein	SLC25A20	O43772	-0.580324	0.0108431	0.0542549	NO
Nucleoporin NUP35	NUP35	Q8NFH5	0.159619	0.0108371	0.0542549	NO
Interferon-induced GTP-binding protein Mx2	MX2	P20592	-1.42832	0.0108705	0.0543133	NO
Inositol polyphosphate 5-phosphatase OCRL	OCRL	Q01968	-0.363706	0.010863	0.0543133	NO
Peroxisomal acyl-coenzyme A oxidase 3	ACOX3	O15254	-0.249074	0.0108928	0.054385	NO
Proline dehydrogenase 1. mitochondrial	PRODH	O43272	-0.432743	0.0109104	0.0544158	NO
F-actin-capping protein subunit alpha-1	CAPZA1	P52907	0.163745	0.0109148	0.0544158	NO
Microsomal glutathione S-transferase 1	MGST1	P10620	-0.251247	0.01095	0.0545424	NO
Coiled-coil domain-containing protein 28A	CCDC28A	Q8IWP9	0.191878	0.010956	0.0545424	NO
Cofilin-1	CFL1	P23528	0.124846	0.0109801	0.0545835	NO
MAGUK p55 subfamily member 7	MPP7	Q5T2T1	0.132174	0.0109773	0.0545835	NO
BCL2/adenovirus E1B 19 kDa protein-interacting protein 2	BNIP2	Q12982	-0.187983	0.0109931	0.0546085	NO
Integrin-linked protein kinase	ILK	Q13418	0.0641022	0.0110202	0.0547039	NO
ATP synthase subunit ATP5MJ. mitochondrial	ATP5MJ	P56378	-0.218735	0.0110578	0.0548508	NO
Cysteine-rich protein 2	CRIP2	P52943	0.169554	0.0110886	0.0549639	NO
Cytospin-A	SPECC1L	Q69YQ0	0.120489	0.0111136	0.0549795	NO
Ubiquitin domain-containing protein 2	UBTD2	Q8WUN7	0.222343	0.0111157	0.0549795	NO
Serine/threonine-protein phosphatase PGAM5. mitochondrial	PGAM5	Q96HS1	-0.11945	0.0111031	0.0549795	NO
Apoptotic protease-activating factor 1	APAF1	O14727	-0.428099	0.011134	0.0550305	NO
Serine/arginine-rich splicing factor 9	SRSF9	Q13242	0.217544	0.0111727	0.0551822	NO
Myb-binding protein 1A	MYBBP1A	Q9BQG0	-1.1473	0.011183	0.0551906	NO
Choline-phosphate cytidylyltransferase B	PCYT1B	Q9Y5K3	0.129883	0.0111904	0.0551906	NO
Porphobilinogen deaminase	HMBS	P08397	0.130589	0.0112	0.0551983	NO
Zinc finger Ran-binding domain-containing protein 2	ZRANB2	O95218	0.161814	0.0112164	0.0552396	NO
Elongation factor Ts. mitochondrial	TSFM	P43897	-0.201869	0.0112408	0.0552971	NO
TNF receptor-associated factor 2	TRAF2	Q12933	-0.221885	0.0112441	0.0552971	NO
Epsin-2	EPN2	O95208	0.212911	0.0112724	0.0553567	NO
Pleckstrin homology domain-containing family A member 6	PLEKHA6	Q9Y2H5	0.106614	0.0112718	0.0553567	NO
Galactokinase	GALK1	P51570	0.101064	0.0112817	0.055363	NO
Poly(A) polymerase alpha	PAPOLA	P51003	-0.236666	0.0113822	0.0557492	NO
Pseudouridylate synthase TRUB1	TRUB1	Q8WWH5	0.125682	0.0113806	0.0557492	NO
Poly(U)-binding-splicing factor PUF60	PUF60	Q9UHX1	-0.0762398	0.0113847	0.0557492	NO
Dynactin subunit 6	DCTN6	O00399	0.154612	0.0114854	0.0557769	NO
DnaJ homolog subfamily A member 1	DNAJA1	P31689	0.109698	0.0114424	0.0557769	NO
26S proteasome non-ATPase regulatory subunit 8	PSMD8	P48556	-0.191722	0.0114673	0.0557769	NO
Histone acetyltransferase p300	EP300	Q09472	-0.137492	0.0114741	0.0557769	NO
Vesicle transport protein SEC20	BNIP1	Q12981	0.153536	0.0114875	0.0557769	NO
Septin-2	SEPTIN2	Q15019	0.0871444	0.0114734	0.0557769	NO
KIF-binding protein	KIFBP	Q96EK5	-0.390072	0.0114464	0.0557769	NO
Multivesicular body subunit 12A	MVB12A	Q96EY5	0.135515	0.0114492	0.0557769	NO
Calcium uptake protein 1. mitochondrial	MICU1	Q9BPX6	-0.298748	0.0114806	0.0557769	NO
Pleckstrin homology domain-containing family A member 5	PLEKHA5	Q9HAU0	0.0868239	0.0114171	0.0557769	NO
Ataxin-10	ATXN10	Q9UBB4	-0.20089	0.011476	0.0557769	NO
Actin-binding protein WASF2	WASF2	Q9Y6W5	0.15517	0.011481	0.0557769	NO
Glutaminase kidney isoform. mitochondrial	GLS	O94925	-0.322697	0.0115332	0.0558458	NO
Ras-related protein Rab-1A	RAB1A	P62820	0.088459	0.0115132	0.0558458	NO
Eukaryotic translation initiation factor 4 gamma 2	EIF4G2	P78344	-0.200113	0.0115423	0.0558458	NO
DENN domain-containing protein 4C	DENND4C	Q5VZ89	-0.30828	0.0115362	0.0558458	NO
Isochorismatase domain-containing protein 2	ISOC2	Q96AB3	-0.279332	0.0115391	0.0558458	NO
Transmembrane protein 258	TMEM258	P61165	-0.157631	0.0115733	0.0559172	NO
Proline-rich protein 15	PRR15	Q8IV56	0.21716	0.0115721	0.0559172	NO
Translation initiation factor eIF2B subunit delta	EIF2B4	Q9UI10	-0.429183	0.0115848	0.0559337	NO
Apoptosis-inducing factor 1. mitochondrial	AIFM1	O95831	-0.12339	0.0116061	0.0559605	NO
Serine/threonine-protein kinase WNK1	WNK1	Q9H4A3	0.101049	0.0116066	0.0559605	NO
Secernin-3	SCRN3	Q0VDG4	0.118781	0.0116438	0.0560764	NO
RNA cytidine acetyltransferase	NAT10	Q9H0A0	-0.893872	0.011647	0.0560764	NO
Hematopoietic lineage cell-specific protein	HCLS1	P14317	0.178512	0.0116648	0.0561107	NO
Small ribosomal subunit protein mS29	DAP3	P51398	-0.330037	0.0116791	0.0561107	NO
Tumor necrosis factor receptor type 1-associated DEATH domain protein	TRADD	Q15628	0.123602	0.0116846	0.0561107	NO
Sister chromatid cohesion protein PDS5 homolog A	PDS5A	Q29RF7	-0.404621	0.0116948	0.0561107	NO
Cytochrome c oxidase assembly factor 3 homolog. mitochondrial	COA3	Q9Y2R0	0.144582	0.0116867	0.0561107	NO
Inhibitor of nuclear factor kappa-B kinase subunit beta	IKBKB	O14920	-0.277502	0.0117227	0.0561798	NO
Pyruvate carboxylase. mitochondrial	PC	P11498	-0.525837	0.0117395	0.0561798	NO
T-complex protein 1 subunit eta	CCT7	Q99832	-0.117196	0.0117264	0.0561798	NO
TBC1 domain family member 10A	TBC1D10A	Q9BXI6	-0.198679	0.0117419	0.0561798	NO
SWI/SNF-related matrix-associated actin-dependent regulator of chromatin subfamily A member 5	SMARCA5	O60264	-0.372475	0.0117743	0.0562961	NO
Gasdermin-D	GSDMD	P57764	0.110251	0.0118007	0.0563438	NO
eEF1A lysine and N-terminal methyltransferase	METTL13	Q8N6R0	-0.220934	0.0118006	0.0563438	NO
Phosphatidylinositol 3.4.5-trisphosphate 5-phosphatase 2	INPPL1	O15357	-0.49585	0.0118305	0.0564471	NO
Nuclear pore complex protein Nup88	NUP88	Q99567	-0.216983	0.0118411	0.0564585	NO
Putative WAS protein family homolog 3;WAS protein family homolog 2	WASH3P;WASH2P	C4AMC7;Q6VEQ5	0.134249	0.0119048	0.0567227	NO
A-kinase anchor protein 10. mitochondrial	AKAP10	O43572	-0.236402	0.0119145	0.05673	NO
Phospholipid-transporting ATPase IC	ATP8B1	O43520	-0.198955	0.0119273	0.0567506	NO
Serine/threonine-protein kinase PRP4 homolog	PRPF4B	Q13523	-0.387606	0.0119436	0.0567506	NO
Spectrin alpha chain. non-erythrocytic 1	SPTAN1	Q13813	0.134469	0.0119356	0.0567506	NO
Prolactin regulatory element-binding protein	PREB	Q9HCU5	-0.274038	0.0119562	0.0567712	NO
Ubiquitin carboxyl-terminal hydrolase 15	USP15	Q9Y4E8	-0.0996412	0.0120378	0.0571193	NO
Unconventional prefoldin RPB5 interactor 1	URI1	O94763	0.179602	0.012057	0.0571711	NO
Cytoplasmic protein NCK2	NCK2	O43639	0.13551	0.0120954	0.0572059	NO
Transcription factor BTF3 homolog 4	BTF3L4	Q96K17	0.205873	0.012096	0.0572059	NO
Large ribosomal subunit protein mL39	MRPL39	Q9NYK5	-0.21876	0.0120976	0.0572059	NO
Microtubule-associated tumor suppressor 1	MTUS1	Q9ULD2	-0.169024	0.0120947	0.0572059	NO
Aminopeptidase N	ANPEP	P15144	0.180219	0.012133	0.0572871	NO
Large ribosomal subunit protein eL24	RPL24	P83731	-0.382095	0.0121397	0.0572871	NO
E3 ubiquitin/ISG15 ligase TRIM25	TRIM25	Q14258	-0.212228	0.0121298	0.0572871	NO
Syntaxin-4	STX4	Q12846	0.240465	0.0121674	0.0573175	NO
Synaptopodin	SYNPO	Q8N3V7	0.211382	0.0121626	0.0573175	NO
Stalled ribosome sensor GCN1	GCN1	Q92616	-0.896838	0.0121711	0.0573175	NO
Inosine-5'-monophosphate dehydrogenase 1	IMPDH1	P20839	0.222559	0.0121865	0.0573507	NO
Plexin-A1	PLXNA1	Q9UIW2	-0.173741	0.012215	0.0574456	NO
Lysosome-associated membrane glycoprotein 2	LAMP2	P13473	0.197802	0.0123807	0.0575117	NO
Hydroxymethylglutaryl-CoA lyase. mitochondrial	HMGCL	P35914	-0.122854	0.0123692	0.0575117	NO
Nuclear pore complex protein Nup107	NUP107	P57740	-0.433455	0.0122732	0.0575117	NO
Proteasome subunit alpha type-6	PSMA6	P60900	0.111063	0.0122971	0.0575117	NO
Rho-associated protein kinase 1	ROCK1	Q13464	-0.128704	0.0123351	0.0575117	NO
Eukaryotic translation initiation factor 4H	EIF4H	Q15056	0.240599	0.0123587	0.0575117	NO
Serine/threonine-protein phosphatase 2A 56 kDa regulatory subunit beta isoform	PPP2R5B	Q15173	-0.204875	0.0123835	0.0575117	NO
Neutral amino acid transporter B(0)	SLC1A5	Q15758	0.201203	0.0123002	0.0575117	NO
UPF0461 protein C5orf24	C5orf24	Q7Z6I8	0.220868	0.0123008	0.0575117	NO
Protein jagunal homolog 1	JAGN1	Q8N5M9	-0.365827	0.0123612	0.0575117	NO
LIM domain only protein 7	LMO7	Q8WWI1	0.166469	0.0122496	0.0575117	NO
Peroxisomal membrane protein PEX13	PEX13	Q92968	-0.468749	0.0123752	0.0575117	NO
Transmembrane protein 230	TMEM230	Q96A57	0.183583	0.0123375	0.0575117	NO
Small ribosomal subunit protein mS39	PTCD3	Q96EY7	-0.354272	0.0123473	0.0575117	NO
Paired amphipathic helix protein Sin3a	SIN3A	Q96ST3	-0.329328	0.0123401	0.0575117	NO
Coiled-coil-helix-coiled-coil-helix domain-containing protein 7	CHCHD7	Q9BUK0	0.235819	0.0123878	0.0575117	NO
Nucleoporin p58/p45	NUP58	Q9BVL2	0.209944	0.0122385	0.0575117	NO
SPATS2-like protein	SPATS2L	Q9NUQ6	-0.238002	0.0123163	0.0575117	NO
TBC1 domain family member 13	TBC1D13	Q9NVG8	-0.399594	0.0123345	0.0575117	NO
Interleukin-1 beta	IL1B	P01584	-1.10528	0.0124438	0.0577328	NO
Mitochondrial import inner membrane translocase subunit Tim23	TIMM23	O14925	-0.217523	0.01251	0.0578316	NO
ATP-binding cassette sub-family D member 3	ABCD3	P28288	-0.778679	0.012505	0.0578316	NO
ALS2 C-terminal-like protein	ALS2CL	Q60I27	-0.213924	0.0125155	0.0578316	NO
Synaptotagmin-like protein 5	SYTL5	Q8TDW5	-0.286451	0.0124991	0.0578316	NO
Kinesin-associated protein 3	KIFAP3	Q92845	-1.10363	0.0124914	0.0578316	NO
Rho GTPase-activating protein 35	ARHGAP35	Q9NRY4	-0.258331	0.0125148	0.0578316	NO
Mitochondrial pyruvate carrier 2	MPC2	O95563	-0.465948	0.0125241	0.0578328	NO
Membrane-associated phosphatidylinositol transfer protein 1	PITPNM1	O00562	-0.441285	0.0125367	0.0578518	NO
General transcription factor 3C polypeptide 4	GTF3C4	Q9UKN8	-0.256068	0.0125484	0.0578672	NO
Flotillin-2	FLOT2	Q14254	-0.236105	0.012574	0.0579462	NO
AP-5 complex subunit zeta-1	AP5Z1	O43299	-0.727511	0.0125911	0.0579477	NO
Anterior gradient protein 2 homolog	AGR2	O95994	0.272461	0.0125852	0.0579477	NO
Sorting nexin-5	SNX5	Q9Y5X3	0.0967236	0.0126085	0.0579892	NO
Calnexin	CANX	P27824	0.0961406	0.0126424	0.0580673	NO
Ufm1-specific protease 2	UFSP2	Q9NUQ7	-1.59025	0.0126359	0.0580673	NO
Probable ATP-dependent RNA helicase DDX6	DDX6	P26196	-0.24561	0.0126522	0.0580734	NO
Hepatoma-derived growth factor-related protein 3	HDGFL3	Q9Y3E1	0.19702	0.0127012	0.0582597	NO
Peptidyl-prolyl cis-trans isomerase FKBP4	FKBP4	Q02790	-0.0935097	0.0127283	0.0583063	NO
Ras and EF-hand domain-containing protein	RASEF	Q8IZ41	0.189178	0.012727	0.0583063	NO
Treacle protein	TCOF1	Q13428	0.176255	0.0127403	0.0583224	NO
Sigma intracellular receptor 2	TMEM97	Q5BJF2	-0.333552	0.0127938	0.0585285	NO
Beta-adrenergic receptor kinase 1	GRK2	P25098	-0.154719	0.0128185	0.0585634	NO
Protein kinase C delta type	PRKCD	Q05655	-0.222318	0.0128121	0.0585634	NO
Tyrosine--tRNA ligase. mitochondrial	YARS2	Q9Y2Z4	-0.317651	0.0128542	0.058688	NO
NADH dehydrogenase [ubiquinone] flavoprotein 3. mitochondrial	NDUFV3	P56181	0.247659	0.0128805	0.05873	NO
Gephyrin	GPHN	Q9NQX3	0.130853	0.0128751	0.05873	NO
E3 ubiquitin-protein transferase RMND5A	RMND5A	Q9H871	-0.564874	0.0129023	0.0587904	NO
Nebulette	NEBL	O76041	0.241578	0.0129311	0.0588422	NO
V-type proton ATPase subunit d 1	ATP6V0D1	P61421	-0.167938	0.0129393	0.0588422	NO
L-aminoadipate-semialdehyde dehydrogenase-phosphopantetheinyl transferase	AASDHPPT	Q9NRN7	0.117456	0.0129298	0.0588422	NO
Atlastin-2	ATL2	Q8NHH9	-0.339018	0.0129483	0.0588443	NO
Mothers against decapentaplegic homolog 2	SMAD2	Q15796	-0.123928	0.0129787	0.0589437	NO
Sorting nexin-27	SNX27	Q96L92	-0.280808	0.0130197	0.0590908	NO
Erlin-1	ERLIN1	O75477	-0.147863	0.0130814	0.0593318	NO
Protein kish-A	TMEM167A	Q8TBQ9	-0.277622	0.0131004	0.0593398	NO
Dynamin-3	DNM3	Q9UQ16	-1.28385	0.013097	0.0593398	NO
Polypeptide N-acetylgalactosaminyltransferase 3	GALNT3	Q14435	-0.209461	0.0131206	0.0593921	NO
WASH complex subunit 5	WASHC5	Q12768	-0.926512	0.013167	0.0595631	NO
Importin-5	IPO5	O00410	-0.419155	0.0131951	0.059598	NO
Ras-related protein Rab-32	RAB32	Q13637	-0.220398	0.013207	0.059598	NO
Vacuolar protein sorting-associated protein 45	VPS45	Q9NRW7	-0.296765	0.0131843	0.059598	NO
LIM and calponin homology domains-containing protein 1	LIMCH1	Q9UPQ0	0.186649	0.0132094	0.059598	NO
NEDD4-like E3 ubiquitin-protein ligase WWP2	WWP2	O00308	-0.205793	0.0132393	0.0596836	NO
Protein kinase C and casein kinase substrate in neurons protein 2	PACSIN2	Q9UNF0	0.0987196	0.0132457	0.0596836	NO
CCN family member 1	CCN1	O00622	-0.414031	0.0132746	0.059775	NO
CAAX prenyl protease 1 homolog	ZMPSTE24	O75844	-0.280624	0.0132921	0.0597861	NO
Triosephosphate isomerase	TPI1	P60174	0.12125	0.0132945	0.0597861	NO
Vitamin D3 receptor	VDR	P11473	-0.612741	0.0133136	0.059833	NO
Zinc finger CCHC domain-containing protein 8	ZCCHC8	Q6NZY4	0.131005	0.0133296	0.0598658	NO
Methylglutaconyl-CoA hydratase. mitochondrial	AUH	Q13825	-0.180333	0.0133443	0.0598926	NO
Ankyrin-3	ANK3	Q12955	-0.216432	0.0133945	0.0599966	NO
Golgi membrane protein 1	GOLM1	Q8NBJ4	0.243197	0.0134023	0.0599966	NO
RNA binding motif protein. X-linked-like-1	RBMXL1	Q96E39	0.184444	0.0133952	0.0599966	NO
Ataxin-2	ATXN2	Q99700	0.106426	0.0133821	0.0599966	NO
Methylenetetrahydrofolate reductase (NADPH)	MTHFR	P42898	-0.167909	0.0134512	0.0601765	NO
Protein disulfide-isomerase A4	PDIA4	P13667	0.110496	0.0134676	0.0602105	NO
Transketolase	TKT	P29401	0.10803	0.0135004	0.0603179	NO
Band 4.1-like protein 4B	EPB41L4B	Q9H329	-0.511688	0.0135193	0.0603632	NO
Interleukin-8	CXCL8	P10145	-1.43842	0.0135482	0.0604143	NO
1-phosphatidylinositol 4.5-bisphosphate phosphodiesterase gamma-2	PLCG2	P16885	-0.341972	0.0135406	0.0604143	NO
ADP-ribosylation factor GTPase-activating protein 2	ARFGAP2	Q8N6H7	0.0946794	0.013568	0.060424	NO
Caspase-10	CASP10	Q92851	-0.18664	0.0135617	0.060424	NO
Diphosphomevalonate decarboxylase	MVD	P53602	-0.127888	0.0136791	0.0607262	NO
Triple QxxK/R motif-containing protein	TRIQK	Q629K1	0.226202	0.013676	0.0607262	NO
Store-operated calcium entry-associated regulatory factor	SARAF	Q96BY9	0.194694	0.0136659	0.0607262	NO
Very long chain fatty acid elongase 1	ELOVL1	Q9BW60	-0.681393	0.0136799	0.0607262	NO
Threonine--tRNA ligase. mitochondrial	TARS2	Q9BW92	-0.240975	0.0136521	0.0607262	NO
Vacuolar protein sorting-associated protein 33A	VPS33A	Q96AX1	-0.194845	0.0136947	0.0607524	NO
2-hydroxyacyl-CoA lyase 2	ILVBL	A1L0T0	-0.281315	0.0137179	0.0608162	NO
Keratinocyte-associated protein 2	KRTCAP2	Q8N6L1	-0.401591	0.0137309	0.0608348	NO
Importin-4	IPO4	Q8TEX9	-0.572476	0.0137615	0.0609313	NO
Protein arginine N-methyltransferase 1	PRMT1	Q99873	-0.199134	0.0137824	0.0609845	NO
Actin-related protein 3	ACTR3	P61158	0.118492	0.0137914	0.0609852	NO
Large ribosomal subunit protein uL10m	MRPL10	Q7Z7H8	-0.263153	0.0138115	0.0610349	NO
AP2-associated protein kinase 1	AAK1	Q2M2I8	-0.108144	0.013824	0.0610509	NO
Mitochondrial ribonuclease P catalytic subunit	PRORP	O15091	-0.394803	0.0138815	0.061118	NO
Bcl-2-like protein 11	BCL2L11	O43521	0.339463	0.0138547	0.061118	NO
NADH dehydrogenase [ubiquinone] 1 alpha subcomplex subunit 7	NDUFA7	O95182	0.161272	0.0139012	0.061118	NO
Proteasome subunit beta type-4	PSMB4	P28070	0.119408	0.0139014	0.061118	NO
Small ribosomal subunit protein eS7	RPS7	P62081	-0.195777	0.0138829	0.061118	NO
Elongin-B	ELOB	Q15370	-0.162562	0.0138874	0.061118	NO
Fructosamine-3-kinase	FN3K	Q9H479	0.138258	0.0138783	0.061118	NO
C-X-C motif chemokine 6	CXCL6	P80162	-1.62705	0.0139339	0.061222	NO
Phosphatidylinositol 4-kinase alpha	PI4KA	P42356	-0.86731	0.0139601	0.061298	NO
Transcription initiation factor TFIID subunit 4	TAF4	O00268	0.217757	0.0139729	0.0613151	NO
Regulation of nuclear pre-mRNA domain-containing protein 1B	RPRD1B	Q9NQG5	0.150677	0.0139892	0.0613476	NO
Calpain-13	CAPN13	Q6MZZ7	-0.653072	0.0140025	0.061367	NO
Argininosuccinate synthase	ASS1	P00966	-0.182808	0.0140578	0.0615301	NO
DNA-dependent protein kinase catalytic subunit	PRKDC	P78527	-0.823751	0.0140578	0.0615301	NO
RAB11-binding protein RELCH	RELCH	Q9P260	-0.183032	0.0140666	0.0615301	NO
Gem-associated protein 5	GEMIN5	Q8TEQ6	-0.812188	0.0140902	0.0615831	NO
Nesprin-2	SYNE2	Q8WXH0	-0.392253	0.0140966	0.0615831	NO
Innate immunity activator protein	INAVA	Q3KP66	0.161298	0.0141365	0.0617183	NO
DNA polymerase beta	POLB	P06746	0.13662	0.0141713	0.0617918	NO
GTP-binding protein Rheb	RHEB	Q15382	-0.179575	0.0141633	0.0617918	NO
Septin-8	SEPTIN8	Q92599	0.141299	0.0142703	0.062184	NO
Glucosamine-6-phosphate isomerase 1	GNPDA1	P46926	-0.0611768	0.0143088	0.062273	NO
Exosome complex component MTR3	EXOSC6	Q5RKV6	0.17381	0.0143087	0.062273	NO
Ankyrin repeat domain-containing protein 54	ANKRD54	Q6NXT1	0.117231	0.014329	0.0623217	NO
Ras-related protein Rap-1A	RAP1A	P62834	0.0907803	0.0143457	0.0623255	NO
Copine-1	CPNE1	Q99829	-0.114516	0.014357	0.0623255	NO
High mobility group protein 20A	HMG20A	Q9NP66	0.158324	0.0143511	0.0623255	NO
Dynein axonemal assembly factor 5	DNAAF5	Q86Y56	-0.501057	0.0143811	0.0623513	NO
5'-nucleotidase domain-containing protein 2	NT5DC2	Q9H857	-0.400006	0.014373	0.0623513	NO
Pigment epithelium-derived factor	SERPINF1	P36955	0.299117	0.0144264	0.0625082	NO
Syntaxin-7	STX7	O15400	0.209315	0.0144665	0.0626032	NO
Survival of motor neuron-related-splicing factor 30	SMNDC1	O75940	0.15109	0.0144645	0.0626032	NO
Geranylgeranyl transferase type-1 subunit beta	PGGT1B	P53609	-0.122083	0.014507	0.062739	NO
Eukaryotic translation initiation factor 3 subunit G	EIF3G	O75821	0.0715914	0.0146259	0.0632136	NO
Protoporphyrinogen oxidase	PPOX	P50336	-0.423412	0.0146442	0.0632136	NO
Sestrin-2	SESN2	P58004	-0.246383	0.0146374	0.0632136	NO
E3 ubiquitin-protein ligase RING1	RING1	Q06587	0.114135	0.0146547	0.0632192	NO
Cytochrome P450 1B1	CYP1B1	Q16678	-1.02004	0.0146696	0.06324	NO
FUN14 domain-containing protein 2	FUNDC2	Q9BWH2	-0.228889	0.0146779	0.06324	NO
Coiled-coil domain-containing protein 6	CCDC6	Q16204	0.17371	0.0147046	0.0633152	NO
Lon protease homolog 2. peroxisomal	LONP2	Q86WA8	-0.298094	0.014772	0.0635657	NO
Intraflagellar transport protein 70A	IFT70A	Q86WT1	-0.933638	0.0147852	0.0635827	NO
12S rRNA N4-methylcytidine (m4C) methyltransferase	METTL15	A6NJ78	-0.304691	0.0148195	0.0636905	NO
RNA guanine-N7 methyltransferase activating subunit	RAMAC	Q9BTL3	0.227367	0.0148823	0.0639205	NO
ATP-binding cassette sub-family E member 1	ABCE1	P61221	-0.156513	0.0149005	0.063959	NO
Zinc finger protein 609	ZNF609	O15014	0.127784	0.0149158	0.0639845	NO
Dimethylaniline monooxygenase [N-oxide-forming] 4	FMO4	P31512	-0.566983	0.0149266	0.0639912	NO
2-oxoisovalerate dehydrogenase subunit beta. mitochondrial	BCKDHB	P21953	-0.180243	0.0149582	0.0640866	NO
Phosphoglycerate mutase 1	PGAM1	P18669	0.15265	0.0150446	0.064098	NO
Eukaryotic translation initiation factor 2 subunit 2	EIF2S2	P20042	0.076268	0.0150318	0.064098	NO
Bis(5'-nucleosyl)-tetraphosphatase [asymmetrical]	NUDT2	P50583	-0.123305	0.01498	0.064098	NO
Coiled-coil domain-containing protein 186	CCDC186	Q7Z3E2	0.121185	0.0150018	0.064098	NO
Coiled-coil domain-containing protein 50	CCDC50	Q8IVM0	0.158059	0.0149902	0.064098	NO
Protein IWS1 homolog	IWS1	Q96ST2	-0.154948	0.015025	0.064098	NO
E3 ubiquitin-protein ligase MARCHF5	MARCHF5	Q9NX47	-0.329282	0.0150224	0.064098	NO
E3 ubiquitin-protein ligase CHIP	STUB1	Q9UNE7	0.149514	0.0150134	0.064098	NO
Calcium-activated chloride channel regulator 2	CLCA2	Q9UQC9	0.389825	0.0150427	0.064098	NO
Coiled-coil domain-containing protein 12	CCDC12	Q8WUD4	0.21162	0.0150932	0.0642653	NO
Liver carboxylesterase 1	CES1	P23141	-0.233724	0.0151083	0.0642898	NO
Vasodilator-stimulated phosphoprotein	VASP	P50552	0.117711	0.0151194	0.064297	NO
Gelsolin	GSN	P06396	0.138036	0.0152224	0.0646551	NO
ADP-ribose glycohydrolase OARD1	OARD1	Q9Y530	0.119716	0.0152189	0.0646551	NO
MAP/microtubule affinity-regulating kinase 3	MARK3	P27448	-0.379564	0.0152609	0.0647788	NO
Neurobeachin-like protein 1	NBEAL1	Q6ZS30	-0.828606	0.0152821	0.064829	NO
Peroxisomal trans-2-enoyl-CoA reductase	PECR	Q9BY49	-0.584292	0.015299	0.0648604	NO
Lipoamide acyltransferase component of branched-chain alpha-keto acid dehydrogenase complex. mitochondrial	DBT	P11182	0.0646768	0.0153493	0.0649539	NO
Phosphatidylinositol 4.5-bisphosphate 3-kinase catalytic subunit beta isoform	PIK3CB	P42338	-0.783324	0.015342	0.0649539	NO
XIAP-associated factor 1	XAF1	Q6GPH4	-0.296393	0.0153386	0.0649539	NO
Sickle tail protein homolog	KIAA1217	Q5T5P2	0.115695	0.0154349	0.0652761	NO
Prostaglandin reductase 3	PTGR3	Q8N4Q0	-0.315372	0.0154536	0.0653149	NO
ATP-dependent RNA helicase DDX1	DDX1	Q92499	-0.126785	0.0154658	0.0653264	NO
von Willebrand factor A domain-containing protein 5A	VWA5A	O00534	-0.209446	0.0155416	0.0653807	NO
Hypoxanthine-guanine phosphoribosyltransferase	HPRT1	P00492	0.228877	0.015494	0.0653807	NO
Glia-derived nexin	SERPINE2	P07093	-0.475807	0.0155819	0.0653807	NO
Actin. aortic smooth muscle	ACTA2	P62736	0.386095	0.0155336	0.0653807	NO
Serine/threonine-protein phosphatase 2A 55 kDa regulatory subunit B alpha isoform	PPP2R2A	P63151	-0.0872347	0.0155599	0.0653807	NO
Vigilin	HDLBP	Q00341	-0.265995	0.0155552	0.0653807	NO
Protein SET	SET	Q01105	0.15571	0.015542	0.0653807	NO
Pogo transposable element with ZNF domain	POGZ	Q7Z3K3	-0.313107	0.0155891	0.0653807	NO
Thialysine N-epsilon-acetyltransferase	SAT2	Q96F10	-1.70228	0.015586	0.0653807	NO
Zinc finger matrin-type protein 2	ZMAT2	Q96NC0	0.194221	0.015554	0.0653807	NO
Immediate early response 3-interacting protein 1	IER3IP1	Q9Y5U9	-0.272929	0.0155971	0.0653807	NO
Dolichyl-phosphate beta-glucosyltransferase	ALG5	Q9Y673	-0.94855	0.0156021	0.0653807	NO
DNA (cytosine-5)-methyltransferase 3A	DNMT3A	Q9Y6K1	-0.873704	0.0155602	0.0653807	NO
DnaJ homolog subfamily B member 1	DNAJB1	P25685	0.197878	0.0156254	0.0654383	NO
E3 ubiquitin-protein ligase PPP1R11	PPP1R11	O60927	0.258393	0.0156407	0.0654628	NO
PSME3-interacting protein	PSME3IP1	Q9GZU8	0.244011	0.0156587	0.0654983	NO
Phosphatidylinositol 3-kinase regulatory subunit alpha	PIK3R1	P27986	0.0617828	0.015699	0.0656271	NO
Myosin regulatory light chain 12B;Myosin regulatory light chain 12A	MYL12B;MYL12A	O14950;P19105	0.151938	0.0157117	0.0656401	NO
Microphthalmia-associated transcription factor	MITF	O75030	0.135605	0.0157689	0.0658392	NO
Protein-associating with the carboxyl-terminal domain of ezrin	SCYL3	Q8IZE3	-0.224319	0.0157896	0.0658857	NO
Long-chain fatty acid transport protein 1	SLC27A1	Q6PCB7	-0.856653	0.0158031	0.065902	NO
Myotubularin-related protein 9	MTMR9	Q96QG7	-0.194726	0.0158352	0.0659961	NO
Protein O-GlcNAcase	OGA	O60502	-0.0979726	0.0158551	0.066039	NO
Aladin	AAAS	Q9NRG9	-0.435465	0.0158654	0.0660421	NO
ETS-related transcription factor Elf-3	ELF3	P78545	0.106248	0.0159361	0.0662962	NO
Large ribosomal subunit protein mL62	MRPL58	Q14197	0.0948497	0.0159861	0.0664639	NO
Protein phosphatase 1 regulatory subunit 14B	PPP1R14B	Q96C90	0.244251	0.0160548	0.0666715	NO
Translation machinery-associated protein 16	TMA16	Q96EY4	0.158035	0.0160554	0.0666715	NO
Ankyrin repeat domain-containing protein 17	ANKRD17	O75179	-0.474069	0.0160736	0.0667069	NO
Myotubularin-related protein 1	MTMR1	Q13613	-0.117259	0.016095	0.0667555	NO
Zinc finger CCCH domain-containing protein 11A	ZC3H11A	O75152	-0.350713	0.016109	0.0667734	NO
Hsp90 co-chaperone Cdc37	CDC37	Q16543	0.136983	0.0161256	0.066802	NO
Rho guanine nucleotide exchange factor 7	ARHGEF7	Q14155	0.0810554	0.016155	0.0668834	NO
Multiple inositol polyphosphate phosphatase 1	MINPP1	Q9UNW1	0.154865	0.0161786	0.0669409	NO
Eukaryotic initiation factor 4A-I	EIF4A1	P60842	-0.153865	0.0161933	0.0669613	NO
Negative elongation factor C/D	NELFCD	Q8IXH7	-0.185674	0.0162146	0.0669943	NO
E3 ubiquitin-protein ligase Itchy homolog	ITCH	Q96J02	-0.247731	0.0162207	0.0669943	NO
2'.5'-phosphodiesterase 12	PDE12	Q6L8Q7	-0.195784	0.0162796	0.0671972	NO
Serine/threonine-protein kinase 38	STK38	Q15208	-0.212626	0.0163367	0.0673824	NO
Talin-1	TLN1	Q9Y490	-0.172229	0.016344	0.0673824	NO
Myotubularin	MTM1	Q13496	-0.161503	0.0163841	0.067507	NO
Pituitary homeobox 1	PITX1	P78337	0.357987	0.0164063	0.0675582	NO
Small G protein signaling modulator 3	SGSM3	Q96HU1	-1.22935	0.0164164	0.0675596	NO
Damage-control phosphatase ARMT1	ARMT1	Q9H993	-0.240921	0.0164702	0.0677062	NO
WASH complex subunit 2C	WASHC2C	Q9Y4E1	0.250728	0.0164717	0.0677062	NO
ATP-binding cassette sub-family F member 1	ABCF1	Q8NE71	-0.230208	0.0165335	0.0679195	NO
Nuclear factor 1 A-type	NFIA	Q12857	0.192486	0.016566	0.0680124	NO
Acylphosphatase-2	ACYP2	P14621	0.100838	0.0166011	0.0680754	NO
DnaJ homolog subfamily B member 4	DNAJB4	Q9UDY4	0.190993	0.0165963	0.0680754	NO
Peptidyl-prolyl cis-trans isomerase FKBP5	FKBP5	Q13451	0.1357	0.0166358	0.0681365	NO
Early endosome antigen 1	EEA1	Q15075	0.172078	0.0166266	0.0681365	NO
Large ribosomal subunit protein eL43	RPL37A	P61513	-0.24289	0.0166647	0.0682144	NO
Ankyrin repeat and KH domain-containing protein 1	ANKHD1	Q8IWZ3	-0.274717	0.0166868	0.0682235	NO
Abl interactor 2	ABI2	Q9NYB9	0.140383	0.0166792	0.0682235	NO
Intraflagellar transport protein 56	IFT56	A0AVF1	-0.547142	0.0167035	0.0682513	NO
Golgi SNAP receptor complex member 2	GOSR2	O14653	0.163206	0.016774	0.068458	NO
Deoxyuridine 5'-triphosphate nucleotidohydrolase. mitochondrial	DUT	P33316	0.134438	0.016767	0.068458	NO
Long-chain-fatty-acid--CoA ligase 4	ACSL4	O60488	-0.338413	0.0168112	0.0685693	NO
Mothers against decapentaplegic homolog 3	SMAD3	P84022	-0.266067	0.016828	0.0685972	NO
Thioredoxin domain-containing protein 5	TXNDC5	Q8NBS9	0.164482	0.0168959	0.0688332	NO
Complex III assembly factor LYRM7	LYRM7	Q5U5X0	0.144828	0.0169359	0.0689145	NO
Pleckstrin homology domain-containing family F member 1	PLEKHF1	Q96S99	-0.23693	0.0169309	0.0689145	NO
AP-4 complex subunit mu-1	AP4M1	O00189	-1.1548	0.0169939	0.0690282	NO
WD40 repeat-containing protein SMU1	SMU1	Q2TAY7	-0.120733	0.0169763	0.0690282	NO
Armadillo repeat-containing protein 10	ARMC10	Q8N2F6	-0.288792	0.0169885	0.0690282	NO
Vesicle-trafficking protein SEC22b	SEC22B	O75396	-0.229526	0.0170376	0.0690831	NO
V-type proton ATPase 16 kDa proteolipid subunit c	ATP6V0C	P27449	0.153036	0.0170576	0.0690831	NO
Peroxisomal ATPase PEX6	PEX6	Q13608	-0.188795	0.0170328	0.0690831	NO
Rho guanine nucleotide exchange factor 6	ARHGEF6	Q15052	0.104984	0.0170237	0.0690831	NO
Uncharacterized protein KIAA1671	KIAA1671	Q9BY89	0.13249	0.0170509	0.0690831	NO
26S proteasome non-ATPase regulatory subunit 9	PSMD9	O00233	0.160673	0.0170817	0.06914	NO
Protein JTB	JTB	O76095	0.190045	0.0171028	0.0691849	NO
Profilin-2	PFN2	P35080	0.14696	0.0171473	0.069259	NO
Casein kinase II subunit alpha	CSNK2A1	P68400	0.0707471	0.0171314	0.069259	NO
Deoxynucleotidyltransferase terminal-interacting protein 2	DNTTIP2	Q5QJE6	-0.356732	0.0171513	0.069259	NO
Aldehyde dehydrogenase family 3 member A2	ALDH3A2	P51648	-0.26454	0.0171726	0.0693045	NO
Protein MON2 homolog	MON2	Q7Z3U7	-0.907519	0.0172333	0.0695085	NO
Nucleolar and coiled-body phosphoprotein 1	NOLC1	Q14978	0.241635	0.0172539	0.069551	NO
Serine/threonine-protein kinase 3	STK3	Q13188	0.0755277	0.017266	0.0695591	NO
Cell division control protein 42 homolog	CDC42	P60953	0.127291	0.0172765	0.0695608	NO
TraB domain-containing protein	TRABD	Q9H4I3	-0.153117	0.017302	0.0696226	NO
SAP30-binding protein	SAP30BP	Q9UHR5	0.16237	0.0173472	0.0697637	NO
RNA helicase aquarius	AQR	O60306	-0.669223	0.0174508	0.0698095	NO
Ubiquitin-like protein ISG15	ISG15	P05161	-0.340437	0.017466	0.0698095	NO
Serine/threonine-protein kinase A-Raf	ARAF	P10398	-1.88542	0.0174216	0.0698095	NO
Calreticulin	CALR	P27797	0.111109	0.0173949	0.0698095	NO
GRB10-interacting GYF protein 2	GIGYF2	Q6Y7W6	0.137579	0.017446	0.0698095	NO
Tetratricopeptide repeat protein 39C	TTC39C	Q8N584	-0.363432	0.0174086	0.0698095	NO
Solute carrier family 22 member 18	SLC22A18	Q96BI1	-0.425786	0.0174094	0.0698095	NO
Protein PRRC1	PRRC1	Q96M27	0.0982275	0.0174137	0.0698095	NO
GrpE protein homolog 1. mitochondrial	GRPEL1	Q9HAV7	-0.174848	0.0174701	0.0698095	NO
Complex I assembly factor TIMMDC1. mitochondrial	TIMMDC1	Q9NPL8	-0.274565	0.0174609	0.0698095	NO
Spliceosome-associated protein CWC15 homolog	CWC15	Q9P013	0.142633	0.0174336	0.0698095	NO
Protein argonaute-2	AGO2	Q9UKV8	-0.392163	0.0174924	0.0698579	NO
Phosphoglycerate kinase 2	PGK2	P07205	0.397492	0.0175168	0.0698754	NO
Integrin alpha-2	ITGA2	P17301	-0.160808	0.0175171	0.0698754	NO
Large ribosomal subunit protein uL4	RPL4	P36578	-0.364382	0.0175291	0.0698831	NO
Methionine aminopeptidase 2	METAP2	P50579	0.179798	0.0176013	0.0699386	NO
ATP-dependent RNA helicase DHX8	DHX8	Q14562	-0.58319	0.017604	0.0699386	NO
Occludin	OCLN	Q16625	0.164171	0.0175845	0.0699386	NO
Prolyl endopeptidase-like	PREPL	Q4J6C6	-0.162697	0.0175547	0.0699386	NO
Threonine aspartase 1	TASP1	Q9H6P5	0.214707	0.0175687	0.0699386	NO
Glutathione S-transferase kappa 1	GSTK1	Q9Y2Q3	-0.241736	0.0175747	0.0699386	NO
Methylmalonate-semialdehyde/malonate-semialdehyde dehydrogenase [acylating]. mitochondrial	ALDH6A1	Q02252	-0.216716	0.0176338	0.0699856	NO
Lamin-B2	LMNB2	Q03252	0.132105	0.0176362	0.0699856	NO
IgG receptor FcRn large subunit p51	FCGRT	P55899	0.160437	0.0176969	0.0701457	NO
Kinesin-like protein KIF13B	KIF13B	Q9NQT8	-0.250804	0.0176924	0.0701457	NO
SH3 and PX domain-containing protein 2B	SH3PXD2B	A1X283	-0.283398	0.0177085	0.0701514	NO
Structural maintenance of chromosomes flexible hinge domain-containing protein 1	SMCHD1	A6NHR9	-0.364164	0.0177381	0.0701929	NO
Protein VAC14 homolog	VAC14	Q08AM6	-0.329801	0.0177578	0.0701929	NO
ER membrane protein complex subunit 2	EMC2	Q15006	0.066365	0.0177421	0.0701929	NO
BRCA2 and CDKN1A-interacting protein	BCCIP	Q9P287	0.0975373	0.0177598	0.0701929	NO
SH3 and PX domain-containing protein 2A	SH3PXD2A	Q5TCZ1	-0.232874	0.0178094	0.0703486	NO
Heterogeneous nuclear ribonucleoprotein H	HNRNPH1	P31943	0.139248	0.0178218	0.0703573	NO
Alpha-ketoglutarate-dependent dioxygenase FTO	FTO	Q9C0B1	0.15919	0.0178657	0.0704497	NO
Jupiter microtubule associated homolog 2	JPT2	Q9H910	0.179463	0.0178573	0.0704497	NO
A-kinase anchor protein 8-like	AKAP8L	Q9ULX6	0.0920193	0.0179148	0.0706029	NO
Nucleoporin NUP42	NUP42	O15504	0.170106	0.0179357	0.0706281	NO
Mitochondrial import receptor subunit TOM34	TOMM34	Q15785	0.154768	0.0179526	0.0706281	NO
Anoctamin-6	ANO6	Q4KMQ2	-0.182911	0.01796	0.0706281	NO
Deubiquitinase OTUD6B	OTUD6B	Q8N6M0	0.188507	0.0179622	0.0706281	NO
ATP-dependent Clp protease proteolytic subunit. mitochondrial	CLPP	Q16740	-0.224343	0.0179848	0.0706404	NO
Sorting and assembly machinery component 50 homolog	SAMM50	Q9Y512	-0.183778	0.0179859	0.0706404	NO
Chromobox protein homolog 5	CBX5	P45973	0.204939	0.0180145	0.0706721	NO
Dedicator of cytokinesis protein 1	DOCK1	Q14185	-0.605516	0.0180042	0.0706721	NO
Inositol 1.4.5-trisphosphate receptor type 3	ITPR3	Q14573	-0.547849	0.0180443	0.0707488	NO
RNA-binding region-containing protein 3	RNPC3	Q96LT9	0.866139	0.018061	0.0707741	NO
Translation machinery-associated protein 7B;Translation machinery-associated protein 7	TMA7B;TMA7	A0A024R1R8;Q9Y2S6	0.189794	0.0180824	0.0707774	NO
Semaphorin-3C	SEMA3C	Q99985	-0.285401	0.0180748	0.0707774	NO
Dr1-associated corepressor	DRAP1	Q14919	0.150743	0.0180978	0.0707973	NO
Inactive C-alpha-formylglycine-generating enzyme 2	SUMF2	Q8NBJ7	0.209398	0.0181166	0.0708307	NO
Short-chain dehydrogenase/reductase 3	DHRS3	O75911	-0.44957	0.0181494	0.0708384	NO
Interferon regulatory factor 1	IRF1	P10914	0.912338	0.0181365	0.0708384	NO
FAD synthase	FLAD1	Q8NFF5	-0.202266	0.0181418	0.0708384	NO
Zinc finger and BTB domain-containing protein 7B	ZBTB7B	O15156	0.177496	0.018176	0.070902	NO
Valine--tRNA ligase. mitochondrial	VARS2	Q5ST30	-0.266042	0.0182001	0.0709156	NO
Negative elongation factor A	NELFA	Q9H3P2	0.154904	0.0181938	0.0709156	NO
E3 ubiquitin-protein ligase DTX3L	DTX3L	Q8TDB6	-0.190461	0.0182178	0.0709441	NO
Carbonyl reductase [NADPH] 3	CBR3	O75828	0.151947	0.0182498	0.0710286	NO
Zinc finger CCCH-type antiviral protein 1	ZC3HAV1	Q7Z2W4	-0.190473	0.0183237	0.0712357	NO
Pyridine nucleotide-disulfide oxidoreductase domain-containing protein 1	PYROXD1	Q8WU10	-0.364322	0.0183178	0.0712357	NO
MMS19 nucleotide excision repair protein homolog	MMS19	Q96T76	-0.74334	0.0183845	0.0714319	NO
Inhibitor of nuclear factor kappa-B kinase subunit alpha	CHUK	O15111	-0.640408	0.0184451	0.0715461	NO
Transcription factor Sp1	SP1	P08047	0.151089	0.018444	0.0715461	NO
Sphingomyelin phosphodiesterase	SMPD1	P17405	0.27227	0.0184294	0.0715461	NO
Synaptotagmin-like protein 2	SYTL2	Q9HCH5	-0.115612	0.0185102	0.0717584	NO
Large ribosomal subunit protein uL14	RPL23	P62829	-0.180043	0.0185259	0.0717788	NO
Alpha-galactosidase A	GLA	P06280	0.12955	0.0185614	0.071876	NO
Mitochondrial potassium channel ATP-binding subunit	ABCB8	Q9NUT2	-1.07911	0.0186211	0.0720663	NO
Cytosolic 10-formyltetrahydrofolate dehydrogenase	ALDH1L1	O75891	-0.217799	0.0187228	0.0722976	NO
Large ribosomal subunit protein uL3m	MRPL3	P09001	-0.281395	0.0186931	0.0722976	NO
Disintegrin and metalloproteinase domain-containing protein 9	ADAM9	Q13443	-0.122961	0.0187125	0.0722976	NO
Ketosamine-3-kinase	FN3KRP	Q9HA64	0.140602	0.0187043	0.0722976	NO
Nucleoporin Nup43	NUP43	Q8NFH3	0.135673	0.0187429	0.0723347	NO
Succinate dehydrogenase [ubiquinone] flavoprotein subunit. mitochondrial	SDHA	P31040	-0.105275	0.0187624	0.0723355	NO
Proteasome activator complex subunit 4	PSME4	Q14997	-1.0806	0.0187642	0.0723355	NO
Ras-related protein Rab-10	RAB10	P61026	-0.238792	0.0187923	0.0724035	NO
Putative monooxygenase p33MONOX	KIAA1191	Q96A73	0.195686	0.0188167	0.0724166	NO
Zinc fingers and homeoboxes protein 2	ZHX2	Q9Y6X8	-0.720034	0.0188134	0.0724166	NO
ATP-dependent RNA helicase DDX18	DDX18	Q9NVP1	-1.0015	0.0188295	0.0724253	NO
COP9 signalosome complex subunit 7a	COPS7A	Q9UBW8	0.0972596	0.0188628	0.0725128	NO
Isocitrate dehydrogenase [NADP] cytoplasmic	IDH1	O75874	0.158334	0.0189066	0.0725595	NO
RISC-loading complex subunit TARBP2	TARBP2	Q15633	0.109965	0.0188893	0.0725595	NO
AP-4 complex subunit beta-1	AP4B1	Q9Y6B7	-0.264181	0.018905	0.0725595	NO
Serine/threonine-protein kinase 26	STK26	Q9P289	0.179579	0.0189325	0.0726186	NO
Putative postmeiotic segregation increased 2-like protein 11	PMS2P11	Q13670	0.0804602	0.0189443	0.0726235	NO
Alpha-mannosidase 2	MAN2A1	Q16706	-0.155043	0.0189629	0.0726237	NO
E3 ubiquitin-protein ligase UBR2	UBR2	Q8IWV8	-0.61201	0.0189971	0.0726237	NO
AN1-type zinc finger protein 2B	ZFAND2B	Q8WV99	0.164178	0.0189803	0.0726237	NO
60S ribosomal export protein NMD3	NMD3	Q96D46	-0.339147	0.0189925	0.0726237	NO
Telomerase RNA component interacting RNase	TRIR	Q9BQ61	0.180359	0.0189965	0.0726237	NO
Mitotic spindle assembly checkpoint protein MAD1	MAD1L1	Q9Y6D9	0.103941	0.0190895	0.0729362	NO
Elongation factor 1-gamma	EEF1G	P26641	-0.100188	0.0191263	0.0730365	NO
Structural maintenance of chromosomes protein 1A	SMC1A	Q14683	0.0809979	0.0191551	0.0731057	NO
Leucine-rich PPR motif-containing protein. mitochondrial	LRPPRC	P42704	-0.496127	0.0191768	0.0731414	NO
GPI ethanolamine phosphate transferase 3	PIGO	Q8TEQ8	-0.637659	0.0191857	0.0731414	NO
Myeloid differentiation primary response protein MyD88	MYD88	Q99836	-0.188551	0.0191996	0.0731542	NO
Protein disulfide-isomerase A6	PDIA6	Q15084	0.150423	0.0192435	0.0732809	NO
Zinc finger protein 830	ZNF830	Q96NB3	0.16341	0.0192625	0.0733126	NO
Peptidyl-prolyl cis-trans isomerase A	PPIA	P62937	0.192149	0.0193137	0.0734666	NO
Zyxin	ZYX	Q15942	0.201259	0.0193308	0.0734912	NO
Large ribosomal subunit protein eL14	RPL14	P50914	-0.397172	0.0193531	0.0735354	NO
Nuclear receptor corepressor 1	NCOR1	O75376	0.0963618	0.0193743	0.0735755	NO
Engulfment and cell motility protein 3	ELMO3	Q96BJ8	-0.276808	0.0193901	0.0735948	NO
Ubiquitin thioesterase OTUB1	OTUB1	Q96FW1	-0.154573	0.0194153	0.0736499	NO
GPI ethanolamine phosphate transferase 2	PIGG	Q5H8A4	-0.320465	0.0194405	0.0737049	NO
Zinc finger MYM-type protein 2	ZMYM2	Q9UBW7	-0.236194	0.0194727	0.073786	NO
DnaJ homolog subfamily A member 2	DNAJA2	O60884	0.0800643	0.019501	0.0738527	NO
Pre-B-cell leukemia transcription factor 1	PBX1	P40424	0.202377	0.019585	0.0738863	NO
Transcription elongation factor SPT6	SUPT6H	Q7KZ85	-0.0914531	0.0195409	0.0738863	NO
Protein LYRIC	MTDH	Q86UE4	0.206223	0.0195813	0.0738863	NO
Phosphatidate cytidylyltransferase. mitochondrial	TAMM41	Q96BW9	-0.44866	0.019574	0.0738863	NO
WW domain-containing adapter protein with coiled-coil	WAC	Q9BTA9	0.14337	0.0195255	0.0738863	NO
Charged multivesicular body protein 4a	CHMP4A	Q9BY43	0.162297	0.019555	0.0738863	NO
Calcyclin-binding protein	CACYBP	Q9HB71	0.10359	0.0195734	0.0738863	NO
DnaJ homolog subfamily C member 17	DNAJC17	Q9NVM6	0.201835	0.0196117	0.0739466	NO
Peptidyl-prolyl cis-trans isomerase FKBP9	FKBP9	O95302	0.202511	0.019637	0.0739674	NO
Stearoyl-CoA desaturase 5	SCD5	Q86SK9	-1.66677	0.0196387	0.0739674	NO
Thioredoxin-dependent peroxide reductase. mitochondrial	PRDX3	P30048	-0.174855	0.0196649	0.0740258	NO
RWD domain-containing protein 4	RWDD4	Q6NW29	0.190339	0.019723	0.0742037	NO
FERM. ARHGEF and pleckstrin domain-containing protein 2	FARP2	O94887	-0.425927	0.0197503	0.0742659	NO
Tyrosine-protein phosphatase non-receptor type 12	PTPN12	Q05209	-0.107485	0.019787	0.0743634	NO
Proteasome subunit alpha type-1	PSMA1	P25786	0.126444	0.0198024	0.0743805	NO
ATP-dependent RNA helicase DDX19A	DDX19A	Q9NUU7	-0.146181	0.01987	0.0745938	NO
Catenin beta-1	CTNNB1	P35222	-0.216843	0.0199531	0.0748071	NO
HEAT repeat-containing protein 3	HEATR3	Q7Z4Q2	-0.341369	0.0199594	0.0748071	NO
Methionine-R-sulfoxide reductase B2. mitochondrial	MSRB2	Q9Y3D2	0.189155	0.0199534	0.0748071	NO
E3 ubiquitin-protein ligase UBR5	UBR5	O95071	-0.648526	0.0200083	0.0748678	NO
Actin-histidine N-methyltransferase	SETD3	Q86TU7	-0.116445	0.0200041	0.0748678	NO
Isochorismatase domain-containing protein 1	ISOC1	Q96CN7	-0.171866	0.0200015	0.0748678	NO
Transcriptional and immune response regulator	TCIM	Q9NR00	0.430139	0.0200354	0.0749286	NO
Carnitine O-acetyltransferase	CRAT	P43155	-0.478142	0.0200489	0.0749372	NO
BRISC and BRCA1-A complex member 2	BABAM2	Q9NXR7	-0.138506	0.0200594	0.0749372	NO
Coatomer subunit epsilon	COPE	O14579	-0.201455	0.0200996	0.0750465	NO
DNA (cytosine-5)-methyltransferase 1	DNMT1	P26358	-0.857176	0.020152	0.0752015	NO
Large ribosomal subunit protein uL23m	MRPL23	Q16540	0.14699	0.0201896	0.0753008	NO
Histone H2B type 1-K;Histone H2B type F-S;Histone H2B type 1-D;Histone H2B type 1-C/E/F/G/I;Histone H2B type 2-F;Histone H2B type 1-H;Histone H2B type 1-N;Histone H2B type 1-M;Histone H2B type 1-L	H2BC12;H2BC12L;H2BC5;H2BC10;H2BC18;H2BC9;H2BC15;H2BC14;H2BC13	O60814;P57053;P58876;P62807;Q5QNW6;Q93079;Q99877;Q99879;Q99880	-0.199332	0.0202301	0.0753498	NO
Growth factor receptor-bound protein 7	GRB7	Q14451	-0.245923	0.0202356	0.0753498	NO
Endophilin-B1	SH3GLB1	Q9Y371	0.101793	0.0202239	0.0753498	NO
Pyruvate dehydrogenase protein X component. mitochondrial	PDHX	O00330	0.0902598	0.0202533	0.0753753	NO
Transmembrane protein 14C	TMEM14C	Q9P0S9	-1.87854	0.0202886	0.0754659	NO
RNA-binding protein 14	RBM14	Q96PK6	0.071975	0.0203401	0.0755814	NO
Oxysterol-binding protein-related protein 9	OSBPL9	Q96SU4	-0.160446	0.0203417	0.0755814	NO
Hsp70-binding protein 1	HSPBP1	Q9NZL4	-0.231632	0.0203739	0.0756603	NO
Atlastin-1	ATL1	Q8WXF7	-0.371669	0.0203864	0.0756661	NO
EH domain-containing protein 2	EHD2	Q9NZN4	0.208208	0.0204132	0.0757246	NO
Proteasomal ATPase-associated factor 1	PAAF1	Q9BRP4	0.0856602	0.0205013	0.0760105	NO
Mitochondrial fission regulator 1-like	MTFR1L	Q9H019	0.24795	0.0205845	0.0762777	NO
CYFIP-related Rac1 interactor B	CYRIB	Q9NUQ9	-0.157694	0.0206353	0.076425	NO
Paraplegin	SPG7	Q9UQ90	-0.328242	0.020689	0.0765828	NO
Trafficking protein particle complex subunit 5	TRAPPC5	Q8IUR0	-0.226131	0.0207156	0.0766401	NO
Nuclear inhibitor of protein phosphatase 1	PPP1R8	Q12972	0.10505	0.0207348	0.0766698	NO
Selenide. water dikinase 2	SEPHS2	Q99611	0.126041	0.0207477	0.0766763	NO
E3 ubiquitin-protein ligase RNF14	RNF14	Q9UBS8	-0.278773	0.0207934	0.076804	NO
Ras-related protein Rab-8A	RAB8A	P61006	-0.145672	0.0208247	0.076837	NO
Trafficking protein particle complex subunit 12	TRAPPC12	Q8WVT3	-0.131306	0.020816	0.076837	NO
TRMT1-like protein	TRMT1L	Q7Z2T5	-0.308701	0.0208782	0.076988	NO
tRNA (guanine(26)-N(2))-dimethyltransferase	TRMT1	Q9NXH9	-0.245044	0.0208964	0.076988	NO
Ubiquitin carboxyl-terminal hydrolase 25	USP25	Q9UHP3	-0.136051	0.0209053	0.076988	NO
GPN-loop GTPase 3	GPN3	Q9UHW5	1.457	0.0209103	0.076988	NO
Protein CASC3	CASC3	O15234	0.159916	0.0209247	0.0769999	NO
Vacuolar protein sorting-associated protein 33B	VPS33B	Q9H267	-0.129896	0.0209895	0.0771969	NO
Interferon-induced protein with tetratricopeptide repeats 5	IFIT5	Q13325	-0.226847	0.0210227	0.0772778	NO
ATP synthase subunit a	MT-ATP6	P00846	-0.453165	0.0210629	0.0773524	NO
Clusterin	CLU	P10909	0.414489	0.0210655	0.0773524	NO
Tubulin beta-2A chain	TUBB2A	Q13885	0.171781	0.0211102	0.0774271	NO
Malectin	MLEC	Q14165	-0.149782	0.0211196	0.0774271	NO
Metal transporter CNNM4	CNNM4	Q6P4Q7	-0.564965	0.0211101	0.0774271	NO
TOX high mobility group box family member 4	TOX4	O94842	0.143559	0.0211705	0.0775313	NO
Lipolysis-stimulated lipoprotein receptor	LSR	Q86X29	0.132907	0.0211646	0.0775313	NO
Collagen alpha-1(XVIII) chain	COL18A1	P39060	1.09823	0.0211981	0.0775595	NO
Dephospho-CoA kinase domain-containing protein	DCAKD	Q8WVC6	-1.67137	0.0212007	0.0775595	NO
Acyl-CoA-binding domain-containing protein 5	ACBD5	Q5T8D3	0.125585	0.0212346	0.0776422	NO
Serpin B3	SERPINB3	P29508	0.243697	0.0212629	0.0776631	NO
F-actin-uncapping protein LRRC16A	CARMIL1	Q5VZK9	-0.222769	0.0212628	0.0776631	NO
Eukaryotic translation initiation factor 4E	EIF4E	P06730	0.0840471	0.0213568	0.0779647	NO
AP-2 complex subunit beta	AP2B1	P63010	-0.269292	0.0213979	0.0780296	NO
Bifunctional coenzyme A synthase	COASY	Q13057	-0.299012	0.0214086	0.0780296	NO
Cell death regulator Aven	AVEN	Q9NQS1	0.117687	0.0213984	0.0780296	NO
Large ribosomal subunit protein mL40	MRPL40	Q9NQ50	0.234562	0.0214271	0.078056	NO
Iron-sulfur clusters transporter ABCB7. mitochondrial	ABCB7	O75027	-0.776167	0.0215013	0.0782022	NO
Collagenase 3	MMP13	P45452	-0.529535	0.0214855	0.0782022	NO
Thioredoxin reductase 1. cytoplasmic	TXNRD1	Q16881	-0.190648	0.0214967	0.0782022	NO
Sorbin and SH3 domain-containing protein 2	SORBS2	O94875	0.126627	0.0215286	0.0782521	NO
Ras-related protein Rab-9A	RAB9A	P51151	0.105103	0.0215378	0.0782521	NO
C2 domain-containing protein 5	C2CD5	Q86YS7	-0.47252	0.0215541	0.0782701	NO
5'-3' exoribonuclease 1	XRN1	Q8IZH2	-0.767418	0.0216036	0.0784085	NO
E3 ubiquitin-protein ligase RNF170	RNF170	Q96K19	-0.240898	0.0216187	0.0784219	NO
Acyl-coenzyme A diphosphatase NUDT19	NUDT19	A8MXV4	-0.149544	0.0216945	0.0786553	NO
DnaJ homolog subfamily C member 2	DNAJC2	Q99543	0.0742296	0.0218219	0.0790757	NO
Pre-B-cell leukemia transcription factor 2	PBX2	P40425	0.144174	0.0218642	0.0791873	NO
Phospholipid phosphatase 1	PLPP1	O14494	1.17452	0.0219743	0.0791909	NO
U4/U6 small nuclear ribonucleoprotein Prp3	PRPF3	O43395	-0.612375	0.0219723	0.0791909	NO
Signal transducer and activator of transcription 5B	STAT5B	P51692	-0.317544	0.0219601	0.0791909	NO
Guanine nucleotide-binding protein G(I)/G(S)/G(T) subunit beta-1	GNB1	P62873	0.0794191	0.0219799	0.0791909	NO
Ubiquitin carboxyl-terminal hydrolase 4	USP4	Q13107	-0.168548	0.0218938	0.0791909	NO
Pericentriolar material 1 protein	PCM1	Q15154	0.170897	0.0219644	0.0791909	NO
BTB/POZ domain-containing protein KCTD21	KCTD21	Q4G0X4	-0.256526	0.0218939	0.0791909	NO
Ubiquitin carboxyl-terminal hydrolase MINDY-2	MINDY2	Q8NBR6	-0.177058	0.0219573	0.0791909	NO
Endoplasmic reticulum-Golgi intermediate compartment protein 2	ERGIC2	Q96RQ1	-0.167704	0.0219104	0.0791909	NO
Large ribosomal subunit protein mL44	MRPL44	Q9H9J2	-0.148259	0.0219802	0.0791909	NO
Protein misato homolog 1	MSTO1	Q9BUK6	-0.180979	0.0220215	0.0792983	NO
Splicing factor 3B subunit 6	SF3B6	Q9Y3B4	0.122925	0.022086	0.0794888	NO
Alpha-1.2-mannosyltransferase ALG9	ALG9	Q9H6U8	-0.401912	0.022132	0.0796127	NO
Kunitz-type protease inhibitor 2	SPINT2	O43291	0.124759	0.0221621	0.0796796	NO
Protein tyrosine phosphatase type IVA 2	PTP4A2	Q12974	0.0918736	0.022201	0.0797778	NO
Nuclear factor 1 B-type	NFIB	O00712	0.233474	0.0222686	0.0799278	NO
Ras-related protein Rab-6A	RAB6A	P20340	0.0703199	0.0223008	0.0799278	NO
Proteasome subunit beta type-1	PSMB1	P20618	0.143118	0.0222952	0.0799278	NO
BTB/POZ domain-containing protein KCTD18	KCTD18	Q6PI47	0.108793	0.0222969	0.0799278	NO
Unconventional myosin-Vc	MYO5C	Q9NQX4	-0.362562	0.0222887	0.0799278	NO
BRI3-binding protein	BRI3BP	Q8WY22	-0.190104	0.0223916	0.0802113	NO
Glucose 1.6-bisphosphate synthase	PGM2L1	Q6PCE3	-0.214059	0.0224318	0.0802301	NO
Protein phosphatase 1 regulatory subunit 21	PPP1R21	Q6ZMI0	0.0727121	0.0224296	0.0802301	NO
SUZ domain-containing protein 1	SZRD1	Q7Z422	0.187463	0.0224284	0.0802301	NO
Ribosomal protein S6 kinase alpha-3	RPS6KA3	P51812	-0.261322	0.0225247	0.0804004	NO
Rho guanine nucleotide exchange factor 1	ARHGEF1	Q92888	-0.156676	0.0224954	0.0804004	NO
Far upstream element-binding protein 1	FUBP1	Q96AE4	0.216675	0.0225261	0.0804004	NO
DnaJ homolog subfamily C member 5	DNAJC5	Q9H3Z4	0.211542	0.0225061	0.0804004	NO
RAC-alpha serine/threonine-protein kinase	AKT1	P31749	-0.234567	0.0225625	0.0804886	NO
Cytosolic phospholipase A2	PLA2G4A	P47712	-0.246583	0.0226443	0.0806843	NO
Cadherin-13	CDH13	P55290	0.584469	0.0226604	0.0806843	NO
RNA-binding protein with serine-rich domain 1	RNPS1	Q15287	0.266359	0.022676	0.0806843	NO
Voltage-dependent anion-selective channel protein 3	VDAC3	Q9Y277	-0.163172	0.0226403	0.0806843	NO
Developmentally-regulated GTP-binding protein 1	DRG1	Q9Y295	-0.143492	0.0226648	0.0806843	NO
Beta-1.3-galactosyl-O-glycosyl-glycoprotein beta-1.6-N-acetylglucosaminyltransferase 3	GCNT3	O95395	0.131479	0.0227012	0.0807323	NO
Zinc finger protein 217	ZNF217	O75362	-0.235231	0.0227411	0.0807906	NO
RNA-binding protein FXR2	FXR2	P51116	-0.183941	0.0227297	0.0807906	NO
Sorting nexin-3	SNX3	O60493	0.139374	0.0227591	0.080813	NO
Ephrin type-B receptor 2	EPHB2	P29323	-0.221722	0.0228032	0.0808447	NO
PRKC apoptosis WT1 regulator protein	PAWR	Q96IZ0	0.13489	0.0227984	0.0808447	NO
Nucleosome assembly protein 1-like 4	NAP1L4	Q99733	0.12605	0.0227868	0.0808447	NO
Zinc finger protein-like 1	ZFPL1	O95159	-0.151715	0.0228583	0.0809719	NO
Guanine nucleotide exchange factor VAV2	VAV2	P52735	-0.293028	0.0228627	0.0809719	NO
Ribonuclease T2	RNASET2	O00584	0.228523	0.0229781	0.0812192	NO
Protein phosphatase 1L	PPM1L	Q5SGD2	0.139535	0.0229797	0.0812192	NO
Phospholipase A2 group XV	PLA2G15	Q8NCC3	0.178492	0.0229786	0.0812192	NO
2-(3-amino-3-carboxypropyl)histidine synthase subunit 2	DPH2	Q9BQC3	0.1939	0.0229474	0.0812192	NO
Coatomer subunit gamma-1	COPG1	Q9Y678	-0.163493	0.0230228	0.0813298	NO
A-kinase anchor protein 12	AKAP12	Q02952	-0.407128	0.0230586	0.0814145	NO
Phosphoribosyl pyrophosphate synthase-associated protein 2	PRPSAP2	O60256	0.0554137	0.0231074	0.081461	NO
Utrophin	UTRN	P46939	-0.189445	0.0230917	0.081461	NO
Ubiquinol-cytochrome c reductase complex assembly factor 2	UQCC2	Q9BRT2	0.166546	0.0231191	0.081461	NO
Acyl-coenzyme A thioesterase 9. mitochondrial	ACOT9	Q9Y305	-0.373249	0.023117	0.081461	NO
Pogo transposable element with KRAB domain	POGK	Q9P215	-0.39941	0.0231577	0.0815554	NO
Alpha-aminoadipic semialdehyde synthase. mitochondrial	AASS	Q9UDR5	-0.43538	0.023204	0.0816766	NO
Trinucleotide repeat-containing gene 6A protein	TNRC6A	Q8NDV7	1.13234	0.0232526	0.081806	NO
UTP--glucose-1-phosphate uridylyltransferase	UGP2	Q16851	-0.139931	0.0233021	0.081938	NO
2'-5'-oligoadenylate synthase 2	OAS2	P29728	-0.323142	0.0233669	0.0820823	NO
ATP-dependent RNA helicase DDX42	DDX42	Q86XP3	0.0718218	0.0233665	0.0820823	NO
Importin subunit beta-1	KPNB1	Q14974	-0.176509	0.0233821	0.0820936	NO
Prefoldin subunit 3	VBP1	P61758	0.128603	0.0235021	0.082473	NO
RNA-binding motif protein. X chromosome	RBMX	P38159	0.0975983	0.0235747	0.0826855	NO
Eukaryotic translation initiation factor 3 subunit J	EIF3J	O75822	0.137465	0.0236597	0.0829416	NO
SNARE-associated protein Snapin	SNAPIN	O95295	0.210654	0.02371	0.0830273	NO
DNA excision repair protein ERCC-5	ERCC5	P28715	-0.419198	0.0237135	0.0830273	NO
Dual oxidase maturation factor 2	DUOXA2	Q1HG44	0.478807	0.0237204	0.0830273	NO
Myosin regulatory light polypeptide 9	MYL9	P24844	0.173455	0.0238007	0.0832063	NO
Transcriptional repressor protein YY1	YY1	P25490	0.128698	0.0237934	0.0832063	NO
11-beta-hydroxysteroid dehydrogenase 1	HSD11B1	P28845	-0.701044	0.0238078	0.0832063	NO
Glutamate-rich WD repeat-containing protein 1	GRWD1	Q9BQ67	0.0858989	0.0238229	0.0832169	NO
Carbohydrate deacetylase	YDJC	A8MPS7	0.382883	0.0238427	0.083244	NO
NADH dehydrogenase [ubiquinone] 1 alpha subcomplex subunit 1	NDUFA1	O15239	-0.216078	0.0238689	0.0832931	NO
Ganglioside-induced differentiation-associated protein 2	GDAP2	Q9NXN4	-0.229485	0.0238851	0.0833075	NO
DCC-interacting protein 13-beta	APPL2	Q8NEU8	-0.128082	0.0239097	0.083351	NO
Oxysterol-binding protein-related protein 3	OSBPL3	Q9H4L5	-0.22054	0.0239855	0.083573	NO
Polypyrimidine tract-binding protein 3	PTBP3	O95758	-0.16566	0.0239981	0.0835746	NO
Iron-responsive element-binding protein 2	IREB2	P48200	-0.438451	0.0240198	0.083608	NO
Translation initiation factor eIF2 assembly protein	CDC123	O75794	-0.376743	0.0241199	0.0837867	NO
Laminin subunit gamma-2	LAMC2	Q13753	-0.273892	0.0241071	0.0837867	NO
Uncharacterized protein C19orf47	C19orf47	Q8N9M1	-0.645008	0.0241144	0.0837867	NO
Serine/threonine-protein kinase WNK2	WNK2	Q9Y3S1	-0.527806	0.024101	0.0837867	NO
Receptor-interacting serine/threonine-protein kinase 4	RIPK4	P57078	-0.28907	0.0241795	0.0839516	NO
6-pyruvoyl tetrahydrobiopterin synthase	PTS	Q03393	0.118497	0.0242576	0.0841802	NO
COP9 signalosome complex subunit 3	COPS3	Q9UNS2	-0.126671	0.0242779	0.0842083	NO
DNA fragmentation factor subunit beta	DFFB	O76075	-0.675932	0.0242944	0.0842229	NO
Phospholipid transfer protein C2CD2L	C2CD2L	O14523	-0.537361	0.0243295	0.0842685	NO
Probable RNA polymerase II nuclear localization protein SLC7A6OS	SLC7A6OS	Q96CW6	-1.47319	0.024332	0.0842685	NO
E3 ubiquitin-protein ligase Midline-1	MID1	O15344	-0.170631	0.0243752	0.084353	NO
Cytochrome c oxidase subunit 6B1	COX6B1	P14854	0.111393	0.0243809	0.084353	NO
Cytoplasmic dynein 2 heavy chain 1	DYNC2H1	Q8NCM8	-0.586512	0.0244224	0.084454	NO
GRAM domain-containing protein 2B	GRAMD2B	Q96HH9	-0.976753	0.0244714	0.0845437	NO
Glyoxylate reductase/hydroxypyruvate reductase	GRHPR	Q9UBQ7	0.0879292	0.0244729	0.0845437	NO
Aspartyl aminopeptidase	DNPEP	Q9ULA0	0.0795724	0.0244953	0.0845788	NO
Nuclear pore complex protein Nup98-Nup96	NUP98	P52948	-0.134721	0.0245493	0.0847012	NO
Angiomotin	AMOT	Q4VCS5	-1.02814	0.0245553	0.0847012	NO
Heterogeneous nuclear ribonucleoprotein U	HNRNPU	Q00839	-0.308849	0.0246208	0.0848845	NO
Cytokine-like nuclear factor N-PAC	GLYR1	Q49A26	-0.235275	0.0246367	0.0848967	NO
D-2-hydroxyglutarate dehydrogenase. mitochondrial	D2HGDH	Q8N465	-0.14096	0.0246747	0.084985	NO
Dolichyl-diphosphooligosaccharide--protein glycosyltransferase subunit 2	RPN2	P04844	-0.175537	0.0247032	0.0850232	NO
Asparagine synthetase [glutamine-hydrolyzing]	ASNS	P08243	-0.364503	0.0247104	0.0850232	NO
Splicing factor C9orf78	C9orf78	Q9NZ63	0.118276	0.0247414	0.0850871	NO
Ribosome-releasing factor 2. mitochondrial	GFM2	Q969S9	-0.441499	0.0247743	0.0851577	NO
Solute carrier family 12 member 7	SLC12A7	Q9Y666	-0.382839	0.0248049	0.0852205	NO
Histone-lysine N-methyltransferase SETD7	SETD7	Q8WTS6	0.120824	0.0248341	0.0852782	NO
NADH dehydrogenase [ubiquinone] flavoprotein 1. mitochondrial	NDUFV1	P49821	-0.0920308	0.0249648	0.0856841	NO
Tyrosine--tRNA ligase. cytoplasmic	YARS1	P54577	0.0540879	0.0250068	0.0857657	NO
AP-1 complex subunit beta-1	AP1B1	Q10567	-0.239758	0.0250259	0.0857657	NO
Ras-related protein Rab-11B	RAB11B	Q15907	0.199377	0.0250248	0.0857657	NO
Pirin	PIR	O00625	0.168053	0.0251287	0.0860751	NO
Mannose-P-dolichol utilization defect 1 protein	MPDU1	O75352	-0.313867	0.0252298	0.0862737	NO
Transcription initiation factor IIB	GTF2B	Q00403	0.109864	0.0252493	0.0862737	NO
Autism susceptibility gene 2 protein	AUTS2	Q8WXX7	0.421098	0.0252438	0.0862737	NO
Haloacid dehalogenase-like hydrolase domain-containing protein 2	HDHD2	Q9H0R4	0.137047	0.0252109	0.0862737	NO
Protein CDV3 homolog	CDV3	Q9UKY7	0.145652	0.0252265	0.0862737	NO
[truncated: 4,902 more rows]

## Sheet: TableS13
Table S13. Significantly modulated hNEC proteins in BpΔbteA-infected cells compared to uninfected controls at 48 hours post-infection.
This table lists all hNEC proteins, highlighting those with significant modulation, defined as |log2 fold change (log2FC)| ≥ 1 and a corrected p-value < 0.05.
Protein description	Gene name	UNIPROT name	log2FoldChange	p-value	padj value	Differentially expressed
Mucin-5AC	MUC5AC	P98088	2.14976	6.49634e-09	1.49308e-05	UP
Podocalyxin	PODXL	O00592	1.2502	2.47875e-05	0.00037384	UP
Mucin-15	MUC15	Q8N387	1.55804	0.0020567	0.00729471	UP
Probable RNA-binding protein 23	RBM23	Q86U06	1.63151	0.00291016	0.00951173	UP
CXXC-type zinc finger protein 5	CXXC5	Q7LFL8	2.1991	0.00377331	0.0116355	UP
Consortin	CNST	Q6PJW8	1.13686	0.00583724	0.0165221	UP
Mucin-5B	MUC5B	Q9HC84	1.48995	0.0081619	0.021586	UP
MANSC domain-containing protein 1	MANSC1	Q9H8J5	2.38126	0.00854001	0.022279	UP
Cysteine sulfinic acid decarboxylase	CSAD	Q9Y600	2.53207	0.0094794	0.0241986	UP
Alpha-tubulin N-acetyltransferase 1	ATAT1	Q5SQI0	1.54042	0.0100402	0.025423	UP
Collagen alpha-1(XVIII) chain	COL18A1	P39060	1.24983	0.0106844	0.0266339	UP
Centriolar and ciliogenesis-associated protein HYLS1	HYLS1	Q96M11	1.28809	0.0109411	0.0271656	UP
Coiled-coil domain-containing protein 120	CCDC120	Q96HB5	1.41815	0.011218	0.0276937	UP
Calcineurin B homologous protein 2	CHP2	O43745	1.50028	0.0130312	0.0311332	UP
S-adenosylmethionine decarboxylase proenzyme	AMD1	P17707	1.03232	0.0155124	0.0359522	UP
Caspase recruitment domain-containing protein 10	CARD10	Q9BWT7	1.13358	0.0177708	0.0401474	UP
Ribosomal oxygenase 2	RIOX2	Q8IUF8	1.15556	0.018495	0.0413767	UP
M-phase phosphoprotein 6	MPHOSPH6	Q99547	1.54059	0.0232308	0.049775	UP
RNA-binding protein Musashi homolog 2	MSI2	Q96DH6	0.377727	4.26863e-10	2.94322e-06	NO
Rab3 GTPase-activating protein catalytic subunit	RAB3GAP1	Q15042	-0.521699	3.48808e-09	1.20251e-05	NO
Myosin-14	MYH14	Q7Z406	-0.712679	1.52491e-08	2.62856e-05	NO
Apoptosis inhibitor 5	API5	Q9BZZ5	-0.896923	2.28329e-08	3.14865e-05	NO
Serine/arginine-rich splicing factor 10	SRSF10	O75494	0.374388	4.67452e-08	3.25975e-05	NO
Elongation factor 2	EEF2	P13639	-0.610675	3.23425e-08	3.25975e-05	NO
Myosin-9	MYH9	P35579	-0.46827	4.7277e-08	3.25975e-05	NO
Serine/threonine-protein phosphatase 2A 56 kDa regulatory subunit epsilon isoform	PPP2R5E	Q16537	-0.846223	3.69674e-08	3.25975e-05	NO
Importin-7	IPO7	O95373	-0.85392	9.10135e-08	3.6914e-05	NO
Glycogen phosphorylase. liver form	PYGL	P06737	-0.39745	8.01264e-08	3.6914e-05	NO
Complement decay-accelerating factor	CD55	P08174	0.716932	8.20136e-08	3.6914e-05	NO
Mitotic interactor and substrate of PLK1	MISP	Q8IVT2	0.448958	7.60593e-08	3.6914e-05	NO
Ataxin-2	ATXN2	Q99700	0.33247	8.682e-08	3.6914e-05	NO
T-complex protein 1 subunit eta	CCT7	Q99832	-0.422845	8.828e-08	3.6914e-05	NO
Adenylate kinase isoenzyme 1	AK1	P00568	0.390189	1.234e-07	3.69932e-05	NO
cAMP-dependent protein kinase type II-alpha regulatory subunit	PRKAR2A	P13861	0.249966	1.21463e-07	3.69932e-05	NO
Myosin-11	MYH11	P35749	-0.694309	1.04876e-07	3.69932e-05	NO
Importin subunit alpha-1	KPNA2	P52292	-0.844263	1.17258e-07	3.69932e-05	NO
Dihydropyrimidine dehydrogenase [NADP(+)]	DPYD	Q12882	-0.790112	1.17097e-07	3.69932e-05	NO
RNA-splicing ligase RtcB homolog	RTCB	Q9Y3I0	0.308141	9.66413e-08	3.69932e-05	NO
Ribonuclease inhibitor	RNH1	P13489	-0.37666	1.4118e-07	4.05598e-05	NO
High mobility group protein B3	HMGB3	O15347	0.578102	1.50203e-07	4.14259e-05	NO
BUB3-interacting and GLEBS motif-containing protein ZNF207	ZNF207	O43670	0.268936	1.77222e-07	4.26685e-05	NO
Gasdermin-E	GSDME	O60443	-0.635215	1.79462e-07	4.26685e-05	NO
Interferon-inducible double-stranded RNA-dependent protein kinase activator A	PRKRA	O75569	0.219535	1.62692e-07	4.26685e-05	NO
RING finger protein unkempt homolog	UNK	Q9C0B0	0.318644	1.72085e-07	4.26685e-05	NO
Tumor suppressor candidate 2	TUSC2	O75896	0.528104	2.31084e-07	5.13976e-05	NO
Protein PAT1 homolog 1	PATL1	Q86TB9	-0.807542	2.23938e-07	5.13976e-05	NO
Pericentriolar material 1 protein	PCM1	Q15154	0.488979	2.71504e-07	5.85006e-05	NO
Clustered mitochondria protein homolog	CLUH	O75153	-0.935567	3.74909e-07	6.31751e-05	NO
U1 small nuclear ribonucleoprotein 70 kDa	SNRNP70	P08621	-0.910782	3.16458e-07	6.31751e-05	NO
Eukaryotic translation initiation factor 3 subunit A	EIF3A	Q14152	-0.984901	3.20368e-07	6.31751e-05	NO
Elongation factor-like GTPase 1	EFL1	Q7Z2Z2	-0.648328	3.5449e-07	6.31751e-05	NO
N-alpha-acetyltransferase 15. NatA auxiliary subunit	NAA15	Q9BXJ9	-0.74376	3.58433e-07	6.31751e-05	NO
(E3-independent) E2 ubiquitin-conjugating enzyme	UBE2O	Q9C0C9	-0.555083	3.42959e-07	6.31751e-05	NO
Protein FAM107B	FAM107B	Q9H098	0.828162	3.56354e-07	6.31751e-05	NO
26S proteasome non-ATPase regulatory subunit 13	PSMD13	Q9UNM6	-0.492785	3.75661e-07	6.31751e-05	NO
Exocyst complex component 6B	EXOC6B	Q9Y2D4	-0.996384	3.6274e-07	6.31751e-05	NO
Transcription elongation regulator 1	TCERG1	O14776	0.274319	3.92276e-07	6.3245e-05	NO
Alpha-soluble NSF attachment protein	NAPA	P54920	-0.473607	3.94421e-07	6.3245e-05	NO
Succinate dehydrogenase [ubiquinone] iron-sulfur subunit. mitochondrial	SDHB	P21912	0.339802	4.03631e-07	6.32509e-05	NO
Isoleucine--tRNA ligase. mitochondrial	IARS2	Q9NSE4	-0.791606	4.14929e-07	6.35763e-05	NO
PHD finger protein 14	PHF14	O94880	-0.837528	4.27727e-07	6.41125e-05	NO
Tubulin alpha-1B chain	TUBA1B	P68363	0.233343	4.62636e-07	6.60688e-05	NO
Protein flightless-1 homolog	FLII	Q13045	-0.716582	4.69524e-07	6.60688e-05	NO
Cullin-4B	CUL4B	Q13620	-0.539843	4.68508e-07	6.60688e-05	NO
Proteasome inhibitor PI31 subunit	PSMF1	Q92530	-0.478028	4.93488e-07	6.8052e-05	NO
Phosphoribosyl pyrophosphate synthase-associated protein 1	PRPSAP1	Q14558	0.304489	5.3778e-07	7.02926e-05	NO
Splicing factor 3A subunit 2	SF3A2	Q15428	0.33772	5.4032e-07	7.02926e-05	NO
Lipoamide acyltransferase component of branched-chain alpha-keto acid dehydrogenase complex. mitochondrial	DBT	P11182	0.22267	5.70822e-07	7.28855e-05	NO
Telomerase Cajal body protein 1	WRAP53	Q9BUR4	0.422197	6.12338e-07	7.53941e-05	NO
Protein unc-45 homolog A	UNC45A	Q9H3U1	-0.986323	6.11091e-07	7.53941e-05	NO
Inner nuclear membrane protein Man1	LEMD3	Q9Y2U8	-0.701247	6.40036e-07	7.74219e-05	NO
Transcription elongation factor SPT5	SUPT5H	O00267	-0.510969	6.71253e-07	7.83013e-05	NO
Ras GTPase-activating-like protein IQGAP1	IQGAP1	P46940	-0.838791	6.84293e-07	7.83013e-05	NO
RNA polymerase II-associated protein 3	RPAP3	Q9H6T3	0.408712	6.60191e-07	7.83013e-05	NO
Constitutive coactivator of PPAR-gamma-like protein 1	FAM120A	Q9NZB2	-0.644972	6.92731e-07	7.83013e-05	NO
Myosin-10	MYH10	P35580	-0.482322	7.31883e-07	8.02143e-05	NO
Spermatid perinuclear RNA-binding protein	STRBP	Q96SI9	-0.947614	7.32923e-07	8.02143e-05	NO
Heat shock 70 kDa protein 1A;Heat shock 70 kDa protein 1B	HSPA1A;HSPA1B	P0DMV8;P0DMV9	0.398647	7.73978e-07	8.08573e-05	NO
FAS-associated factor 2	FAF2	Q96CS3	-0.606138	7.68432e-07	8.08573e-05	NO
F-box only protein 22	FBXO22	Q8NEZ5	-0.526328	7.90293e-07	8.13294e-05	NO
DnaJ homolog subfamily A member 1	DNAJA1	P31689	0.32593	8.25865e-07	8.37403e-05	NO
Caspase activity and apoptosis inhibitor 1	CAAP1	Q9H8G2	0.420159	8.60658e-07	8.60034e-05	NO
Supervillin	SVIL	O95425	-0.841211	1.05651e-06	8.78471e-05	NO
Protein-lysine 6-oxidase	LOX	P28300	0.701101	1.01358e-06	8.78471e-05	NO
Ephrin type-A receptor 2	EPHA2	P29317	-0.807097	9.13596e-07	8.78471e-05	NO
Double-strand break repair protein MRE11	MRE11	P49959	0.414839	1.02109e-06	8.78471e-05	NO
Eukaryotic translation initiation factor 4 gamma 1	EIF4G1	Q04637	-0.841594	1.05748e-06	8.78471e-05	NO
E3 ubiquitin-protein ligase TRIP12	TRIP12	Q14669	-0.650669	9.92477e-07	8.78471e-05	NO
Transportin-1	TNPO1	Q92973	-0.843735	1.01073e-06	8.78471e-05	NO
Bifunctional polynucleotide phosphatase/kinase	PNKP	Q96T60	0.287817	1.03501e-06	8.78471e-05	NO
Translin-associated protein X	TSNAX	Q99598	0.324833	9.33736e-07	8.78471e-05	NO
Ashwin	C2orf49	Q9BVC5	0.47226	1.01436e-06	8.78471e-05	NO
Band 4.1-like protein 5	EPB41L5	Q9HCM4	-0.943005	1.02809e-06	8.78471e-05	NO
GTP-binding protein SAR1a	SAR1A	Q9NR31	-0.31197	9.51887e-07	8.78471e-05	NO
Disco-interacting protein 2 homolog B	DIP2B	Q9P265	-0.8548	1.02902e-06	8.78471e-05	NO
Trafficking protein particle complex subunit 4	TRAPPC4	Q9Y296	-0.376006	9.72835e-07	8.78471e-05	NO
Eukaryotic translation initiation factor 4 gamma 3	EIF4G3	O43432	-0.993281	1.09902e-06	8.98121e-05	NO
Heterogeneous nuclear ribonucleoproteins A2/B1	HNRNPA2B1	P22626	0.405527	1.12021e-06	8.98121e-05	NO
Isoleucine--tRNA ligase. cytoplasmic	IARS1	P41252	-0.98094	1.16444e-06	9.12369e-05	NO
T-complex protein 1 subunit delta	CCT4	P50991	-0.622576	1.27369e-06	9.24429e-05	NO
26S proteasome regulatory subunit 8	PSMC5	P62195	0.19893	1.22753e-06	9.24429e-05	NO
Cullin-1	CUL1	Q13616	-0.547989	1.25912e-06	9.24429e-05	NO
Sialic acid synthase	NANS	Q9NR45	0.346839	1.24294e-06	9.24429e-05	NO
HBS1-like protein	HBS1L	Q9Y450	-0.798624	1.22834e-06	9.24429e-05	NO
1-phosphatidylinositol 4.5-bisphosphate phosphodiesterase beta-3	PLCB3	Q01970	-0.43886	1.35545e-06	9.63485e-05	NO
CYFIP-related Rac1 interactor B	CYRIB	Q9NUQ9	-0.513728	1.42066e-06	9.93187e-05	NO
Ras GTPase-activating protein-binding protein 2	G3BP2	Q9UN86	0.197639	1.42604e-06	9.93187e-05	NO
Heterogeneous nuclear ribonucleoprotein A3	HNRNPA3	P51991	0.478303	1.56293e-06	0.000103229	NO
Arginine--tRNA ligase. cytoplasmic	RARS1	P54136	-0.59688	1.59676e-06	0.000103229	NO
Small ribosomal subunit protein eS1	RPS3A	P61247	-0.81449	1.526e-06	0.000103229	NO
Serine/arginine-rich splicing factor 11	SRSF11	Q05519	0.411368	1.60196e-06	0.000103229	NO
Rab11 family-interacting protein 1	RAB11FIP1	Q6WKZ4	-0.848159	1.57719e-06	0.000103229	NO
Protein zer-1 homolog	ZER1	Q7Z7L7	-0.552882	1.56597e-06	0.000103229	NO
Probable cysteine--tRNA ligase. mitochondrial	CARS2	Q9HA77	-0.512463	1.55792e-06	0.000103229	NO
E3 ubiquitin-protein ligase HECTD1	HECTD1	Q9ULT8	-0.812003	1.56308e-06	0.000103229	NO
TATA element modulatory factor	TMF1	P82094	0.315898	1.62718e-06	0.000103354	NO
Serine/threonine-protein phosphatase 2A catalytic subunit alpha isoform	PPP2CA	P67775	-0.258554	1.6934e-06	0.000104695	NO
LEM domain-containing protein 2	LEMD2	Q8NC56	-0.805907	1.70778e-06	0.000104695	NO
Calcyclin-binding protein	CACYBP	Q9HB71	0.313031	1.71582e-06	0.000104695	NO
Cleavage and polyadenylation specificity factor subunit 6	CPSF6	Q16630	0.362897	1.75912e-06	0.000106396	NO
Methylthioribulose-1-phosphate dehydratase	APIP	Q96GX9	0.354969	1.82341e-06	0.000109325	NO
E3 ubiquitin-protein ligase TRIM32	TRIM32	Q13049	0.473784	1.93812e-06	0.000114217	NO
Serine/arginine-rich splicing factor 7	SRSF7	Q16629	0.378871	1.92332e-06	0.000114217	NO
Proteasome activator complex subunit 1	PSME1	Q06323	0.717329	1.99174e-06	0.000115404	NO
AP-2 complex subunit alpha-2	AP2A2	O94973	-0.801297	2.05182e-06	0.000116606	NO
Profilin-2	PFN2	P35080	0.479715	2.04044e-06	0.000116606	NO
Mitochondrial import receptor subunit TOM34	TOMM34	Q15785	0.46059	2.06323e-06	0.000116606	NO
Eukaryotic translation initiation factor 2 subunit 3	EIF2S3	P41091	-0.529317	2.0974e-06	0.00011724	NO
Casein kinase I isoform epsilon	CSNK1E	P49674	-0.654751	2.10845e-06	0.00011724	NO
Rho guanine nucleotide exchange factor 10-like protein	ARHGEF10L	Q9HCE6	-0.899104	2.14587e-06	0.000117938	NO
Unconventional myosin-Ic	MYO1C	O00159	-0.695803	2.23561e-06	0.000121375	NO
Signal peptidase complex subunit 3	SPCS3	P61009	-0.28187	2.29299e-06	0.000123517	NO
Small ribosomal subunit protein eS25	RPS25	P62851	-0.771499	2.34099e-06	0.000125125	NO
Synaptosomal-associated protein 23	SNAP23	O00161	0.618103	2.49356e-06	0.000132255	NO
Casein kinase II subunit alpha	CSNK2A1	P68400	0.231849	2.52354e-06	0.000132823	NO
Eukaryotic translation initiation factor 3 subunit D	EIF3D	O15371	-0.658188	2.65053e-06	0.000137409	NO
Nicotinamide/nicotinic acid mononucleotide adenylyltransferase 1	NMNAT1	Q9HAN9	0.375092	2.64027e-06	0.000137409	NO
V-type proton ATPase subunit H	ATP6V1H	Q9UI12	-0.552289	2.72839e-06	0.00014039	NO
T-complex protein 1 subunit epsilon	CCT5	P48643	0.279159	2.82274e-06	0.000144169	NO
Eukaryotic translation initiation factor 3 subunit F	EIF3F	O00303	-0.338331	2.94085e-06	0.000147175	NO
Microtubule-associated protein 4	MAP4	P27816	-0.860645	2.91265e-06	0.000147175	NO
Exosome RNA helicase MTR4	MTREX	P42285	-0.639339	2.94992e-06	0.000147175	NO
Zinc finger CCCH domain-containing protein 14	ZC3H14	Q6PJT7	0.307178	2.96698e-06	0.000147175	NO
3'-5' exoribonuclease 1	ERI1	Q8IV48	0.212783	3.03672e-06	0.000149558	NO
Protein mab-21-like 4	MAB21L4	Q08AI8	-0.906833	3.0731e-06	0.000150277	NO
Carcinoembryonic antigen-related cell adhesion molecule 5	CEACAM5	P06731	0.652931	3.15746e-06	0.000150334	NO
Large ribosomal subunit protein uL22	RPL17	P18621	-0.953094	3.16148e-06	0.000150334	NO
Stress-70 protein. mitochondrial	HSPA9	P38646	0.28767	3.11768e-06	0.000150334	NO
Glycogen phosphorylase. muscle form	PYGM	P11217	-0.380731	3.29633e-06	0.000150621	NO
Mucin-16	MUC16	Q8WXI7	0.566162	3.25155e-06	0.000150621	NO
Protein canopy homolog 3	CNPY3	Q9BT09	0.27852	3.2744e-06	0.000150621	NO
Coatomer subunit gamma-2	COPG2	Q9UBF2	-0.588924	3.25045e-06	0.000150621	NO
MTOR-associated protein MEAK7	MEAK7	Q6P9B6	-0.261929	3.40153e-06	0.000152528	NO
Serine/threonine-protein kinase D2	PRKD2	Q9BZL6	-0.83502	3.40673e-06	0.000152528	NO
UDP-glucose 6-dehydrogenase	UGDH	O60701	0.324202	3.5154e-06	0.000152769	NO
N-terminal kinase-like protein	SCYL1	Q96KG9	-0.605402	3.52288e-06	0.000152769	NO
Histone deacetylase 6	HDAC6	Q9UBN7	-0.489132	3.50399e-06	0.000152769	NO
Melanoma-associated antigen D2	MAGED2	Q9UNF1	-0.78951	3.52277e-06	0.000152769	NO
Phospholipase A-2-activating protein	PLAA	Q9Y263	-0.701469	3.51551e-06	0.000152769	NO
Serine/threonine-protein phosphatase 2A 56 kDa regulatory subunit alpha isoform	PPP2R5A	Q15172	-0.980262	3.62396e-06	0.00015617	NO
Large ribosomal subunit protein uL13m	MRPL13	Q9BYD1	0.229404	3.64798e-06	0.000156229	NO
Transportin-2	TNPO2	O14787	-0.73713	3.70939e-06	0.000157802	NO
Aspartyl/asparaginyl beta-hydroxylase	ASPH	Q12797	-0.381659	3.815e-06	0.000158461	NO
Pre-B-cell leukemia transcription factor-interacting protein 1	PBXIP1	Q96AQ6	0.35	3.77725e-06	0.000158461	NO
Nuclear receptor coactivator 5	NCOA5	Q9HCD5	0.286373	3.79601e-06	0.000158461	NO
Alpha-taxilin	TXLNA	P40222	0.307375	3.87421e-06	0.000159956	NO
Inverted formin-2	INF2	Q27J81	-0.870025	3.89837e-06	0.000159996	NO
RNA-binding protein 45	RBM45	Q8IUH3	0.300461	3.93314e-06	0.000160468	NO
Valine--tRNA ligase	VARS1	P26640	-0.901478	3.96636e-06	0.000160871	NO
SCY1-like protein 2	SCYL2	Q6P3W7	-0.536161	4.01385e-06	0.000161845	NO
Heterogeneous nuclear ribonucleoprotein F	HNRNPF	P52597	0.327852	4.04657e-06	0.000162216	NO
Signal transducer and activator of transcription 3	STAT3	P40763	-0.910434	4.17498e-06	0.000164722	NO
Large ribosomal subunit protein eL31	RPL31	P62899	-0.83031	4.18077e-06	0.000164722	NO
Serine/threonine-protein kinase PAK 2	PAK2	Q13177	0.27111	4.23844e-06	0.000165885	NO
Splicing factor 3A subunit 1	SF3A1	Q15459	0.330341	4.29735e-06	0.000165885	NO
DIS3-like exonuclease 2	DIS3L2	Q8IYB7	-0.683173	4.30651e-06	0.000165885	NO
Microtubule-actin cross-linking factor 1. isoforms 1/2/3/4/5	MACF1	Q9UPN3	-0.779257	4.30121e-06	0.000165885	NO
26S proteasome non-ATPase regulatory subunit 14	PSMD14	O00487	-0.488088	4.61689e-06	0.000170232	NO
Glucosamine-6-phosphate isomerase 1	GNPDA1	P46926	-0.185177	4.61388e-06	0.000170232	NO
Na(+)/H(+) exchange regulatory cofactor NHE-RF2	NHERF2	Q15599	0.317361	4.51226e-06	0.000170232	NO
Zinc finger CCCH domain-containing protein 18	ZC3H18	Q86VM9	0.444034	4.57468e-06	0.000170232	NO
Stromal membrane-associated protein 2	SMAP2	Q8WU79	0.359994	4.60014e-06	0.000170232	NO
Vacuolar protein sorting-associated protein 35	VPS35	Q96QK1	-0.739345	4.54771e-06	0.000170232	NO
Serine/arginine-rich splicing factor 6	SRSF6	Q13247	0.288882	4.67808e-06	0.000170663	NO
CD2-associated protein	CD2AP	Q9Y5K6	0.311398	4.66045e-06	0.000170663	NO
Mothers against decapentaplegic homolog 3	SMAD3	P84022	-0.529711	4.78152e-06	0.00017261	NO
RNA-binding protein 10	RBM10	P98175	0.352278	4.77561e-06	0.00017261	NO
26S proteasome non-ATPase regulatory subunit 3	PSMD3	O43242	-0.661528	5.07361e-06	0.000176075	NO
AP-2 complex subunit alpha-1	AP2A1	O95782	-0.619212	5.08968e-06	0.000176075	NO
Fructose-bisphosphate aldolase A	ALDOA	P04075	0.2547	4.97018e-06	0.000176075	NO
YLP motif-containing protein 1	YLPM1	P49750	0.346689	5.10732e-06	0.000176075	NO
Superkiller complex protein 8	SKIC8	Q9GZS3	0.194989	5.01407e-06	0.000176075	NO
Transportin-3	TNPO3	Q9Y5L0	-0.991907	5.14664e-06	0.000176548	NO
Nardilysin	NRDC	O43847	-0.497385	5.33618e-06	0.000179726	NO
Hexokinase-1	HK1	P19367	-0.759158	5.36796e-06	0.000179726	NO
A-kinase anchor protein 13	AKAP13	Q12802	-0.615089	5.44141e-06	0.000179726	NO
Rho guanine nucleotide exchange factor 7	ARHGEF7	Q14155	0.24723	5.4739e-06	0.000179726	NO
Zinc finger protein ubi-d4	DPF2	Q92785	0.342061	5.28039e-06	0.000179726	NO
Activating signal cointegrator 1 complex subunit 2	ASCC2	Q9H1I8	-0.77624	5.44855e-06	0.000179726	NO
Eukaryotic translation initiation factor 3 subunit L	EIF3L	Q9Y262	-0.596498	5.45904e-06	0.000179726	NO
Nucleophosmin	NPM1	P06748	0.508502	5.6425e-06	0.000183514	NO
Phosphopantothenate--cysteine ligase	PPCS	Q9HAB8	-0.42364	5.67922e-06	0.000183841	NO
Disco-interacting protein 2 homolog A	DIP2A	Q14689	-0.853637	5.83874e-06	0.000188122	NO
E3 ubiquitin-protein ligase UBR5	UBR5	O95071	-0.930405	6.00299e-06	0.000190792	NO
ATP-binding cassette sub-family E member 1	ABCE1	P61221	-0.499321	6.0323e-06	0.000190792	NO
Lethal(2) giant larvae protein homolog 1	LLGL1	Q15334	-0.478386	6.02972e-06	0.000190792	NO
Eukaryotic translation initiation factor 3 subunit K	EIF3K	Q9UBQ5	-0.516596	6.01762e-06	0.000190792	NO
Serine palmitoyltransferase 2	SPTLC2	O15270	-0.708162	6.09012e-06	0.000191228	NO
Small ribosomal subunit protein uS13	RPS18	P62269	-0.709277	6.10155e-06	0.000191228	NO
Phospholysine phosphohistidine inorganic pyrophosphate phosphatase	LHPP	Q9H008	0.353568	6.15699e-06	0.000192093	NO
Small ribosomal subunit protein eS4. X isoform	RPS4X	P62701	-0.888717	6.1895e-06	0.000192237	NO
Complex III assembly factor LYRM7	LYRM7	Q5U5X0	0.310147	6.27576e-06	0.000194042	NO
Glycogenin-1	GYG1	P46976	0.411271	6.50804e-06	0.000198553	NO
F-box/LRR-repeat protein 20	FBXL20	Q96IG2	-0.40048	6.50013e-06	0.000198553	NO
U6 snRNA-associated Sm-like protein LSm4	LSM4	Q9Y4Z0	0.429595	6.45516e-06	0.000198553	NO
Trans-Golgi network integral membrane protein 2	TGOLN2	O43493	0.327072	6.56684e-06	0.000198589	NO
Serine/arginine-rich splicing factor 1	SRSF1	Q07955	0.434887	6.68812e-06	0.000201374	NO
Geranylgeranyl transferase type-2 subunit beta	RABGGTB	P53611	-0.619369	6.83039e-06	0.000203877	NO
Unconventional myosin-Ie	MYO1E	Q12965	-0.736776	6.80698e-06	0.000203877	NO
Glutamine-dependent NAD(+) synthetase	NADSYN1	Q6IA69	-0.629518	6.90544e-06	0.000205229	NO
AP-3 complex subunit sigma-1	AP3S1	Q92572	-0.458177	7.02019e-06	0.000206856	NO
ADP-ribose glycohydrolase OARD1	OARD1	Q9Y530	0.327055	7.01106e-06	0.000206856	NO
Nuclear pore complex protein Nup153	NUP153	P49790	-0.669201	7.18422e-06	0.000208915	NO
Small ribosomal subunit protein uS17	RPS11	P62280	-0.997	7.17965e-06	0.000208915	NO
Ras GTPase-activating-like protein IQGAP2	IQGAP2	Q13576	-0.767755	7.21127e-06	0.000208915	NO
Signal peptidase complex subunit 2	SPCS2	Q15005	-0.382109	7.28175e-06	0.000210074	NO
Caspase-3	CASP3	P42574	0.345763	7.40642e-06	0.000211897	NO
Metastasis-associated protein MTA2	MTA2	O94776	-0.830722	7.7297e-06	0.000219224	NO
Chromosome alignment-maintaining phosphoprotein 1	CHAMP1	Q96JM3	0.323477	7.7579e-06	0.000219224	NO
Thymocyte nuclear protein 1	THYN1	Q9P016	0.279205	7.70473e-06	0.000219224	NO
Signal transducer and activator of transcription 1-alpha/beta	STAT1	P42224	-0.677951	7.86005e-06	0.000221204	NO
GTPase-activating protein and VPS9 domain-containing protein 1	GAPVD1	Q14C86	-0.757599	7.95317e-06	0.000222013	NO
Large ribosomal subunit protein uL1	RPL10A	P62906	-0.796899	8.08533e-06	0.000222241	NO
High mobility group nucleosome-binding domain-containing protein 5	HMGN5	P82970	0.530578	8.02667e-06	0.000222241	NO
Focal adhesion kinase 1	PTK2	Q05397	-0.573151	8.0903e-06	0.000222241	NO
Peptidyl-prolyl cis-trans isomerase NIMA-interacting 1	PIN1	Q13526	0.386715	8.01177e-06	0.000222241	NO
Lupus La protein	SSB	P05455	0.378935	8.43509e-06	0.000224544	NO
Heat shock cognate 71 kDa protein	HSPA8	P11142	0.336268	8.39416e-06	0.000224544	NO
Stress-induced-phosphoprotein 1	STIP1	P31948	0.342828	8.49977e-06	0.000224544	NO
Ubiquitin-like modifier-activating enzyme 7	UBA7	P41226	-0.886256	8.27609e-06	0.000224544	NO
Patatin-like phospholipase domain-containing protein 2	PNPLA2	Q96AD5	-0.686777	8.48506e-06	0.000224544	NO
Conserved oligomeric Golgi complex subunit 8	COG8	Q96MW5	-0.785489	8.38687e-06	0.000224544	NO
Tether containing UBX domain for GLUT4	ASPSCR1	Q9BZE9	0.228777	8.34629e-06	0.000224544	NO
Band 4.1-like protein 1	EPB41L1	Q9H4G0	-0.284623	8.21102e-06	0.000224544	NO
Peptide chain release factor 1-like. mitochondrial	MTRF1L	Q9UGC7	0.213773	8.28268e-06	0.000224544	NO
Sedoheptulokinase	SHPK	Q9UHJ6	-0.625082	8.43879e-06	0.000224544	NO
Small ribosomal subunit protein uS5	RPS2	P15880	-0.925746	8.59342e-06	0.000226151	NO
Nuclear cap-binding protein subunit 1	NCBP1	Q09161	-0.802219	8.6266e-06	0.000226161	NO
Methionine adenosyltransferase 2 subunit beta	MAT2B	Q9NZL9	0.329236	8.78259e-06	0.000229379	NO
General vesicular transport factor p115	USO1	O60763	-0.796564	9.08634e-06	0.000234322	NO
ATP-citrate synthase	ACLY	P53396	-0.796404	9.0845e-06	0.000234322	NO
Cullin-3	CUL3	Q13618	-0.528148	9.11259e-06	0.000234322	NO
Protein FAM98B	FAM98B	Q52LJ0	0.370399	9.05465e-06	0.000234322	NO
U4/U6.U5 small nuclear ribonucleoprotein 27 kDa protein	SNRNP27	Q8WVK2	0.782462	9.14179e-06	0.000234322	NO
Kinesin-like protein KIF1B	KIF1B	O60333	-0.65848	9.39415e-06	0.000234684	NO
Long-chain-fatty-acid--CoA ligase 1	ACSL1	P33121	-0.936114	9.29049e-06	0.000234684	NO
Guanine nucleotide-binding protein-like 1	GNL1	P36915	-0.30007	9.38179e-06	0.000234684	NO
S-methyl-5'-thioadenosine phosphorylase	MTAP	Q13126	0.184782	9.29794e-06	0.000234684	NO
Phospholipase D1	PLD1	Q13393	-0.656573	9.30378e-06	0.000234684	NO
Bystin	BYSL	Q13895	-0.761179	9.38421e-06	0.000234684	NO
CD166 antigen	ALCAM	Q13740	0.525203	9.62125e-06	0.000234926	NO
Ankyrin repeat domain-containing protein 13A	ANKRD13A	Q8IZ07	-0.337105	9.54767e-06	0.000234926	NO
ATP-binding cassette sub-family F member 1	ABCF1	Q8NE71	-0.662511	9.44001e-06	0.000234926	NO
Synembryn-A	RIC8A	Q9NPQ8	-0.443491	9.64236e-06	0.000234926	NO
Calmodulin-regulated spectrin-associated protein 3	CAMSAP3	Q9P1Y5	-0.46769	9.63213e-06	0.000234926	NO
SUN domain-containing protein 2	SUN2	Q9UH99	-0.684277	9.53692e-06	0.000234926	NO
GTP-binding protein SAR1b	SAR1B	Q9Y6B6	-0.342375	9.48894e-06	0.000234926	NO
2-oxoisovalerate dehydrogenase subunit alpha. mitochondrial	BCKDHA	P12694	0.222144	9.76335e-06	0.000235379	NO
Acyl-coenzyme A thioesterase 11	ACOT11	Q8WXI4	-0.870121	9.73813e-06	0.000235379	NO
Unconventional myosin-XVIIIa	MYO18A	Q92614	-0.616522	9.69617e-06	0.000235379	NO
Nuclear cap-binding protein subunit 3	NCBP3	Q53F19	-0.707042	9.82265e-06	0.000235979	NO
Pantothenate kinase 2. mitochondrial	PANK2	Q9BZ23	-0.424469	9.89093e-06	0.000235979	NO
Maspardin	SPG21	Q9NZD8	-0.620266	9.86954e-06	0.000235979	NO
Histone H2B type 1-K;Histone H2B type F-S;Histone H2B type 1-D;Histone H2B type 1-C/E/F/G/I;Histone H2B type 2-F;Histone H2B type 1-H;Histone H2B type 1-N;Histone H2B type 1-M;Histone H2B type 1-L	H2BC12;H2BC12L;H2BC5;H2BC10;H2BC18;H2BC9;H2BC15;H2BC14;H2BC13	O60814;P57053;P58876;P62807;Q5QNW6;Q93079;Q99877;Q99879;Q99880	-0.667767	9.95767e-06	0.000236752	NO
NADH dehydrogenase [ubiquinone] 1 beta subcomplex subunit 4	NDUFB4	O95168	0.181019	1.02158e-05	0.000242031	NO
Golgin subfamily A member 3	GOLGA3	Q08378	0.297824	1.02499e-05	0.000242031	NO
Zinc finger Ran-binding domain-containing protein 2	ZRANB2	O95218	0.408556	1.04789e-05	0.000243272	NO
Phosphoglycerate kinase 1	PGK1	P00558	0.288562	1.04199e-05	0.000243272	NO
Poly [ADP-ribose] polymerase 1	PARP1	P09874	-0.522414	1.04611e-05	0.000243272	NO
Heterogeneous nuclear ribonucleoprotein K	HNRNPK	P61978	0.389355	1.04493e-05	0.000243272	NO
TBC1 domain family member 9B	TBC1D9B	Q66K14	-0.841497	1.03995e-05	0.000243272	NO
Eukaryotic translation initiation factor 4B	EIF4B	P23588	0.34654	1.05679e-05	0.000244517	NO
26S proteasome non-ATPase regulatory subunit 2	PSMD2	Q13200	-0.651012	1.06353e-05	0.000244564	NO
Eukaryotic translation initiation factor 3 subunit C	EIF3C	Q99613	-0.727093	1.06409e-05	0.000244564	NO
Signal-induced proliferation-associated 1-like protein 1	SIPA1L1	O43166	-0.407278	1.07431e-05	0.000245754	NO
Centrosomal protein 43	CEP43	O95684	0.529439	1.07752e-05	0.000245754	NO
La-related protein 4B	LARP4B	Q92615	0.227325	1.07996e-05	0.000245754	NO
Serine/arginine-rich splicing factor 2	SRSF2	Q01130	0.44493	1.084e-05	0.000245862	NO
Density-regulated protein	DENR	O43583	0.480718	1.09468e-05	0.00024666	NO
Serine/threonine-protein kinase N2	PKN2	Q16513	-0.610485	1.09199e-05	0.00024666	NO
Heterogeneous nuclear ribonucleoprotein A/B	HNRNPAB	Q99729	0.430703	1.10921e-05	0.00024912	NO
DnaJ homolog subfamily A member 2	DNAJA2	O60884	0.212672	1.13846e-05	0.00025486	NO
U4/U6 small nuclear ribonucleoprotein Prp4	PRPF4	O43172	0.192236	1.17306e-05	0.000257787	NO
Cohesin subunit SA-2	STAG2	Q8N3U4	-0.525249	1.16187e-05	0.000257787	NO
FLYWCH family member 2	FLYWCH2	Q96CP2	0.369898	1.16469e-05	0.000257787	NO
E3 ubiquitin-protein ligase RING2	RNF2	Q99496	0.360733	1.16927e-05	0.000257787	NO
tRNA-splicing endonuclease subunit Sen34	TSEN34	Q9BSV6	0.376555	1.17397e-05	0.000257787	NO
Trafficking protein particle complex subunit 1	TRAPPC1	Q9Y5R8	-0.583774	1.17314e-05	0.000257787	NO
Zinc finger protein-like 1	ZFPL1	O95159	-0.485214	1.19319e-05	0.000257963	NO
Eukaryotic translation initiation factor 4 gamma 2	EIF4G2	P78344	-0.494353	1.19348e-05	0.000257963	NO
AP-1 complex subunit beta-1	AP1B1	Q10567	-0.699595	1.19307e-05	0.000257963	NO
Protein O-glucosyltransferase 3	POGLUT3	Q7Z4H8	0.279223	1.19146e-05	0.000257963	NO
Aminoacyl tRNA synthase complex-interacting multifunctional protein 1	AIMP1	Q12904	0.336651	1.21742e-05	0.000260817	NO
FHF complex subunit HOOK interacting protein 2A	FHIP2A	Q5W0V3	-0.858574	1.21582e-05	0.000260817	NO
Rho GTPase-activating protein 27	ARHGAP27	Q6ZUM4	-0.656522	1.21834e-05	0.000260817	NO
E3 ubiquitin-protein ligase RNF126	RNF126	Q9BV68	0.418028	1.22181e-05	0.000260817	NO
Nuclear pore complex protein Nup50	NUP50	Q9UKX7	0.305404	1.23374e-05	0.000262551	NO
Electron transfer flavoprotein subunit alpha. mitochondrial	ETFA	P13804	0.139211	1.24748e-05	0.000264657	NO
Hepatoma-derived growth factor-related protein 2	HDGFL2	Q7Z4V5	0.315112	1.25583e-05	0.000264799	NO
Charged multivesicular body protein 5	CHMP5	Q9NZZ3	0.522489	1.25363e-05	0.000264799	NO
PAX3- and PAX7-binding protein 1	PAXBP1	Q9Y5B6	-0.800127	1.28101e-05	0.000269285	NO
Atlastin-3	ATL3	Q6DD88	-0.769452	1.29008e-05	0.000270369	NO
Proteasome subunit alpha type-2	PSMA2	P25787	0.263809	1.31391e-05	0.000271538	NO
Cytosolic purine 5'-nucleotidase	NT5C2	P49902	-0.33532	1.3068e-05	0.000271538	NO
Large ribosomal subunit protein uL24	RPL26	P61254	-0.845692	1.30927e-05	0.000271538	NO
RAB11-binding protein RELCH	RELCH	Q9P260	-0.562717	1.30857e-05	0.000271538	NO
Epsin-1	EPN1	Q9Y6I3	0.263435	1.31536e-05	0.000271538	NO
RNA-binding protein 5	RBM5	P52756	0.245731	1.31967e-05	0.000271616	NO
Ubiquitin conjugation factor E4 B	UBE4B	O95155	-0.611004	1.34376e-05	0.000272263	NO
Hepatoma-derived growth factor	HDGF	P51858	0.317569	1.34651e-05	0.000272263	NO
Lysine--tRNA ligase	KARS1	Q15046	0.193243	1.34266e-05	0.000272263	NO
Sterol-4-alpha-carboxylate 3-dehydrogenase. decarboxylating	NSDHL	Q15738	-0.464068	1.34575e-05	0.000272263	NO
Carbonic anhydrase 13	CA13	Q8N1Q1	0.263579	1.35081e-05	0.000272334	NO
Phospholipase D2	PLD2	O14939	-0.951911	1.36234e-05	0.000273859	NO
Cytoplasmic aconitate hydratase	ACO1	P21399	-0.328077	1.3734e-05	0.000275279	NO
Gasdermin-D	GSDMD	P57764	0.27525	1.3816e-05	0.000276119	NO
Unconventional myosin-Ib	MYO1B	O43795	-0.677516	1.38683e-05	0.000276364	NO
DH domain-containing protein;Rho guanine nucleotide exchange factor 5	;ARHGEF5	A0A2R8YFR7;Q12774	-0.672806	1.3942e-05	0.000277032	NO
Protein VAC14 homolog	VAC14	Q08AM6	-0.971777	1.4126e-05	0.000279286	NO
Mannosyl-oligosaccharide glucosidase	MOGS	Q13724	-0.870543	1.41365e-05	0.000279286	NO
Ras-related protein Rab-8A	RAB8A	P61006	-0.406509	1.45985e-05	0.00028677	NO
Kinesin light chain 2	KLC2	Q9H0B6	0.186061	1.46517e-05	0.000286999	NO
MICOS complex subunit MIC25	CHCHD6	Q9BRQ6	0.318199	1.47362e-05	0.000287836	NO
Serine/threonine-protein phosphatase 2A 56 kDa regulatory subunit gamma isoform	PPP2R5C	Q13362	-0.972011	1.48561e-05	0.000289357	NO
NADH dehydrogenase [ubiquinone] 1 beta subcomplex subunit 6	NDUFB6	O95139	0.349163	1.51238e-05	0.00029266	NO
Oxygen-dependent coproporphyrinogen-III oxidase. mitochondrial	CPOX	P36551	0.232926	1.53095e-05	0.00029266	NO
Histone H3.1;Histone H3.3;Histone H3.2	H3C12;H3-3B;H3C13	P68431;P84243;Q71DI3	-0.600987	1.52761e-05	0.00029266	NO
Interferon regulatory factor 2-binding protein 1	IRF2BP1	Q8IU81	0.313519	1.52084e-05	0.00029266	NO
Membrane protein FAM174A	FAM174A	Q8TBP5	0.472061	1.51603e-05	0.00029266	NO
Prostaglandin E synthase 2	PTGES2	Q9H7Z7	0.21474	1.51675e-05	0.00029266	NO
Cysteine-rich protein 2	CRIP2	P52943	0.374325	1.55609e-05	0.000296389	NO
Proteasome subunit beta type-1	PSMB1	P20618	0.255565	1.56402e-05	0.000297078	NO
RNA polymerase II-associated factor 1 homolog	PAF1	Q8N7H5	0.332191	1.59672e-05	0.000298357	NO
Cotranscriptional regulator ARB2A	ARB2A	Q8WUF8	0.312886	1.59381e-05	0.000298357	NO
Ubiquitin recognition factor in ER-associated degradation protein 1	UFD1	Q92890	0.217172	1.5841e-05	0.000298357	NO
Leucine-rich repeat-containing protein 46	LRRC46	Q96FV0	0.66344	1.58173e-05	0.000298357	NO
Striatin-4	STRN4	Q9NRL3	0.181715	1.58288e-05	0.000298357	NO
Plexin-A1	PLXNA1	Q9UIW2	-0.446064	1.59027e-05	0.000298357	NO
DNA-directed RNA polymerase II subunit RPB1	POLR2A	P24928	-0.637578	1.60524e-05	0.000299138	NO
Galectin-8	LGALS8	O00214	-0.524378	1.61032e-05	0.000299277	NO
Small ribosomal subunit protein mS23	MRPS23	Q9Y3D9	0.250173	1.6269e-05	0.000301544	NO
Sphingosine-1-phosphate lyase 1	SGPL1	O95470	-0.822509	1.63323e-05	0.000301906	NO
Pyruvate dehydrogenase protein X component. mitochondrial	PDHX	O00330	0.198402	1.67715e-05	0.000302426	NO
Proteasome subunit alpha type-7	PSMA7	O14818	0.293832	1.67821e-05	0.000302426	NO
Acyl-protein thioesterase 1	LYPLA1	O75608	-0.353843	1.68429e-05	0.000302426	NO
Heterogeneous nuclear ribonucleoprotein A1	HNRNPA1	P09651	0.41644	1.66276e-05	0.000302426	NO
cAMP-dependent protein kinase catalytic subunit alpha	PRKACA	P17612	-0.476036	1.65567e-05	0.000302426	NO
AP-2 complex subunit beta	AP2B1	P63010	-0.725205	1.68391e-05	0.000302426	NO
KH domain-containing. RNA-binding. signal transduction-associated protein 1	KHDRBS1	Q07666	0.345686	1.67269e-05	0.000302426	NO
GRIP1-associated protein 1	GRIPAP1	Q4V328	0.350748	1.64748e-05	0.000302426	NO
Serine/threonine-protein kinase 11-interacting protein	STK11IP	Q8N1F8	-0.980704	1.6675e-05	0.000302426	NO
Splicing factor 45	RBM17	Q96I25	0.323297	1.67732e-05	0.000302426	NO
Cytosolic non-specific dipeptidase	CNDP2	Q96KP4	0.271415	1.68072e-05	0.000302426	NO
Small ribosomal subunit protein uS3	RPS3	P23396	-0.619299	1.69751e-05	0.000302437	NO
Splicing factor 1	SF1	Q15637	0.346151	1.69172e-05	0.000302437	NO
Striatin-3	STRN3	Q13033	0.205165	1.72546e-05	0.000306596	NO
Ataxin-10	ATXN10	Q9UBB4	-0.51145	1.72975e-05	0.000306596	NO
Trafficking protein particle complex subunit 5	TRAPPC5	Q8IUR0	-0.574119	1.74473e-05	0.000308459	NO
KH domain-containing. RNA-binding. signal transduction-associated protein 3	KHDRBS3	O75525	0.386687	1.75495e-05	0.00030923	NO
Calcium-regulated heat-stable protein 1	CARHSP1	Q9Y2V2	0.479663	1.75806e-05	0.00030923	NO
Chromobox protein homolog 1	CBX1	P83916	0.651085	1.77008e-05	0.000309409	NO
Nuclear mitotic apparatus protein 1	NUMA1	Q14980	-0.712762	1.77826e-05	0.000309409	NO
Protein LSM12	LSM12	Q3MHD2	0.291653	1.78043e-05	0.000309409	NO
Very-long-chain 3-oxoacyl-CoA reductase	HSD17B12	Q53GQ0	-0.91563	1.78151e-05	0.000309409	NO
WASH complex subunit 2A	WASHC2A	Q641Q2	0.305262	1.76748e-05	0.000309409	NO
AP-2 complex subunit mu	AP2M1	Q96CW1	-0.862378	1.79108e-05	0.000310149	NO
Protein IWS1 homolog	IWS1	Q96ST2	-0.873168	1.79477e-05	0.000310149	NO
Vacuolar protein sorting-associated protein 26C	VPS26C	O14972	-0.747785	1.81551e-05	0.000312949	NO
Kinesin-like protein KIF2A	KIF2A	O00139	-0.707919	1.84403e-05	0.000317072	NO
Translocator protein	TSPO	P30536	-0.853073	1.86047e-05	0.000318581	NO
BRISC complex subunit Abraxas 2	ABRAXAS2	Q15018	0.327334	1.86396e-05	0.000318581	NO
GPI transamidase component PIG-T	PIGT	Q969N2	-0.691751	1.86667e-05	0.000318581	NO
Cytoplasmic dynein 1 intermediate chain 2	DYNC1I2	Q13409	0.255024	1.91151e-05	0.00032383	NO
SNW domain-containing protein 1	SNW1	Q13573	0.360892	1.91126e-05	0.00032383	NO
NF-kappa-B inhibitor-interacting Ras-like protein 2	NKIRAS2	Q9NYR9	0.418036	1.90488e-05	0.00032383	NO
Peptidyl-prolyl cis-trans isomerase D	PPID	Q08752	0.352609	1.95491e-05	0.00033037	NO
Serine/threonine-protein kinase TBK1	TBK1	Q9UHD2	-0.859259	1.96347e-05	0.000331006	NO
Bifunctional UDP-N-acetylglucosamine 2-epimerase/N-acetylmannosamine kinase	GNE	Q9Y223	-0.90425	1.97755e-05	0.000332566	NO
LIM domain-containing protein 1	LIMD1	Q9UGP4	0.315508	1.99307e-05	0.000334361	NO
26S proteasome regulatory subunit 10B	PSMC6	P62333	0.254212	1.99855e-05	0.000334466	NO
Coatomer subunit beta	COPB1	P53618	-0.883016	2.00915e-05	0.000335309	NO
Trinucleotide repeat-containing gene 6B protein	TNRC6B	Q9UPQ9	0.29189	2.01331e-05	0.000335309	NO
Heterogeneous nuclear ribonucleoprotein D-like	HNRNPDL	O14979	0.468305	2.03178e-05	0.000337569	NO
Cold-inducible RNA-binding protein	CIRBP	Q14011	0.666841	2.04111e-05	0.000338303	NO
Hepatocyte nuclear factor 3-alpha	FOXA1	P55317	0.526653	2.05826e-05	0.000338609	NO
Small ribosomal subunit protein eS26	RPS26	P62854	-0.838201	2.07733e-05	0.000338609	NO
Transformer-2 protein homolog alpha	TRA2A	Q13595	0.372821	2.06642e-05	0.000338609	NO
SURP and G-patch domain-containing protein 1	SUGP1	Q8IWZ8	0.475676	2.05484e-05	0.000338609	NO
Selenocysteine insertion sequence-binding protein 2-like	SECISBP2L	Q93073	-0.66666	2.07665e-05	0.000338609	NO
Acireductone dioxygenase	ADI1	Q9BV57	-0.387863	2.07593e-05	0.000338609	NO
Syntabulin	SYBU	Q9NX95	0.446069	2.07495e-05	0.000338609	NO
Vacuolar protein sorting-associated protein 26A	VPS26A	O75436	-0.397551	2.09088e-05	0.000339767	NO
Protein HEXIM1	HEXIM1	O94992	0.395692	2.09921e-05	0.000339767	NO
Ensconsin	MAP7	Q14244	-0.822955	2.09717e-05	0.000339767	NO
Splicing factor. proline- and glutamine-rich	SFPQ	P23246	0.323434	2.12769e-05	0.00034103	NO
T-complex protein 1 subunit beta	CCT2	P78371	0.238408	2.11394e-05	0.00034103	NO
Dystroglycan 1	DAG1	Q14118	0.353125	2.13175e-05	0.00034103	NO
Disks large homolog 5	DLG5	Q8TDM6	-0.580636	2.12212e-05	0.00034103	NO
Forkhead box protein J1	FOXJ1	Q92949	0.669228	2.12048e-05	0.00034103	NO
60 kDa heat shock protein. mitochondrial	HSPD1	P10809	0.314424	2.14641e-05	0.00034179	NO
E3 ubiquitin-protein ligase CBL-C	CBLC	Q9ULV8	-0.716125	2.14295e-05	0.00034179	NO
Alanine--tRNA ligase. cytoplasmic	AARS1	P49588	0.207735	2.16114e-05	0.000342142	NO
Muscleblind-like protein 1	MBNL1	Q9NR56	0.363643	2.15371e-05	0.000342142	NO
Striatin-interacting protein 1	STRIP1	Q5VSL9	-0.820473	2.18273e-05	0.000344392	NO
Torsin-1A-interacting protein 1	TOR1AIP1	Q5JTV8	0.308711	2.22475e-05	0.00035022	NO
Protein transport protein Sec24B	SEC24B	O95487	-0.743702	2.23633e-05	0.000350562	NO
Ras-related protein Rab-8B	RAB8B	Q92930	-0.723199	2.23709e-05	0.000350562	NO
Neuroplastin	NPTN	Q9Y639	0.347794	2.27085e-05	0.000355045	NO
Negative elongation factor E	NELFE	P18615	0.357399	2.29154e-05	0.000356712	NO
Large ribosomal subunit protein uL23	RPL23A	P62750	-0.817009	2.29185e-05	0.000356712	NO
Cytochrome P450 20A1	CYP20A1	Q6UW02	-0.669983	2.31826e-05	0.000357955	NO
Acetoacetyl-CoA synthetase	AACS	Q86V21	-0.5216	2.31146e-05	0.000357955	NO
AT-rich interactive domain-containing protein 2	ARID2	Q68CP9	-0.325745	2.36674e-05	0.000364255	NO
Armadillo repeat-containing protein 10	ARMC10	Q8N2F6	-0.744183	2.38024e-05	0.000365517	NO
Phenylalanine--tRNA ligase alpha subunit	FARSA	Q9Y285	0.161889	2.40202e-05	0.000368043	NO
Activity-dependent neuroprotector homeobox protein	ADNP	Q9H2P0	-0.568516	2.41742e-05	0.000369581	NO
Ankyrin repeat domain-containing protein 17	ANKRD17	O75179	-0.768364	2.45363e-05	0.00037182	NO
Lipopolysaccharide-responsive and beige-like anchor protein	LRBA	P50851	-0.899027	2.44755e-05	0.00037182	NO
Neuronal-specific septin-3	SEPTIN3	Q9UH03	0.633899	2.4484e-05	0.00037182	NO
Nucleolin	NCL	P19338	0.382346	2.48865e-05	0.00037384	NO
Plakophilin-4	PKP4	Q99569	-0.663231	2.48397e-05	0.00037384	NO
Nuclear pore complex protein Nup160	NUP160	Q12769	-0.801983	2.50974e-05	0.000376189	NO
Tumor necrosis factor receptor type 1-associated DEATH domain protein	TRADD	Q15628	0.235831	2.55599e-05	0.000381462	NO
Serine/threonine-protein kinase MRCK gamma	CDC42BPG	Q6DT37	-0.800792	2.55578e-05	0.000381462	NO
Coatomer subunit alpha	COPA	P53621	-0.806545	2.5649e-05	0.000381964	NO
Protein unc-119 homolog B	UNC119B	A6NIH7	0.3629	2.5852e-05	0.000383368	NO
Keratin. type I cytoskeletal 18	KRT18	P05783	0.31431	2.58544e-05	0.000383368	NO
GMP reductase 2	GMPR2	Q9P2T1	0.254443	2.59105e-05	0.000383375	NO
General transcription factor II-I	GTF2I	P78347	-0.612606	2.62321e-05	0.000386475	NO
Pre-mRNA 3'-end-processing factor FIP1	FIP1L1	Q6UN15	0.388742	2.62073e-05	0.000386475	NO
Large ribosomal subunit protein eL34	RPL34	P49207	-0.861305	2.64011e-05	0.000387766	NO
PSME3-interacting protein	PSME3IP1	Q9GZU8	0.547254	2.64322e-05	0.000387766	NO
General transcription factor IIF subunit 2	GTF2F2	P13984	0.33835	2.6975e-05	0.00039074	NO
Arf-GAP domain and FG repeat-containing protein 1	AGFG1	P52594	0.3649	2.6954e-05	0.00039074	NO
Double-stranded RNA-specific adenosine deaminase	ADAR	P55265	-0.684895	2.68913e-05	0.00039074	NO
SAP domain-containing ribonucleoprotein	SARNP	P82979	0.35194	2.68714e-05	0.00039074	NO
GH3 domain-containing protein	GHDC	Q8N2G8	-0.547041	2.69544e-05	0.00039074	NO
Pleckstrin homology domain-containing family F member 1	PLEKHF1	Q96S99	-0.529821	2.67675e-05	0.00039074	NO
Pre-mRNA-splicing factor SLU7	SLU7	O95391	0.317846	2.73686e-05	0.000393747	NO
CCAAT/enhancer-binding protein beta	CEBPB	P17676	0.34972	2.7468e-05	0.000393747	NO
ATP synthase F(0) complex subunit B1. mitochondrial	ATP5PB	P24539	-0.547962	2.74316e-05	0.000393747	NO
DNA-directed RNA polymerase II subunit RPB2	POLR2B	P30876	-0.732476	2.74283e-05	0.000393747	NO
RNA-binding protein 8A	RBM8A	Q9Y5S9	0.405606	2.72849e-05	0.000393747	NO
Small nuclear ribonucleoprotein Sm D3	SNRPD3	P62318	0.335745	2.753e-05	0.000393817	NO
NADH dehydrogenase [ubiquinone] 1 beta subcomplex subunit 10	NDUFB10	O96000	0.376181	2.80649e-05	0.000397157	NO
Porphobilinogen deaminase	HMBS	P08397	0.251732	2.797e-05	0.000397157	NO
Pre-mRNA-processing factor 40 homolog B	PRPF40B	Q6NWY9	0.205145	2.81065e-05	0.000397157	NO
DnaJ homolog subfamily C member 2	DNAJC2	Q99543	0.119779	2.82191e-05	0.000397895	NO
Rho guanine nucleotide exchange factor 37	ARHGEF37	A1IGU5	-0.78934	2.84758e-05	0.0003996	NO
Sarcoplasmic/endoplasmic reticulum calcium ATPase 2	ATP2A2	P16615	-0.853129	2.84367e-05	0.0003996	NO
Ribose-phosphate pyrophosphokinase 1	PRPS1	P60891	0.311088	2.85844e-05	0.0003996	NO
Inositol 1.4.5-trisphosphate receptor-interacting protein	ITPRIP	Q8IWB1	-0.877837	2.8547e-05	0.0003996	NO
DnaJ homolog subfamily B member 11	DNAJB11	Q9UBS4	0.324898	2.86298e-05	0.0003996	NO
Ras-related protein Rab-10	RAB10	P61026	-0.730945	2.87429e-05	0.000400001	NO
Acetyl-coenzyme A synthetase. cytoplasmic	ACSS2	Q9NR19	-0.381226	2.87745e-05	0.000400001	NO
CDGSH iron-sulfur domain-containing protein 2	CISD2	Q8N5K1	-0.629356	2.88471e-05	0.000400202	NO
Ras-related protein Rab-25	RAB25	P57735	-0.439782	2.89166e-05	0.000400362	NO
Glutathione S-transferase LANCL1	LANCL1	O43813	-0.282213	2.91067e-05	0.000401381	NO
S-formylglutathione hydrolase	ESD	P10768	0.211622	2.90837e-05	0.000401381	NO
Arpin	ARPIN	Q7Z6K5	0.299942	2.92681e-05	0.000402801	NO
Serine/threonine-protein kinase MARK2	MARK2	Q7KZI7	-0.725088	2.94224e-05	0.000404119	NO
Serrate RNA effector molecule homolog	SRRT	Q9BXP5	0.272923	2.95719e-05	0.000405364	NO
26S proteasome regulatory subunit 4	PSMC1	P62191	0.303442	2.99229e-05	0.000408551	NO
Glutamate-rich WD repeat-containing protein 1	GRWD1	Q9BQ67	0.254331	2.99044e-05	0.000408551	NO
Double-strand-break repair protein rad21 homolog	RAD21	O60216	-0.305377	3.01862e-05	0.0004102	NO
Y-box-binding protein 3	YBX3	P16989	-0.834746	3.01931e-05	0.0004102	NO
AP-1 complex subunit mu-2	AP1M2	Q9Y6Q5	-0.646078	3.02221e-05	0.0004102	NO
Paraspeckle component 1	PSPC1	Q8WXF1	0.378168	3.0345e-05	0.000411059	NO
Cytosolic phospholipase A2	PLA2G4A	P47712	-0.650177	3.04728e-05	0.00041198	NO
Ankyrin repeat domain-containing protein 22	ANKRD22	Q5VYY1	-0.877519	3.0617e-05	0.00041312	NO
Protein Daple	CCDC88C	Q9P219	0.24086	3.0726e-05	0.000413781	NO
COP9 signalosome complex subunit 3	COPS3	Q9UNS2	-0.423742	3.09237e-05	0.000415632	NO
Sister chromatid cohesion protein PDS5 homolog A	PDS5A	Q29RF7	-0.957479	3.12365e-05	0.000419018	NO
Periphilin-1	PPHLN1	Q8NEY8	0.277844	3.14728e-05	0.000421369	NO
Protein transport protein Sec24C	SEC24C	P53992	-0.723263	3.18227e-05	0.000423586	NO
mRNA decay activator protein ZFP36L1	ZFP36L1	Q07352	0.496694	3.17306e-05	0.000423586	NO
Lebercilin	LCA5	Q86VQ0	0.918884	3.17836e-05	0.000423586	NO
Importin subunit beta-1	KPNB1	Q14974	-0.399719	3.19996e-05	0.000423788	NO
RNA-binding protein with serine-rich domain 1	RNPS1	Q15287	0.439705	3.1968e-05	0.000423788	NO
Secernin-3	SCRN3	Q0VDG4	0.245391	3.21348e-05	0.000424462	NO
Heterogeneous nuclear ribonucleoprotein D0	HNRNPD	Q14103	0.423896	3.24524e-05	0.000427409	NO
Axin interactor. dorsalization-associated protein	AIDA	Q96BJ3	0.255794	3.25081e-05	0.000427409	NO
Nuclear migration protein nudC	NUDC	Q9Y266	0.543586	3.25439e-05	0.000427409	NO
Myosin regulatory light chain 12B;Myosin regulatory light chain 12A	MYL12B;MYL12A	O14950;P19105	0.327643	3.27786e-05	0.000428047	NO
Ferrochelatase. mitochondrial	FECH	P22830	0.215137	3.27238e-05	0.000428047	NO
Casein kinase I isoform delta	CSNK1D	P48730	-0.742688	3.273e-05	0.000428047	NO
Serine hydrolase RBBP9	RBBP9	O75884	-0.540553	3.29886e-05	0.000428252	NO
Mucin-1	MUC1	P15941	0.552551	3.33533e-05	0.000428252	NO
Adenylosuccinate lyase	ADSL	P30566	-0.355375	3.32141e-05	0.000428252	NO
Guanine nucleotide-binding protein subunit alpha-15	GNA15	P30679	-0.450232	3.28582e-05	0.000428252	NO
Ras-related protein Rab-32	RAB32	Q13637	-0.52493	3.33803e-05	0.000428252	NO
TGF-beta-activated kinase 1 and MAP3K7-binding protein 1	TAB1	Q15750	-0.241573	3.29603e-05	0.000428252	NO
GPALPP motifs-containing protein 1	GPALPP1	Q8IXQ4	0.422647	3.34154e-05	0.000428252	NO
RalBP1-associated Eps domain-containing protein 2	REPS2	Q8NFH8	0.366772	3.31405e-05	0.000428252	NO
SWI/SNF-related matrix-associated actin-dependent regulator of chromatin subfamily E member 1	SMARCE1	Q969G3	0.212222	3.32106e-05	0.000428252	NO
Inositol polyphosphate 5-phosphatase OCRL	OCRL	Q01968	-0.798087	3.34995e-05	0.000428532	NO
Mitogen-activated protein kinase kinase kinase kinase 4	MAP4K4	O95819	-0.539853	3.38312e-05	0.000430381	NO
Rho GTPase-activating protein 12	ARHGAP12	Q8IWW6	-0.417395	3.38125e-05	0.000430381	NO
Pleckstrin homology domain-containing family A member 5	PLEKHA5	Q9HAU0	0.179637	3.37647e-05	0.000430381	NO
Large ribosomal subunit protein uL18	RPL5	P46777	-0.668577	3.46671e-05	0.000440202	NO
Zinc finger protein 217	ZNF217	O75362	-0.730052	3.51893e-05	0.000446011	NO
Extended synaptotagmin-1	ESYT1	Q9BSJ8	-0.956891	3.57504e-05	0.000452292	NO
Armadillo repeat-containing X-linked protein 3	ARMCX3	Q9UH62	-0.602319	3.62494e-05	0.000457765	NO
Protein kinase C iota type	PRKCI	P41743	-0.405963	3.65904e-05	0.000459363	NO
Alpha-mannosidase 2C1	MAN2C1	Q9NTJ4	-0.420497	3.66424e-05	0.000459363	NO
Band 4.1-like protein 3	EPB41L3	Q9Y2J2	-0.547947	3.66155e-05	0.000459363	NO
Conserved oligomeric Golgi complex subunit 6	COG6	Q9Y2V7	-0.780451	3.64573e-05	0.000459363	NO
U2 small nuclear ribonucleoprotein A'	SNRPA1	P09661	0.315134	3.70423e-05	0.000461022	NO
RNA demethylase ALKBH5	ALKBH5	Q6P6C2	0.316893	3.69796e-05	0.000461022	NO
Probable ATP-dependent RNA helicase DDX17	DDX17	Q92841	0.298232	3.69962e-05	0.000461022	NO
Plasminogen receptor (KT)	PLGRKT	Q9HBL7	-0.336043	3.69517e-05	0.000461022	NO
Malate dehydrogenase. mitochondrial	MDH2	P40926	0.241947	3.71741e-05	0.00046183	NO
Protein mono-ADP-ribosyltransferase PARP4	PARP4	Q9UKK3	-0.834626	3.72776e-05	0.000462282	NO
Alpha-enolase	ENO1	P06733	0.472876	3.73906e-05	0.000462852	NO
Afadin	AFDN	P55196	-0.291131	3.78433e-05	0.000467615	NO
Omega-amidase NIT2	NIT2	Q9NQR4	0.221929	3.81184e-05	0.000470173	NO
TBC1 domain family member 8	TBC1D8	O95759	-0.914164	3.83073e-05	0.000470741	NO
LLGL scribble cell polarity complex component 2	LLGL2	Q6P1M3	-0.60722	3.82639e-05	0.000470741	NO
Dehydrogenase/reductase SDR family member 9	DHRS9	Q9BPW9	-0.657326	3.83694e-05	0.000470741	NO
Heterogeneous nuclear ribonucleoprotein M	HNRNPM	P52272	0.322037	3.85625e-05	0.000471171	NO
Small ribosomal subunit protein eS7	RPS7	P62081	-0.479673	3.86093e-05	0.000471171	NO
ER membrane protein complex subunit 2	EMC2	Q15006	0.150341	3.85455e-05	0.000471171	NO
Histone deacetylase complex subunit SAP18	SAP18	O00422	0.393188	3.8787e-05	0.000472503	NO
Polyadenylate-binding protein 2	PABPN1	Q86U42	0.358102	3.88637e-05	0.000472602	NO
Histidine--tRNA ligase. cytoplasmic	HARS1	P12081	0.245541	3.91826e-05	0.000474805	NO
Fructosamine-3-kinase	FN3K	Q9H479	0.281296	3.92822e-05	0.000475177	NO
Tetratricopeptide repeat protein 39A	TTC39A	Q5SRH9	-0.638393	3.94824e-05	0.000476762	NO
Regulation of nuclear pre-mRNA domain-containing protein 2	RPRD2	Q5VT52	0.286738	3.96134e-05	0.000477508	NO
Beta/gamma crystallin domain-containing protein 1	CRYBG1	Q9Y4K1	-0.519646	3.98157e-05	0.000479109	NO
Cyclin-G-associated kinase	GAK	O14976	-0.730654	3.9974e-05	0.000479371	NO
Fermitin family homolog 1	FERMT1	Q9BQL6	-0.947231	3.99766e-05	0.000479371	NO
Cytosol aminopeptidase	LAP3	P28838	0.340766	4.0167e-05	0.000480108	NO
Poly(A) polymerase alpha	PAPOLA	P51003	-0.527445	4.01994e-05	0.000480108	NO
Isochorismatase domain-containing protein 1	ISOC1	Q96CN7	-0.428842	4.02469e-05	0.000480108	NO
Core histone macro-H2A.1	MACROH2A1	O75367	-0.844784	4.05121e-05	0.000480776	NO
Reactive oxygen species modulator 1	ROMO1	P60602	-0.572745	4.04576e-05	0.000480776	NO
DDB1- and CUL4-associated factor 1	DCAF1	Q9Y4B6	-0.726539	4.04743e-05	0.000480776	NO
Large ribosomal subunit protein eL43	RPL37A	P61513	-0.566334	4.11283e-05	0.00048725	NO
ATP synthase subunit g. mitochondrial	ATP5MG	O75964	-0.349378	4.18523e-05	0.000493083	NO
Glyceraldehyde-3-phosphate dehydrogenase	GAPDH	P04406	0.461134	4.19782e-05	0.000493083	NO
Protein-associating with the carboxyl-terminal domain of ezrin	SCYL3	Q8IZE3	-0.52244	4.18929e-05	0.000493083	NO
Protein farnesyltransferase/geranylgeranyltransferase type-1 subunit alpha	FNTA	P49354	-0.441941	4.2351e-05	0.000493515	NO
SLIT-ROBO Rho GTPase-activating protein 1	SRGAP1	Q7Z6B7	-0.761056	4.23729e-05	0.000493515	NO
Unconventional myosin-Vb	MYO5B	Q9ULV0	-0.882863	4.23345e-05	0.000493515	NO
ATP synthase subunit beta. mitochondrial	ATP5F1B	P06576	0.296409	4.28831e-05	0.000497776	NO
Lon protease homolog 2. peroxisomal	LONP2	Q86WA8	-0.708564	4.28781e-05	0.000497776	NO
Charged multivesicular body protein 2b	CHMP2B	Q9UQN3	0.242665	4.29816e-05	0.000498081	NO
H/ACA ribonucleoprotein complex subunit 2	NHP2	Q9NX24	0.536605	4.3403e-05	0.000501965	NO
Eukaryotic translation initiation factor 1A. X-chromosomal	EIF1AX	P47813	0.244318	4.35883e-05	0.000502577	NO
FMR1-interacting protein NUFIP2	NUFIP2	Q7Z417	0.345216	4.41825e-05	0.000508578	NO
LIM and calponin homology domains-containing protein 1	LIMCH1	Q9UPQ0	0.357169	4.43344e-05	0.000509476	NO
MAP7 domain-containing protein 1	MAP7D1	Q3KQU3	-0.724636	4.45721e-05	0.000511356	NO
Cullin-2	CUL2	Q13617	-0.578688	4.48646e-05	0.000513004	NO
BOS complex subunit NCLN	NCLN	Q969V3	-0.534818	4.48644e-05	0.000513004	NO
Phosphomannomutase 2	PMM2	O15305	0.268861	4.50631e-05	0.000514137	NO
Eukaryotic translation initiation factor 4E transporter	EIF4ENIF1	Q9NRA8	0.336463	4.51128e-05	0.000514137	NO
Small ribosomal subunit protein mS31	MRPS31	Q92665	-0.523644	4.54589e-05	0.000517226	NO
Squalene monooxygenase	SQLE	Q14534	-0.978298	4.55508e-05	0.000517418	NO
Kinectin	KTN1	Q86UP2	0.238129	4.58141e-05	0.000517906	NO
Cancer-related nucleoside-triphosphatase	NTPCR	Q9BSD7	0.275393	4.58191e-05	0.000517906	NO
Peptidyl-prolyl cis-trans isomerase FKBP2	FKBP2	P26885	0.212826	4.60645e-05	0.000519828	NO
Rho GTPase-activating protein 32	ARHGAP32	A7KAX9	-0.318404	4.64385e-05	0.000523192	NO
Glutamine synthetase	GLUL	P15104	0.40096	4.65976e-05	0.000524128	NO
Arginine/serine-rich coiled-coil protein 2	RSRC2	Q7L4I2	0.372668	4.68185e-05	0.000525755	NO
Large ribosomal subunit protein eL21	RPL21	P46778	-0.800936	4.70535e-05	0.000527535	NO
Small ribosomal subunit protein uS4	RPS9	P46781	-0.946227	4.80223e-05	0.000533677	NO
Nucleolar and coiled-body phosphoprotein 1	NOLC1	Q14978	0.546462	4.78461e-05	0.000533677	NO
Coiled-coil domain-containing protein 134	CCDC134	Q9H6E4	0.329919	4.80598e-05	0.000533677	NO
Apoptotic chromatin condensation inducer in the nucleus	ACIN1	Q9UKV3	0.292812	4.79726e-05	0.000533677	NO
Protein max	MAX	P61244	0.571941	4.82712e-05	0.000535096	NO
Metaxin-1	MTX1	Q13505	-0.753145	4.8415e-05	0.000535829	NO
Methylsterol monooxygenase 1	MSMO1	Q15800	-0.855456	4.84966e-05	0.000535872	NO
Proteasome subunit beta type-4	PSMB4	P28070	0.288461	4.8871e-05	0.000537202	NO
Motile sperm domain-containing protein 2	MOSPD2	Q8NHP6	-0.583408	4.89024e-05	0.000537202	NO
BAG family molecular chaperone regulator 1	BAG1	Q99933	0.51301	4.87009e-05	0.000537202	NO
Sorting nexin-5	SNX5	Q9Y5X3	0.233233	4.89286e-05	0.000537202	NO
Electrogenic aspartate/glutamate antiporter SLC25A12. mitochondrial	SLC25A12	O75746	-0.831056	4.9867e-05	0.000539769	NO
ATP-dependent Clp protease ATP-binding subunit clpX-like. mitochondrial	CLPX	O76031	0.197143	4.93914e-05	0.000539769	NO
Medium-chain specific acyl-CoA dehydrogenase. mitochondrial	ACADM	P11310	0.157776	4.97998e-05	0.000539769	NO
Calponin-3	CNN3	Q15417	0.397635	4.95855e-05	0.000539769	NO
Sterile alpha motif domain-containing protein 9	SAMD9	Q5K651	-0.801893	4.94206e-05	0.000539769	NO
Staphylococcal nuclease domain-containing protein 1	SND1	Q7KZF4	-0.734117	4.97149e-05	0.000539769	NO
tRNA methyltransferase 10 homolog C	TRMT10C	Q7L0Y3	0.141916	4.96649e-05	0.000539769	NO
NAD-dependent protein deacetylase sirtuin-2	SIRT2	Q8IXJ6	-0.324689	4.97663e-05	0.000539769	NO
EF-hand calcium-binding domain-containing protein 4B	CRACR2A	Q9BSW2	0.475061	4.96118e-05	0.000539769	NO
RNA-binding motif. single-stranded-interacting protein 2	RBMS2	Q15434	0.386103	5.05815e-05	0.000546645	NO
RNA-binding protein FUS	FUS	P35637	0.459594	5.10054e-05	0.000550272	NO
Creatine kinase B-type	CKB	P12277	0.335731	5.11978e-05	0.000550715	NO
Heterogeneous nuclear ribonucleoprotein H2	HNRNPH2	P55795	0.368392	5.18219e-05	0.000555695	NO
Splicing factor 3B subunit 1	SF3B1	O75533	-0.817735	5.19796e-05	0.000556521	NO
Regulation of nuclear pre-mRNA domain-containing protein 1A	RPRD1A	Q96P16	0.290102	5.20996e-05	0.00055694	NO
N-acetylglucosamine-6-sulfatase	GNS	P15586	0.387329	5.25008e-05	0.000558968	NO
Transcriptional activator protein Pur-alpha	PURA	Q00577	0.317238	5.26153e-05	0.000558968	NO
Exocyst complex component 8	EXOC8	Q8IYI6	-0.720848	5.26918e-05	0.000558968	NO
Aldehyde dehydrogenase 1A1	ALDH1A1	P00352	0.36743	5.30845e-05	0.000562239	NO
DAZ-associated protein 1	DAZAP1	Q96EP5	0.332943	5.33872e-05	0.000564577	NO
Large ribosomal subunit protein uL2	RPL8	P62917	-0.918479	5.3541e-05	0.000564719	NO
Serine/threonine-protein phosphatase 2A 56 kDa regulatory subunit beta isoform	PPP2R5B	Q15173	-0.485126	5.37989e-05	0.000566326	NO
Retinol dehydrogenase 14	RDH14	Q9HBH5	-0.710817	5.40637e-05	0.000568245	NO
4-galactosyl-N-acetylglucosaminide 3-alpha-L-fucosyltransferase FUT6	FUT6	P51993	-0.153676	5.50132e-05	0.000575897	NO
Ral GTPase-activating protein subunit beta	RALGAPB	Q86X10	-0.907635	5.50744e-05	0.000575897	NO
AP-1 complex subunit mu-1	AP1M1	Q9BXS5	-0.471932	5.49613e-05	0.000575897	NO
NADH dehydrogenase [ubiquinone] 1 beta subcomplex subunit 7	NDUFB7	P17568	0.296782	5.52466e-05	0.000575993	NO
Caprin-1	CAPRIN1	Q14444	0.292834	5.53021e-05	0.000575993	NO
Disintegrin and metalloproteinase domain-containing protein 10	ADAM10	O14672	-0.358218	5.57386e-05	0.000579664	NO
Nucleoprotein TPR	TPR	P12270	0.281889	5.59557e-05	0.000580172	NO
Small ribosomal subunit protein uS12	RPS23	P62266	-0.823175	5.62111e-05	0.000581115	NO
Guanidinoacetate N-methyltransferase	GAMT	Q14353	-0.3225	5.63793e-05	0.000581115	NO
Mitofusin-1	MFN1	Q8IWA4	-0.963524	5.63838e-05	0.000581115	NO
Echinoderm microtubule-associated protein-like 4	EML4	Q9HC35	-0.563199	5.62216e-05	0.000581115	NO
Protein NipSnap homolog 2	NIPSNAP2	O75323	0.244736	5.70479e-05	0.000581872	NO
Hsc70-interacting protein	ST13	P50502	0.286498	5.6924e-05	0.000581872	NO
Chromobox protein homolog 3	CBX3	Q13185	0.538868	5.68346e-05	0.000581872	NO
Transmembrane protein 179B	TMEM179B	Q7Z7N9	0.642299	5.66918e-05	0.000581872	NO
DnaJ homolog subfamily B member 14	DNAJB14	Q8TBM8	0.233183	5.67875e-05	0.000581872	NO
G-patch domain and KOW motifs-containing protein	GPKOW	Q92917	0.300011	5.69888e-05	0.000581872	NO
RNA-binding protein 14	RBM14	Q96PK6	0.267931	5.66004e-05	0.000581872	NO
MICOS complex subunit MIC27	APOOL	Q6UXV4	-0.722236	5.72438e-05	0.000583008	NO
ADP-ribose pyrophosphatase. mitochondrial	NUDT9	Q9BW91	0.279664	5.73653e-05	0.000583383	NO
Ubiquitin thioesterase OTUB1	OTUB1	Q96FW1	-0.293356	5.74611e-05	0.000583496	NO
Plakophilin-3	PKP3	Q9Y446	-0.916091	5.76451e-05	0.000584505	NO
Rab3 GTPase-activating protein non-catalytic subunit	RAB3GAP2	Q9H2M9	-0.769089	5.78468e-05	0.000585689	NO
EARP and GARP complex-interacting protein 1	EIPR1	Q53HC9	0.158416	5.82753e-05	0.000589162	NO
Dihydrolipoyllysine-residue succinyltransferase component of 2-oxoglutarate dehydrogenase complex. mitochondrial	DLST	P36957	0.263736	5.83796e-05	0.000589352	NO
26S proteasome non-ATPase regulatory subunit 10	PSMD10	O75832	-0.428905	5.85887e-05	0.000589993	NO
Kynurenine--oxoglutarate transaminase 1	KYAT1	Q16773	0.17161	5.86142e-05	0.000589993	NO
Cdc42 effector protein 4	CDC42EP4	Q9H3Q1	0.419366	5.88555e-05	0.000591558	NO
SH3 and PX domain-containing protein 2B	SH3PXD2B	A1X283	-0.640048	5.98258e-05	0.000597653	NO
Heterogeneous nuclear ribonucleoprotein L	HNRNPL	P14866	0.286852	5.96038e-05	0.000597653	NO
Splicing factor U2AF 65 kDa subunit	U2AF2	P26368	0.306437	5.97764e-05	0.000597653	NO
BUD13 homolog	BUD13	Q9BRD0	0.454385	5.98954e-05	0.000597653	NO
Mitotic-spindle organizing protein 2B	MZT2B	Q6NZ67	0.489229	5.9997e-05	0.000597802	NO
ELAV-like protein 1	ELAVL1	Q15717	0.213049	6.01301e-05	0.000598264	NO
Clathrin interactor 1	CLINT1	Q14677	0.302624	6.12917e-05	0.000608943	NO
Elongator complex protein 3	ELP3	Q9H9T3	-0.497436	6.14807e-05	0.000609942	NO
Interferon regulatory factor 2-binding protein 2	IRF2BP2	Q7Z5L9	0.292571	6.1691e-05	0.000611148	NO
Bis(5'-nucleosyl)-tetraphosphatase [asymmetrical]	NUDT2	P50583	-0.264006	6.27351e-05	0.000617941	NO
ATP-dependent RNA helicase A	DHX9	Q08211	-0.727578	6.27028e-05	0.000617941	NO
Golgin subfamily A member 2	GOLGA2	Q08379	0.264132	6.25544e-05	0.000617941	NO
AKT-interacting protein	AKTIP	Q9H8T0	-0.362981	6.26295e-05	0.000617941	NO
116 kDa U5 small nuclear ribonucleoprotein component	EFTUD2	Q15029	-0.365677	6.29829e-05	0.000618282	NO
Vesicle-associated membrane protein-associated protein A	VAPA	Q9P0L0	0.210811	6.28953e-05	0.000618282	NO
Calcium load-activated calcium channel	TMCO1	Q9UM00	-0.719896	6.30387e-05	0.000618282	NO
DnaJ homolog subfamily C member 3	DNAJC3	Q13217	0.20388	6.41751e-05	0.000628533	NO
Serine/threonine-protein kinase PAK 4	PAK4	O96013	-0.892234	6.48541e-05	0.00063254	NO
Signal transducer and activator of transcription 6	STAT6	P42226	-0.467958	6.48595e-05	0.00063254	NO
CDK5 regulatory subunit-associated protein 3	CDK5RAP3	Q96JB5	-0.329997	6.63148e-05	0.000644909	NO
Mitofusin-2	MFN2	O95140	-0.771943	6.65867e-05	0.000646642	NO
Choline-phosphate cytidylyltransferase B	PCYT1B	Q9Y5K3	0.2558	6.6717e-05	0.000646995	NO
Probable ATP-dependent RNA helicase DDX23	DDX23	Q9BUQ8	-0.723761	6.7382e-05	0.000652527	NO
Receptor tyrosine-protein kinase erbB-3	ERBB3	P21860	-0.388222	6.77306e-05	0.000654568	NO
Mannose-6-phosphate isomerase	MPI	P34949	-0.442552	6.77827e-05	0.000654568	NO
Squalene synthase	FDFT1	P37268	-0.545248	6.88994e-05	0.000661059	NO
Exosome complex component 10	EXOSC10	Q01780	-0.714894	6.89342e-05	0.000661059	NO
Transcription elongation factor A protein-like 3	TCEAL3	Q969E4	0.498474	6.88567e-05	0.000661059	NO
Nucleosome assembly protein 1-like 4	NAP1L4	Q99733	0.307229	6.8904e-05	0.000661059	NO
Trifunctional purine biosynthetic protein adenosine-3	GART	P22102	-0.519283	6.91474e-05	0.000662182	NO
Large ribosomal subunit protein eL33	RPL35A	P18077	-0.6057	6.9437e-05	0.000662197	NO
Ras-related C3 botulinum toxin substrate 3	RAC3	P60763	-0.239235	6.93808e-05	0.000662197	NO
Tubulin beta-4B chain	TUBB4B	P68371	0.295468	6.9323e-05	0.000662197	NO
Ribosome-recycling factor. mitochondrial	MRRF	Q96E11	0.264486	6.9827e-05	0.000664996	NO
Dihydropteridine reductase	QDPR	P09417	0.181425	7.02312e-05	0.000667923	NO
[Pyruvate dehydrogenase [acetyl-transferring]]-phosphatase 1. mitochondrial	PDP1	Q9P0J1	-0.437094	7.09469e-05	0.000673801	NO
TATA-binding protein-associated factor 2N	TAF15	Q92804	0.493592	7.12389e-05	0.000674714	NO
Sideroflexin-1	SFXN1	Q9H9B4	-0.623998	7.1174e-05	0.000674714	NO
Ubiquitin-like modifier-activating enzyme ATG7	ATG7	O95352	-0.647789	7.18732e-05	0.000675671	NO
Glycylpeptide N-tetradecanoyltransferase 1	NMT1	P30419	-0.272629	7.17114e-05	0.000675671	NO
Chromobox protein homolog 5	CBX5	P45973	0.481862	7.22218e-05	0.000675671	NO
Transcription intermediary factor 1-beta	TRIM28	Q13263	0.271816	7.20082e-05	0.000675671	NO
Protein transport protein Sec23A	SEC23A	Q15436	-0.646667	7.21934e-05	0.000675671	NO
ER membrane protein complex subunit 1	EMC1	Q8N766	-0.39171	7.185e-05	0.000675671	NO
Kinesin light chain 4	KLC4	Q9NSK0	0.311076	7.19298e-05	0.000675671	NO
CGG triplet repeat-binding protein 1	CGGBP1	Q9UFW8	0.46234	7.1998e-05	0.000675671	NO
U2 small nuclear ribonucleoprotein B''	SNRPB2	P08579	0.259378	7.23956e-05	0.000676379	NO
Testis-expressed protein 264	TEX264	Q9Y6I9	-0.46901	7.31803e-05	0.000682786	NO
Mitochondrial import inner membrane translocase subunit TIM44	TIMM44	O43615	-0.336129	7.34428e-05	0.000683873	NO
Trafficking protein particle complex subunit 10	TRAPPC10	P48553	-0.675189	7.34953e-05	0.000683873	NO
Transitional endoplasmic reticulum ATPase	VCP	P55072	0.219964	7.46581e-05	0.000691892	NO
Tyrosine-protein kinase JAK1	JAK1	P23458	-0.573584	7.57562e-05	0.000700804	NO
Large ribosomal subunit protein eL27	RPL27	P61353	-0.80505	7.59247e-05	0.000700804	NO
LRP chaperone MESD	MESD	Q14696	0.31596	7.59009e-05	0.000700804	NO
Syntaxin-binding protein 4	STXBP4	Q6ZWJ1	0.428518	7.65036e-05	0.000704234	NO
Uncharacterized protein C7orf57	C7orf57	Q8NEG2	0.590224	7.66027e-05	0.000704234	NO
Nitric oxide synthase-interacting protein	NOSIP	Q9Y314	0.229954	7.65945e-05	0.000704234	NO
Molybdenum cofactor sulfurase	MOCOS	Q96EN8	-0.275533	7.69607e-05	0.000706583	NO
H/ACA ribonucleoprotein complex subunit DKC1	DKC1	O60832	-0.841117	7.7317e-05	0.000707802	NO
Splicing factor U2AF 35 kDa subunit	U2AF1	Q01081	0.290049	7.74964e-05	0.000707802	NO
Serine/threonine-protein kinase PAK 1	PAK1	Q13153	0.231936	7.7375e-05	0.000707802	NO
Core histone macro-H2A.2	MACROH2A2	Q9P0M6	-0.802208	7.7504e-05	0.000707802	NO
Glycogen [starch] synthase. muscle	GYS1	P13807	-0.468196	7.83856e-05	0.000713962	NO
Caveolae-associated protein 1	CAVIN1	Q6NZI2	-0.89347	7.83248e-05	0.000713962	NO
Transcription initiation factor TFIID subunit 7	TAF7	Q15545	0.264774	7.87195e-05	0.000714173	NO
Transport and Golgi organization protein 1 homolog	MIA3	Q5JRA6	0.306808	7.87153e-05	0.000714173	NO
Sortilin-related receptor	SORL1	Q92673	0.395912	7.85334e-05	0.000714173	NO
Golgi phosphoprotein 3-like	GOLPH3L	Q9H4A5	0.277768	7.9229e-05	0.00071785	NO
Activated RNA polymerase II transcriptional coactivator p15	SUB1	P53999	0.361619	7.96019e-05	0.000720282	NO
Cingulin	CGN	Q9P2M7	0.257417	8.01854e-05	0.000724611	NO
Protein kinase C delta type	PRKCD	Q05655	-0.436673	8.08283e-05	0.000729465	NO
Signal recognition particle subunit SRP72	VIII.72	O76094	-0.872373	8.09994e-05	0.000730054	NO
Unconventional myosin-Id	MYO1D	O94832	-0.726694	8.11244e-05	0.000730225	NO
RNA-binding protein 4	RBM4	Q9BWF3	0.22314	8.13967e-05	0.000731721	NO
Tyrosine-protein phosphatase non-receptor type 23	PTPN23	Q9H3S7	-0.730903	8.26447e-05	0.000741973	NO
Peroxisomal carnitine O-octanoyltransferase	CROT	Q9UKG9	-0.968679	8.27565e-05	0.00074201	NO
ADP-ribosylation factor GTPase-activating protein 3	ARFGAP3	Q9NP61	0.243585	8.34595e-05	0.000745798	NO
FERM. ARHGEF and pleckstrin domain-containing protein 1	FARP1	Q9Y4F1	-0.960858	8.35034e-05	0.000745798	NO
DnaJ homolog subfamily C member 7	DNAJC7	Q99615	0.147631	8.49394e-05	0.000757642	NO
WAS/WASL-interacting protein family member 2	WIPF2	Q8TF74	0.222086	8.51703e-05	0.00075872	NO
L-lactate dehydrogenase A chain	LDHA	P00338	-0.251499	8.53901e-05	0.000759696	NO
RNA polymerase-associated protein LEO1	LEO1	Q8WVC0	0.224471	8.58915e-05	0.000763172	NO
DNA polymerase beta	POLB	P06746	0.281966	8.69066e-05	0.000771199	NO
Arrestin domain-containing protein 1	ARRDC1	Q8N5I2	-0.274702	8.73428e-05	0.000774073	NO
Septin-2	SEPTIN2	Q15019	0.162431	8.74551e-05	0.000774073	NO
Signal peptidase complex catalytic subunit SEC11A	SEC11A	P67812	-0.586756	8.76729e-05	0.000775006	NO
Corrinoid adenosyltransferase MMAB	MMAB	Q96EY8	0.254696	8.78653e-05	0.000775712	NO
Dihydroxyacetone phosphate acyltransferase	GNPAT	O15228	-0.855855	8.85905e-05	0.000778129	NO
Proteasome subunit alpha type-1	PSMA1	P25786	0.156324	8.85521e-05	0.000778129	NO
Cell death regulator Aven	AVEN	Q9NQS1	0.276082	8.85239e-05	0.000778129	NO
Dolichyl-diphosphooligosaccharide--protein glycosyltransferase subunit 1	RPN1	P04843	-0.58436	8.87931e-05	0.000778916	NO
Transcription elongation factor A protein 1	TCEA1	P23193	0.367866	8.9457e-05	0.000782749	NO
Hydroxyacylglutathione hydrolase. mitochondrial	HAGH	Q16775	0.251883	9.0246e-05	0.000785664	NO
Calcium homeostasis endoplasmic reticulum protein	CHERP	Q8IWX8	0.221373	8.99516e-05	0.000785664	NO
Transcriptional regulator protein Pur-beta	PURB	Q96QR8	0.283338	9.01271e-05	0.000785664	NO
Actin-related protein 10	ACTR10	Q9NZ32	-0.592662	9.02157e-05	0.000785664	NO
Phosphatidylinositol 3.4.5-trisphosphate 5-phosphatase 2	INPPL1	O15357	-0.948618	9.12269e-05	0.000790259	NO
Vacuolar protein sorting-associated protein 26B	VPS26B	Q4G0F5	-0.524434	9.14615e-05	0.000790259	NO
Exportin-4	XPO4	Q9C0E2	-0.886671	9.13948e-05	0.000790259	NO
Dual oxidase 1	DUOX1	Q9NRD9	-0.779753	9.14486e-05	0.000790259	NO
Nucleolar protein 58	NOP58	Q9Y2X3	-0.854841	9.14112e-05	0.000790259	NO
Neutral cholesterol ester hydrolase 1	NCEH1	Q6PIU2	-0.686881	9.35531e-05	0.00080732	NO
Gamma-glutamylaminecyclotransferase	GGACT	Q9BVM4	0.34116	9.38594e-05	0.000808951	NO
Actin-like protein 6A	ACTL6A	O96019	0.237819	9.4517e-05	0.000813453	NO
Zinc finger protein 24	ZNF24	P17028	0.345798	9.47031e-05	0.000813453	NO
Small nuclear ribonucleoprotein E	SNRPE	P62304	0.444734	9.4756e-05	0.000813453	NO
Cell cycle and apoptosis regulator protein 2	CCAR2	Q8N163	0.157314	9.49717e-05	0.000813453	NO
Far upstream element-binding protein 1	FUBP1	Q96AE4	0.497408	9.49673e-05	0.000813453	NO
ATP-dependent 6-phosphofructokinase. liver type	PFKL	P17858	-0.618268	9.51665e-05	0.000814111	NO
Zinc transporter ZIP10	SLC39A10	Q9ULF5	0.460027	9.57555e-05	0.000817121	NO
Trafficking protein particle complex subunit 8	TRAPPC8	Q9Y2L5	-0.922084	9.56568e-05	0.000817121	NO
ATP-dependent DNA/RNA helicase DHX36	DHX36	Q9H2U1	-0.695717	9.62577e-05	0.000820392	NO
Heterogeneous nuclear ribonucleoprotein U-like protein 1	HNRNPUL1	Q9BUJ2	-0.510849	9.63874e-05	0.000820483	NO
Surfeit locus protein 4	SURF4	O15260	-0.774253	9.67286e-05	0.000822372	NO
Neural cell adhesion molecule L1-like protein	CHL1	O00533	0.517109	9.71486e-05	0.000823911	NO
DnaJ homolog subfamily B member 4	DNAJB4	Q9UDY4	0.410937	9.704e-05	0.000823911	NO
Phosphofurin acidic cluster sorting protein 1	PACS1	Q6VY07	-0.515366	9.74249e-05	0.000825239	NO
Microtubule-associated tumor suppressor 1	MTUS1	Q9ULD2	-0.601953	9.8362e-05	0.000832155	NO
Pirin	PIR	O00625	0.356554	9.87658e-05	0.000832506	NO
Histone H4	H4C16	P62805	-0.832544	9.85859e-05	0.000832506	NO
Peptidyl-prolyl cis-trans isomerase A-like 4A	PPIAL4A	Q9Y536	0.315454	9.86854e-05	0.000832506	NO
ADP-ribosylation factor-like protein 3	ARL3	P36405	0.444958	9.90112e-05	0.000832539	NO
WD repeat-containing protein 11	WDR11	Q9BZH6	-0.542206	9.90064e-05	0.000832539	NO
Protein PAXX	PAXX	Q9BUH6	0.411661	9.96043e-05	0.000836507	NO
Mitochondrial Rho GTPase 2	RHOT2	Q8IXI1	-0.605794	0.000100445	0.000842541	NO
Translocation protein SEC63 homolog	SEC63	Q9UGP8	-0.710672	0.000101001	0.000846176	NO
Large ribosomal subunit protein uL30	RPL7	P18124	-0.886737	0.000101135	0.00084627	NO
Galectin-9	LGALS9	O00182	-0.691016	0.000102206	0.000854192	NO
Ubiquitin carboxyl-terminal hydrolase 39	USP39	Q53GS9	-0.873095	0.000102591	0.000856378	NO
Probable E3 ubiquitin-protein ligase IRF2BPL	IRF2BPL	Q9H1B7	0.348844	0.000103725	0.000862703	NO
SH3 domain-containing kinase-binding protein 1	SH3KBP1	Q96B97	0.331611	0.000104043	0.000863818	NO
Cytochrome P450 2S1	CYP2S1	Q96SQ9	-0.914669	0.000104109	0.000863818	NO
Microfibrillar-associated protein 1	MFAP1	P55081	0.359265	0.000104696	0.000867645	NO
Prolyl 4-hydroxylase subunit alpha-1	P4HA1	P13674	0.369834	0.000105712	0.000875007	NO
Cathepsin D	CTSD	P07339	0.418009	0.000105942	0.000875867	NO
Methionine--tRNA ligase. cytoplasmic	MARS1	P56192	-0.789476	0.000106307	0.000877827	NO
Cytosolic 10-formyltetrahydrofolate dehydrogenase	ALDH1L1	O75891	-0.333491	0.000106621	0.000878257	NO
Acid ceramidase	ASAH1	Q13510	0.278594	0.00010649	0.000878257	NO
Ras-related protein Rab-23	RAB23	Q9ULC3	0.361116	0.000107326	0.00088202	NO
Large ribosomal subunit protein mL42	MRPL42	Q9Y6G3	0.343205	0.000107548	0.000882787	NO
Huntingtin-interacting protein 1-related protein	HIP1R	O75146	-0.413062	0.000108031	0.00088449	NO
Glycolipid transfer protein	GLTP	Q9NZD2	-0.638357	0.00010814	0.00088449	NO
Heterogeneous nuclear ribonucleoprotein H3	HNRNPH3	P31942	0.395744	0.000108471	0.000886146	NO
Beta-1.3-galactosyltransferase 5	B3GALT5	Q9Y2C3	-0.32374	0.000108646	0.000886524	NO
Endoplasmin	HSP90B1	P14625	0.274399	0.000109199	0.000888964	NO
Protein kish-A	TMEM167A	Q8TBQ9	-0.822116	0.000109203	0.000888964	NO
E3 ubiquitin-protein ligase PPP1R11	PPP1R11	O60927	0.541505	0.000109699	0.00089195	NO
TGF-beta-activated kinase 1 and MAP3K7-binding protein 2	TAB2	Q9NYJ8	0.231666	0.000109942	0.000892727	NO
Basigin	BSG	P35613	0.308176	0.000110569	0.000895853	NO
Ras GTPase-activating protein-binding protein 1	G3BP1	Q13283	0.302238	0.000110926	0.000897697	NO
Ketosamine-3-kinase	FN3KRP	Q9HA64	0.312264	0.000111097	0.000898026	NO
Glycosyltransferase 8 domain-containing protein 1	GLT8D1	Q68CQ7	0.321621	0.000111605	0.00090107	NO
Protein kintoun	DNAAF2	Q9NVR5	0.630297	0.000111887	0.000902296	NO
Zinc finger RNA-binding protein	ZFR	Q96KR1	-0.58058	0.000112299	0.000904559	NO
Cell division cycle and apoptosis regulator protein 1	CCAR1	Q8IX12	0.190132	0.000112916	0.000906371	NO
Large ribosomal subunit protein mL41	MRPL41	Q8IXM3	0.44784	0.000112751	0.000906371	NO
Sideroflexin-3	SFXN3	Q9BWM7	-0.880821	0.000112918	0.000906371	NO
Rho guanine nucleotide exchange factor 1	ARHGEF1	Q92888	-0.46026	0.000113281	0.000907172	NO
Peroxiredoxin-like 2A	PRXL2A	Q9BRX8	-0.363327	0.000113158	0.000907172	NO
Hypoxia up-regulated protein 1	HYOU1	Q9Y4L1	0.249848	0.000113461	0.00090756	NO
Proteasome subunit beta type-2	PSMB2	P49721	-0.436424	0.000116173	0.00092817	NO
Coiled-coil domain-containing protein 43	CCDC43	Q96MW1	0.381028	0.000116442	0.000929061	NO
Obg-like ATPase 1	OLA1	Q9NTK5	0.157656	0.000116554	0.000929061	NO
Gelsolin	GSN	P06396	0.290539	0.000116966	0.000931272	NO
AP-3 complex subunit mu-1	AP3M1	Q9Y2T2	-0.532088	0.000117564	0.000934954	NO
Epoxide hydrolase 1	EPHX1	P07099	-0.450134	0.000118029	0.000937565	NO
Selenoprotein H	SELENOH	Q8IZQ5	0.285453	0.000118795	0.00094135	NO
NEDD8-activating enzyme E1 catalytic subunit	UBA3	Q8TBC4	-0.256413	0.000118809	0.00094135	NO
Alpha-mannosidase 2	MAN2A1	Q16706	-0.396424	0.000120796	0.000955147	NO
Serine palmitoyltransferase 1	SPTLC1	O15269	-0.437527	0.000120953	0.000955292	NO
Engulfment and cell motility protein 2	ELMO2	Q96JJ3	-0.932453	0.000121545	0.000958871	NO
Bromodomain-containing protein 4	BRD4	O60885	0.327149	0.000123249	0.000968986	NO
Ubiquitin carboxyl-terminal hydrolase 19	USP19	O94966	-0.534534	0.000123232	0.000968986	NO
YTH domain-containing family protein 2	YTHDF2	Q9Y5A9	0.170271	0.000123128	0.000968986	NO
NEDD8-conjugating enzyme Ubc12	UBE2M	P61081	0.275245	0.000123822	0.000970171	NO
Deoxyguanosine kinase. mitochondrial	DGUOK	Q16854	-0.63597	0.000123815	0.000970171	NO
Electrogenic aspartate/glutamate antiporter SLC25A13. mitochondrial	SLC25A13	Q9UJS0	-0.846518	0.000123611	0.000970171	NO
Serine/threonine-protein kinase 3	STK3	Q13188	0.160702	0.000125097	0.000979053	NO
DENN domain-containing protein 4C	DENND4C	Q5VZ89	-0.589093	0.000125659	0.000982335	NO
Endoplasmic reticulum chaperone BiP	HSPA5	P11021	0.250564	0.000126074	0.000982562	NO
GPI transamidase component PIG-S	PIGS	Q96S52	-0.829546	0.000126116	0.000982562	NO
Neurabin-2	PPP1R9B	Q96SB3	0.331868	0.000125901	0.000982562	NO
Homeobox protein cut-like 1	CUX1	P39880	0.235332	0.000126717	0.000984055	NO
DNA-directed RNA polymerases I. II. and III subunit RPABC3	POLR2H	P52434	-0.304791	0.000126532	0.000984055	NO
DNA repair protein XRCC4	XRCC4	Q13426	0.225114	0.000126735	0.000984055	NO
Fragile X messenger ribonucleoprotein 1	FMR1	Q06787	-0.428728	0.000127378	0.000987934	NO
26S proteasome non-ATPase regulatory subunit 5	PSMD5	Q16401	-0.273678	0.000128013	0.000989722	NO
Protein enabled homolog	ENAH	Q8N8S7	0.317119	0.000128039	0.000989722	NO
RNA-binding protein FXR1	FXR1	P51114	-0.55384	0.000129576	0.00100048	NO
Ligand-dependent corepressor	LCOR	Q96JN0	0.308841	0.000130017	0.00100276	NO
Myosin regulatory light polypeptide 9	MYL9	P24844	0.391724	0.000130304	0.00100331	NO
DNA ligase 3	LIG3	P49916	-0.618475	0.000130497	0.00100331	NO
UBX domain-containing protein 6	UBXN6	Q9BZV1	0.226799	0.000130524	0.00100331	NO
Nuclear valosin-containing protein-like	NVL	O15381	0.252728	0.000130932	0.00100532	NO
Vacuolar protein sorting-associated protein 16 homolog	VPS16	Q9H269	-0.687849	0.000131601	0.00100933	NO
Cilia- and flagella-associated protein 298	CFAP298	P57076	0.489133	0.000132117	0.00101121	NO
Complex I assembly factor ACAD9. mitochondrial	ACAD9	Q9H845	-0.843406	0.00013214	0.00101121	NO
Cohesin subunit SA-1	STAG1	Q8WVM7	-0.785217	0.000132555	0.00101214	NO
Zinc finger CCCH domain-containing protein 7B	ZC3H7B	Q9UGR2	-0.506802	0.00013241	0.00101214	NO
Large ribosomal subunit protein uL14	RPL23	P62829	-0.395737	0.000133311	0.00101566	NO
Myocardin-related transcription factor B	MRTFB	Q9ULH7	0.288394	0.000133215	0.00101566	NO
Protein kinase C and casein kinase substrate in neurons protein 2	PACSIN2	Q9UNF0	0.191118	0.000133774	0.00101807	NO
Ethylmalonyl-CoA decarboxylase	ECHDC1	Q9NTX5	0.185841	0.000134512	0.00102256	NO
Carcinoembryonic antigen-related cell adhesion molecule 6	CEACAM6	P40199	0.550285	0.000135274	0.00102371	NO
Large ribosomal subunit protein eL8	RPL7A	P62424	-0.84983	0.000135406	0.00102371	NO
Protein OS-9	OS9	Q13438	0.296184	0.000135138	0.00102371	NO
SUZ domain-containing protein 1	SZRD1	Q7Z422	0.342215	0.00013507	0.00102371	NO
THO complex subunit 6 homolog	THOC6	Q86W42	0.224883	0.00013503	0.00102371	NO
Protein transport protein Sec61 subunit alpha isoform 1	SEC61A1	P61619	-0.908255	0.000136908	0.00103176	NO
Transmembrane and coiled-coil domain-containing protein 4	TMCO4	Q5TGY1	-0.912085	0.000136829	0.00103176	NO
Protein FAM91A1	FAM91A1	Q658Y4	-0.469081	0.000136919	0.00103176	NO
Eukaryotic translation initiation factor 3 subunit G	EIF3G	O75821	0.234014	0.000137099	0.00103198	NO
Alpha-2-macroglobulin receptor-associated protein	LRPAP1	P30533	0.300287	0.000137986	0.00103753	NO
Heterochromatin protein 1-binding protein 3	HP1BP3	Q5SSJ5	-0.821099	0.000138702	0.00104177	NO
Zinc finger CCCH domain-containing protein 11A	ZC3H11A	O75152	-0.720691	0.000139239	0.00104467	NO
Shootin-1	SHTN1	A0MZ66	0.23472	0.000139458	0.00104518	NO
SPRY domain-containing protein 4	SPRYD4	Q8WW59	-0.496805	0.000139817	0.00104673	NO
Alpha-1.3-mannosyl-glycoprotein 2-beta-N-acetylglucosaminyltransferase	MGAT1	P26572	-0.379875	0.000140528	0.00105091	NO
Rho guanine nucleotide exchange factor 28	ARHGEF28	Q8N1W1	-0.888737	0.000141586	0.00105768	NO
Pre-mRNA-splicing factor ATP-dependent RNA helicase DHX16	DHX16	O60231	-0.775835	0.00014248	0.0010593	NO
Mitochondrial proton/calcium exchanger protein	LETM1	O95202	-0.70024	0.000142125	0.0010593	NO
Methyl-CpG-binding protein 2	MECP2	P51608	-0.491498	0.000141983	0.0010593	NO
mRNA export factor RAE1	RAE1	P78406	0.27987	0.000142489	0.0010593	NO
Kinesin-like protein KIF13B	KIF13B	Q9NQT8	-0.524461	0.000142572	0.0010593	NO
Isochorismatase domain-containing protein 2	ISOC2	Q96AB3	-0.548915	0.000143767	0.00106704	NO
NADH dehydrogenase [ubiquinone] iron-sulfur protein 5	NDUFS5	O43920	0.219418	0.000144523	0.00106798	NO
Transcription factor BTF3	BTF3	P20290	0.332743	0.000144808	0.00106798	NO
Interferon-induced transmembrane protein 3	IFITM3	Q01628	0.756248	0.000144738	0.00106798	NO
Ribonuclease P protein subunit p25	RPP25	Q9BUL9	0.372945	0.000144729	0.00106798	NO
Complex I assembly factor TIMMDC1. mitochondrial	TIMMDC1	Q9NPL8	-0.706189	0.000144824	0.00106798	NO
Sorting and assembly machinery component 50 homolog	SAMM50	Q9Y512	-0.391305	0.000144796	0.00106798	NO
Microsomal glutathione S-transferase 1	MGST1	P10620	-0.690897	0.000145151	0.00106925	NO
Large proline-rich protein BAG6	BAG6	P46379	-0.49749	0.000145761	0.00107053	NO
Dynein axonemal assembly factor 1	DNAAF1	Q8NEP3	0.761191	0.000145832	0.00107053	NO
Atlastin-2	ATL2	Q8NHH9	-0.71096	0.000145946	0.00107053	NO
ATP-dependent 6-phosphofructokinase. muscle type	PFKM	P08237	-0.623792	0.00014652	0.00107312	NO
Signal recognition particle 19 kDa protein	VIII.19	P09132	0.24611	0.000146616	0.00107312	NO
Calnexin	CANX	P27824	0.186877	0.000146766	0.00107312	NO
Deoxynucleotidyltransferase terminal-interacting protein 1	DNTTIP1	Q9H147	0.414603	0.00014697	0.00107347	NO
Ubiquinol-cytochrome c reductase complex assembly factor 2	UQCC2	Q9BRT2	0.368466	0.000147155	0.00107369	NO
DNA topoisomerase 1	TOP1	P11387	-0.68681	0.000147422	0.0010745	NO
Endothelial differentiation-related factor 1	EDF1	O60869	0.256423	0.000148702	0.00108268	NO
Chromodomain-helicase-DNA-binding protein 4	CHD4	Q14839	-0.655954	0.000151041	0.00109855	NO
Xanthine dehydrogenase/oxidase	XDH	P47989	-0.987893	0.000153472	0.00111271	NO
Transcription initiation factor TFIID subunit 9	TAF9	Q16594	0.311213	0.000153437	0.00111271	NO
Integrin-linked protein kinase	ILK	Q13418	0.194711	0.000154421	0.00111842	NO
Rho GDP-dissociation inhibitor 1	ARHGDIA	P52565	0.194805	0.000154705	0.0011193	NO
Peptidyl-prolyl cis-trans isomerase FKBP3	FKBP3	Q00688	0.472256	0.000155679	0.00112516	NO
Serine/arginine-rich splicing factor 5	SRSF5	Q13243	0.416275	0.00015618	0.0011276	NO
Protein phosphatase 1 regulatory subunit 12B	PPP1R12B	O60237	0.441704	0.00015646	0.00112844	NO
Ubiquitin-associated protein 2-like	UBAP2L	Q14157	0.340347	0.000156634	0.00112852	NO
Ataxin-2-like protein	ATXN2L	Q8WWM7	0.263081	0.000156992	0.00112991	NO
Sperm-associated antigen 7	SPAG7	O75391	0.337731	0.000157813	0.00113464	NO
Large ribosomal subunit protein eL28	RPL28	P46779	-0.840082	0.000158209	0.00113559	NO
Enhancer of mRNA-decapping protein 4	EDC4	Q6P2E9	-0.384663	0.000158275	0.00113559	NO
ADP-ribosylation factor-like protein 6-interacting protein 4	ARL6IP4	Q66PJ3	0.327119	0.000158494	0.00113599	NO
Pigment epithelium-derived factor	SERPINF1	P36955	0.514932	0.000159247	0.0011388	NO
Synaptotagmin-like protein 5	SYTL5	Q8TDW5	-0.610319	0.000159382	0.0011388	NO
Haloacid dehalogenase-like hydrolase domain-containing protein 3	HDHD3	Q9BSH5	-0.329293	0.000159195	0.0011388	NO
Pre-mRNA-splicing factor SYF2	SYF2	O95926	0.245067	0.000159736	0.00113938	NO
F-actin-uncapping protein LRRC16A	CARMIL1	Q5VZK9	-0.485163	0.000159992	0.00113938	NO
UPF0461 protein C5orf24	C5orf24	Q7Z6I8	0.332813	0.000160124	0.00113938	NO
Haloacid dehalogenase-like hydrolase domain-containing protein 2	HDHD2	Q9H0R4	0.265792	0.000159978	0.00113938	NO
Zinc finger FYVE domain-containing protein 16	ZFYVE16	Q7Z3T8	-0.468697	0.000160368	0.00113994	NO
Multidrug resistance-associated protein 1	ABCC1	P33527	-0.400961	0.000161319	0.00114551	NO
Protein mono-ADP-ribosyltransferase PARP9	PARP9	Q8IXQ6	-0.636492	0.00016166	0.00114675	NO
Translocon-associated protein subunit alpha	SSR1	P43307	0.455924	0.000162325	0.00115029	NO
Protein arginine N-methyltransferase 5	PRMT5	O14744	-0.372057	0.000162846	0.00115279	NO
Thimet oligopeptidase	THOP1	P52888	0.263333	0.000163013	0.00115279	NO
Ubiquitin-associated protein 2	UBAP2	Q5T6F2	0.240255	0.000163959	0.0011583	NO
Stimulator of interferon genes protein	STING1	Q86WV6	-0.815466	0.000164772	0.00116166	NO
Plectin	PLEC	Q15149	-0.720128	0.000165903	0.00116725	NO
PRKC apoptosis WT1 regulator protein	PAWR	Q96IZ0	0.330866	0.000165863	0.00116725	NO
MORC family CW-type zinc finger protein 3	MORC3	Q14149	-0.673998	0.000166227	0.00116833	NO
Cyclin-dependent kinase 9	CDK9	P50750	-0.781461	0.000167448	0.00117572	NO
Nascent polypeptide-associated complex subunit alpha. muscle-specific form	NACA	E9PAV3	0.264324	0.000167818	0.00117683	NO
SUMO-activating enzyme subunit 1	SAE1	Q9UBE0	0.211398	0.000167948	0.00117683	NO
Tissue factor	F3	P13726	0.490231	0.00016833	0.00117717	NO
Nucleosome assembly protein 1-like 1	NAP1L1	P55209	0.304426	0.00016868	0.00117717	NO
Cell adhesion molecule 4	CADM4	Q8NFZ8	0.426612	0.000168578	0.00117717	NO
Far upstream element-binding protein 3	FUBP3	Q96I24	0.245055	0.000168385	0.00117717	NO
TBC1 domain family member 10A	TBC1D10A	Q9BXI6	-0.608982	0.000168943	0.00117782	NO
Ral guanine nucleotide dissociation stimulator-like 2	RGL2	O15211	-0.467124	0.000169216	0.00117853	NO
Epidermal growth factor receptor kinase substrate 8	EPS8	Q12929	0.258845	0.000169776	0.00118005	NO
GEM-interacting protein	GMIP	Q9P107	-0.529977	0.000171126	0.00118823	NO
Caspase-7	CASP7	P55210	0.273504	0.000171588	0.00119024	NO
Adenosylhomocysteinase	AHCY	P23526	-0.39495	0.000172253	0.00119126	NO
3-ketoacyl-CoA thiolase. mitochondrial	ACAA2	P42765	0.246081	0.000172053	0.00119126	NO
ATP synthase subunit O. mitochondrial	ATP5PO	P48047	0.142332	0.000172221	0.00119126	NO
Polymerase delta-interacting protein 3	POLDIP3	Q9BY77	-0.594157	0.000175473	0.00121125	NO
Protein phosphatase 1 regulatory subunit 12A	PPP1R12A	O14974	0.250571	0.000177754	0.00122346	NO
Protein BUD31 homolog	BUD31	P41223	0.203817	0.000177797	0.00122346	NO
Misshapen-like kinase 1	MINK1	Q8N4C8	-0.369198	0.000178782	0.00122901	NO
Myotubularin-related protein 3	MTMR3	Q13615	-0.232748	0.000179529	0.00123292	NO
Ras-related protein Rap-1b	RAP1B	P61224	0.122495	0.000180281	0.0012352	NO
Solute carrier family 25 member 3	SLC25A3	Q00325	-0.993291	0.000180281	0.0012352	NO
Golgin subfamily A member 1	GOLGA1	Q92805	0.278087	0.000180398	0.0012352	NO
Calcium and integrin-binding protein 1	CIB1	Q99828	0.325794	0.000182101	0.00124562	NO
Protein farnesyltransferase subunit beta	FNTB	P49356	-0.23184	0.00018254	0.00124615	NO
Small ribosomal subunit protein eS8	RPS8	P62241	-0.757525	0.000182506	0.00124615	NO
5'-AMP-activated protein kinase subunit gamma-1	PRKAG1	P54619	-0.448053	0.000183087	0.00124865	NO
Integrin alpha-5	ITGA5	P08648	-0.442254	0.000183727	0.00125178	NO
Methylglutaconyl-CoA hydratase. mitochondrial	AUH	Q13825	-0.420858	0.000184472	0.00125561	NO
Creatine kinase U-type. mitochondrial	CKMT1B	P12532	0.272617	0.000185227	0.00125762	NO
Cyclic AMP-responsive element-binding protein 1	CREB1	P16220	0.373707	0.000185067	0.00125762	NO
Methylthioribose-1-phosphate isomerase	MRI1	Q9BV20	-0.483746	0.000185314	0.00125762	NO
ATPase GET3	GET3	O43681	-0.160038	0.000185709	0.00125906	NO
Zinc finger protein 609	ZNF609	O15014	0.255006	0.000186077	0.00126031	NO
2-hydroxyacyl-CoA lyase 2	ILVBL	A1L0T0	-0.714441	0.000186758	0.00126244	NO
Vascular endothelial zinc finger 1	VEZF1	Q14119	-0.597838	0.000186659	0.00126244	NO
FUN14 domain-containing protein 2	FUNDC2	Q9BWH2	-0.588381	0.000187448	0.00126587	NO
Arf-GAP with coiled-coil. ANK repeat and PH domain-containing protein 2	ACAP2	Q15057	-0.300523	0.00018875	0.00127238	NO
Kinesin-like protein KIF13A	KIF13A	Q9H1H9	-0.568127	0.000188781	0.00127238	NO
Peptidyl-prolyl cis-trans isomerase FKBP8	FKBP8	Q14318	-0.330163	0.000189735	0.00127694	NO
Soluble lamin-associated protein of 75 kDa	FAM169A	Q9Y6X4	0.285321	0.000189827	0.00127694	NO
Pre-mRNA-processing factor 40 homolog A	PRPF40A	O75400	0.228071	0.000190489	0.00128014	NO
Zinc finger matrin-type protein 2	ZMAT2	Q96NC0	0.636306	0.000191732	0.00128724	NO
Protein Shroom2	SHROOM2	Q13796	0.162689	0.000192353	0.00129015	NO
Small ribosomal subunit protein eS6	RPS6	P62753	-0.893909	0.000196397	0.00131568	NO
AP-4 complex subunit beta-1	AP4B1	Q9Y6B7	-0.584032	0.000196542	0.00131568	NO
Heat shock protein HSP 90-alpha	HSP90AA1	P07900	0.242416	0.000198914	0.00133027	NO
Large ribosomal subunit protein mL55	MRPL55	Q7Z7F7	0.345027	0.000200548	0.0013399	NO
BRISC and BRCA1-A complex member 2	BABAM2	Q9NXR7	-0.407956	0.000201073	0.00134211	NO
Dynactin subunit 6	DCTN6	O00399	0.323804	0.000202068	0.00134614	NO
Multiple inositol polyphosphate phosphatase 1	MINPP1	Q9UNW1	0.254488	0.000202014	0.00134614	NO
Myosin light chain 6B	MYL6B	P14649	0.568627	0.000202712	0.00134653	NO
Epiplakin	EPPK1	P58107	-0.716526	0.000202394	0.00134653	NO
Very-long-chain (3R)-3-hydroxyacyl-CoA dehydratase 3	HACD3	Q9P035	-0.847582	0.000202709	0.00134653	NO
Torsin-4A	TOR4A	Q9NXH8	-0.958068	0.000203106	0.00134785	NO
Oxysterol-binding protein 1	OSBP	P22059	-0.4694	0.000205008	0.00135917	NO
COP9 signalosome complex subunit 6	COPS6	Q7L5N1	-0.422346	0.000206368	0.00136687	NO
MAP/microtubule affinity-regulating kinase 3	MARK3	P27448	-0.692865	0.000209052	0.00138331	NO
Monoglyceride lipase	MGLL	Q99685	-0.70177	0.000209855	0.00138729	NO
26S proteasome regulatory subunit 6B	PSMC4	P43686	0.229731	0.000211516	0.00139694	NO
Large ribosomal subunit protein uL16	RPL10	P27635	-0.805512	0.000212773	0.00140121	NO
Ras and EF-hand domain-containing protein	RASEF	Q8IZ41	0.323914	0.000212708	0.00140121	NO
NHL repeat-containing protein 2	NHLRC2	Q8NBF2	-0.4077	0.000212538	0.00140121	NO
Adenosine 5'-monophosphoramidase HINT3	HINT3	Q9NQE9	-0.347351	0.000214467	0.00140968	NO
Small ribosomal subunit protein eS19	RPS19	P39019	0.235703	0.000214856	0.00141089	NO
Complement factor H	CFH	P08603	0.294639	0.000216688	0.00141781	NO
Transcription activator BRG1	SMARCA4	P51532	-0.455928	0.000216427	0.00141781	NO
Laminin subunit beta-2	LAMB2	P55268	0.25016	0.000216441	0.00141781	NO
Protein ARK2N	ARK2N	Q96B23	0.360708	0.000216732	0.00141781	NO
Regulation of nuclear pre-mRNA domain-containing protein 1B	RPRD1B	Q9NQG5	0.283473	0.00021747	0.00142129	NO
OCIA domain-containing protein 1	OCIAD1	Q9NX40	0.323025	0.000222456	0.00145249	NO
Dolichyl-diphosphooligosaccharide--protein glycosyltransferase subunit DAD1	DAD1	P61803	-0.626799	0.000223089	0.00145525	NO
Conserved oligomeric Golgi complex subunit 4	COG4	Q9H9E3	-0.731412	0.000223636	0.00145744	NO
Survival motor neuron protein	SMN2	Q16637	0.405254	0.000224322	0.00146053	NO
Pseudouridylate synthase TRUB1	TRUB1	Q8WWH5	0.254254	0.000224796	0.00146223	NO
Y-box-binding protein 1	YBX1	P67809	-0.722029	0.000225472	0.00146525	NO
Major centromere autoantigen B	CENPB	P07199	-0.528509	0.000226209	0.00146866	NO
Trafficking protein particle complex subunit 6B	TRAPPC6B	Q86SZ2	-0.269622	0.000228212	0.00148027	NO
Lysophospholipid acyltransferase 2	MBOAT2	Q6ZWT7	-0.874879	0.000228645	0.00148029	NO
UBX domain-containing protein 4	UBXN4	Q92575	-0.54128	0.00022847	0.00148029	NO
Large ribosomal subunit protein uL4	RPL4	P36578	-0.764595	0.000228889	0.00148048	NO
Protein argonaute-1	AGO1	Q9UL18	-0.745527	0.000229754	0.00148468	NO
L-aminoadipate-semialdehyde dehydrogenase-phosphopantetheinyl transferase	AASDHPPT	Q9NRN7	0.219903	0.00023012	0.00148565	NO
Catenin beta-1	CTNNB1	P35222	-0.722459	0.000230356	0.00148579	NO
Peroxisomal acyl-coenzyme A oxidase 3	ACOX3	O15254	-0.598705	0.000231873	0.00149417	NO
Rab5 GDP/GTP exchange factor	RABGEF1	Q9UJ41	0.161818	0.000232427	0.00149634	NO
CDP-diacylglycerol--inositol 3-phosphatidyltransferase	CDIPT	O14735	-0.934025	0.000233782	0.00150086	NO
Cytoplasmic dynein 1 light intermediate chain 2	DYNC1LI2	O43237	0.17907	0.000234237	0.0015019	NO
Proteasome subunit alpha type-6	PSMA6	P60900	0.274503	0.000234378	0.0015019	NO
26S proteasome non-ATPase regulatory subunit 4	PSMD4	P55036	0.27651	0.000235055	0.00150381	NO
Integrator complex subunit 11	INTS11	Q5TA45	-0.485967	0.000235113	0.00150381	NO
Chronophin	PDXP	Q96GD0	0.426548	0.000236253	0.0015097	NO
EPM2A-interacting protein 1	EPM2AIP1	Q7L775	-0.600661	0.000236563	0.00151028	NO
Protein Hook homolog 2	HOOK2	Q96ED9	0.205677	0.000237016	0.00151177	NO
NADH dehydrogenase [ubiquinone] iron-sulfur protein 4. mitochondrial	NDUFS4	O43181	0.3235	0.000237817	0.00151548	NO
UBX domain-containing protein 10	UBXN10	Q96LJ8	0.587029	0.000239373	0.00152399	NO
Nucleoporin NUP35	NUP35	Q8NFH5	0.307816	0.00024094	0.00153255	NO
NADH dehydrogenase [ubiquinone] 1 beta subcomplex subunit 9	NDUFB9	Q9Y6M9	0.242469	0.000242029	0.00153806	NO
DNA dC->dU-editing enzyme APOBEC-3B	APOBEC3B	Q9UH17	-0.73478	0.00024255	0.00153995	NO
Bone marrow stromal antigen 2	BST2	Q10589	0.50713	0.000243369	0.00154162	NO
Lipoma-preferred partner	LPP	Q93052	0.175157	0.000243469	0.00154162	NO
Interferon-stimulated gene 20 kDa protein	ISG20	Q96AZ6	0.288874	0.000243484	0.00154162	NO
Vacuolar protein sorting-associated protein 33B	VPS33B	Q9H267	-0.274853	0.000245465	0.00155274	NO
Transcriptional repressor p66-beta	GATAD2B	Q8WXI9	0.315707	0.000246606	0.00155852	NO
Cytotoxic granule associated RNA binding protein TIA1	TIA1	P31483	0.255017	0.000248281	0.00156736	NO
Endonuclease G. mitochondrial	ENDOG	Q14249	0.413384	0.000248459	0.00156736	NO
NADH dehydrogenase [ubiquinone] 1 alpha subcomplex subunit 2	NDUFA2	O43678	0.317039	0.000249304	0.00156982	NO
Cleavage and polyadenylation specificity factor subunit 1	CPSF1	Q10570	-0.367047	0.000249193	0.00156982	NO
Hsp90 co-chaperone Cdc37	CDC37	Q16543	0.268427	0.000250696	0.00157714	NO
Pre-mRNA-splicing factor ISY1 homolog	ISY1	Q9ULR0	0.342318	0.000251001	0.00157763	NO
ADP/ATP translocase 3	SLC25A6	P12236	-0.885964	0.000252982	0.00158715	NO
GRB10-interacting GYF protein 2	GIGYF2	Q6Y7W6	0.266278	0.000253022	0.00158715	NO
Immortalization up-regulated protein	IMUP	Q9GZP8	0.720535	0.000253208	0.00158715	NO
Large ribosomal subunit protein eL32	RPL32	P62910	-0.643237	0.000255352	0.00159914	NO
BAG family molecular chaperone regulator 2	BAG2	O95816	0.540592	0.000255621	0.00159937	NO
DnaJ homolog subfamily C member 5	DNAJC5	Q9H3Z4	0.381283	0.000256464	0.00160319	NO
RNA polymerase-associated protein RTF1 homolog	RTF1	Q92541	0.349355	0.00025791	0.00161077	NO
rRNA 2'-O-methyltransferase fibrillarin	FBL	P22087	-0.607679	0.00025827	0.00161156	NO
Coiled-coil domain-containing protein 28A	CCDC28A	Q8IWP9	0.309006	0.000260198	0.00162212	NO
ADP-ribosylhydrolase ARH1	ADPRH	P54922	-0.506523	0.000261096	0.00162625	NO
Serpin B3	SERPINB3	P29508	0.457498	0.000261442	0.00162693	NO
Carboxyl-terminal PDZ ligand of neuronal nitric oxide synthase protein	NOS1AP	O75052	-0.314686	0.000263053	0.00163107	NO
Receptor-interacting serine/threonine-protein kinase 4	RIPK4	P57078	-0.623657	0.000262931	0.00163107	NO
Centrosomal protein of 41 kDa	CEP41	Q9BYV8	0.428567	0.000262971	0.00163107	NO
Ephrin type-B receptor 2	EPHB2	P29323	-0.3994	0.000263765	0.00163402	NO
Actin-related protein 2/3 complex subunit 4	ARPC4	P59998	-0.354292	0.000264656	0.00163807	NO
TRIO and F-actin-binding protein	TRIOBP	Q9H2D6	0.152976	0.000265345	0.00164086	NO
V-type proton ATPase subunit E 1	ATP6V1E1	P36543	0.266019	0.000268758	0.00165602	NO
Protein lin-7 homolog C	LIN7C	Q9NUP9	0.444527	0.00026864	0.00165602	NO
Tetratricopeptide repeat protein 39B	TTC39B	Q5VTQ0	-0.7482	0.000269137	0.00165687	NO
Proteasome assembly chaperone 2	PSMG2	Q969U7	-0.26424	0.000269803	0.00165949	NO
Damage-control phosphatase ARMT1	ARMT1	Q9H993	-0.445029	0.000270076	0.00165969	NO
Peptidyl-prolyl cis-trans isomerase E	PPIE	Q9UNP9	0.266881	0.000271158	0.00166486	NO
Thioredoxin-interacting protein	TXNIP	Q9H3M7	-0.437236	0.00027226	0.00167014	NO
Holocytochrome c-type synthase	HCCS	P53701	0.187581	0.000273412	0.00167018	NO
Lamin-B2	LMNB2	Q03252	0.288177	0.00027366	0.00167018	NO
Cleavage stimulation factor subunit 1	CSTF1	Q05048	0.205635	0.000273703	0.00167018	NO
M-phase-specific PLK1-interacting protein	MPLKIP	Q8TAP9	0.345739	0.000273246	0.00167018	NO
Rho guanine nucleotide exchange factor 12	ARHGEF12	Q9NZN5	-0.336384	0.00027297	0.00167018	NO
Serine/threonine-protein kinase MRCK beta	CDC42BPB	Q9Y5S2	-0.610315	0.000273721	0.00167018	NO
Methylenetetrahydrofolate reductase (NADPH)	MTHFR	P42898	-0.245943	0.000274023	0.00167054	NO
Superkiller complex protein 3	SKIC3	Q6PGP7	-0.86047	0.000274623	0.00167273	NO
Protein 4.1	EPB41	P11171	-0.25402	0.000275611	0.00167578	NO
Protein O-mannosyl-transferase TMTC3	TMTC3	Q6ZXV5	-0.778843	0.000275581	0.00167578	NO
Heterogeneous nuclear ribonucleoprotein A0	HNRNPA0	Q13151	0.315735	0.000275887	0.00167598	NO
U6 snRNA-associated Sm-like protein LSm6	LSM6	P62312	0.249258	0.000276197	0.00167639	NO
1-phosphatidylinositol 4.5-bisphosphate phosphodiesterase gamma-2	PLCG2	P16885	-0.622327	0.000277755	0.0016832	NO
Syntaxin-binding protein 5	STXBP5	Q5T5C0	-0.439199	0.000277808	0.0016832	NO
Ribonuclease T2	RNASET2	O00584	0.493815	0.00027913	0.00168825	NO
Conserved oligomeric Golgi complex subunit 7	COG7	P83436	-0.704707	0.000279	0.00168825	NO
D-glutamate cyclase. mitochondrial	DGLUCY	Q7Z3D6	-0.66313	0.000279949	0.00169023	NO
Peptidyl-tRNA hydrolase	PTRH1	Q86Y79	0.235261	0.00027986	0.00169023	NO
Isocitrate dehydrogenase [NADP] cytoplasmic	IDH1	O75874	0.311616	0.000280891	0.00169296	NO
Ragulator complex protein LAMTOR2	LAMTOR2	Q9Y2Q5	-0.286792	0.00028065	0.00169296	NO
Vam6/Vps39-like protein	VPS39	Q96JC1	-0.788326	0.000282034	0.00169836	NO
Serine/arginine-rich splicing factor 9	SRSF9	Q13242	0.393687	0.00028245	0.00169938	NO
FACT complex subunit SPT16	SUPT16H	Q9Y5B9	-0.533015	0.000282884	0.00170051	NO
Histone H2A type 1-B/E;Histone H2A type 3;Histone H2A type 1-C	H2AC8;H2AC25;H2AC6	P04908;Q7L7L0;Q93077	-0.737497	0.000283702	0.00170394	NO
RNA-binding protein 7	RBM7	Q9Y580	0.269065	0.000284495	0.00170722	NO
Emerin	EMD	P50402	0.281905	0.000285457	0.00171002	NO
Nuclear distribution protein nudE homolog 1	NDE1	Q9NXR1	0.223168	0.000285249	0.00171002	NO
Transgelin-3	TAGLN3	Q9UI15	0.700607	0.000285974	0.00171162	NO
Partner of Y14 and mago	PYM1	Q9BRP8	0.289967	0.000286729	0.00171465	NO
Pleckstrin homology domain-containing family M member 2	PLEKHM2	Q8IWE5	-0.78436	0.00028978	0.0017314	NO
Delta-aminolevulinic acid dehydratase	ALAD	P13716	-0.204278	0.000290181	0.00173229	NO
Transcriptional repressor p66-alpha	GATAD2A	Q86YP4	0.283297	0.00029104	0.00173442	NO
RING1 and YY1-binding protein	RYBP	Q8N488	0.450055	0.000290841	0.00173442	NO
26S proteasome non-ATPase regulatory subunit 12	PSMD12	O00232	-0.309623	0.000292944	0.00174226	NO
Transforming protein RhoA	RHOA	P61586	0.310156	0.000293061	0.00174226	NO
Large ribosomal subunit protein eL20	RPL18A	Q02543	-0.858693	0.000293114	0.00174226	NO
Heterogeneous nuclear ribonucleoprotein U	HNRNPU	Q00839	-0.652224	0.000293423	0.0017426	NO
26S proteasome non-ATPase regulatory subunit 6	PSMD6	Q15008	-0.320116	0.000294685	0.00174858	NO
Regulatory factor X-associated protein	RFXAP	O00287	0.329844	0.000295237	0.00175035	NO
Myc-associated zinc finger protein	MAZ	P56270	0.254409	0.000296499	0.00175181	NO
Alpha-1.3/1.6-mannosyltransferase ALG2	ALG2	Q9H553	-0.728016	0.000296497	0.00175181	NO
Myoferlin	MYOF	Q9NZM1	-0.520072	0.000296423	0.00175181	NO
Brain-specific angiogenesis inhibitor 1-associated protein 2-like protein 1	BAIAP2L1	Q9UHR4	0.158731	0.000296232	0.00175181	NO
Protein mono-ADP-ribosyltransferase PARP14	PARP14	Q460N5	-0.890663	0.000297449	0.00175592	NO
Glycerol-3-phosphate phosphatase	PGP	A6NDG6	0.229267	0.000297937	0.0017573	NO
ATP-dependent 6-phosphofructokinase. platelet type	PFKP	Q01813	-0.476526	0.000299145	0.00176291	NO
Set1/Ash2 histone methyltransferase complex subunit ASH2	ASH2L	Q9UBL3	0.235433	0.000301046	0.0017726	NO
RuvB-like 1	RUVBL1	Q9Y265	0.44119	0.000304961	0.00179412	NO
Cartilage-associated protein	CRTAP	O75718	0.306585	0.000306518	0.00180174	NO
Long-chain-fatty-acid--CoA ligase 4	ACSL4	O60488	-0.636672	0.000309489	0.00181766	NO
Protein phosphatase 1 regulatory subunit 12C	PPP1R12C	Q9BZL4	0.204552	0.000310855	0.00182413	NO
Putative lipid scramblase CLPTM1	CLPTM1	O96005	-0.406674	0.000312055	0.00182961	NO
Cofilin-1	CFL1	P23528	0.2263	0.000312495	0.00183063	NO
Protein disulfide-isomerase A3	PDIA3	P30101	0.247977	0.000315819	0.0018454	NO
Lysophospholipase D GDPD1	GDPD1	Q8N9F7	-0.647455	0.000315565	0.0018454	NO
Occludin	OCLN	Q16625	0.302746	0.000316813	0.00184964	NO
NADH dehydrogenase [ubiquinone] 1 subunit C2	NDUFC2	O95298	-0.347347	0.000317383	0.0018514	NO
FK506-binding protein 15	FKBP15	Q5T1M5	-0.242507	0.000319074	0.00185969	NO
Deoxyuridine 5'-triphosphate nucleotidohydrolase. mitochondrial	DUT	P33316	0.299933	0.000319568	0.00186094	NO
Peptidyl-prolyl cis-trans isomerase A	PPIA	P62937	0.376279	0.000319828	0.00186094	NO
2-oxoadipate dehydrogenase complex component E1	DHTKD1	Q96HY7	-0.630032	0.000320233	0.00186173	NO
Endoplasmic reticulum resident protein 29	ERP29	P30040	0.47001	0.00032206	0.00187077	NO
Membrane-associated phosphatidylinositol transfer protein 1	PITPNM1	O00562	-0.794869	0.00032413	0.00187907	NO
Proto-oncogene vav	VAV1	P15498	-0.930054	0.000325057	0.00187907	NO
TATA-box-binding protein	TBP	P20226	-0.593137	0.000325397	0.00187907	NO
Cation-dependent mannose-6-phosphate receptor	M6PR	P20645	0.297416	0.000324772	0.00187907	NO
Negative elongation factor C/D	NELFCD	Q8IXH7	-0.346238	0.000325291	0.00187907	NO
Bromodomain-containing protein 8	BRD8	Q9H0E9	0.258694	0.000324441	0.00187907	NO
Bifunctional coenzyme A synthase	COASY	Q13057	-0.592547	0.000326139	0.00188059	NO
Mitochondrial Rho GTPase 1	RHOT1	Q8IXI2	-0.545882	0.000326214	0.00188059	NO
Synaptopodin	SYNPO	Q8N3V7	0.367046	0.000326479	0.00188059	NO
Cytokine-like nuclear factor N-PAC	GLYR1	Q49A26	-0.485649	0.000329621	0.00189711	NO
Activator of 90 kDa heat shock protein ATPase homolog 1	AHSA1	O95433	0.235015	0.000330575	0.0019001	NO
Large ribosomal subunit protein uL6	RPL9P9	P32969	-0.683798	0.000330692	0.0019001	NO
WAP four-disulfide core domain protein 2	WFDC2	Q14508	0.548094	0.000332288	0.00190768	NO
Sorbin and SH3 domain-containing protein 2	SORBS2	O94875	0.23377	0.000332899	0.00190801	NO
C-1-tetrahydrofolate synthase. cytoplasmic	MTHFD1	P11586	-0.316025	0.000332822	0.00190801	NO
Adaptin ear-binding coat-associated protein 1	NECAP1	Q8NC96	0.331882	0.000333607	0.00191048	NO
Endoplasmic reticulum-Golgi intermediate compartment protein 2	ERGIC2	Q96RQ1	-0.386245	0.000336219	0.00192384	NO
Paired amphipathic helix protein Sin3a	SIN3A	Q96ST3	-0.569764	0.000337629	0.00193031	NO
E3 ubiquitin-protein ligase BRE1A	RNF20	Q5VTR2	0.240208	0.000338174	0.00193182	NO
Sterile alpha motif domain-containing protein 12	SAMD12	Q8N8I0	0.296939	0.000338821	0.00193391	NO
Nucleolysin TIAR	TIAL1	Q01085	0.176924	0.000339342	0.00193484	NO
Small ribosomal subunit protein mS27	MRPS27	Q92552	-0.37228	0.000339544	0.00193484	NO
BRCA1-A complex subunit RAP80	UIMC1	Q96RL1	0.285784	0.00034128	0.00194032	NO
Normal mucosa of esophagus-specific gene 1 protein	NMES1	Q9C002	-0.846728	0.000340847	0.00194032	NO
Junctional adhesion molecule A	F11R	Q9Y624	0.407364	0.00034135	0.00194032	NO
CDKN2A-interacting protein	CDKN2AIP	Q9NXV6	-0.334122	0.000341978	0.00194229	NO
Single-stranded DNA-binding protein. mitochondrial	SSBP1	Q04837	0.282251	0.000344211	0.00195336	NO
6-pyruvoyl tetrahydrobiopterin synthase	PTS	Q03393	0.230136	0.00034465	0.00195424	NO
MRG/MORF4L-binding protein	MRGBP	Q9NV56	0.38243	0.000345104	0.00195521	NO
THO complex subunit 4	ALYREF	Q86V81	0.370383	0.000346454	0.00196125	NO
NADH dehydrogenase [ubiquinone] 1 alpha subcomplex subunit 9. mitochondrial	NDUFA9	Q16795	-0.976268	0.000347221	0.00196237	NO
Endoplasmic reticulum lectin 1	ERLEC1	Q96DZ1	0.225377	0.000347045	0.00196237	NO
Acyl-coenzyme A thioesterase MBLAC2	MBLAC2	Q68D91	0.195955	0.000347861	0.00196438	NO
Carbonyl reductase [NADPH] 3	CBR3	O75828	0.279438	0.000348955	0.00196733	NO
Rab-3A-interacting protein	RAB3IP	Q96QF0	0.165863	0.000351298	0.00197892	NO
Putative protein-lysine deacylase ABHD14B	ABHD14B	Q96IU4	-0.223899	0.000355778	0.00200252	NO
Transcriptional regulator QRICH1	QRICH1	Q2TAL8	0.1865	0.000356217	0.00200336	NO
Splicing factor C9orf78	C9orf78	Q9NZ63	0.245142	0.000361517	0.00202655	NO
Splicing factor 3A subunit 3	SF3A3	Q12874	0.463957	0.000363159	0.0020341	NO
Large ribosomal subunit protein eL13	RPL13	P26373	-0.721998	0.000363676	0.00203535	NO
Saccharopine dehydrogenase-like oxidoreductase	SCCPDH	Q8NBX0	-0.764326	0.000364896	0.00204052	NO
Kinesin-like protein KIF21A	KIF21A	Q7Z4S6	-0.508958	0.000365452	0.00204197	NO
Programmed cell death protein 5	PDCD5	O14737	0.739546	0.0003662	0.0020445	NO
Lysophosphatidylserine lipase ABHD12	ABHD12	Q8N2K0	-0.334832	0.000366533	0.0020447	NO
GTP-binding protein 1	GTPBP1	O00178	-0.966162	0.00036773	0.0020488	NO
Pyridoxal kinase	PDXK	O00764	0.136312	0.000367863	0.0020488	NO
Large ribosomal subunit protein uL15	RPL27A	P46776	-0.697562	0.000370198	0.00205908	NO
Spectrin alpha chain. non-erythrocytic 1	SPTAN1	Q13813	0.247993	0.000371023	0.00206141	NO
Profilin-1	PFN1	P07737	0.242071	0.000373418	0.00207137	NO
Guanine nucleotide exchange factor VAV2	VAV2	P52735	-0.524943	0.000373144	0.00207137	NO
3-mercaptopyruvate sulfurtransferase	MPST	P25325	-0.260802	0.000375546	0.00207859	NO
ATP-dependent zinc metalloprotease YME1L1	YME1L1	Q96TA2	0.159209	0.000375668	0.00207859	NO
Coiled-coil-helix-coiled-coil-helix domain-containing protein 2	CHCHD2	Q9Y6H1	0.293665	0.000375925	0.00207859	NO
AP-4 complex subunit sigma-1	AP4S1	Q9Y587	-0.380371	0.000376784	0.00208167	NO
Isopentenyl-diphosphate Delta-isomerase 1	IDI1	Q13907	-0.292806	0.000377352	0.00208314	NO
Translin	TSN	Q15631	-0.384984	0.000377876	0.00208437	NO
CBP80/20-dependent translation initiation factor	CTIF	O43310	0.222593	0.000378351	0.00208532	NO
Disintegrin and metalloproteinase domain-containing protein 17	ADAM17	P78536	0.198012	0.000379698	0.0020894	NO
26S proteasome non-ATPase regulatory subunit 1	PSMD1	Q99460	-0.50238	0.000380737	0.00209344	NO
Protein RER1	RER1	O15258	-0.769949	0.000381352	0.00209456	NO
T-complex protein 1 subunit alpha	TCP1	P17987	-0.2962	0.000381601	0.00209456	NO
Triosephosphate isomerase	TPI1	P60174	0.230795	0.00038185	0.00209456	NO
Regulator of microtubule dynamics protein 3	RMDN3	Q96TC7	0.132386	0.000383034	0.00209938	NO
Cytochrome c oxidase subunit 2	MT-CO2	P00403	-0.569428	0.000383446	0.00209997	NO
Lymphocyte function-associated antigen 3	CD58	P19256	0.604873	0.0003843	0.00210298	NO
Osteopetrosis-associated transmembrane protein 1	OSTM1	Q86WC4	0.45092	0.000385221	0.00210635	NO
N-sulphoglucosamine sulphohydrolase	SGSH	P51688	0.283119	0.000388313	0.00212157	NO
Mitotic spindle assembly checkpoint protein MAD1	MAD1L1	Q9Y6D9	0.231917	0.000389224	0.00212486	NO
Pogo transposable element with ZNF domain	POGZ	Q7Z3K3	-0.560164	0.00039159	0.00213454	NO
Mitochondrial import inner membrane translocase subunit Tim29	TIMM29	Q9BSF4	-0.748808	0.000391616	0.00213454	NO
Rab GTPase-activating protein 1	RABGAP1	Q9Y3P9	-0.573795	0.000392385	0.00213704	NO
Dehydrogenase/reductase SDR family member 7B	DHRS7B	Q6IAN0	-0.812203	0.000393181	0.00213969	NO
Rho guanine nucleotide exchange factor 18 (Fragment);Rho guanine nucleotide exchange factor 18	ARHGEF18	A0A590UK10;Q6ZSZ5	-0.402692	0.00039421	0.0021436	NO
HCLS1-binding protein 3	HS1BP3	Q53T59	0.246028	0.000395067	0.00214656	NO
Zinc phosphodiesterase ELAC protein 2	ELAC2	Q9BQ52	-0.351184	0.000397039	0.00215219	NO
Developmentally-regulated GTP-binding protein 1	DRG1	Q9Y295	-0.313866	0.000396905	0.00215219	NO
Cytochrome P450 2A6	CYP2A6	P11509	-0.823335	0.000402634	0.0021808	NO
Calpain-1 catalytic subunit	CAPN1	P07384	-0.124192	0.00040478	0.00219039	NO
WD repeat-containing protein 43	WDR43	Q15061	-0.398262	0.000405063	0.00219039	NO
AN1-type zinc finger protein 3	ZFAND3	Q9H8U3	0.376526	0.000405357	0.00219039	NO
NIF3-like protein 1	NIF3L1	Q9GZT8	0.175656	0.000407904	0.0022007	NO
Cytohesin-2	CYTH2	Q99418	0.165726	0.000409398	0.00220336	NO
SAFB-like transcription modulator	SLTM	Q9NWH9	-0.510409	0.000409675	0.00220336	NO
Protein SGT1 homolog	SUGT1	Q9Y2Z0	0.198829	0.000409223	0.00220336	NO
Src substrate cortactin	CTTN	Q14247	0.284647	0.000414515	0.00222419	NO
Interleukin enhancer-binding factor 3	ILF3	Q12906	-0.306235	0.000416984	0.00223396	NO
Selenoprotein S	SELENOS	Q9BQE4	-0.308312	0.000416826	0.00223396	NO
Complex I intermediate-associated protein 30. mitochondrial	NDUFAF1	Q9Y375	0.224268	0.000417756	0.00223636	NO
Neurobeachin	NBEA	Q8NFP9	-0.881285	0.000419896	0.00224607	NO
EKC/KEOPS complex subunit TPRKB	TPRKB	Q9Y3C4	-0.229672	0.000421639	0.00225365	NO
Phosphoribosyl pyrophosphate synthase-associated protein 2	PRPSAP2	O60256	0.128489	0.00042429	0.0022643	NO
Sorting nexin-17	SNX17	Q15036	-0.405349	0.000424772	0.0022646	NO
COP9 signalosome complex subunit 7a	COPS7A	Q9UBW8	0.283484	0.000425002	0.0022646	NO
Protein JTB	JTB	O76095	0.349229	0.000426048	0.00226676	NO
ADP-ribosylation factor 4	ARF4	P18085	-0.364337	0.000426065	0.00226676	NO
Tyrosine-protein kinase SYK	SYK	P43405	-0.553688	0.000426726	0.00226852	NO
Ragulator complex protein LAMTOR3	LAMTOR3	Q9UHA4	-0.213856	0.000430329	0.00228591	NO
Polyunsaturated fatty acid lipoxygenase ALOX15	ALOX15	P16050	-0.841971	0.000431269	0.00228609	NO
Enhancer of mRNA-decapping protein 3	EDC3	Q96F86	0.178349	0.000431688	0.00228609	NO
Protein-L-isoaspartate O-methyltransferase domain-containing protein 1	PCMTD1	Q96MG8	0.207398	0.000431633	0.00228609	NO
tRNA (34-2'-O)-methyltransferase regulator WDR6	WDR6	Q9NNW5	-0.67569	0.000431287	0.00228609	NO
Soluble calcium-activated nucleotidase 1	CANT1	Q8WVQ1	0.241497	0.000435905	0.00230665	NO
SRSF protein kinase 2	SRPK2	P78362	-0.505743	0.000437292	0.00231044	NO
Biogenesis of lysosome-related organelles complex 1 subunit 6	BLOC1S6	Q9UL45	0.23107	0.000437012	0.00231044	NO
Beta-1.3-glucosyltransferase	B3GLCT	Q6Y288	0.150933	0.000439687	0.00232132	NO
Telomerase RNA component interacting RNase	TRIR	Q9BQ61	0.317879	0.000444018	0.00234239	NO
PHD finger-like domain-containing protein 5A	PHF5A	Q7RTV0	0.306743	0.000444409	0.00234266	NO
TBC1 domain family member 10B	TBC1D10B	Q4KMP7	-0.752879	0.000445412	0.00234615	NO
Protein misato homolog 1	MSTO1	Q9BUK6	-0.390073	0.000449173	0.00236416	NO
Peroxisomal multifunctional enzyme type 2	HSD17B4	P51659	-0.496426	0.000452364	0.00237733	NO
MICOS complex subunit MIC19	CHCHD3	Q9NX63	0.303619	0.000452274	0.00237733	NO
RNA-binding motif. single-stranded-interacting protein 1	RBMS1	P29558	0.242488	0.000455441	0.00239056	NO
Centrosomal protein of 170 kDa protein B	CEP170B	Q9Y4F5	-0.30566	0.000455576	0.00239056	NO
Charged multivesicular body protein 6	CHMP6	Q96FZ7	-0.256053	0.000456305	0.00239098	NO
Cytochrome c oxidase assembly factor 3 homolog. mitochondrial	COA3	Q9Y2R0	0.18213	0.000456349	0.00239098	NO
tRNA endonuclease ANKZF1	ANKZF1	Q9H8Y5	-0.479405	0.000458093	0.00239829	NO
26S proteasome regulatory subunit 7	PSMC2	P35998	0.129705	0.000459186	0.00240037	NO
Proline-rich protein 15	PRR15	Q8IV56	0.479525	0.000458842	0.00240037	NO
Transcription initiation factor TFIID subunit 4	TAF4	O00268	0.362688	0.000459768	0.00240159	NO
Tyrosine-protein phosphatase non-receptor type 1	PTPN1	P18031	-0.380206	0.00046098	0.00240292	NO
Sulfhydryl oxidase 2	QSOX2	Q6ZRP7	-0.690081	0.00046053	0.00240292	NO
Unconventional prefoldin RPB5 interactor 1	URI1	O94763	0.295126	0.000462426	0.00240818	NO
Dipeptidyl peptidase 9	DPP9	Q86TI2	-0.456253	0.000463815	0.00241359	NO
Glycogen phosphorylase. brain form	PYGB	P11216	-0.321081	0.000464893	0.00241555	NO
Mitochondrial carrier homolog 2	MTCH2	Q9Y6C9	-0.935114	0.000464808	0.00241555	NO
Metaxin-2	MTX2	O75431	-0.400448	0.000466667	0.00241962	NO
Salivary acidic proline-rich phosphoprotein 1/2	PRH2	P02810	0.675916	0.00046624	0.00241962	NO
Small ribosomal subunit protein mS25	MRPS25	P82663	0.224036	0.000466729	0.00241962	NO
Krueppel-like factor 5	KLF5	Q13887	0.417924	0.000467737	0.00242302	NO
Pyridoxal phosphate homeostasis protein	PLPBP	O94903	0.250174	0.00047101	0.00243701	NO
Phosphatidylinositol 5-phosphate 4-kinase type-2 gamma	PIP4K2C	Q8TBX8	0.155548	0.000471143	0.00243701	NO
DnaJ homolog subfamily C member 9	DNAJC9	Q8WXX5	0.315047	0.000471723	0.00243818	NO
Coiled-coil domain-containing protein 69	CCDC69	A6NI79	0.528641	0.000472362	0.00243965	NO
Vacuolar protein-sorting-associated protein 25	VPS25	Q9BRG1	-0.325428	0.000473758	0.00244503	NO
Large ribosomal subunit protein mL62	MRPL58	Q14197	0.189727	0.000475967	0.00245459	NO
Large ribosomal subunit protein uL1m	MRPL1	Q9BYD6	0.236027	0.00047726	0.00245942	NO
Eukaryotic translation elongation factor 1 epsilon-1	EEF1E1	O43324	-0.358225	0.000479112	0.0024643	NO
Insulin-like growth factor-binding protein 3	IGFBP3	P17936	0.488835	0.000479022	0.0024643	NO
General transcription factor IIE subunit 1	GTF2E1	P29083	0.266229	0.000479467	0.0024643	NO
Dynein axonemal assembly factor 5	DNAAF5	Q86Y56	-0.896557	0.000479993	0.0024643	NO
REST corepressor 3	RCOR3	Q9P2K3	0.407315	0.00047999	0.0024643	NO
Retinal rod rhodopsin-sensitive cGMP 3'.5'-cyclic phosphodiesterase subunit delta	PDE6D	O43924	0.150448	0.000481051	0.00246789	NO
Structural maintenance of chromosomes flexible hinge domain-containing protein 1	SMCHD1	A6NHR9	-0.658458	0.000481742	0.00246934	NO
Probable cytosolic iron-sulfur protein assembly protein CIAO1	CIAO1	O76071	0.139526	0.00048205	0.00246934	NO
Desmoglein-2	DSG2	Q14126	0.308978	0.000483595	0.00247542	NO
Tubulin polymerization-promoting protein	TPPP	O94811	0.570328	0.000484374	0.00247756	NO
AN1-type zinc finger protein 1	ZFAND1	Q8TCF1	0.337772	0.000486027	0.00248418	NO
Phosphomannomutase 1	PMM1	Q92871	0.283318	0.000491148	0.00250478	NO
Mitochondrial glutamate carrier 1	SLC25A22	Q9H936	-0.693862	0.000490491	0.00250478	NO
Short/branched chain specific acyl-CoA dehydrogenase. mitochondrial	ACADSB	P45954	-0.314639	0.000491516	0.00250481	NO
Cleavage and polyadenylation specificity factor subunit 4	CPSF4	O95639	0.194068	0.00049371	0.00251413	NO
Annexin A11	ANXA11	P50995	0.191684	0.000494832	0.00251798	NO
Tubulin polymerization-promoting protein family member 3	TPPP3	Q9BW30	0.578135	0.000495761	0.00252085	NO
WD repeat-containing protein 55	WDR55	Q9H6Y2	0.228111	0.000496158	0.00252101	NO
Neugrin	NGRN	Q9NPE2	0.287688	0.000496874	0.00252279	NO
SR-related and CTD-associated factor 8	SCAF8	Q9UPN6	-0.4001	0.000497245	0.00252281	NO
Grainyhead-like protein 2 homolog	GRHL2	Q6ISB3	0.329529	0.000498792	0.0025288	NO
Leucine zipper putative tumor suppressor 3	LZTS3	O60299	0.249408	0.000500785	0.00253518	NO
Upstream stimulatory factor 1	USF1	P22415	0.348233	0.000502074	0.00253593	NO
E3 ubiquitin-protein ligase Hakai	CBLL1	Q75N03	0.318071	0.000502393	0.00253593	NO
THO complex subunit 2	THOC2	Q8NI27	-0.836331	0.000501395	0.00253593	NO
Dehydrogenase/reductase SDR family member 6	BDH2	Q9BUT1	0.171664	0.000502404	0.00253593	NO
BRI3-binding protein	BRI3BP	Q8WY22	-0.582134	0.000503654	0.00254038	NO
Isoaspartyl peptidase/L-asparaginase	ASRGL1	Q7L266	0.396968	0.000504848	0.00254322	NO
Coiled-coil domain-containing protein 186	CCDC186	Q7Z3E2	0.235058	0.000504956	0.00254322	NO
Anoctamin-6	ANO6	Q4KMQ2	-0.428056	0.00050707	0.00255201	NO
5'-nucleotidase domain-containing protein 1	NT5DC1	Q5TFE4	0.241417	0.00050908	0.00256025	NO
3-ketoacyl-CoA thiolase. peroxisomal	ACAA1	P09110	0.218543	0.000512954	0.00257598	NO
Krueppel-like factor 3	KLF3	P57682	0.394253	0.000519741	0.00260816	NO
Transmembrane protein 132A	TMEM132A	Q24JP5	-0.840649	0.000520572	0.00261043	NO
PDZ and LIM domain protein 1	PDLIM1	O00151	0.430805	0.000524364	0.00262563	NO
Cytochrome c oxidase subunit 4 isoform 1. mitochondrial	COX4I1	P13073	0.20943	0.000524113	0.00262563	NO
YTH domain-containing family protein 3	YTHDF3	Q7Z739	0.162763	0.000525571	0.00262858	NO
Rabankyrin-5	ANKFY1	Q9P2R3	-0.75562	0.000525717	0.00262858	NO
Coiled-coil domain-containing protein 181	CCDC181	Q5TID7	0.564411	0.000528521	0.00263878	NO
Ran-binding protein 3	RANBP3	Q9H6Z4	0.230919	0.000529378	0.00264115	NO
Centrosome and spindle pole-associated protein 1	CSPP1	Q1MSJ5	0.553213	0.000531	0.00264732	NO
Survival of motor neuron-related-splicing factor 30	SMNDC1	O75940	0.294948	0.000532363	0.0026522	NO
(3R)-3-hydroxyacyl-CoA dehydrogenase	HSD17B8	Q92506	0.157019	0.000533056	0.00265373	NO
mRNA cap guanine-N7 methyltransferase	RNMT	O43148	0.298451	0.000537642	0.00267463	NO
RWD domain-containing protein 4	RWDD4	Q6NW29	0.34892	0.000539599	0.00268243	NO
Thymidylate kinase	DTYMK	P23919	0.108928	0.000540815	0.00268654	NO
Stromal cell-derived factor 2	SDF2	Q99470	0.245452	0.000541321	0.00268712	NO
Threonine--tRNA ligase 1. cytoplasmic	TARS1	P26639	-0.195393	0.000545174	0.00269854	NO
Peroxisomal ATPase PEX6	PEX6	Q13608	-0.303958	0.000545187	0.00269854	NO
Histone-arginine methyltransferase CARM1	CARM1	Q86X55	-0.221161	0.000545183	0.00269854	NO
Heterogeneous nuclear ribonucleoprotein Q	SYNCRIP	O60506	0.227599	0.000545609	0.00269869	NO
Vesicle-associated membrane protein 7	VAMP7	P51809	-0.659131	0.000546594	0.00270162	NO
Prelamin-A/C	LMNA	P02545	0.310727	0.000547589	0.00270444	NO
Nuclear RNA export factor 1	NXF1	Q9UBU9	-0.259817	0.000547948	0.00270444	NO
NADH dehydrogenase [ubiquinone] 1 alpha subcomplex subunit 7	NDUFA7	O95182	0.270419	0.000549046	0.00270792	NO
Small ribosomal subunit protein uS15	RPS13	P62277	-0.384904	0.000549872	0.00271006	NO
L-xylulose reductase	DCXR	Q7Z4W1	-0.205898	0.000555356	0.00273123	NO
E3 ubiquitin-protein ligase Itchy homolog	ITCH	Q96J02	-0.415181	0.000554889	0.00273123	NO
Serine/threonine-protein kinase 26	STK26	Q9P289	0.287932	0.000555243	0.00273123	NO
TBC1 domain family member 8B	TBC1D8B	Q0IIM8	-0.980799	0.000556445	0.00273463	NO
Mitochondrial transcription rescue factor 1	MTRES1	Q9P0P8	0.450045	0.000561789	0.00275893	NO
Disks large homolog 1	DLG1	Q12959	0.137691	0.000567908	0.00278507	NO
Poly(rC)-binding protein 1	PCBP1	Q15365	0.206399	0.00056792	0.00278507	NO
Probable ATP-dependent RNA helicase DDX5	DDX5	P17844	0.21801	0.000569285	0.0027888	NO
Synaptotagmin-like protein 4	SYTL4	Q96C24	-0.402205	0.000569489	0.0027888	NO
Phosphatase and actin regulator 2	PHACTR2	O75167	-0.384622	0.000571122	0.00279036	NO
Transcription initiation factor IIB	GTF2B	Q00403	0.218171	0.000571427	0.00279036	NO
EH domain-binding protein 1-like protein 1	EHBP1L1	Q8N3D4	-0.311134	0.000571286	0.00279036	NO
DnaJ homolog subfamily C member 11	DNAJC11	Q9NVH1	-0.705934	0.000570829	0.00279036	NO
Exosome complex exonuclease RRP44	DIS3	Q9Y2L1	-0.664737	0.000573837	0.00280015	NO
UBX domain-containing protein 1	UBXN1	Q04323	0.301385	0.000576335	0.00281034	NO
Zinc finger CCHC domain-containing protein 8	ZCCHC8	Q6NZY4	0.277909	0.000577745	0.00281523	NO
BRCA2 and CDKN1A-interacting protein	BCCIP	Q9P287	0.177298	0.000578587	0.00281734	NO
GDP-L-fucose synthase	GFUS	Q13630	0.142809	0.000579288	0.00281876	NO
Lanosterol synthase	LSS	P48449	-0.396346	0.000580936	0.00282479	NO
Integrator complex subunit 3	INTS3	Q68E01	-0.406278	0.00058142	0.00282515	NO
Serine/arginine-rich splicing factor 3	SRSF3	P84103	0.517827	0.0005839	0.00283521	NO
Rho family-interacting cell polarization regulator 1	RIPOR1	Q6ZS17	-0.349171	0.000586009	0.00284344	NO
B-cell CLL/lymphoma 7 protein family member C	BCL7C	Q8WUZ0	0.308383	0.000587642	0.00284936	NO
ADP-dependent glucokinase	ADPGK	Q9BRR6	-0.346993	0.000591782	0.00286742	NO
Calcium/calmodulin-dependent protein kinase type 1D	CAMK1D	Q8IU85	0.254507	0.00059226	0.00286772	NO
Dynactin subunit 5	DCTN5	Q9BTE1	0.225139	0.000597477	0.00289095	NO
RNA helicase aquarius	AQR	O60306	-0.872383	0.000597912	0.00289103	NO
Vesicle transport protein GOT1B	GOLT1B	Q9Y3E0	-0.728599	0.000599348	0.00289594	NO
Jupiter microtubule associated homolog 2	JPT2	Q9H910	0.335627	0.000602257	0.00290795	NO
Rho GTPase-activating protein 35	ARHGAP35	Q9NRY4	-0.409906	0.000603091	0.00290995	NO
Long-chain fatty acid transport protein 2	SLC27A2	O14975	-0.980781	0.000605009	0.00291716	NO
Serine/threonine-protein phosphatase PP1-beta catalytic subunit	PPP1CB	P62140	0.139321	0.000605628	0.00291804	NO
Protein phosphatase 1H	PPM1H	Q9ULR3	0.316758	0.000606038	0.00291804	NO
Myelin expression factor 2	MYEF2	Q9P2K5	0.484597	0.000607555	0.0029233	NO
Galectin-3-binding protein	LGALS3BP	Q08380	0.309861	0.000610176	0.00293387	NO
Serine/threonine-protein phosphatase 5	PPP5C	P53041	0.205	0.000613283	0.00294675	NO
Tubulin beta chain	TUBB	P07437	0.332203	0.000615669	0.00295509	NO
Small ribosomal subunit protein mS35	MRPS35	P82673	0.280337	0.000615875	0.00295509	NO
Tricarboxylate transport protein. mitochondrial	SLC25A1	P53007	-0.977371	0.00061807	0.00296045	NO
RIB43A-like with coiled-coils protein 1	RIBC1	Q8N443	0.566259	0.00061871	0.00296045	NO
EF-hand calcium-binding domain-containing protein 4A	CRACR2B	Q8N4Y2	0.474709	0.000618684	0.00296045	NO
DnaJ homolog subfamily B member 12	DNAJB12	Q9NXW2	0.279236	0.000617648	0.00296045	NO
Abasic site processing protein HMCES	HMCES	Q96FZ2	0.235605	0.000620483	0.00296687	NO
N-acetylglucosamine-6-phosphate deacetylase	AMDHD2	Q9Y303	0.204993	0.000624578	0.00298438	NO
Cdc42 effector protein 1	CDC42EP1	Q00587	-0.311245	0.000627249	0.002993	NO
3-beta-hydroxysteroid-Delta(8).Delta(7)-isomerase	EBP	Q15125	-0.674211	0.000629104	0.00299977	NO
Methanethiol oxidase	SELENBP1	Q13228	0.316132	0.000633543	0.00301599	NO
Lysine-specific demethylase 3B	KDM3B	Q7LBC6	-0.254116	0.000633818	0.00301599	NO
Peptidyl-prolyl cis-trans isomerase NIMA-interacting 4	PIN4	Q9Y237	0.335149	0.000640277	0.00304463	NO
ATP-dependent RNA helicase DHX30	DHX30	Q7L2E3	-0.845686	0.000641864	0.00305007	NO
Signal transducing adapter molecule 2	STAM2	O75886	0.265066	0.000642715	0.00305201	NO
Choline-phosphate cytidylyltransferase A	PCYT1A	P49585	0.149768	0.000647649	0.00307043	NO
G patch domain-containing protein 11	GPATCH11	Q8N954	0.411198	0.000647929	0.00307043	NO
Glutathione S-transferase 3. mitochondrial	MGST3	O14880	-0.78832	0.000649837	0.00307735	NO
Ubiquitin carboxyl-terminal hydrolase 40	USP40	Q9NVE5	-0.390137	0.000654632	0.00309793	NO
ADP-ribosylation factor GTPase-activating protein 1	ARFGAP1	Q8N6T3	0.183408	0.000656581	0.00310502	NO
Nuclear receptor coactivator 6	NCOA6	Q14686	0.254965	0.000668883	0.00315887	NO
Glutathione S-transferase theta-1	GSTT1	P30711	-0.571521	0.000670024	0.00316209	NO
Gamma-taxilin	TXLNG	Q9NUQ3	0.240321	0.00067304	0.00317415	NO
SUN domain-containing protein 1	SUN1	O94901	-0.681879	0.000677197	0.00318939	NO
Conserved oligomeric Golgi complex subunit 3	COG3	Q96JB2	-0.342788	0.000676849	0.00318939	NO
Outer dynein arm-docking complex subunit 4	ODAD4	Q96NG3	0.563271	0.0006797	0.003199	NO
Acid sphingomyelinase-like phosphodiesterase 3b	SMPDL3B	Q92485	0.271466	0.000680979	0.00320283	NO
Nebulette	NEBL	O76041	0.410137	0.000685014	0.00321961	NO
4'-phosphopantetheine phosphatase	PANK4	Q9NVE7	-0.365228	0.00068816	0.00323219	NO
SWI/SNF-related matrix-associated actin-dependent regulator of chromatin subfamily A member 5	SMARCA5	O60264	-0.598539	0.000690682	0.00324183	NO
Threonine--tRNA ligase. mitochondrial	TARS2	Q9BW92	-0.401037	0.000693197	0.00325143	NO
Multivesicular body subunit 12A	MVB12A	Q96EY5	0.212358	0.000694314	0.00325445	NO
U4/U6.U5 tri-snRNP-associated protein 1	SART1	O43290	-0.504487	0.00069914	0.00327484	NO
Proteasome subunit beta type-7	PSMB7	Q99436	0.242396	0.000700744	0.00328013	NO
Vacuolar protein sorting-associated protein 33A	VPS33A	Q96AX1	-0.330078	0.000705214	0.00329658	NO
Cytochrome b-c1 complex subunit 9	UQCR10	Q9UDW1	-0.473289	0.000705152	0.00329658	NO
Complement factor I	CFI	P05156	0.459223	0.000707585	0.0033016	NO
Flotillin-2	FLOT2	Q14254	-0.376957	0.000707694	0.0033016	NO
Cilia- and flagella-associated protein 45	CFAP45	Q9UL16	0.534933	0.000707726	0.0033016	NO
CAAX prenyl protease 1 homolog	ZMPSTE24	O75844	-0.671168	0.000708761	0.00330196	NO
CBY1-interacting BAR domain-containing protein 2	CIBAR2	Q6ZTR7	0.558784	0.000708353	0.00330196	NO
Importin subunit alpha-5	KPNA1	P52294	-0.272194	0.000710242	0.00330663	NO
CCAAT/enhancer-binding protein delta	CEBPD	P49716	0.336916	0.00071124	0.00330904	NO
Actin-related protein 3	ACTR3	P61158	0.193831	0.00071195	0.00331011	NO
Thioredoxin domain-containing protein 9	TXNDC9	O14530	0.192671	0.000714674	0.0033188	NO
D-dopachrome decarboxylase	DDT	P30046	-0.277708	0.000715745	0.0033188	NO
Death-associated protein kinase 1	DAPK1	P53355	-0.928493	0.000715248	0.0033188	NO
Bifunctional peptidase and (3S)-lysyl hydroxylase JMJD7	JMJD7	P0C870	-0.241553	0.000716451	0.00331985	NO
Tight junction-associated protein 1	TJAP1	Q5JTD0	0.322186	0.000717558	0.00332051	NO
Ubiquitin-conjugating enzyme E2 L3	UBE2L3	P68036	0.221791	0.000720303	0.00332875	NO
Spliceosome-associated protein CWC15 homolog	CWC15	Q9P013	0.241878	0.000720184	0.00332875	NO
RalA-binding protein 1	RALBP1	Q15311	-0.184036	0.000721371	0.00333003	NO
Protein chibby homolog 1	CBY1	Q9Y3M2	0.559102	0.000721548	0.00333003	NO
Stathmin domain-containing protein 1	STMND1	H3BQB6	0.736411	0.000722526	0.00333232	NO
Ras-related protein Rab-9A	RAB9A	P51151	0.187735	0.000723367	0.00333397	NO
E3 ubiquitin-protein ligase RING1	RING1	Q06587	0.249684	0.000724182	0.00333549	NO
Coatomer subunit epsilon	COPE	O14579	-0.502505	0.000726381	0.00334116	NO
Spliceosome-associated protein CWC27 homolog	CWC27	Q6UX04	0.315987	0.000726282	0.00334116	NO
Probable ATP-dependent RNA helicase DDX6	DDX6	P26196	-0.390546	0.00073412	0.0033745	NO
Hexokinase-2	HK2	P52789	-0.430635	0.000735729	0.00337965	NO
Microtubule-associated protein 1S	MAP1S	Q66K74	-0.21872	0.00073791	0.00338741	NO
Testis-specific Y-encoded-like protein 5	TSPYL5	Q86VY4	-0.366658	0.000739611	0.00339296	NO
Protein transport protein Sec23B	SEC23B	Q15437	-0.418074	0.000741116	0.00339761	NO
Deoxyribose-phosphate aldolase	DERA	Q9Y315	0.121205	0.000743658	0.00340699	NO
17S U2 SnRNP complex component HTATSF1	HTATSF1	O43719	0.290341	0.000744634	0.0034092	NO
Galactokinase	GALK1	P51570	0.185173	0.000745442	0.00341063	NO
Large ribosomal subunit protein uL16m	MRPL16	Q9NX20	-0.39237	0.00074722	0.0034165	NO
Receptor expression-enhancing protein 3	REEP3	Q6NUK4	-0.637882	0.000747841	0.00341707	NO
EH domain-binding protein 1	EHBP1	Q8NDI1	-0.34023	0.000748543	0.00341802	NO
Hepatoma-derived growth factor-related protein 3	HDGFL3	Q9Y3E1	0.29891	0.000752223	0.00343255	NO
5'-deoxynucleotidase HDDC2	HDDC2	Q7Z4H3	0.312304	0.000756002	0.00344295	NO
Engulfment and cell motility protein 3	ELMO3	Q96BJ8	-0.459237	0.000755733	0.00344295	NO
Cullin-4A	CUL4A	Q13619	-0.335223	0.000756752	0.00344354	NO
Zinc finger protein 830	ZNF830	Q96NB3	0.335276	0.000757129	0.00344354	NO
Transcription factor Sp1	SP1	P08047	0.324534	0.000759808	0.00345117	NO
N-alpha-acetyltransferase 40	NAA40	Q86UY6	0.232501	0.000759579	0.00345117	NO
Proteasome subunit alpha type-5	PSMA5	P28066	-0.212515	0.000760501	0.00345204	NO
Nucleoporin NUP42	NUP42	O15504	0.264811	0.00076808	0.00348186	NO
BOS complex subunit NOMO3;BOS complex subunit NOMO2	NOMO3;NOMO2	P69849;Q5JPE7	-0.256666	0.000768023	0.00348186	NO
Adhesion G protein-coupled receptor E5	ADGRE5	P48960	0.7113	0.000768723	0.00348249	NO
Exocyst complex component 5	EXOC5	O00471	-0.585956	0.000770317	0.00348657	NO
RNA-binding protein EWS	EWSR1	Q01844	0.54311	0.000770872	0.00348657	NO
RING finger protein 214	RNF214	Q8ND24	0.177769	0.000771646	0.00348657	NO
45 kDa calcium-binding protein	SDF4	Q9BRK5	0.351838	0.000771263	0.00348657	NO
Pyruvate carboxylase. mitochondrial	PC	P11498	-0.806348	0.000773693	0.00349124	NO
Calreticulin	CALR	P27797	0.16802	0.000773312	0.00349124	NO
Small nuclear ribonucleoprotein Sm D2	SNRPD2	P62316	0.206516	0.00077665	0.00350229	NO
ATP synthase subunit f. mitochondrial	ATP5MF	P56134	-0.316226	0.000779074	0.0035094	NO
Trichoplein keratin filament-binding protein	TCHP	Q9BT92	0.476445	0.000779244	0.0035094	NO
Bcl-2 homologous antagonist/killer	BAK1	Q16611	-0.505219	0.000782003	0.00351952	NO
Mitochondrial fission regulator 1-like	MTFR1L	Q9H019	0.441523	0.000783344	0.00352326	NO
Protein DEK	DEK	P35659	-0.534553	0.000786443	0.00353259	NO
Lysophospholipase D GDPD3	GDPD3	Q7L5L3	-0.425999	0.000786146	0.00353259	NO
Mitochondrial fission factor	MFF	Q9GZY8	0.396961	0.000786975	0.00353268	NO
Polyglutamine-binding protein 1	PQBP1	O60828	0.316588	0.000789338	0.00353638	NO
Target of rapamycin complex 2 subunit MAPKAP1	MAPKAP1	Q9BPZ7	-0.706097	0.000788999	0.00353638	NO
F-actin-capping protein subunit alpha-1	CAPZA1	P52907	0.247661	0.000794774	0.00355842	NO
La-related protein 4	LARP4	Q71RC2	0.223189	0.000795864	0.00355868	NO
RalBP1-associated Eps domain-containing protein 1	REPS1	Q96D71	0.178478	0.000795734	0.00355868	NO
SAP30-binding protein	SAP30BP	Q9UHR5	0.289	0.000800738	0.00357815	NO
E3 ubiquitin/ISG15 ligase TRIM25	TRIM25	Q14258	-0.332648	0.000804529	0.00359277	NO
Leukotriene A-4 hydrolase	LTA4H	P09960	-0.218906	0.000808939	0.00359917	NO
DNA repair protein XRCC1	XRCC1	P18887	-0.440159	0.000808451	0.00359917	NO
Enoyl-CoA delta isomerase 1. mitochondrial	ECI1	P42126	-0.392323	0.000809094	0.00359917	NO
DDB1- and CUL4-associated factor 8	DCAF8	Q5TAQ9	0.177164	0.000806947	0.00359917	NO
BolA-like protein 2	BOLA2B	Q9H3K6	-0.20466	0.000808144	0.00359917	NO
Serine/threonine-protein kinase 24	STK24	Q9Y6E0	0.308307	0.000808281	0.00359917	NO
Rho GTPase-activating protein 21	ARHGAP21	Q5T5U3	-0.454819	0.000812371	0.00361141	NO
Septin-8	SEPTIN8	Q92599	0.225249	0.00081374	0.00361516	NO
Protein LSM14 homolog A	LSM14A	Q8ND56	0.261213	0.000815179	0.00361773	NO
Protein Njmu-R1	C17orf75	Q9HAS0	-0.242165	0.000815366	0.00361773	NO
Pre-B-cell leukemia transcription factor 1	PBX1	P40424	0.380814	0.000817139	0.00362326	NO
NADH dehydrogenase [ubiquinone] 1 alpha subcomplex subunit 12	NDUFA12	Q9UI09	0.131917	0.000822112	0.00364297	NO
Small ribosomal subunit protein mS33	MRPS33	Q9Y291	-0.282401	0.000824689	0.00365204	NO
Coiled-coil domain-containing protein 124	CCDC124	Q96CT7	0.258556	0.000827028	0.00366005	NO
Anterior gradient protein 2 homolog	AGR2	O95994	0.403419	0.000834042	0.00367928	NO
Heterogeneous nuclear ribonucleoprotein H	HNRNPH1	P31943	0.270345	0.000833281	0.00367928	NO
Tubulin--tyrosine ligase-like protein 12	TTLL12	Q14166	-0.223897	0.000832674	0.00367928	NO
Oxysterol-binding protein-related protein 11	OSBPL11	Q9BXB4	-0.490615	0.000833885	0.00367928	NO
Cytoplasmic protein NCK2	NCK2	O43639	0.231683	0.000834691	0.00367979	NO
Sequestosome-1	SQSTM1	Q13501	0.175494	0.000838689	0.00369505	NO
Dolichyl-diphosphooligosaccharide--protein glycosyltransferase 48 kDa subunit	DDOST	P39656	-0.248496	0.000843776	0.00371509	NO
Small ribosomal subunit protein bS6m	MRPS6	P82932	0.223342	0.00084567	0.00372106	NO
Ras-related protein Rab-1B	RAB1B	Q9H0U4	0.308574	0.000847125	0.00372508	NO
Abl interactor 1	ABI1	Q8IZP0	0.245743	0.000850483	0.00373746	NO
TNF receptor-associated factor 2	TRAF2	Q12933	-0.341964	0.000851768	0.00374073	NO
60S ribosomal export protein NMD3	NMD3	Q96D46	-0.668213	0.000854086	0.00374852	NO
Metallothionein-1X	MT1X	P80297	0.954663	0.000858721	0.00376646	NO
Villin-like protein	VILL	O15195	-0.323314	0.000862553	0.00378087	NO
Ubiquitin carboxyl-terminal hydrolase 4	USP4	Q13107	-0.275505	0.000864587	0.00378497	NO
Alpha-ketoglutarate-dependent dioxygenase alkB homolog 3	ALKBH3	Q96Q83	0.335515	0.000864248	0.00378497	NO
Endoplasmic reticulum resident protein 44	ERP44	Q9BS26	0.187815	0.00086946	0.00380389	NO
Enolase-phosphatase E1	ENOPH1	Q9UHY7	-0.190437	0.000871627	0.00380881	NO
CCR4-NOT transcription complex subunit 7	CNOT7	Q9UIV1	-0.327189	0.000871691	0.00380881	NO
Large ribosomal subunit protein uL11m	MRPL11	Q9Y3B7	-0.272141	0.000872521	0.00381002	NO
Transmembrane protein 70. mitochondrial	TMEM70	Q9BUB7	-0.645079	0.000881784	0.00384804	NO
Ubiquitin carboxyl-terminal hydrolase 5	USP5	P45974	0.101833	0.000883328	0.00385234	NO
Ras-related protein Rab-7a	RAB7A	P51149	0.236239	0.000885076	0.00385752	NO
GTP-binding protein RAD	RRAD	P55042	0.584175	0.00088649	0.00386124	NO
Histone deacetylase complex subunit SAP130	SAP130	Q9H0E3	0.196578	0.000892393	0.0038845	NO
Propionyl-CoA carboxylase alpha chain. mitochondrial	PCCA	P05165	-0.73392	0.000895048	0.00389114	NO
Very-long-chain (3R)-3-hydroxyacyl-CoA dehydratase 2	HACD2	Q6Y1H2	-0.883438	0.000897709	0.00390026	NO
Ras-responsive element-binding protein 1	RREB1	Q92766	-0.613611	0.000899611	0.00390606	NO
Renin receptor	ATP6AP2	O75787	-0.842572	0.000902621	0.00391666	NO
Filamin-B	FLNB	O75369	0.178262	0.000904758	0.00392346	NO
Bromodomain-containing protein 3	BRD3	Q15059	0.252941	0.000907324	0.00393212	NO
Hepatocyte growth factor-regulated tyrosine kinase substrate	HGS	O14964	0.17746	0.000914189	0.00395938	NO
Prosaposin	PSAP	P07602	0.384783	0.000915701	0.00396344	NO
Mitochondrial import receptor subunit TOM70	TOMM70	O94826	0.119976	0.000921753	0.00398496	NO
RNA-binding protein 3	RBM3	P98179	0.326405	0.000921934	0.00398496	NO
E3 ubiquitin-protein ligase MARCHF5	MARCHF5	Q9NX47	-0.85005	0.000922407	0.00398496	NO
Nuclear transport factor 2	NUTF2	P61970	-0.397158	0.000923387	0.00398644	NO
ADP-ribose glycohydrolase MACROD1	MACROD1	Q9BQ69	0.264078	0.000923906	0.00398644	NO
Transformer-2 protein homolog beta	TRA2B	P62995	0.399248	0.000926155	0.00399364	NO
1-phosphatidylinositol 4.5-bisphosphate phosphodiesterase gamma-1	PLCG1	P19174	-0.340328	0.000926904	0.00399437	NO
ADP-sugar pyrophosphatase	NUDT5	Q9UKK9	0.226613	0.000927844	0.00399593	NO
Pre-mRNA-splicing factor SYF1	XAB2	Q9HCS7	-0.546921	0.000931726	0.00401014	NO
Vacuolar protein sorting-associated protein 18 homolog	VPS18	Q9P253	-0.725929	0.000933815	0.00401663	NO
DNA-directed RNA polymerase II subunit GRINL1A	POLR2M	P0CAP2	0.308684	0.000939393	0.0040381	NO
Voltage-dependent anion-selective channel protein 1	VDAC1	P21796	0.220671	0.000945185	0.00406047	NO
Mitochondrial import receptor subunit TOM22 homolog	TOMM22	Q9NS69	-0.462696	0.000947481	0.00406779	NO
RAC-beta serine/threonine-protein kinase	AKT2	P31751	-0.326273	0.000951113	0.00407831	NO
Tyrosine-protein phosphatase non-receptor type 13	PTPN13	Q12923	-0.579924	0.000950811	0.00407831	NO
RNA polymerase-associated protein CTR9 homolog	CTR9	Q6PD62	-0.371656	0.000958832	0.00410885	NO
Dr1-associated corepressor	DRAP1	Q14919	0.21845	0.000963746	0.00412303	NO
Intraflagellar transport protein 74 homolog	IFT74	Q96LB3	0.469562	0.00096366	0.00412303	NO
Xaa-Pro aminopeptidase 1	XPNPEP1	Q9NQW7	-0.141776	0.000964533	0.00412303	NO
ADP-ribosylation factor-like protein 8B	ARL8B	Q9NVJ2	-0.312455	0.000964347	0.00412303	NO
Epithelial cell adhesion molecule	EPCAM	P16422	0.429119	0.000965668	0.00412533	NO
Vacuolar protein sorting-associated protein 41 homolog	VPS41	P49754	-0.544868	0.000966468	0.00412619	NO
Axonemal dynein light intermediate polypeptide 1	DNALI1	O14645	0.512627	0.000974042	0.00415595	NO
Coiled-coil domain-containing protein 6	CCDC6	Q16204	0.275906	0.000977763	0.00416925	NO
Chromodomain Y-like protein	CDYL	Q9Y232	-0.758238	0.000986163	0.00420247	NO
Alpha-actinin-4	ACTN4	O43707	0.161928	0.000994657	0.0042298	NO
Dolichyl-diphosphooligosaccharide--protein glycosyltransferase subunit STT3A	STT3A	P46977	-0.593157	0.000995031	0.0042298	NO
Growth hormone-inducible transmembrane protein	GHITM	Q9H3K2	-0.886197	0.000994364	0.0042298	NO
Serine/threonine-protein kinase MRCK alpha	CDC42BPA	Q5VT25	-0.361932	0.000996331	0.00423011	NO
Large ribosomal subunit protein uL30m	MRPL30	Q8TCC3	0.146138	0.000995964	0.00423011	NO
Polyadenylate-binding protein 1	PABPC1	P11940	0.165489	0.000998025	0.00423179	NO
Serpin B4	SERPINB4	P48594	0.368106	0.000998567	0.00423179	NO
Small ribosomal subunit protein eS24	RPS24	P62847	-0.652524	0.000997686	0.00423179	NO
Transmembrane protease serine 2	TMPRSS2	O15393	-0.405486	0.000999712	0.00423261	NO
Putative RNA-binding protein Luc7-like 2	LUC7L2	Q9Y383	0.366205	0.000999988	0.00423261	NO
Macrophage-capping protein	CAPG	P40121	0.323288	0.00100334	0.00424419	NO
HLA class I histocompatibility antigen. A alpha chain	HLA-A	P04439	0.219769	0.00100764	0.00425978	NO
Eukaryotic translation initiation factor 4H	EIF4H	Q15056	0.364383	0.0010112	0.00426958	NO
Rho GTPase-activating protein 18	ARHGAP18	Q8N392	-0.494255	0.00101088	0.00426958	NO
Ubiquitin-protein ligase E3A	UBE3A	Q05086	-0.150899	0.00101424	0.0042772	NO
Tetratricopeptide repeat protein 17	TTC17	Q96AE7	-0.451685	0.00101389	0.0042772	NO
Natural resistance-associated macrophage protein 2	SLC11A2	P49281	-0.578586	0.00102039	0.00429939	NO
Tetratricopeptide repeat protein 22	TTC22	Q5TAA0	-0.460128	0.00102075	0.00429939	NO
Beta-taxilin	TXLNB	Q8N3L3	0.583474	0.00102885	0.00432821	NO
Large ribosomal subunit protein uL4m	MRPL4	Q9BYD3	-0.222001	0.00102857	0.00432821	NO
Alpha-galactosidase A	GLA	P06280	0.210853	0.00103054	0.00433266	NO
Nuclear cap-binding protein subunit 2	NCBP2	P52298	0.317148	0.00103132	0.00433331	NO
D-2-hydroxyglutarate dehydrogenase. mitochondrial	D2HGDH	Q8N465	-0.24835	0.00103291	0.00433472	NO
TraB domain-containing protein	TRABD	Q9H4I3	-0.213847	0.00103268	0.00433472	NO
Ubiquitin carboxyl-terminal hydrolase 8	USP8	P40818	-0.300971	0.00103551	0.00434297	NO
Nucleolar protein 56	NOP56	O00567	-0.690924	0.00103912	0.00435545	NO
Cytochrome b-c1 complex subunit 1. mitochondrial	UQCRC1	P31930	-0.191095	0.00104571	0.0043804	NO
Oxysterol-binding protein-related protein 10	OSBPL10	Q9BXB5	-0.853604	0.00104962	0.00439413	NO
Stearoyl-CoA desaturase 5	SCD5	Q86SK9	-0.93553	0.00105509	0.00441437	NO
RNA-binding protein FXR2	FXR2	P51116	-0.326794	0.00105676	0.00441513	NO
Glutamine--fructose-6-phosphate aminotransferase [isomerizing] 1	GFPT1	Q06210	-0.480382	0.0010572	0.00441513	NO
Serine/threonine-protein kinase 33	STK33	Q9BYT3	0.524144	0.00105936	0.00442149	NO
Ubiquitin-conjugating enzyme E2 Q1	UBE2Q1	Q7Z7E8	0.164474	0.00106275	0.00443296	NO
Ras suppressor protein 1	RSU1	Q15404	0.160339	0.00106626	0.00444489	NO
cAMP-dependent protein kinase type II-beta regulatory subunit	PRKAR2B	P31323	0.329328	0.00107579	0.00448194	NO
Catenin alpha-1	CTNNA1	P35221	-0.42393	0.00107694	0.00448401	NO
FAD-linked sulfhydryl oxidase ALR	GFER	P55789	0.29349	0.00108084	0.00449728	NO
Inactive ubiquitin carboxyl-terminal hydrolase 54	USP54	Q70EL1	-0.604156	0.00108144	0.00449728	NO
Rho GDP-dissociation inhibitor 2	ARHGDIB	P52566	0.201861	0.00108327	0.00450221	NO
High mobility group protein HMG-I/HMG-Y	HMGA1	P17096	-0.554778	0.00108578	0.00450701	NO
Acylpyruvase FAHD1. mitochondrial	FAHD1	Q6P587	0.207396	0.00108526	0.00450701	NO
BRCA1-associated ATM activator 1	BRAT1	Q6PJG6	-0.626165	0.00108639	0.00450701	NO
Aspartyl aminopeptidase	DNPEP	Q9ULA0	0.124233	0.00108799	0.00451094	NO
GDP-fucose protein O-fucosyltransferase 1	POFUT1	Q9H488	0.150143	0.001093	0.00452625	NO
Puromycin-sensitive aminopeptidase	NPEPPS	P55786	-0.18983	0.00109591	0.00453558	NO
Protein kinase C zeta type	PRKCZ	Q05513	-0.381976	0.00109812	0.00454202	NO
Nuclear factor 1 A-type	NFIA	Q12857	0.330034	0.00110434	0.00456236	NO
Transcription factor SOX-2	SOX2	P48431	0.293191	0.00110669	0.00456923	NO
14-3-3 protein beta/alpha	YWHAB	P31946	0.240666	0.00110927	0.00457716	NO
RNA-binding protein 42	RBM42	Q9BTD8	-0.475574	0.00111167	0.0045843	NO
Ubiquitin-like modifier-activating enzyme 6	UBA6	A0AVT1	-0.167994	0.00111254	0.00458516	NO
Anaphase-promoting complex subunit 5	ANAPC5	Q9UJX4	-0.67606	0.00111375	0.00458739	NO
Very long-chain specific acyl-CoA dehydrogenase. mitochondrial	ACADVL	P49748	-0.308349	0.00111539	0.00459143	NO
Calmodulin-regulated spectrin-associated protein 1	CAMSAP1	Q5T5Y3	-0.427222	0.00112105	0.00460993	NO
Tetratricopeptide repeat protein 39C	TTC39C	Q8N584	-0.61212	0.00112189	0.00460993	NO
Microtubule-associated proteins 1A/1B light chain 3A	MAP1LC3A	Q9H492	0.584566	0.00112334	0.00461313	NO
E3 SUMO-protein ligase RanBP2	RANBP2	P49792	-0.626592	0.00112433	0.00461349	NO
ELKS/Rab6-interacting/CAST family member 1	ERC1	Q8IUD2	0.247277	0.00112477	0.00461349	NO
Leucine-rich repeat flightless-interacting protein 1	LRRFIP1	Q32MZ4	0.19297	0.00113455	0.00465085	NO
Muscleblind-like protein 2	MBNL2	Q5VZF2	0.293296	0.00114056	0.00466717	NO
Mannose-P-dolichol utilization defect 1 protein	MPDU1	O75352	-0.793229	0.0011472	0.00469154	NO
Uncharacterized protein KIAA2013	KIAA2013	Q8IYS2	-0.763566	0.0011503	0.00470144	NO
INO80 complex subunit C	INO80C	Q6PI98	0.278649	0.0011722	0.00478811	NO
Large ribosomal subunit protein eL18	RPL18	Q07020	-0.589804	0.00117696	0.00480471	NO
Cytospin-A	SPECC1L	Q69YQ0	0.176437	0.00118279	0.00482566	NO
Radial spoke head protein 3 homolog	RSPH3	Q86UC2	0.615296	0.00118526	0.00482981	NO
Keratinocyte-associated protein 2	KRTCAP2	Q8N6L1	-0.789331	0.00118591	0.00482981	NO
Cathepsin Z	CTSZ	Q9UBR2	0.295887	0.00118528	0.00482981	NO
Prohibitin 1	PHB1	P35232	-0.232246	0.00118935	0.0048324	NO
Phosphatidylinositol transfer protein alpha isoform	PITPNA	Q00169	0.137238	0.00118779	0.0048324	NO
Coiled-coil domain-containing protein 12	CCDC12	Q8WUD4	0.370818	0.00118912	0.0048324	NO
Golgi membrane protein 1	GOLM1	Q8NBJ4	0.482162	0.00119095	0.00483421	NO
Diphosphoinositol polyphosphate phosphohydrolase NUDT4B	NUDT4B	A0A024RBG1	0.203447	0.00119498	0.00483815	NO
DnaJ homolog subfamily B member 6	DNAJB6	O75190	0.269226	0.00119448	0.00483815	NO
Platelet-activating factor acetylhydrolase 2. cytoplasmic	PAFAH2	Q99487	-0.436977	0.00119462	0.00483815	NO
F-box only protein 30	FBXO30	Q8TB52	-0.271338	0.00121148	0.0049021	NO
Nuclear protein localization protein 4 homolog	NPLOC4	Q8TAT6	0.113418	0.00121311	0.00490582	NO
F-actin-capping protein subunit beta	CAPZB	P47756	0.160091	0.00121435	0.00490634	NO
Transcription factor Dp-1	TFDP1	Q14186	0.345739	0.00121467	0.00490634	NO
RNA-binding protein 6	RBM6	P78332	0.34411	0.00122122	0.0049286	NO
Splicing factor YJU2	YJU2	Q9BW85	0.333278	0.00122161	0.0049286	NO
Synaptobrevin homolog YKT6	YKT6	O15498	-0.326678	0.00122337	0.00493285	NO
Required for meiotic nuclear division protein 1 homolog	RMND1	Q9NWS8	-0.766452	0.00122646	0.0049424	NO
Extended synaptotagmin-2	ESYT2	A0FGR8	-0.40924	0.00122831	0.00494407	NO
Laminin subunit gamma-2	LAMC2	Q13753	-0.29948	0.00122769	0.00494407	NO
Nucleoside diphosphate kinase B	NME2	P22392	0.126012	0.00123965	0.00498679	NO
Inositol polyphosphate 4-phosphatase type II	INPP4B	O15327	-0.525768	0.00124573	0.00500424	NO
Non-POU domain-containing octamer-binding protein	NONO	Q15233	0.266963	0.00124616	0.00500424	NO
Cell division cycle protein 27 homolog	CDC27	P30260	-0.422056	0.00124932	0.00501107	NO
Serine/threonine-protein kinase/endoribonuclease IRE2	ERN2	Q76MJ5	-0.580412	0.00124866	0.00501107	NO
Protein phosphatase 1B	PPM1B	O75688	0.139043	0.001257	0.00503584	NO
TOX high mobility group box family member 4	TOX4	O94842	0.270123	0.00125768	0.00503584	NO
Aflatoxin B1 aldehyde reductase member 2	AKR7A2	O43488	0.15455	0.00126817	0.00507487	NO
Double-stranded RNA-binding protein Staufen homolog 1	STAU1	O95793	0.194961	0.00127119	0.00508393	NO
Nuclear receptor subfamily 2 group C member 2	NR2C2	P49116	0.195775	0.00127485	0.00509277	NO
DNA-directed RNA polymerases I. II. and III subunit RPABC4	POLR2K	P53803	0.233027	0.0012777	0.00509987	NO
Four and a half LIM domains protein 2	FHL2	Q14192	0.182577	0.00127811	0.00509987	NO
Rho guanine nucleotide exchange factor 16	ARHGEF16	Q5VV41	-0.405667	0.00128447	0.00512004	NO
NADH dehydrogenase [ubiquinone] 1 alpha subcomplex subunit 13	NDUFA13	Q9P0J0	0.14834	0.00128465	0.00512004	NO
Arylsulfatase B	ARSB	P15848	0.148358	0.00128812	0.00513088	NO
Protein OSCP1	OSCP1	Q8WVF1	-0.733916	0.00129215	0.00514398	NO
Vacuolar-sorting protein SNF8	SNF8	Q96H20	0.155357	0.00129394	0.00514813	NO
Protein jagunal homolog 1	JAGN1	Q8N5M9	-0.583159	0.00129593	0.00515309	NO
Serine/threonine-protein phosphatase PP1-alpha catalytic subunit	PPP1CA	P62136	0.148817	0.00130065	0.00516886	NO
Gasdermin-B	GSDMB	Q8TAX9	0.232799	0.0013115	0.00520896	NO
N-acylneuraminate cytidylyltransferase	CMAS	Q8NFW8	-0.356335	0.00132088	0.00523118	NO
Radial spoke head 1 homolog	RSPH1	Q8WYR4	0.545338	0.00132068	0.00523118	NO
Mannose-1-phosphate guanyltransferase alpha	GMPPA	Q96IJ6	-0.166338	0.00132008	0.00523118	NO
Craniofacial development protein 1	CFDP1	Q9UEE9	0.413873	0.00131929	0.00523118	NO
Tyrosine--tRNA ligase. mitochondrial	YARS2	Q9Y2Z4	-0.470779	0.00131953	0.00523118	NO
DnaJ homolog subfamily C member 8	DNAJC8	O75937	0.251707	0.00132357	0.00523881	NO
CCR4-NOT transcription complex subunit 3	CNOT3	O75175	0.107491	0.00133849	0.00528573	NO
Heterogeneous nuclear ribonucleoproteins C1/C2	HNRNPC	P07910	0.270182	0.00133825	0.00528573	NO
Transmembrane protein 205	TMEM205	Q6UW68	-0.670347	0.00133816	0.00528573	NO
Dehydrogenase/reductase SDR family member 7	DHRS7	Q9Y394	-0.392416	0.00133772	0.00528573	NO
Transforming growth factor beta-3 proprotein	TGFB3	P10600	0.660869	0.00134101	0.00529266	NO
Bile salt-activated lipase	CEL	P19835	0.340575	0.001344	0.00530142	NO
AN1-type zinc finger protein 5	ZFAND5	O76080	0.303998	0.00135164	0.00532852	NO
V-type proton ATPase catalytic subunit A	ATP6V1A	P38606	0.154469	0.00135352	0.00533023	NO
Transducin beta-like protein 2	TBL2	Q9Y4P3	-0.5033	0.00135362	0.00533023	NO
X-ray repair cross-complementing protein 5	XRCC5	P13010	-0.30503	0.0013584	0.00533692	NO
Regulator of chromosome condensation	RCC1	P18754	0.21715	0.00135716	0.00533692	NO
Interleukin enhancer-binding factor 2	ILF2	Q12905	-0.261616	0.00135919	0.00533692	NO
Synaptotagmin-like protein 1	SYTL1	Q8IYJ3	0.20186	0.00135648	0.00533692	NO
Armadillo repeat-containing protein 6	ARMC6	Q6NXE6	-0.478949	0.00136039	0.00533859	NO
SEC14 domain and spectrin repeat-containing protein 1	SESTD1	Q86VW0	-0.399473	0.00136382	0.00534901	NO
Lysophospholipid acyltransferase 7	MBOAT7	Q96N66	-0.775152	0.0013669	0.00535497	NO
AT-rich interactive domain-containing protein 1A	ARID1A	O14497	0.0969982	0.00137379	0.00537894	NO
Large ribosomal subunit protein uL3m	MRPL3	P09001	-0.432246	0.00138253	0.00541008	NO
Gamma-interferon-inducible protein 16	IFI16	Q16666	-0.643173	0.00139099	0.0054386	NO
Lipid droplet-regulating VLDL assembly factor AUP1	AUP1	Q9Y679	-0.773198	0.0013914	0.0054386	NO
Protein GOLM2	GOLM2	Q6P4E1	0.324169	0.00140135	0.0054744	NO
PRA1 family protein 3	ARL6IP5	O75915	-0.574936	0.00141327	0.00551471	NO
RuvB-like 2	RUVBL2	Q9Y230	0.365517	0.00141269	0.00551471	NO
E3 UFM1-protein ligase 1	UFL1	O94874	-0.385147	0.00141502	0.0055184	NO
Mannosyl-oligosaccharide 1.2-alpha-mannosidase IB	MAN1A2	O60476	-0.299962	0.00141593	0.00551884	NO
Dynein regulatory complex subunit 2	CCDC65	Q8IXS2	0.530577	0.0014172	0.00552069	NO
SAGA-associated factor 29	SGF29	Q96ES7	0.398884	0.00142178	0.00553537	NO
Eukaryotic translation initiation factor 5	EIF5	P55010	0.176461	0.0014243	0.00554207	NO
Phosphatidylcholine transfer protein	PCTP	Q9UKL6	0.190321	0.0014265	0.0055475	NO
Leucine zipper transcription factor-like protein 1	LZTFL1	Q9NQ48	0.659501	0.00142796	0.00555006	NO
FAD synthase	FLAD1	Q8NFF5	-0.32395	0.00143169	0.0055614	NO
Vesicle-trafficking protein SEC22b	SEC22B	O75396	-0.350563	0.00143668	0.00556201	NO
Gap junction beta-2 protein	GJB2	P29033	-0.849771	0.00143644	0.00556201	NO
Adenosine 5'-monophosphoramidase HINT1	HINT1	P49773	-0.236088	0.00143462	0.00556201	NO
UPF0235 protein C15orf40	C15orf40	Q8WUR7	0.468423	0.00143402	0.00556201	NO
E3 ubiquitin-protein ligase RNF5	RNF5	Q99942	-0.429921	0.00143635	0.00556201	NO
Alanyl-tRNA editing protein Aarsd1	AARSD1	Q9BTE6	0.163316	0.00143558	0.00556201	NO
Leucine-rich repeat-containing protein 59	LRRC59	Q96AG4	-0.548042	0.0014399	0.00557132	NO
ERI1 exoribonuclease 3	ERI3	O43414	-0.237164	0.00144579	0.00558642	NO
Hepatocyte growth factor receptor	MET	P08581	-0.489707	0.00144623	0.00558642	NO
Protein Flattop	CFAP126	Q5VTH2	0.536614	0.00144849	0.00559201	NO
GTPase NRas	NRAS	P01111	0.178136	0.00145149	0.00560044	NO
Elongin-B	ELOB	Q15370	-0.236301	0.00146283	0.00563792	NO
Ras-related protein Rab-27B	RAB27B	O00194	0.221027	0.00146688	0.00565037	NO
Ran-specific GTPase-activating protein	RANBP1	P43487	0.329202	0.00147321	0.00567158	NO
All-trans-retinol 13.14-reductase	RETSAT	Q6NUM9	-0.590383	0.00147616	0.00567975	NO
Conserved oligomeric Golgi complex subunit 2	COG2	Q14746	-0.389278	0.00147843	0.00568532	NO
Vesicle-associated membrane protein 3	VAMP3	Q15836	0.336648	0.00148826	0.00571993	NO
Ras-related protein Rab-13	RAB13	P51153	-0.214047	0.0014896	0.00572188	NO
Mitochondrial carnitine/acylcarnitine carrier protein	SLC25A20	O43772	-0.888474	0.00149201	0.00572796	NO
Ras-related protein Rab-6A	RAB6A	P20340	0.166787	0.00150452	0.00576635	NO
Vacuolar protein sorting-associated protein 4A	VPS4A	Q9UN37	0.168271	0.00150753	0.00577467	NO
ATP synthase subunit ATP5MJ. mitochondrial	ATP5MJ	P56378	-0.760996	0.00150995	0.00577587	NO
Protein SET	SET	Q01105	0.24019	0.0015115	0.00577587	NO
Cilia- and flagella-associated protein HOATZ	HOATZ	Q6PI97	0.569452	0.00151235	0.00577587	NO
Transcription factor BTF3 homolog 4	BTF3L4	Q96K17	0.273107	0.00151287	0.00577587	NO
Melanoma inhibitory activity protein 2	MIA2	Q96PC5	0.375706	0.0015121	0.00577587	NO
ER membrane protein complex subunit 3	EMC3	Q9P0I2	-0.842366	0.00150985	0.00577587	NO
Tetratricopeptide repeat protein 38	TTC38	Q5R3I4	-0.387576	0.00151933	0.00579733	NO
Transmembrane emp24 domain-containing protein 2	TMED2	Q15363	0.183215	0.00152274	0.00580713	NO
C-Jun-amino-terminal kinase-interacting protein 4	SPAG9	O60271	-0.189599	0.00153041	0.00582349	NO
Tripartite motif-containing protein 16	TRIM16	O95361	-0.276656	0.00152878	0.00582349	NO
Beta-arrestin-2	ARRB2	P32121	-0.605846	0.00152872	0.00582349	NO
Protein FAM50A	FAM50A	Q14320	0.268744	0.00153031	0.00582349	NO
Katanin p60 ATPase-containing subunit A1	KATNA1	O75449	0.198164	0.0015332	0.00582573	NO
SR-related and CTD-associated factor 4	SCAF4	O95104	-0.261261	0.00153315	0.00582573	NO
Centrosomal protein of 131 kDa	CEP131	Q9UPN4	0.301293	0.00153353	0.00582573	NO
Carbonyl reductase [NADPH] 1	CBR1	P16152	0.270961	0.00153724	0.00583629	NO
Autophagy-related protein 16-1	ATG16L1	Q676U5	0.135762	0.001538	0.00583629	NO
Replication termination factor 2	RTF2	Q9BY42	0.272503	0.00154789	0.00587057	NO
Protein transport protein Sec24A	SEC24A	O95486	-0.480299	0.00154916	0.00587215	NO
NADH dehydrogenase [ubiquinone] 1 alpha subcomplex assembly factor 4	NDUFAF4	Q9P032	0.187777	0.0015506	0.0058744	NO
Monocyte differentiation antigen CD14	CD14	P08571	0.337646	0.00155326	0.00588125	NO
Arf-GAP with SH3 domain. ANK repeat and PH domain-containing protein 2	ASAP2	O43150	-0.401763	0.00156038	0.00590387	NO
Ras-related protein Ral-B	RALB	P11234	0.170688	0.00156576	0.00591882	NO
Tumor necrosis factor alpha-induced protein 8	TNFAIP8	O95379	-0.239957	0.00156917	0.00592847	NO
Myoglobin	MB	P02144	0.58494	0.00157954	0.00596435	NO
Serine/arginine-rich splicing factor 4	SRSF4	Q08170	0.296053	0.0015908	0.0060036	NO
Nicotinamide phosphoribosyltransferase	NAMPT	P43490	0.18466	0.00159279	0.00600747	NO
Type-1 angiotensin II receptor-associated protein	AGTRAP	Q6RW13	-0.500118	0.00159357	0.00600747	NO
Uridine-cytidine kinase-like 1	UCKL1	Q9NWZ5	-0.345374	0.00159711	0.00601751	NO
REST corepressor 1	RCOR1	Q9UKL0	0.242388	0.00160031	0.00602631	NO
Nuclear pore complex protein Nup133	NUP133	Q8WUM0	-0.58636	0.00160151	0.0060275	NO
UPF0688 protein C1orf174	C1orf174	Q8IYL3	0.33312	0.00160516	0.00603511	NO
E3 ubiquitin-protein ligase CHIP	STUB1	Q9UNE7	0.222488	0.00160528	0.00603511	NO
Nuclear autoantigen Sp-100	SP100	P23497	0.289581	0.00160822	0.00604287	NO
Acidic leucine-rich nuclear phosphoprotein 32 family member E	ANP32E	Q9BTT0	0.365202	0.00161368	0.0060601	NO
Endoribonuclease LACTB2	LACTB2	Q53H82	0.20601	0.00161584	0.0060618	NO
BTB/POZ domain-containing protein KCTD18	KCTD18	Q6PI47	0.221993	0.0016182	0.00606716	NO
DnaJ homolog subfamily B member 13	DNAJB13	P59910	0.538926	0.00162157	0.00607647	NO
Beta-enolase	ENO3	P13929	0.402941	0.00162758	0.00609568	NO
DDRGK domain-containing protein 1	DDRGK1	Q96HY6	0.205422	0.0016361	0.00612096	NO
Serine/threonine-protein phosphatase 4 regulatory subunit 1	PPP4R1	Q8TF05	-0.286965	0.00163836	0.00612607	NO
Aminopeptidase B	RNPEP	Q9H4A4	-0.165053	0.00164232	0.00613754	NO
Protein YIF1A	YIF1A	O95070	-0.698602	0.00164535	0.00613939	NO
Syntaxin-17	STX17	P56962	-0.343022	0.00164493	0.00613939	NO
Caldesmon	CALD1	Q05682	0.367543	0.00164548	0.00613939	NO
Sodium/potassium-transporting ATPase subunit beta-1	ATP1B1	P05026	0.271974	0.0016492	0.00614994	NO
Protein diaphanous homolog 2	DIAPH2	O60879	-0.2904	0.00165023	0.00615045	NO
5-oxoprolinase	OPLAH	O14841	-0.166781	0.00165947	0.00617162	NO
E3 ubiquitin-protein ligase BRE1B	RNF40	O75150	0.224225	0.00165972	0.00617162	NO
Armadillo-like helical domain-containing protein 3	ARMH3	Q5T2E6	-0.742583	0.00165822	0.00617162	NO
Remodeling and spacing factor 1	RSF1	Q96T23	0.177716	0.00165933	0.00617162	NO
V-type proton ATPase subunit G 1	ATP6V1G1	O75348	0.370427	0.00167664	0.00622532	NO
Serine/threonine-protein phosphatase 2A 65 kDa regulatory subunit A beta isoform	PPP2R1B	P30154	-0.373777	0.00167856	0.00622909	NO
Syntenin-1	SDCBP	O00560	0.238191	0.0016801	0.00623147	NO
Selenocysteine lyase	SCLY	Q96I15	0.259853	0.00168612	0.00625042	NO
Protein FAM193A	FAM193A	P78312	-0.430618	0.00169105	0.00626532	NO
Septin-11	SEPTIN11	Q9NVA2	0.103658	0.00169313	0.00626968	NO
2-5A-dependent ribonuclease	RNASEL	Q05823	-0.329289	0.00169657	0.00627566	NO
Charged multivesicular body protein 4a	CHMP4A	Q9BY43	0.24023	0.00169607	0.00627566	NO
Katanin p60 ATPase-containing subunit A-like 1	KATNAL1	Q9BW62	0.422756	0.0017102	0.00632271	NO
Regulator of microtubule dynamics protein 2	RMDN2	Q96LZ7	-0.270077	0.00171278	0.00632884	NO
Protein Hikeshi	HIKESHI	Q53FT3	-0.548484	0.00172254	0.00636148	NO
Transmembrane protein 59	TMEM59	Q9BXS4	0.230098	0.00172937	0.00637989	NO
Protein kinase C alpha type	PRKCA	P17252	-0.452035	0.00173291	0.00638612	NO
Prolyl endopeptidase	PREP	P48147	-0.334306	0.0017324	0.00638612	NO
V-type proton ATPase subunit d 1	ATP6V0D1	P61421	-0.306263	0.00173926	0.00640268	NO
LysM and putative peptidoglycan-binding domain-containing protein 1	LYSMD1	Q96S90	0.249298	0.00173868	0.00640268	NO
Large ribosomal subunit protein mL65	MRPS30	Q9NP92	-0.450328	0.00174177	0.0064078	NO
Acyl-coenzyme A thioesterase 13	ACOT13	Q9NPJ3	0.187014	0.00174251	0.0064078	NO
Syntaxin-5	STX5	Q13190	-0.220401	0.00175134	0.00643683	NO
Guanylate-binding protein 4	GBP4	Q96PP9	-0.316526	0.00175404	0.00644331	NO
Di-N-acetylchitobiase	CTBS	Q01459	0.235535	0.00175714	0.00645127	NO
TRMT1-like protein	TRMT1L	Q7Z2T5	-0.545898	0.00176581	0.00647965	NO
Guanine nucleotide-binding protein G(I)/G(S)/G(T) subunit beta-1	GNB1	P62873	0.222369	0.00176904	0.00648805	NO
Bridging integrator 3	BIN3	Q9NQY0	0.186258	0.0017709	0.00649143	NO
Eukaryotic translation initiation factor 3 subunit E	EIF3E	P60228	-0.26448	0.00177471	0.00649847	NO
Mitochondrial fission regulator 1	MTFR1	Q15390	0.436735	0.00178339	0.0065268	NO
Eukaryotic translation initiation factor 3 subunit J	EIF3J	O75822	0.235737	0.00180126	0.00657689	NO
Ribosome quality control complex subunit TCF25	TCF25	Q9BQ70	-0.24201	0.00180063	0.00657689	NO
Methylosome protein WDR77	WDR77	Q9BQA1	0.148555	0.00180185	0.00657689	NO
Histone deacetylase complex subunit SAP30	SAP30	O75446	0.488352	0.00182083	0.00662512	NO
Aspartate aminotransferase. cytoplasmic	GOT1	P17174	0.110638	0.00182052	0.00662512	NO
Prolyl 3-hydroxylase 1	P3H1	Q32P28	0.172716	0.00181871	0.00662512	NO
Exosome complex component MTR3	EXOSC6	Q5RKV6	0.273029	0.00181895	0.00662512	NO
PEST proteolytic signal-containing nuclear protein	PCNP	Q8WW12	0.285353	0.00181872	0.00662512	NO
ADP-ribosylation factor-like protein 1	ARL1	P40616	-0.350925	0.0018276	0.00664626	NO
Endophilin-B1	SH3GLB1	Q9Y371	0.156467	0.0018288	0.00664712	NO
ADP-ribosylation factor 3	ARF3	P61204	-0.201066	0.00183121	0.00664887	NO
ATP-binding cassette sub-family F member 2	ABCF2	Q9UG63	-0.318848	0.00183049	0.00664887	NO
Vesicle-associated membrane protein 8	VAMP8	Q9BV40	0.304399	0.00183303	0.00664999	NO
Leucine carboxyl methyltransferase 1	LCMT1	Q9UIC8	0.171594	0.00183345	0.00664999	NO
Hamartin	TSC1	Q92574	-0.528117	0.00184919	0.00670356	NO
Membrane-associated progesterone receptor component 2	PGRMC2	O15173	0.318694	0.00185276	0.00671114	NO
Tuftelin-interacting protein 11	TFIP11	Q9UBB9	-0.279709	0.00185323	0.00671114	NO
Serum paraoxonase/arylesterase 2	PON2	Q15165	-0.229155	0.00186352	0.00674345	NO
NADH dehydrogenase [ubiquinone] 1 alpha subcomplex assembly factor 2	NDUFAF2	Q8N183	0.248226	0.00186411	0.00674345	NO
Selenide. water dikinase 2	SEPHS2	Q99611	0.232561	0.00186883	0.00675699	NO
Proteasome subunit beta type-9	PSMB9	P28065	-0.238079	0.00187193	0.00676464	NO
Voltage-dependent L-type calcium channel subunit beta-2	CACNB2	Q08289	0.365115	0.00187399	0.00676855	NO
Minor histocompatibility antigen H13	HM13	Q8TCT9	-0.43662	0.00188102	0.00679038	NO
DNA ligase 4	LIG4	P49917	-0.389158	0.00188274	0.00679305	NO
SH3 domain-binding protein 5-like	SH3BP5L	Q7L8J4	0.257601	0.00189844	0.00684611	NO
Triokinase/FMN cyclase	TKFC	Q3LXA3	-0.493262	0.00190631	0.00687088	NO
Catalase	CAT	P04040	0.356777	0.00190809	0.00687338	NO
RAF proto-oncogene serine/threonine-protein kinase	RAF1	P04049	-0.640121	0.001909	0.00687338	NO
Solute carrier family 12 member 6	SLC12A6	Q9UHW9	-0.392033	0.00192289	0.00691754	NO
Upstream stimulatory factor 2	USF2	Q15853	0.324112	0.00193417	0.00695315	NO
Tubulin beta-2A chain	TUBB2A	Q13885	0.255068	0.00193677	0.00695884	NO
E3 ubiquitin-protein ligase SH3RF1	SH3RF1	Q7Z6J0	0.1868	0.00193998	0.00696675	NO
High mobility group protein 20A	HMG20A	Q9NP66	0.186893	0.00195228	0.00700363	NO
Integrin-linked kinase-associated serine/threonine phosphatase 2C	ILKAP	Q9H0C8	0.211162	0.00195455	0.00700814	NO
Myeloid differentiation primary response protein MyD88	MYD88	Q99836	-0.284778	0.00195767	0.00701568	NO
Talin-1	TLN1	Q9Y490	-0.286782	0.00196517	0.00703887	NO
ATP-dependent RNA helicase SUPV3L1. mitochondrial	SUPV3L1	Q8IYB8	-0.574713	0.00197696	0.00707745	NO
Aldehyde dehydrogenase family 3 member A2	ALDH3A2	P51648	-0.369889	0.00197891	0.00707798	NO
Interferon-induced 35 kDa protein	IFI35	P80217	-0.166426	0.00198328	0.00708901	NO
Calpain-7	CAPN7	Q9Y6W3	-0.425676	0.00199374	0.00712271	NO
Sorting nexin-12	SNX12	Q9UMY4	0.28126	0.00199609	0.0071274	NO
Transmembrane protease serine 4	TMPRSS4	Q9NRS4	-0.374404	0.00199863	0.00713279	NO
Spectrin beta chain. non-erythrocytic 2	SPTBN2	O15020	-0.352136	0.00200609	0.0071483	NO
E3 ubiquitin-protein ligase RNF213	RNF213	Q63HN8	-0.828471	0.00200575	0.0071483	NO
LIM domain and actin-binding protein 1	LIMA1	Q9UHB6	0.211656	0.00200431	0.0071483	NO
Peroxisomal membrane protein 11B	PEX11B	O96011	-0.606473	0.00201253	0.00716748	NO
Transmembrane protein 126A	TMEM126A	Q9H061	-0.300544	0.00201431	0.00716748	NO
Protein SCAF11	SCAF11	Q99590	-0.392944	0.00201643	0.00717033	NO
Heat shock protein HSP 90-beta	HSP90AB1	P08238	0.130802	0.00202786	0.00720728	NO
N-acylethanolamine-hydrolyzing acid amidase	NAAA	Q02083	0.229475	0.00203081	0.00721403	NO
Protein disulfide-isomerase A4	PDIA4	P13667	0.188202	0.00205008	0.007275	NO
Autism susceptibility gene 2 protein	AUTS2	Q8WXX7	0.657698	0.00204953	0.007275	NO
Coatomer subunit gamma-1	COPG1	Q9Y678	-0.258508	0.0020666	0.00732608	NO
Uncharacterized protein C3orf38	C3orf38	Q5JPI3	-0.239785	0.00207181	0.00734077	NO
Scaffold attachment factor B1	SAFB	Q15424	0.220513	0.00207832	0.00735626	NO
Ribosome biogenesis protein BOP1	BOP1	Q14137	-0.241799	0.00209418	0.00740482	NO
RIB43A-like with coiled-coils protein 2	RIBC2	Q9H4K1	0.437688	0.00209787	0.00741404	NO
Coatomer subunit zeta-1	COPZ1	P61923	-0.506852	0.00211454	0.00746915	NO
Serine/threonine-protein phosphatase 2A activator	PTPA	Q15257	-0.295939	0.00211892	0.00748078	NO
Myelin protein zero-like protein 1	MPZL1	O95297	0.25326	0.00212052	0.0074826	NO
Protein phosphatase 1 regulatory subunit 7	PPP1R7	Q15435	-0.315606	0.0021237	0.00748997	NO
Tubulin-specific chaperone C	TBCC	Q15814	0.200561	0.00212702	0.00749784	NO
Zinc finger and BTB domain-containing protein 7A	ZBTB7A	O95365	0.16027	0.00213301	0.00751513	NO
Epidermal retinol dehydrogenase 2	SDR16C5	Q8N3Y7	-0.789384	0.00213974	0.007535	NO
Cytoplasmic tRNA 2-thiolation protein 2	CTU2	Q2VPK5	0.156868	0.0021445	0.00754193	NO
Peptidylprolyl isomerase domain and WD repeat-containing protein 1	PPWD1	Q96BP3	-0.307518	0.00214329	0.00754193	NO
Signal recognition particle subunit SRP68	VIII.68	Q9UHB9	-0.330262	0.00214499	0.00754193	NO
Solute carrier family 12 member 4	SLC12A4	Q9UP95	-0.568385	0.00215046	0.00755731	NO
Atlastin-1	ATL1	Q8WXF7	-0.612937	0.00217001	0.00761435	NO
Polypyrimidine tract-binding protein 3	PTBP3	O95758	-0.279487	0.00217184	0.00761555	NO
Non-structural maintenance of chromosomes element 1 homolog	NSMCE1	Q8WV22	0.210536	0.00217256	0.00761555	NO
Disintegrin and metalloproteinase domain-containing protein 15	ADAM15	Q13444	0.150873	0.00218089	0.00764089	NO
Transmembrane protein 50A	TMEM50A	O95807	-0.472924	0.0021847	0.00765034	NO
Centrin-2	CETN2	P41208	0.420804	0.00218688	0.00765409	NO
DnaJ homolog subfamily C member 1	DNAJC1	Q96KC8	-0.178869	0.00219464	0.00767344	NO
5-formyltetrahydrofolate cyclo-ligase	MTHFS	P49914	0.186284	0.00220184	0.00769471	NO
Battenin	CLN3	Q13286	-0.536001	0.00221727	0.00774471	NO
Coxsackievirus and adenovirus receptor	CXADR	P78310	0.260024	0.00222006	0.00775053	NO
DNA repair nuclease/redox regulator APEX1	APEX1	P27695	0.233289	0.00223039	0.0077771	NO
Coiled-coil domain-containing protein 13	CCDC13	Q8IYE1	0.454814	0.00223105	0.0077771	NO
Prostaglandin reductase 2	PTGR2	Q8N8N7	0.154418	0.00223041	0.0077771	NO
Protein odr-4 homolog	ODR4	Q5SWX8	-0.492838	0.0022328	0.00777927	NO
LIM and SH3 domain protein 1	LASP1	Q14847	0.258927	0.00224138	0.00780519	NO
DENN domain-containing protein 10	DENND10	Q8TCE6	-0.39327	0.00224435	0.00781129	NO
DENN domain-containing protein 2D	DENND2D	Q9H6A0	-0.974721	0.00224539	0.00781129	NO
Ras-related protein Rab-1A	RAB1A	P62820	0.291185	0.00224733	0.00781409	NO
Peptidyl-prolyl cis-trans isomerase FKBP9	FKBP9	O95302	0.278144	0.00225185	0.00782192	NO
Glutamine--tRNA ligase	QARS1	P47897	-0.355583	0.00225506	0.00782517	NO
Pyridine nucleotide-disulfide oxidoreductase domain-containing protein 1	PYROXD1	Q8WU10	-0.598501	0.00225487	0.00782517	NO
Serpin B6	SERPINB6	P35237	0.22849	0.00226308	0.00784511	NO
Lipid droplet-associated hydrolase	LDAH	Q9H6V9	-0.370436	0.00226846	0.0078598	NO
FYVE. RhoGEF and PH domain-containing protein 3	FGD3	Q5JSP0	0.255755	0.00227387	0.00787459	NO
Geranylgeranyl transferase type-2 subunit alpha	RABGGTA	Q92696	-0.230289	0.00227794	0.00788168	NO
Erbin	ERBIN	Q96RT1	0.0742574	0.0022782	0.00788168	NO
Protein transport protein Sec24D	SEC24D	O94855	-0.461603	0.00229121	0.00791716	NO
Programmed cell death protein 4	PDCD4	Q53EL6	0.496932	0.0022919	0.00791716	NO
Mediator of RNA polymerase II transcription subunit 1	MED1	Q15648	-0.281455	0.00229561	0.00792599	NO
Protein CASC3	CASC3	O15234	0.218511	0.00230257	0.00794209	NO
Phospholipid transfer protein C2CD2L	C2CD2L	O14523	-0.696403	0.00230829	0.00795782	NO
Calpain-13	CAPN13	Q6MZZ7	-0.940306	0.00231158	0.00796519	NO
Myotubularin-related protein 1	MTMR1	Q13613	-0.213398	0.00232016	0.00799075	NO
TBC1 domain family member 22B	TBC1D22B	Q9NU19	-0.298966	0.00232807	0.00801399	NO
MAU2 chromatid cohesion factor homolog	MAU2	Q9Y6X3	-0.490494	0.00233634	0.00803845	NO
Armadillo repeat-containing protein 8	ARMC8	Q8IUR7	-0.974591	0.00234484	0.00806366	NO
Annexin A4	ANXA4	P09525	0.181837	0.00234857	0.00807247	NO
F-actin-capping protein subunit alpha-2	CAPZA2	P47755	0.222744	0.00235516	0.00808918	NO
COP9 signalosome complex subunit 4	COPS4	Q9BT78	-0.351609	0.00235578	0.00808918	NO
Nuclear receptor coactivator 2	NCOA2	Q15596	0.239411	0.00236755	0.00812557	NO
Large ribosomal subunit protein mL40	MRPL40	Q9NQ50	0.353867	0.00237642	0.00815195	NO
Transgelin-2	TAGLN2	P37802	0.434989	0.00238072	0.00815439	NO
MMS19 nucleotide excision repair protein homolog	MMS19	Q96T76	-0.911535	0.00238186	0.00815439	NO
YTH domain-containing family protein 1	YTHDF1	Q9BYJ9	0.108527	0.00237987	0.00815439	NO
ADP-ribosylation factor GTPase-activating protein 2	ARFGAP2	Q8N6H7	0.14702	0.00238813	0.00817178	NO
Acylphosphatase-2	ACYP2	P14621	0.260382	0.00239024	0.00817496	NO
Protein SCO1 homolog. mitochondrial	SCO1	O75880	0.165271	0.00240125	0.00820855	NO
Endoplasmic reticulum junction formation protein lunapark	LNPK	Q9C0E8	-0.424881	0.00244003	0.00833696	NO
WD repeat domain phosphoinositide-interacting protein 2	WIPI2	Q9Y4P8	-0.288018	0.00244645	0.00835062	NO
Ectonucleotide pyrophosphatase/phosphodiesterase family member 5	ENPP5	Q9UJA9	0.44263	0.00245065	0.00836083	NO
Proline and serine-rich protein 2	PROSER2	Q86WR7	0.154893	0.0024546	0.00837018	NO
Cilia- and flagella-associated protein 53	CFAP53	Q96M91	0.51494	0.00245879	0.0083803	NO
Crk-like protein	CRKL	P46109	0.330285	0.00246064	0.00838112	NO
SRSF protein kinase 1	SRPK1	Q96SB4	-0.921479	0.00246353	0.00838402	NO
SPATS2-like protein	SPATS2L	Q9NUQ6	-0.569643	0.00247292	0.00841185	NO
Thioredoxin-dependent peroxide reductase. mitochondrial	PRDX3	P30048	-0.246347	0.00248335	0.00844313	NO
START domain-containing protein 10	STARD10	Q9Y365	0.212256	0.00248477	0.00844381	NO
Peptidyl-prolyl cis-trans isomerase FKBP5	FKBP5	Q13451	0.244967	0.002486	0.00844384	NO
Crooked neck-like protein 1	CRNKL1	Q9BZJ0	-0.583933	0.00248735	0.00844426	NO
Protein-glutamine gamma-glutamyltransferase K	TGM1	P22735	-0.41043	0.00249154	0.00845432	NO
Lysosome-associated membrane glycoprotein 2	LAMP2	P13473	0.363869	0.00249329	0.00845608	NO
Thioredoxin-like protein 1	TXNL1	O43396	0.131544	0.00249546	0.00845929	NO
Glycerol-3-phosphate dehydrogenase. mitochondrial	GPD2	P43304	0.128473	0.00250054	0.00847235	NO
Protein FAM81B	FAM81B	Q96LP2	0.51081	0.0025061	0.00848702	NO
Formin-binding protein 1-like	FNBP1L	Q5T0N5	0.215271	0.00251162	0.00850153	NO
ARF GTPase-activating protein GIT1	GIT1	Q9Y2X7	0.144747	0.00251611	0.00851254	NO
Transcription factor MafF	MAFF	Q9ULX9	0.205325	0.00251745	0.00851292	NO
T-complex protein 1 subunit theta	CCT8	P50990	0.103503	0.00251912	0.00851437	NO
Protein phosphatase 1G	PPM1G	O15355	0.170249	0.00253537	0.00856512	NO
NADH dehydrogenase [ubiquinone] 1 alpha subcomplex subunit 1	NDUFA1	O15239	-0.868356	0.0025392	0.00857385	NO
Centrosomal protein of 128 kDa	CEP128	Q6ZU80	0.412241	0.00254658	0.00859034	NO
Cocaine esterase	CES2	O00748	-0.381481	0.00256256	0.0086316	NO
Homeobox protein OTX2	OTX2	P32243	0.390884	0.00256156	0.0086316	NO
Thiol S-methyltransferase TMT1A	TMT1A	Q9H8H3	-0.722676	0.0025692	0.00864973	NO
Dolichol-phosphate mannosyltransferase subunit 1	DPM1	O60762	-0.274289	0.00257361	0.00865743	NO
Splicing factor ESS-2 homolog	ESS2	Q96DF8	0.266699	0.002574	0.00865743	NO
Transmembrane emp24 domain-containing protein 4	TMED4	Q7Z7H5	0.161078	0.00257826	0.00866752	NO
Dual adapter for phosphotyrosine and 3-phosphotyrosine and 3-phosphoinositide	DAPP1	Q9UN19	-0.229317	0.00258171	0.00867489	NO
Echinoderm microtubule-associated protein-like 3	EML3	Q32P44	-0.296255	0.00259545	0.0087168	NO
RanBP-type and C3HC4-type zinc finger-containing protein 1	RBCK1	Q9BYM8	-0.291179	0.0025981	0.00872147	NO
E3 ubiquitin-protein ligase Praja-2	PJA2	O43164	0.358604	0.0026029	0.00873236	NO
Protein FAM83H	FAM83H	Q6ZRV2	-0.287722	0.00260498	0.00873236	NO
Polyunsaturated fatty acid lipoxygenase ALOX15B	ALOX15B	O15296	-0.316247	0.00260903	0.00874112	NO
COX assembly mitochondrial protein homolog	CMC1	Q7Z7K0	0.223793	0.00262284	0.00878313	NO
Thiosulfate:glutathione sulfurtransferase	TSTD1	Q8NFU3	0.564928	0.00263065	0.00880502	NO
Calmin	CLMN	Q96JQ2	0.38074	0.00263961	0.00883071	NO
Charged multivesicular body protein 4b	CHMP4B	Q9H444	0.224394	0.00264407	0.00884134	NO
Phospholipid-transporting ATPase IC	ATP8B1	O43520	-0.578794	0.0026547	0.0088726	NO
Inosine-5'-monophosphate dehydrogenase 2	IMPDH2	P12268	0.259604	0.00266165	0.0088872	NO
Trophoblast glycoprotein	TPBG	Q13641	0.403509	0.00266053	0.0088872	NO
Leucine zipper protein 1	LUZP1	Q86V48	0.205363	0.00267265	0.00891962	NO
Lamin-B1	LMNB1	P20700	0.296207	0.00268067	0.00894206	NO
Ceruloplasmin	CP	P00450	0.344639	0.00268607	0.00895574	NO
Selenide. water dikinase 1	SEPHS1	P49903	-0.198181	0.00268999	0.00896447	NO
Ubiquitin-conjugating enzyme E2 H	UBE2H	P62256	-0.45714	0.00270328	0.00900439	NO
Golgi-associated plant pathogenesis-related protein 1	GLIPR2	Q9H4G4	0.283016	0.0027074	0.00901378	NO
Copine-3	CPNE3	O75131	-0.206091	0.00271187	0.00901746	NO
Ras-related protein Rab-2A	RAB2A	P61019	-0.14205	0.00271042	0.00901746	NO
CCHC-type zinc finger nucleic acid binding protein	CNBP	P62633	0.365535	0.00271243	0.00901746	NO
Tripartite motif-containing protein 5	TRIM5	Q9C035	-0.311419	0.00272385	0.00905104	NO
Transcriptional repressor NF-X1	NFX1	Q12986	-0.691028	0.0027291	0.00906415	NO
Protein phosphatase 1 regulatory subunit 3D	PPP1R3D	O95685	-0.248859	0.00273097	0.00906599	NO
Probable phospholipid-transporting ATPase IIA	ATP9A	O75110	-0.770191	0.0027335	0.00907	NO
E3 ubiquitin-protein ligase HECTD3	HECTD3	Q5T447	-0.181138	0.00275159	0.00912563	NO
Sestrin-2	SESN2	P58004	-0.770367	0.00275662	0.00913792	NO
Protein phosphatase 1A	PPM1A	P35813	0.144356	0.00276394	0.0091578	NO
Protein phosphatase 1 regulatory subunit 14B	PPP1R14B	Q96C90	0.356417	0.0027669	0.00916321	NO
2'-5'-oligoadenylate synthase 2	OAS2	P29728	-0.47871	0.00277806	0.00919344	NO
Dynein light chain 1. cytoplasmic	DYNLL1	P63167	-0.362734	0.0027787	0.00919344	NO
Chloride intracellular channel protein 1	CLIC1	O00299	-0.122366	0.00278415	0.00919884	NO
Large ribosomal subunit protein eL14	RPL14	P50914	-0.577577	0.00278235	0.00919884	NO
Proline-rich protein PRCC	PRCC	Q92733	0.355905	0.00278433	0.00919884	NO
Nucleoporin Nup43	NUP43	Q8NFH3	0.181515	0.0027902	0.0092138	NO
D-aminoacyl-tRNA deacylase 1	DTD1	Q8TEA8	-0.242244	0.00279308	0.00921682	NO
Monocarboxylate transporter 1	SLC16A1	P53985	-0.585742	0.00282023	0.00929961	NO
Melanophilin	MLPH	Q9BV36	0.216339	0.00282498	0.00931083	NO
Alpha-ketoglutarate-dependent dioxygenase FTO	FTO	Q9C0B1	0.240929	0.00283198	0.00932944	NO
Heme oxygenase 2	HMOX2	P30519	-0.384117	0.00283535	0.00933427	NO
Ankyrin repeat and KH domain-containing protein 1	ANKHD1	Q8IWZ3	-0.372078	0.00283616	0.00933427	NO
Fucose-1-phosphate guanylyltransferase	FPGT	O14772	-0.398707	0.00283979	0.00933831	NO
NADH dehydrogenase [ubiquinone] iron-sulfur protein 3. mitochondrial	NDUFS3	O75489	-0.153302	0.00284201	0.00933831	NO
HLA class II histocompatibility antigen. DR alpha chain	HLA-DRA	P01903	-0.480741	0.0028428	0.00933831	NO
Methionine aminopeptidase 1	METAP1	P53582	0.191584	0.00284888	0.00935383	NO
Cleavage stimulation factor subunit 3	CSTF3	Q12996	-0.290099	0.00285466	0.00936833	NO
Growth factor receptor-bound protein 7	GRB7	Q14451	-0.358539	0.00286512	0.00939818	NO
Protein kinase C and casein kinase substrate in neurons protein 3	PACSIN3	Q9UKS6	0.27077	0.00287481	0.00942549	NO
Protein S100-A6	S100A6	P06703	0.237518	0.00288646	0.0094592	NO
Annexin A2	ANXA2	P07355	0.178457	0.00288929	0.00946141	NO
Protein SCAI	SCAI	Q8N9R8	-0.378295	0.00288988	0.00946141	NO
Calponin-2	CNN2	Q99439	0.176465	0.00289955	0.00948855	NO
Apolipoprotein L1	APOL1	O14791	-0.356745	0.00291062	0.00951173	NO
Calcyphosin-like protein	CAPSL	Q8WWF8	0.488957	0.00292424	0.00954218	NO
Proteasomal ATPase-associated factor 1	PAAF1	Q9BRP4	0.18197	0.00292305	0.00954218	NO
Vigilin	HDLBP	Q00341	-0.360425	0.00293689	0.0095744	NO
Disks large-associated protein 4	DLGAP4	Q9Y2H0	0.210219	0.00295057	0.00960991	NO
Prefoldin subunit 3	VBP1	P61758	0.190705	0.00295411	0.0096169	NO
POU domain. class 2. transcription factor 1	POU2F1	P14859	0.194045	0.00295981	0.0096309	NO
Cytochrome c oxidase assembly factor 5	COA5	Q86WW8	0.437709	0.00297299	0.0096601	NO
Doublecortin domain-containing protein 2B	DCDC2B	A2VCK2	0.496687	0.00297965	0.00967264	NO
WW domain-containing adapter protein with coiled-coil	WAC	Q9BTA9	0.205682	0.00298527	0.00968631	NO
Destrin	DSTN	P60981	0.136098	0.00300681	0.00974703	NO
E3 ubiquitin-protein ligase RNF170	RNF170	Q96K19	-0.628957	0.00300614	0.00974703	NO
Protein mono-ADP-ribosyltransferase PARP12	PARP12	Q9H0J9	-0.491762	0.00301398	0.00976569	NO
Microtubule-associated protein 2	MAP2	P11137	-0.587098	0.00302238	0.00978831	NO
Tumor suppressor candidate gene 1 protein	TUSC1	Q2TAM9	0.251426	0.00302475	0.00979137	NO
Charged multivesicular body protein 1a	CHMP1A	Q9HD42	0.223373	0.00302999	0.00980374	NO
Myotubularin-related protein 6	MTMR6	Q9Y217	-0.3888	0.00303867	0.00982261	NO
Disheveled-associated activator of morphogenesis 1	DAAM1	Q9Y4D1	-0.996656	0.00303854	0.00982261	NO
Transmembrane emp24 domain-containing protein 10	TMED10	P49755	0.138982	0.00304086	0.00982508	NO
Leptin receptor gene-related protein	LEPROT	O15243	-0.539495	0.00304912	0.00984715	NO
Exosome complex component RRP41	EXOSC4	Q9NPD3	0.219113	0.0030593	0.00987542	NO
General transcription factor IIF subunit 1	GTF2F1	P35269	0.243313	0.00306401	0.00988599	NO
Leucine-rich repeat-containing protein 40	LRRC40	Q9H9A6	-0.238503	0.00307054	0.00990242	NO
Splicing factor. suppressor of white-apricot homolog	SFSWAP	Q12872	0.33313	0.00307844	0.00992326	NO
Enkurin domain-containing protein 1	ENKD1	Q9H0I2	0.416622	0.00308409	0.00993403	NO
Ubiquitin carboxyl-terminal hydrolase 47	USP47	Q96K76	-0.338846	0.00308978	0.00993755	NO
Exosome complex component RRP43	EXOSC8	Q96B26	0.240381	0.00309239	0.00994033	NO
General transcription factor 3C polypeptide 4	GTF3C4	Q9UKN8	-0.302513	0.00309779	0.00995305	NO
Solute carrier family 15 member 1	SLC15A1	P46059	-0.462814	0.00310466	0.00996585	NO
COMM domain-containing protein 4	COMMD4	Q9H0A8	-0.238106	0.00310363	0.00996585	NO
B-cell CLL/lymphoma 9-like protein	BCL9L	Q86UU0	0.255036	0.00313046	0.0100393	NO
Rho-associated protein kinase 1	ROCK1	Q13464	-0.205307	0.00313998	0.0100558	NO
E2F-associated phosphoprotein	EAPP	Q56P03	0.467779	0.00313998	0.0100558	NO
DnaJ homolog subfamily C member 17	DNAJC17	Q9NVM6	0.288399	0.00313861	0.0100558	NO
Adenylyl cyclase-associated protein 2	CAP2	P40123	0.239678	0.00314994	0.010083	NO
Arginyl-tRNA--protein transferase 1	ATE1	O95260	-0.355	0.00315395	0.0100912	NO
Synergin gamma	SYNRG	Q9UMZ2	0.136087	0.0031609	0.0101087	NO
E3 ubiquitin-protein ligase RNF113A	RNF113A	O15541	0.227976	0.00316796	0.0101194	NO
Large ribosomal subunit protein mL54	MRPL54	Q6P161	0.236631	0.0031672	0.0101194	NO
RNA-binding protein 12	RBM12	Q9NTZ6	0.215851	0.00316863	0.0101194	NO
Guanine nucleotide-binding protein G(i) subunit alpha-3	GNAI3	P08754	-0.206634	0.00319226	0.0101901	NO
THO complex subunit 3	THOC3	Q96J01	0.200283	0.00319828	0.0102046	NO
R3H domain-containing protein 2	R3HDM2	Q9Y2K5	0.388894	0.00320904	0.0102342	NO
GPI ethanolamine phosphate transferase 2	PIGG	Q5H8A4	-0.612446	0.0032184	0.0102593	NO
Retinol dehydrogenase 10	RDH10	Q8IZV5	-0.549234	0.00322332	0.0102702	NO
Receptor tyrosine-protein kinase erbB-2	ERBB2	P04626	-0.373356	0.003229	0.0102823	NO
Protein THEM6	THEM6	Q8WUY1	-0.672247	0.00323063	0.0102823	NO
Coiled-coil-helix-coiled-coil-helix domain-containing protein 7	CHCHD7	Q9BUK0	0.291233	0.00323158	0.0102823	NO
CUE domain-containing protein 1	CUEDC1	Q9NWM3	0.247647	0.00323434	0.0102863	NO
Septin-9	SEPTIN9	Q9UHD8	0.153018	0.00323768	0.0102922	NO
Protein phosphatase 1L	PPM1L	Q5SGD2	0.140403	0.0032428	0.0103037	NO
[truncated: 4,902 more rows]

## Sheet: TableS14
Table S14. Significantly modulated hNEC proteins in BpΔbteA::bteA-infected cells compared to uninfected controls at 48 hours post-infection.
This table lists all hNEC proteins, highlighting those with significant modulation, defined as |log2 fold change (log2FC)| ≥ 1 and a corrected p-value < 0.05.
Protein description	Gene name	UNIPROT name	log2FoldChange	p-value	padj value	Differentially expressed
Proteasome activator complex subunit 1	PSME1	Q06323	1.53238	1.79057e-11	4.47531e-08	UP
Reticulocalbin-1	RCN1	Q15293	1.75303	1.94635e-11	4.47531e-08	UP
Podocalyxin	PODXL	O00592	2.26604	3.45051e-11	5.95041e-08	UP
NADH dehydrogenase [ubiquinone] iron-sulfur protein 6. mitochondrial	NDUFS6	O75380	1.01991	6.51291e-10	5.61576e-07	UP
Osteoclast-stimulating factor 1	OSTF1	Q92882	1.45293	7.81193e-10	5.98741e-07	UP
Adhesion G protein-coupled receptor E5	ADGRE5	P48960	1.44426	1.13529e-09	7.47026e-07	UP
MANSC domain-containing protein 1	MANSC1	Q9H8J5	4.49287	1.19126e-09	7.47026e-07	UP
Prosaposin	PSAP	P07602	1.18939	2.16354e-09	1.14801e-06	UP
Lymphocyte function-associated antigen 3	CD58	P19256	1.47653	3.45492e-09	1.48467e-06	UP
Mucin-5AC	MUC5AC	P98088	2.83533	3.65895e-09	1.48467e-06	UP
Biogenesis of lysosome-related organelles complex 1 subunit 5	BLOC1S5	Q8TDH9	1.63492	4.70888e-09	1.62409e-06	UP
Far upstream element-binding protein 2	KHSRP	Q92945	1.3517	4.51043e-09	1.62409e-06	UP
Protein Hook homolog 1	HOOK1	Q9UJC3	1.15376	5.4764e-09	1.7171e-06	UP
GRIP and coiled-coil domain-containing protein 1	GCC1	Q96CN9	1.32685	1.25848e-08	3.47239e-06	UP
Transgelin-2	TAGLN2	P37802	1.08831	1.37744e-08	3.65445e-06	UP
Transcobalamin-1	TCN1	P20061	1.35702	1.53992e-08	3.9342e-06	UP
Chromobox protein homolog 1	CBX1	P83916	1.12765	1.66223e-08	4.09502e-06	UP
Immunoglobulin-binding protein 1	IGBP1	P78318	1.35044	1.83335e-08	4.34061e-06	UP
Mitochondrial import inner membrane translocase subunit Tim13	TIMM13	Q9Y5L4	1.14043	2.14183e-08	4.76591e-06	UP
Adenylate kinase 2. mitochondrial	AK2	P54819	1.38394	2.75351e-08	5.27603e-06	UP
Myoglobin	MB	P02144	1.32079	3.69625e-08	6.50076e-06	UP
WAP four-disulfide core domain protein 2	WFDC2	Q14508	1.08736	4.31261e-08	7.08295e-06	UP
Ribonuclease T2	RNASET2	O00584	1.02796	4.65566e-08	7.46854e-06	UP
Golgi membrane protein 1	GOLM1	Q8NBJ4	1.00448	7.54193e-08	1.1069e-05	UP
Follistatin-related protein 1	FSTL1	Q12841	1.09756	8.21879e-08	1.18111e-05	UP
Tropomodulin-3	TMOD3	Q9NYL9	1.06516	8.97754e-08	1.26382e-05	UP
Leucine zipper transcription factor-like protein 1	LZTFL1	Q9NQ48	1.53368	9.92471e-08	1.36332e-05	UP
Pre-mRNA-splicing regulator WTAP	WTAP	Q15007	2.73141	1.04163e-07	1.38096e-05	UP
Programmed cell death protein 5	PDCD5	O14737	1.61901	1.08578e-07	1.38698e-05	UP
Splicing factor 3A subunit 3	SF3A3	Q12874	1.08277	1.24139e-07	1.42719e-05	UP
B-cell lymphoma/leukemia 10	BCL10	O95999	1.0926	2.25766e-07	2.13333e-05	UP
Stathmin	STMN1	P16949	1.76047	2.89381e-07	2.52677e-05	UP
Tubulin-specific chaperone A	TBCA	O75347	1.11842	3.06185e-07	2.62679e-05	UP
Thioredoxin domain-containing protein 15	TXNDC15	Q96J42	1.65744	3.3682e-07	2.76593e-05	UP
Small acidic protein	SMAP	O00193	1.49884	5.71332e-07	4.19126e-05	UP
Clusterin	CLU	P10909	1.56899	1.08078e-06	6.16883e-05	UP
Gamma-soluble NSF attachment protein	NAPG	Q99747	1.11217	1.08531e-06	6.16883e-05	UP
Splicing factor 3B subunit 4	SF3B4	Q15427	1.09446	1.33273e-06	7.01767e-05	UP
C-C motif chemokine 15	CCL15	Q16663	1.06929	2.70699e-06	0.00010984	UP
Tektin-1	TEKT1	Q969V4	1.44224	3.82957e-06	0.000132746	UP
Centrin-3	CETN3	O15182	1.37665	3.88407e-06	0.000133962	UP
Cytochrome b-c1 complex subunit 7	UQCRB	P14927	1.12889	3.95145e-06	0.000134981	UP
Cytochrome c oxidase assembly factor 7	COA7	Q96BR5	1.12644	4.20895e-06	0.000140258	UP
Synaptosomal-associated protein 29	SNAP29	O95721	1.14465	4.39789e-06	0.00014446	UP
Calcyphosin	CAPS	Q13938	1.12202	5.09949e-06	0.000157037	UP
Transcription and mRNA export factor ENY2	ENY2	Q9NPA8	1.13351	5.39836e-06	0.000161904	UP
Transgelin-3	TAGLN3	Q9UI15	1.07595	5.50426e-06	0.000163657	UP
Metallothionein-1X	MT1X	P80297	1.67989	6.56733e-06	0.000178352	UP
Palmdelphin	PALMD	Q9NP74	1.47061	6.74674e-06	0.000180864	UP
Lebercilin	LCA5	Q86VQ0	1.06036	9.96489e-06	0.000232222	UP
Ropporin-1-like protein	ROPN1L	Q96C74	1.07701	1.25185e-05	0.00027374	UP
Tumor necrosis factor receptor superfamily member 14	TNFRSF14	Q92956	1.13847	2.2618e-05	0.000412749	UP
Metallothionein-2	MT2A	P02795	1.1906	2.33448e-05	0.000421551	UP
Lactosylceramide 1.3-N-acetyl-beta-D-glucosaminyltransferase	B3GNT5	Q9BYG0	1.66595	3.28397e-05	0.000522437	UP
CXXC-type zinc finger protein 5	CXXC5	Q7LFL8	3.1029	3.74725e-05	0.000566853	UP
ADP-ribosyl cyclase/cyclic ADP-ribose hydrolase 2	BST1	Q10588	1.66316	3.7874e-05	0.000571674	UP
Leucine-rich alpha-2-glycoprotein	LRG1	P02750	1.91854	4.17624e-05	0.000613621	UP
Intermembrane lipid transfer protein VPS13D	VPS13D	Q5THJ4	3.9669	5.10731e-05	0.000694346	UP
Mucin-15	MUC15	Q8N387	2.54953	5.51142e-05	0.000729708	UP
Zinc finger protein 474	ZNF474	Q6S9Z5	2.01091	5.65706e-05	0.000739542	UP
Tetratricopeptide repeat protein 1	TTC1	Q99614	1.11983	6.97158e-05	0.000846654	UP
Phospholipid phosphatase 1	PLPP1	O14494	1.94992	9.84228e-05	0.00104532	UP
Putative peptide YY-2	PYY2	Q9NRI6	2.05002	0.00011797	0.00117256	UP
Ubiquitin-conjugating enzyme E2 W	UBE2W	Q96B02	2.28152	0.00012571	0.00122134	UP
UL-16 binding protein 5	RAET1G	Q6H3X3	1.62798	0.000129169	0.00124967	UP
Calcineurin subunit B type 1	PPP3R1	P63098	1.45937	0.00013781	0.00130578	UP
Endosome/lysosome-associated apoptosis and autophagy regulator 1	ELAPOR1	Q6UXG2	1.43773	0.000265962	0.00200284	UP
5-azacytidine-induced protein 2	AZI2	Q9H6S1	1.63934	0.000269126	0.00200476	UP
Biogenesis of lysosome-related organelles complex 1 subunit 3	BLOC1S3	Q6QNY0	1.21426	0.000285164	0.00208375	UP
ASNSD1 upstream open reading frame protein	ASDURF	L0R819	1.90625	0.000345722	0.00236023	UP
Mucin-5B	MUC5B	Q9HC84	2.37303	0.000384049	0.00253267	UP
TNFAIP3-interacting protein 2	TNIP2	Q8NFZ5	1.56165	0.000420091	0.00271818	UP
Protein LZIC	LZIC	Q8WZA0	2.20826	0.000431154	0.00275891	UP
UPF0690 protein C1orf52	C1orf52	Q8N6N3	1.90458	0.000526461	0.00314418	UP
Fanconi-associated nuclease 1	FAN1	Q9Y2M0	1.90423	0.000638866	0.00360925	UP
Centriolar and ciliogenesis-associated protein HYLS1	HYLS1	Q96M11	2.06713	0.000677581	0.00377385	UP
Sulfiredoxin-1	SRXN1	Q9BYN0	2.06744	0.000677024	0.00377385	UP
Coiled-coil domain-containing protein 126	CCDC126	Q96EE4	1.53023	0.000747883	0.00403666	UP
Vitelline membrane outer layer protein 1 homolog	VMO1	Q7Z5L0	1.70405	0.000975397	0.00487911	UP
NF-kappa-B essential modulator	IKBKG	Q9Y6K9	1.80284	0.00104188	0.00511885	UP
CD2 antigen cytoplasmic tail-binding protein 2	CD2BP2	O95400	2.51981	0.00105114	0.00515336	UP
Tectonic-2	TCTN2	Q96GX1	1.41626	0.00107848	0.00526494	UP
Integrin beta-2	ITGB2	P05107	1.31183	0.00116936	0.00557829	UP
Tetratricopeptide repeat protein 33	TTC33	Q6PID6	1.28383	0.00119027	0.00564293	UP
Death-associated protein-like 1	DAPL1	A0PJW8	2.093	0.00128713	0.00596686	UP
ER membrane protein complex subunit 10	EMC10	Q5UCC4	1.73066	0.0015248	0.00675099	UP
LysM and putative peptidoglycan-binding domain-containing protein 2	LYSMD2	Q8IV50	1.2879	0.00184147	0.00775013	UP
Transcriptional coactivator YAP1	YAP1	P46937	1.42627	0.00190768	0.00792245	UP
COMM domain-containing protein 6	COMMD6	Q7Z4G1	1.65033	0.00199539	0.00815899	UP
Coiled-coil domain-containing protein 103	CCDC103	Q8IW40	1.67338	0.00200357	0.00817306	UP
Collagen alpha-1(XVIII) chain	COL18A1	P39060	1.98159	0.00230747	0.00902833	UP
Uncharacterized protein C11orf97	C11orf97	A0A1B0GVM6	1.73823	0.00240113	0.00929462	UP
Death-associated protein 1	DAP	P51397	2.46046	0.00268634	0.0101081	UP
Transmembrane protein 181	TMEM181	Q9P2C4	1.1122	0.00310677	0.0112234	UP
M-phase phosphoprotein 6	MPHOSPH6	Q99547	2.07042	0.00321303	0.0115119	UP
Transcription elongation factor A protein 3	TCEA3	O75764	1.20728	0.00321787	0.0115129	UP
Rab GTPase-activating protein 1-like	RABGAP1L	Q5R372	1.30572	0.00358742	0.0124415	UP
Cyclin-dependent kinases regulatory subunit 1	CKS1B	P61024	1.40781	0.00395298	0.0133731	UP
TRAF family member-associated NF-kappa-B activator	TANK	Q92844	1.75873	0.00409654	0.0137241	UP
Dynein axonemal assembly factor 8	DNAAF8	Q8IYS4	1.11106	0.00413811	0.0138365	UP
Tektin-2	TEKT2	Q9UIF3	1.19341	0.00417691	0.0139353	UP
Iron-sulfur cluster assembly 2 homolog. mitochondrial	ISCA2	Q86U28	1.8839	0.0052465	0.0164502	UP
Transmembrane prolyl 4-hydroxylase	P4HTM	Q9NXG6	1.48178	0.00657476	0.0196332	UP
Prefoldin subunit 6	PFDN6	O15212	1.63964	0.00699999	0.0205036	UP
Neuronal calcium sensor 1	NCS1	P62166	1.22445	0.00702902	0.0205624	UP
DNA polymerase epsilon subunit 3	POLE3	Q9NRF9	1.61675	0.0070411	0.0205803	UP
Cyclic AMP-dependent transcription factor ATF-1	ATF1	P18846	2.33618	0.00753955	0.0216519	UP
RNA-binding region-containing protein 3	RNPC3	Q96LT9	1.0443	0.00759236	0.0217763	UP
Transforming growth factor beta-1-induced transcript 1 protein	TGFB1I1	O43294	1.07916	0.00772757	0.0220359	UP
Cytochrome c oxidase assembly factor 6 homolog	COA6	Q5JTJ3	1.48111	0.00793545	0.0224064	UP
U6 snRNA-associated Sm-like protein LSm7	LSM7	Q9UK45	3.05229	0.00818811	0.022988	UP
Paralemmin-1	PALM	O75781	1.60907	0.00845707	0.0235456	UP
Prefoldin subunit 2	PFDN2	Q9UHV9	3.87424	0.00853892	0.0237506	UP
Ras-related protein Rab-3A	RAB3A	P20336	1.12043	0.00860877	0.0239159	UP
Nuclear autoantigenic sperm protein	NASP	P49321	1.03227	0.00910039	0.0249749	UP
Mesothelin	MSLN	Q13421	1.64685	0.00911875	0.0250104	UP
Calcineurin B homologous protein 2	CHP2	O43745	1.61313	0.00923365	0.0252553	UP
Cytochrome c oxidase assembly protein COX19	COX19	Q49B96	1.51383	0.00977876	0.0264047	UP
V-type immunoglobulin domain-containing suppressor of T-cell activation	VSIR	Q9H7M9	1.7441	0.0102221	0.0273157	UP
Cilia-and flagella-associated protein 96	CFAP96	A7E2U8	1.34527	0.0106867	0.0282982	UP
Interleukin-19	IL19	Q9UHD0	1.80967	0.0117056	0.0303325	UP
Probable RNA-binding protein 23	RBM23	Q86U06	1.43457	0.0118599	0.0305912	UP
Sialomucin core protein 24	CD164	Q04900	1.81445	0.01258	0.0319754	UP
Inhibitor of growth protein 1	ING1	Q9UK53	1.3223	0.0127897	0.0323993	UP
U5 small nuclear ribonucleoprotein TSSC4	TSSC4	Q9Y5U2	1.93312	0.0131443	0.033079	UP
Probable RNA-binding protein EIF1AD	EIF1AD	Q8N9N8	1.71742	0.0131681	0.0331148	UP
Protein NEDD1	NEDD1	Q8NHV4	1.35419	0.0174041	0.0410862	UP
Visinin-like protein 1	VSNL1	P62760	1.96613	0.018073	0.0422621	UP
Transcription factor 7;Transcription factor 7-like 2;Lymphoid enhancer-binding factor 1	TCF7;TCF7L2;LEF1	P36402;Q9NQB0;Q9UJU2	1.6242	0.0183859	0.0427888	UP
Calcium-responsive transactivator	SS18L1	O75177	1.12441	0.0203677	0.0463838	UP
Calcium/calmodulin-dependent protein kinase kinase 2	CAMKK2	Q96RR4	1.54722	0.0212738	0.0478781	UP
Transcription initiation factor TFIID subunit 10	TAF10	Q12962	1.40291	0.0213994	0.0480512	UP
Thyroid receptor-interacting protein 11	TRIP11	Q15643	0.943886	4.65297e-15	3.20962e-11	NO
Serine/threonine-protein phosphatase 4 regulatory subunit 2	PPP4R2	Q9NY27	0.69174	2.9081e-10	4.01201e-07	NO
Protein NOXP20	FAM114A1	Q8IWE2	0.766242	3.59867e-10	4.13727e-07	NO
UMP-CMP kinase	CMPK1	P30085	0.746072	6.05117e-10	5.61576e-07	NO
Glucosidase 2 subunit beta	PRKCSH	P14314	0.97151	1.56616e-09	9.0028e-07	NO
26S proteasome non-ATPase regulatory subunit 13	PSMD13	Q9UNM6	-0.592501	2.53346e-09	1.24827e-06	NO
Epidermal growth factor receptor substrate 15-like 1	EPS15L1	Q9UBC2	0.747922	3.52761e-09	1.48467e-06	NO
Melanoma inhibitory activity protein 2	MIA2	Q96PC5	0.860743	3.98638e-09	1.52767e-06	NO
N-alpha-acetyltransferase 10	NAA10	P41227	0.494574	4.96205e-09	1.62992e-06	NO
Alpha-soluble NSF attachment protein	NAPA	P54920	-0.533644	6.94567e-09	2.0831e-06	NO
Ribonuclease inhibitor	RNH1	P13489	-0.467683	8.21208e-09	2.36029e-06	NO
Trophoblast glycoprotein	TPBG	Q13641	0.934098	1.88777e-08	4.34061e-06	NO
Mucin-1	MUC1	P15941	0.698877	2.29147e-08	4.93955e-06	NO
Nuclear autoantigen Sp-100	SP100	P23497	0.815128	2.51933e-08	5.22008e-06	NO
Small ribosomal subunit protein eS12	RPS12	P25398	0.923831	2.57296e-08	5.22008e-06	NO
High mobility group protein B3	HMGB3	O15347	0.677536	2.68135e-08	5.27603e-06	NO
Complement decay-accelerating factor	CD55	P08174	0.802542	2.97488e-08	5.40018e-06	NO
Biotinidase	BTD	P43251	0.50196	2.92537e-08	5.40018e-06	NO
Protein KTI12 homolog	KTI12	Q96EK9	0.584634	3.76965e-08	6.50076e-06	NO
Mucin-16	MUC16	Q8WXI7	0.754499	4.28653e-08	7.08295e-06	NO
Target of rapamycin complex subunit LST8	MLST8	Q9BVC4	0.260113	5.55937e-08	8.71557e-06	NO
Transport and Golgi organization protein 1 homolog	MIA3	Q5JRA6	0.352097	5.82835e-08	8.93421e-06	NO
Superoxide dismutase [Cu-Zn]	SOD1	P00441	0.944304	6.77098e-08	1.01535e-05	NO
Serine/threonine-protein phosphatase 2A catalytic subunit alpha isoform	PPP2CA	P67775	-0.366346	1.00797e-07	1.36332e-05	NO
Optineurin	OPTN	Q96CV9	0.67214	1.06105e-07	1.38096e-05	NO
Protein GOLM2	GOLM2	Q6P4E1	0.571747	1.13424e-07	1.39714e-05	NO
Telomerase Cajal body protein 1	WRAP53	Q9BUR4	0.65959	1.1176e-07	1.39714e-05	NO
Proteasome subunit alpha type-5	PSMA5	P28066	-0.436896	1.22098e-07	1.42719e-05	NO
Far upstream element-binding protein 1	FUBP1	Q96AE4	0.843022	1.22729e-07	1.42719e-05	NO
ADP-ribose glycohydrolase OARD1	OARD1	Q9Y530	0.343546	1.2379e-07	1.42719e-05	NO
AH receptor-interacting protein	AIP	O00170	0.442785	1.33731e-07	1.51225e-05	NO
RNA-binding protein with multiple splicing	RBPMS	Q93062	0.853038	1.43924e-07	1.60127e-05	NO
Proteasome subunit beta type-2	PSMB2	P49721	-0.495153	1.51502e-07	1.60778e-05	NO
m7GpppX diphosphatase	DCPS	Q96C86	0.521508	1.5025e-07	1.60778e-05	NO
Vacuolar protein sorting-associated protein VTA1 homolog	VTA1	Q9NP79	0.50901	1.47192e-07	1.60778e-05	NO
Cytosolic purine 5'-nucleotidase	NT5C2	P49902	-0.471001	1.58083e-07	1.6522e-05	NO
Actin-related protein 2	ACTR2	P61160	-0.180166	1.68709e-07	1.7116e-05	NO
Histone deacetylase complex subunit SAP130	SAP130	Q9H0E3	0.352754	1.68728e-07	1.7116e-05	NO
SUMO-conjugating enzyme UBC9	UBE2I	P63279	0.475402	1.73173e-07	1.73123e-05	NO
G-protein coupled receptor family C group 5 member C	GPRC5C	Q9NQ84	0.474704	1.95506e-07	1.92657e-05	NO
45 kDa calcium-binding protein	SDF4	Q9BRK5	0.833187	2.02078e-07	1.96329e-05	NO
Serine/threonine-protein kinase STK11	STK11	Q15831	-0.387146	2.18613e-07	2.09443e-05	NO
Galectin-3-binding protein	LGALS3BP	Q08380	0.649277	2.38835e-07	2.19665e-05	NO
CD166 antigen	ALCAM	Q13740	0.735049	2.37004e-07	2.19665e-05	NO
Trafficking protein particle complex subunit 4	TRAPPC4	Q9Y296	-0.451669	2.45393e-07	2.22726e-05	NO
U2 small nuclear ribonucleoprotein B''	SNRPB2	P08579	0.266072	2.49052e-07	2.23112e-05	NO
Zinc finger protein 217	ZNF217	O75362	-0.470635	2.61191e-07	2.30987e-05	NO
Arfaptin-1	ARFIP1	P53367	0.665813	3.08452e-07	2.62679e-05	NO
RNA-binding protein 26	RBM26	Q5T8P6	0.234633	3.25256e-07	2.73612e-05	NO
26S proteasome non-ATPase regulatory subunit 9	PSMD9	O00233	0.546517	3.32808e-07	2.76591e-05	NO
Phospholipid transfer protein	PLTP	P55058	0.666657	3.48176e-07	2.82555e-05	NO
BLOC-1-related complex subunit 6	BORCS6	Q96GS4	0.906984	3.52562e-07	2.82788e-05	NO
Calcium and integrin-binding protein 1	CIB1	Q99828	0.476281	3.58541e-07	2.84278e-05	NO
Methionine-R-sulfoxide reductase B2. mitochondrial	MSRB2	Q9Y3D2	0.598425	4.10419e-07	3.21713e-05	NO
Exosome complex component RRP43	EXOSC8	Q96B26	0.310619	4.42124e-07	3.42671e-05	NO
Protein disulfide isomerase CRELD2	CRELD2	Q6UXH1	0.691664	4.7316e-07	3.62651e-05	NO
Ubiquitin carboxyl-terminal hydrolase 25	USP25	Q9UHP3	-0.320163	4.84243e-07	3.67067e-05	NO
Tetraspanin-1	TSPAN1	O60635	0.593696	5.21122e-07	3.90728e-05	NO
Laminin subunit beta-2	LAMB2	P55268	0.436252	5.58644e-07	4.14357e-05	NO
Immunity-related GTPase family Q protein	IRGQ	Q8WZA9	0.828408	5.77225e-07	4.19126e-05	NO
Spermatogenesis-defective protein 39 homolog	VIPAS39	Q9H9C1	-0.294916	5.99777e-07	4.30965e-05	NO
UNC93-like protein MFSD11	MFSD11	O43934	0.437629	6.13337e-07	4.31714e-05	NO
Interleukin-1 receptor accessory protein	IL1RAP	Q9NPH3	0.379199	6.10908e-07	4.31714e-05	NO
Kinesin-like protein KIF1B	KIF1B	O60333	-0.825237	6.31761e-07	4.40191e-05	NO
Myotubularin-related protein 1	MTMR1	Q13613	-0.33647	6.41815e-07	4.42724e-05	NO
Tumor suppressor candidate 2	TUSC2	O75896	0.499662	6.8297e-07	4.61998e-05	NO
Cytochrome c oxidase subunit 2	MT-CO2	P00403	-0.873147	7.04871e-07	4.67519e-05	NO
Protein FAM107B	FAM107B	Q9H098	0.817035	6.99322e-07	4.67519e-05	NO
PDZ and LIM domain protein 1	PDLIM1	O00151	0.84902	7.24051e-07	4.75667e-05	NO
Dynactin subunit 3	DCTN3	O75935	0.54978	7.87118e-07	5.02735e-05	NO
Isoaspartyl peptidase/L-asparaginase	ASRGL1	Q7L266	0.699557	7.86642e-07	5.02735e-05	NO
Proteasome inhibitor PI31 subunit	PSMF1	Q92530	-0.36516	7.80468e-07	5.02735e-05	NO
NADH dehydrogenase [ubiquinone] 1 alpha subcomplex subunit 2	NDUFA2	O43678	0.618646	8.06641e-07	5.03148e-05	NO
Aminopeptidase N	ANPEP	P15144	0.643076	8.09646e-07	5.03148e-05	NO
NSFL1 cofactor p47	NSFL1C	Q9UNZ2	0.481475	8.01762e-07	5.03148e-05	NO
Mortality factor 4-like protein 2	MORF4L2	Q15014	0.438076	8.29254e-07	5.07415e-05	NO
Armadillo repeat-containing protein 6	ARMC6	Q6NXE6	-0.415336	8.31225e-07	5.07415e-05	NO
Eukaryotic translation initiation factor 3 subunit F	EIF3F	O00303	-0.349314	8.53706e-07	5.16567e-05	NO
GTP-binding protein SAR1a	SAR1A	Q9NR31	-0.484367	9.18834e-07	5.51141e-05	NO
Protein-lysine 6-oxidase	LOX	P28300	0.84687	9.70552e-07	5.77144e-05	NO
Peptidyl-prolyl cis-trans isomerase A-like 4A	PPIAL4A	Q9Y536	0.543906	1.01331e-06	5.97423e-05	NO
Cathepsin D	CTSD	P07339	0.526047	1.0298e-06	6.01995e-05	NO
NADH dehydrogenase [ubiquinone] flavoprotein 2. mitochondrial	NDUFV2	P19404	0.500176	1.0942e-06	6.16883e-05	NO
Protein farnesyltransferase/geranylgeranyltransferase type-1 subunit alpha	FNTA	P49354	-0.433729	1.10522e-06	6.16883e-05	NO
Acid sphingomyelinase-like phosphodiesterase 3b	SMPDL3B	Q92485	0.440195	1.10892e-06	6.16883e-05	NO
E3 ubiquitin-protein ligase RING1	RING1	Q06587	0.430195	1.13088e-06	6.1911e-05	NO
UDP-glucose 4-epimerase	GALE	Q14376	0.213959	1.12935e-06	6.1911e-05	NO
Dyslexia-associated protein KIAA0319-like protein	KIAA0319L	Q8IZA0	0.402002	1.15332e-06	6.26423e-05	NO
10 kDa heat shock protein. mitochondrial	HSPE1	P61604	0.722756	1.17857e-06	6.35139e-05	NO
Low molecular weight phosphotyrosine protein phosphatase	ACP1	P24666	0.495457	1.23706e-06	6.61489e-05	NO
Pre-mRNA-splicing factor RBM22	RBM22	Q9NW64	0.245931	1.29365e-06	6.86431e-05	NO
E3 ubiquitin-protein ligase PPP1R11	PPP1R11	O60927	0.756796	1.37713e-06	7.05618e-05	NO
Cytosolic Fe-S cluster assembly factor NUBP1	NUBP1	P53384	0.442288	1.35229e-06	7.05618e-05	NO
HCLS1-binding protein 3	HS1BP3	Q53T59	0.348077	1.38096e-06	7.05618e-05	NO
Mitochondrial antiviral-signaling protein	MAVS	Q7Z434	0.713386	1.37133e-06	7.05618e-05	NO
Platelet-activating factor acetylhydrolase IB subunit alpha2	PAFAH1B2	P68402	0.458905	1.39521e-06	7.07658e-05	NO
Nascent polypeptide-associated complex subunit alpha. muscle-specific form	NACA	E9PAV3	0.464582	1.42898e-06	7.19499e-05	NO
Rho-associated protein kinase 1	ROCK1	Q13464	-0.347468	1.45333e-06	7.21229e-05	NO
Syntaxin-binding protein 4	STXBP4	Q6ZWJ1	0.592096	1.44422e-06	7.21229e-05	NO
Actin-related protein 2/3 complex subunit 3	ARPC3	O15145	0.604913	1.47856e-06	7.28507e-05	NO
Myotubularin-related protein 3	MTMR3	Q13615	-0.332519	1.4899e-06	7.28887e-05	NO
Signal peptidase complex subunit 2	SPCS2	Q15005	-0.413782	1.53568e-06	7.45995e-05	NO
Aldehyde dehydrogenase 1A1	ALDH1A1	P00352	0.358945	1.55964e-06	7.52335e-05	NO
Clathrin light chain B	CLTB	P09497	0.939487	1.58057e-06	7.57139e-05	NO
Heterogeneous nuclear ribonucleoprotein F	HNRNPF	P52597	0.338396	1.72588e-06	8.09872e-05	NO
GTP-binding protein SAR1b	SAR1B	Q9Y6B6	-0.348823	1.71421e-06	8.09872e-05	NO
Palmitoyl-protein thioesterase 1	PPT1	P50897	0.605043	1.75295e-06	8.17017e-05	NO
Aldo-keto reductase family 1 member A1	AKR1A1	P14550	0.218477	1.8197e-06	8.36818e-05	NO
COX assembly mitochondrial protein 2 homolog	CMC2	Q9NRP2	0.831091	1.81863e-06	8.36818e-05	NO
Caspase-9	CASP9	P55211	-0.455157	1.84228e-06	8.41594e-05	NO
Centrosomal protein 43	CEP43	O95684	0.620354	1.85653e-06	8.42219e-05	NO
Scaffold attachment factor B1	SAFB	Q15424	0.320884	1.86807e-06	8.42219e-05	NO
G-rich sequence factor 1	GRSF1	Q12849	0.349794	1.89368e-06	8.48223e-05	NO
UV excision repair protein RAD23 homolog B	RAD23B	P54727	0.568562	1.97851e-06	8.74856e-05	NO
Transcription elongation factor A protein-like 3	TCEAL3	Q969E4	0.740933	2.07011e-06	9.0953e-05	NO
Deoxyribonuclease-2-alpha	DNASE2	O00115	0.369239	2.1357e-06	9.32407e-05	NO
Inosine triphosphate pyrophosphatase	ITPA	Q9BY32	0.420659	2.18449e-06	9.46443e-05	NO
Protein lin-7 homolog C	LIN7C	Q9NUP9	0.733245	2.19529e-06	9.46443e-05	NO
BAG family molecular chaperone regulator 3	BAG3	O95817	0.841922	2.27365e-06	9.68591e-05	NO
Galactose-1-phosphate uridylyltransferase	GALT	P07902	0.550403	2.2862e-06	9.68591e-05	NO
Importin subunit alpha-5	KPNA1	P52294	-0.345148	2.28878e-06	9.68591e-05	NO
Golgin subfamily A member 1	GOLGA1	Q92805	0.359254	2.32782e-06	9.79102e-05	NO
E3 ubiquitin-protein ligase TRIM32	TRIM32	Q13049	0.557922	2.37273e-06	9.91947e-05	NO
Large ribosomal subunit protein eL22	RPL22	P35268	0.365816	2.56282e-06	0.000105858	NO
BAG family molecular chaperone regulator 1	BAG1	Q99933	0.690143	2.58581e-06	0.000106172	NO
Bcl-2-associated transcription factor 1	BCLAF1	Q9NYF8	0.409594	2.69547e-06	0.00010984	NO
Chromatin complexes subunit BAP18	BAP18	Q8IXM2	0.884957	2.72631e-06	0.000109977	NO
Ribose-phosphate pyrophosphokinase 1	PRPS1	P60891	0.301756	2.76389e-06	0.000110204	NO
Mitochondrial fission 1 protein	FIS1	Q9Y3D6	0.765132	2.75947e-06	0.000110204	NO
Fibulin-5	FBLN5	Q9UBX5	0.670725	2.79199e-06	0.000110685	NO
Caspase recruitment domain-containing protein 19	CARD19	Q96LW7	0.528739	2.85921e-06	0.000112702	NO
Rho guanine nucleotide exchange factor 37	ARHGEF37	A1IGU5	-0.467248	3.03262e-06	0.000117523	NO
Lysosome-associated membrane glycoprotein 2	LAMP2	P13473	0.564363	3.02849e-06	0.000117523	NO
Zinc finger CCCH domain-containing protein 18	ZC3H18	Q86VM9	0.463806	3.06673e-06	0.000118181	NO
EGF-containing fibulin-like extracellular matrix protein 1	EFEMP1	Q12805	0.275412	3.09611e-06	0.00011865	NO
Acidic leucine-rich nuclear phosphoprotein 32 family member A	ANP32A	P39687	0.628449	3.15194e-06	0.000120122	NO
Carcinoembryonic antigen-related cell adhesion molecule 5	CEACAM5	P06731	0.710479	3.24141e-06	0.000122182	NO
Chromosome alignment-maintaining phosphoprotein 1	CHAMP1	Q96JM3	0.329383	3.22797e-06	0.000122182	NO
NHP2-like protein 1	SNU13	P55769	0.387619	3.32319e-06	0.000122596	NO
Protein max	MAX	P61244	0.707264	3.29008e-06	0.000122596	NO
Protein mab-21-like 4	MAB21L4	Q08AI8	-0.900679	3.32348e-06	0.000122596	NO
Pericentriolar material 1 protein	PCM1	Q15154	0.48408	3.29094e-06	0.000122596	NO
Cyclic GMP-AMP phosphodiesterase SMPDL3A	SMPDL3A	Q92484	0.436578	3.38716e-06	0.000123622	NO
Eukaryotic translation initiation factor 3 subunit K	EIF3K	Q9UBQ5	-0.496064	3.37601e-06	0.000123622	NO
Vesicle-associated membrane protein-associated protein B/C	VAPB	O95292	0.599147	3.415e-06	0.000123983	NO
Sodium- and chloride-dependent taurine transporter	SLC6A6	P31641	0.768539	3.43758e-06	0.000124149	NO
Ashwin	C2orf49	Q9BVC5	0.355544	3.47629e-06	0.000124893	NO
Na(+)/H(+) exchange regulatory cofactor NHE-RF1	NHERF1	O14745	0.959288	3.49828e-06	0.000125032	NO
Sodium-dependent phosphate transport protein 2B	SLC34A2	O95436	0.664098	3.70805e-06	0.000129956	NO
Nucleoside diphosphate kinase A	NME1	P15531	0.382423	3.67608e-06	0.000129956	NO
Myc-associated zinc finger protein	MAZ	P56270	0.503622	3.71141e-06	0.000129956	NO
DNA repair protein XRCC4	XRCC4	Q13426	0.337839	3.69074e-06	0.000129956	NO
Ran-binding protein 3	RANBP3	Q9H6Z4	0.34319	3.73247e-06	0.000130033	NO
Methylthioribulose-1-phosphate dehydratase	APIP	Q96GX9	0.356528	3.95276e-06	0.000134981	NO
Ephrin type-A receptor 2	EPHA2	P29317	-0.691135	3.98393e-06	0.000135375	NO
REST corepressor 3	RCOR3	Q9P2K3	0.376418	4.0692e-06	0.000137595	NO
Pyridoxine-5'-phosphate oxidase	PNPO	Q9NVS9	0.835754	4.12794e-06	0.0001389	NO
Peroxiredoxin-1	PRDX1	Q06830	0.501045	4.15825e-06	0.000139241	NO
RNA-binding protein Musashi homolog 2	MSI2	Q96DH6	0.317966	4.23992e-06	0.00014061	NO
Selenocysteine lyase	SCLY	Q96I15	0.424841	4.29111e-06	0.000141627	NO
Prohibitin 1	PHB1	P35232	-0.302699	4.46301e-06	0.000145904	NO
Disks large homolog 5	DLG5	Q8TDM6	-0.570951	4.50477e-06	0.000146575	NO
BCL2/adenovirus E1B 19 kDa protein-interacting protein 3-like	BNIP3L	O60238	0.616953	4.63065e-06	0.000149361	NO
Telomeric repeat-binding factor 2-interacting protein 1	TERF2IP	Q9NYB0	0.59789	4.63371e-06	0.000149361	NO
Eukaryotic translation initiation factor 3 subunit B	EIF3B	P55884	-0.299705	4.73522e-06	0.000151923	NO
Alpha-galactosidase A	GLA	P06280	0.326807	4.85006e-06	0.000153467	NO
26S proteasome non-ATPase regulatory subunit 5	PSMD5	Q16401	-0.298061	4.8077e-06	0.000153467	NO
UPF0462 protein C4orf33	C4orf33	Q8N1A6	-0.46251	4.83847e-06	0.000153467	NO
Ubiquitin-like protein ISG15	ISG15	P05161	-0.976737	4.89973e-06	0.00015433	NO
Tubulin alpha-1B chain	TUBA1B	P68363	0.222599	4.95336e-06	0.00015531	NO
Acetyl-coenzyme A synthetase. cytoplasmic	ACSS2	Q9NR19	-0.44654	4.98096e-06	0.000155469	NO
26S proteasome non-ATPase regulatory subunit 14	PSMD14	O00487	-0.35593	5.05346e-06	0.000157022	NO
ADP-ribosylhydrolase ARH1	ADPRH	P54922	-0.653051	5.08624e-06	0.000157037	NO
Insulin-like growth factor-binding protein 2	IGFBP2	P18065	0.972226	5.18709e-06	0.000158321	NO
Myeloid-derived growth factor	MYDGF	Q969H8	0.315643	5.18288e-06	0.000158321	NO
ATP synthase subunit d. mitochondrial	ATP5PD	O75947	0.365817	5.24772e-06	0.000158767	NO
Protein farnesyltransferase subunit beta	FNTB	P49356	-0.339369	5.24164e-06	0.000158767	NO
PSME3-interacting protein	PSME3IP1	Q9GZU8	0.656114	5.3565e-06	0.00016135	NO
Chloride intracellular channel protein 6	CLIC6	Q96NY7	0.551649	5.45525e-06	0.000162902	NO
Phosphoribosylformylglycinamidine synthase	PFAS	O15067	0.176225	5.61297e-06	0.000164162	NO
Calreticulin	CALR	P27797	0.29338	5.71377e-06	0.000164162	NO
Proteasome subunit beta type-5	PSMB5	P28074	-0.266308	5.73543e-06	0.000164162	NO
Heterogeneous nuclear ribonucleoprotein H3	HNRNPH3	P31942	0.449881	5.71195e-06	0.000164162	NO
Brain acid soluble protein 1	BASP1	P80723	0.858761	5.71006e-06	0.000164162	NO
Mitotic interactor and substrate of PLK1	MISP	Q8IVT2	0.333465	5.72075e-06	0.000164162	NO
Thioredoxin domain-containing protein 5	TXNDC5	Q8NBS9	0.485122	5.7016e-06	0.000164162	NO
Large ribosomal subunit protein mL53	MRPL53	Q96EL3	0.382387	5.62376e-06	0.000164162	NO
Acidic leucine-rich nuclear phosphoprotein 32 family member E	ANP32E	Q9BTT0	0.673158	5.57605e-06	0.000164162	NO
B-cell CLL/lymphoma 9-like protein	BCL9L	Q86UU0	0.427432	5.7681e-06	0.000164415	NO
RNA-binding protein 45	RBM45	Q8IUH3	0.292143	5.91534e-06	0.000167918	NO
Peptidyl-prolyl cis-trans isomerase H	PPIH	O43447	0.285756	5.9479e-06	0.00016815	NO
Peptidyl-prolyl cis-trans isomerase FKBP3	FKBP3	Q00688	0.376401	6.02998e-06	0.000169724	NO
Transcription factor Sp3	SP3	Q02447	0.447515	6.05279e-06	0.000169724	NO
Casein kinase II subunit beta	CSNK2B	P67870	0.575127	6.08989e-06	0.000170073	NO
Ras-related protein Rab-23	RAB23	Q9ULC3	0.261224	6.175e-06	0.000171755	NO
Band 4.1-like protein 3	EPB41L3	Q9Y2J2	-0.878392	6.22613e-06	0.000172481	NO
AT-rich interactive domain-containing protein 1B	ARID1B	Q8NFD5	0.180323	6.30115e-06	0.000173169	NO
RNA-binding protein 27	RBM27	Q9P2N5	0.300685	6.28631e-06	0.000173169	NO
Core-binding factor subunit beta	CBFB	Q13951	0.354187	6.41978e-06	0.000175729	NO
Syntabulin	SYBU	Q9NX95	0.363137	6.51738e-06	0.000177695	NO
Ubiquitin-conjugating enzyme E2 variant 2	UBE2V2	Q15819	0.453488	6.7647e-06	0.000180864	NO
Choline transporter-like protein 4	SLC44A4	Q53GD3	0.56331	6.70657e-06	0.000180864	NO
Protein NipSnap homolog 3A	NIPSNAP3A	Q9UFN0	-0.217128	6.72761e-06	0.000180864	NO
Ran-specific GTPase-activating protein	RANBP1	P43487	0.581722	6.82363e-06	0.000181036	NO
EF-hand calcium-binding domain-containing protein 4B	CRACR2A	Q9BSW2	0.423522	6.80734e-06	0.000181036	NO
U4/U6.U5 small nuclear ribonucleoprotein 27 kDa protein	SNRNP27	Q8WVK2	0.598801	6.8863e-06	0.000181999	NO
Protein-tyrosine kinase 6	PTK6	Q13882	-0.712451	6.97855e-06	0.000183733	NO
Bile salt-activated lipase	CEL	P19835	0.565606	7.0949e-06	0.000186086	NO
Protein MIX23	MIX23	Q4VC31	0.678122	7.25628e-06	0.000189598	NO
DNA repair nuclease/redox regulator APEX1	APEX1	P27695	0.203815	7.37157e-06	0.000190749	NO
Twinfilin-2	TWF2	Q6IBS0	-0.184809	7.37502e-06	0.000190749	NO
Nucleosome assembly protein 1-like 4	NAP1L4	Q99733	0.382911	7.3833e-06	0.000190749	NO
Selenide. water dikinase 2	SEPHS2	Q99611	0.35982	7.50009e-06	0.000193043	NO
Coronin-1B	CORO1B	Q9BR76	-0.261466	7.56676e-06	0.000194035	NO
Annexin A7	ANXA7	P20073	0.376576	7.71694e-06	0.000194987	NO
Tubulin gamma-1 chain	TUBG1	P23258	0.217702	7.68491e-06	0.000194987	NO
14-3-3 protein eta	YWHAH	Q04917	0.485598	7.69845e-06	0.000194987	NO
Receptor-type tyrosine-protein phosphatase kappa	PTPRK	Q15262	0.356165	7.64649e-06	0.000194987	NO
NADH dehydrogenase [ubiquinone] 1 beta subcomplex subunit 4	NDUFB4	O95168	0.17083	7.77908e-06	0.00019584	NO
Tripeptidyl-peptidase 1	TPP1	O14773	0.744011	7.89813e-06	0.000197396	NO
Tripartite motif-containing protein 16	TRIM16	O95361	-0.488878	7.89241e-06	0.000197396	NO
Coiled-coil domain-containing protein 9B	CCDC9B	Q6ZUT6	-0.472777	7.95117e-06	0.000198004	NO
Monoglyceride lipase	MGLL	Q99685	-0.959148	7.99023e-06	0.000198261	NO
Kinesin-like protein KIFC3	KIFC3	Q9BVG8	-0.394736	8.13248e-06	0.000201068	NO
Signal recognition particle 9 kDa protein	VIII.09	P49458	0.601033	8.5782e-06	0.00021133	NO
Guanine nucleotide-binding protein G(i) subunit alpha-2	GNAI2	P04899	-0.230344	8.75711e-06	0.00021497	NO
Inactive C-alpha-formylglycine-generating enzyme 2	SUMF2	Q8NBJ7	0.614523	8.87063e-06	0.000216984	NO
Eukaryotic translation initiation factor 3 subunit I	EIF3I	Q13347	-0.158005	8.91279e-06	0.000217245	NO
Nucleotide exchange factor SIL1	SIL1	Q9H173	0.520761	9.027e-06	0.000219254	NO
Proteasome activator complex subunit 3	PSME3	P61289	0.407725	9.18561e-06	0.000221547	NO
AKT-interacting protein	AKTIP	Q9H8T0	-0.486058	9.18425e-06	0.000221547	NO
Leukotriene A-4 hydrolase	LTA4H	P09960	-0.269245	9.25082e-06	0.000221865	NO
NPC intracellular cholesterol transporter 2	NPC2	P61916	0.745866	9.26313e-06	0.000221865	NO
Mitochondrial fission factor	MFF	Q9GZY8	0.665737	9.3454e-06	0.000223061	NO
Succinate dehydrogenase assembly factor 4. mitochondrial	SDHAF4	Q5VUM1	0.891751	9.4204e-06	0.000224076	NO
Protein kinase C iota type	PRKCI	P41743	-0.461052	9.67144e-06	0.000229256	NO
Guanylate-binding protein 4	GBP4	Q96PP9	-0.582028	9.77472e-06	0.000230911	NO
Peptidyl-glycine alpha-amidating monooxygenase	PAM	P19021	0.373131	9.88135e-06	0.000231842	NO
KH domain-containing. RNA-binding. signal transduction-associated protein 1	KHDRBS1	Q07666	0.320981	9.85691e-06	0.000231842	NO
Protein SET	SET	Q01105	0.416241	9.94181e-06	0.000232222	NO
Cdc42 effector protein 1	CDC42EP1	Q00587	-0.639805	1.00083e-05	0.000232371	NO
tRNA (cytidine(32)/guanosine(34)-2'-O)-methyltransferase	FTSJ1	Q9UET6	-0.196325	1.00386e-05	0.000232371	NO
Dystroglycan 1	DAG1	Q14118	0.487384	1.01306e-05	0.000233142	NO
Serine/arginine-rich splicing factor 7	SRSF7	Q16629	0.334938	1.01396e-05	0.000233142	NO
Ubiquitin carboxyl-terminal hydrolase 5	USP5	P45974	0.172944	1.02038e-05	0.00023384	NO
Cytochrome b-c1 complex subunit 1. mitochondrial	UQCRC1	P31930	-0.268734	1.05911e-05	0.000241913	NO
14 kDa phosphohistidine phosphatase	PHPT1	Q9NRX4	0.346707	1.0833e-05	0.000246621	NO
Guanine nucleotide-binding protein G(I)/G(S)/G(O) subunit gamma-5	GNG5	P63218	0.511378	1.11335e-05	0.000252629	NO
UPF0235 protein C15orf40	C15orf40	Q8WUR7	0.500993	1.13806e-05	0.000257388	NO
RNA transcription. translation and transport factor protein	RTRAF	Q9Y224	0.444717	1.15623e-05	0.000260642	NO
RING finger protein 214	RNF214	Q8ND24	0.213932	1.1628e-05	0.00026127	NO
Nuclear transport factor 2	NUTF2	P61970	-0.534021	1.17815e-05	0.000263861	NO
Ceruloplasmin	CP	P00450	0.633477	1.19082e-05	0.000265834	NO
Nucleolar and coiled-body phosphoprotein 1	NOLC1	Q14978	0.587042	1.19604e-05	0.000266137	NO
Eukaryotic elongation factor 2 kinase	EEF2K	O00418	0.429317	1.21117e-05	0.000267778	NO
Tripartite motif-containing protein 5	TRIM5	Q9C035	-0.502846	1.20857e-05	0.000267778	NO
Putative RNA-binding protein Luc7-like 1	LUC7L	Q9NQ29	0.531261	1.22896e-05	0.000270842	NO
Cystatin-C	CST3	P01034	0.440473	1.25401e-05	0.00027374	NO
Guanidinoacetate N-methyltransferase	GAMT	Q14353	-0.355673	1.24776e-05	0.00027374	NO
Transcription elongation regulator 1	TCERG1	O14776	0.22462	1.26853e-05	0.000276035	NO
Guanine nucleotide-binding protein G(s) subunit alpha isoforms XLas	GNAS	Q5JWF2	-0.178916	1.31072e-05	0.000284319	NO
14-3-3 protein beta/alpha	YWHAB	P31946	0.408811	1.31767e-05	0.000284931	NO
Serine/threonine-protein phosphatase 2A 55 kDa regulatory subunit B alpha isoform	PPP2R2A	P63151	-0.221238	1.32687e-05	0.000286022	NO
Bis(5'-adenosyl)-triphosphatase ENPP4	ENPP4	Q9Y6X5	0.497357	1.34976e-05	0.000290051	NO
Calcium homeostasis endoplasmic reticulum protein	CHERP	Q8IWX8	0.249704	1.36851e-05	0.000293166	NO
Transmembrane protein 87A	TMEM87A	Q8NBN3	0.336334	1.37801e-05	0.000294289	NO
Diphosphomevalonate decarboxylase	MVD	P53602	-0.34368	1.38385e-05	0.000294623	NO
Acylphosphatase-2	ACYP2	P14621	0.227025	1.39435e-05	0.000295945	NO
Uncharacterized protein C7orf57	C7orf57	Q8NEG2	0.73726	1.42279e-05	0.000300768	NO
Thyroid hormone receptor-associated protein 3	THRAP3	Q9Y2W1	0.343539	1.42579e-05	0.000300768	NO
Dehydrogenase/reductase SDR family member 1	DHRS1	Q96LJ7	-0.32649	1.44438e-05	0.00030376	NO
Enolase-phosphatase E1	ENOPH1	Q9UHY7	-0.304002	1.47511e-05	0.00030928	NO
High mobility group nucleosome-binding domain-containing protein 5	HMGN5	P82970	0.467099	1.48802e-05	0.000311041	NO
Sterol-4-alpha-carboxylate 3-dehydrogenase. decarboxylating	NSDHL	Q15738	-0.505785	1.52138e-05	0.000317054	NO
Endoplasmic reticulum resident protein 29	ERP29	P30040	0.660929	1.53479e-05	0.000318884	NO
Stress-70 protein. mitochondrial	HSPA9	P38646	0.273929	1.55374e-05	0.000321852	NO
Tyrosine-protein phosphatase non-receptor type 12	PTPN12	Q05209	-0.205001	1.57806e-05	0.000325912	NO
Guanine nucleotide-binding protein G(I)/G(S)/G(T) subunit beta-1	GNB1	P62873	0.209445	1.58785e-05	0.000325983	NO
RNA demethylase ALKBH5	ALKBH5	Q6P6C2	0.329132	1.58681e-05	0.000325983	NO
Cleavage and polyadenylation specificity factor subunit 6	CPSF6	Q16630	0.317363	1.60486e-05	0.000328496	NO
Iron-sulfur cluster assembly 1 homolog. mitochondrial	ISCA1	Q9BUE6	0.557025	1.62067e-05	0.000330752	NO
OTU domain-containing protein 7B	OTUD7B	Q6GQQ9	-0.251736	1.63629e-05	0.000332954	NO
Coiled-coil domain-containing protein 134	CCDC134	Q9H6E4	0.263499	1.64531e-05	0.000333804	NO
E3 ubiquitin-protein ligase RING2	RNF2	Q99496	0.375995	1.65619e-05	0.000335025	NO
Keratin. type I cytoskeletal 18	KRT18	P05783	0.252342	1.69514e-05	0.000341902	NO
Exocyst complex component 7	EXOC7	Q9UPT5	-0.406028	1.71652e-05	0.000345205	NO
Actin-related protein 2/3 complex subunit 5	ARPC5	O15511	0.631867	1.73087e-05	0.000347081	NO
BTB/POZ domain-containing adapter for CUL3-mediated RhoA degradation protein 3	KCTD10	Q9H3F6	-0.316464	1.75654e-05	0.000351207	NO
Serologically defined colon cancer antigen 8	SDCCAG8	Q86SQ7	0.70353	1.77229e-05	0.000353331	NO
NADH dehydrogenase [ubiquinone] 1 alpha subcomplex assembly factor 4	NDUFAF4	Q9P032	0.363336	1.78674e-05	0.000355186	NO
Aldo-keto reductase family 1 member B15	AKR1B15	C9JRZ8	-0.296292	1.8018e-05	0.000357149	NO
Rho guanine nucleotide exchange factor 1	ARHGEF1	Q92888	-0.3713	1.83034e-05	0.000361768	NO
RasGAP-activating-like protein 1	RASAL1	O95294	-0.661006	1.87857e-05	0.000369185	NO
Myosin light chain 6B	MYL6B	P14649	0.758831	1.87417e-05	0.000369185	NO
Cartilage-associated protein	CRTAP	O75718	0.487755	1.90019e-05	0.000372373	NO
Heterogeneous nuclear ribonucleoprotein H2	HNRNPH2	P55795	0.287274	1.94094e-05	0.00037928	NO
E3 ubiquitin-protein ligase ARIH2	ARIH2	O95376	-0.240885	1.97296e-05	0.000383189	NO
COP9 signalosome complex subunit 2	COPS2	P61201	0.223368	1.98069e-05	0.000383189	NO
Rho guanine nucleotide exchange factor 10-like protein	ARHGEF10L	Q9HCE6	-0.628265	1.96902e-05	0.000383189	NO
Heme-binding protein 1	HEBP1	Q9NRV9	0.466352	1.98316e-05	0.000383189	NO
Translationally-controlled tumor protein	TPT1	P13693	0.399112	2.00728e-05	0.000386766	NO
NEDD8-activating enzyme E1 catalytic subunit	UBA3	Q8TBC4	-0.224935	2.02934e-05	0.000388844	NO
Serine/threonine-protein phosphatase 4 regulatory subunit 1	PPP4R1	Q8TF05	-0.377224	2.04904e-05	0.00039045	NO
Glutaredoxin-3	GLRX3	O76003	0.297241	2.07709e-05	0.00039362	NO
Remodeling and spacing factor 1	RSF1	Q96T23	0.296292	2.07286e-05	0.00039362	NO
ER degradation-enhancing alpha-mannosidase-like protein 3	EDEM3	Q9BZQ6	0.226474	2.08802e-05	0.000394607	NO
MICOS complex subunit MIC25	CHCHD6	Q9BRQ6	0.296391	2.12997e-05	0.000401436	NO
Sorting nexin-17	SNX17	Q15036	-0.550706	2.15091e-05	0.000403178	NO
Forkhead box protein J3	FOXJ3	Q9UPW0	0.433116	2.15024e-05	0.000403178	NO
Ubiquitin-fold modifier-conjugating enzyme 1	UFC1	Q9Y3C8	0.605963	2.15889e-05	0.000403267	NO
Mitochondrial import inner membrane translocase subunit TIM16	PAM16	Q9Y3D7	0.663746	2.16307e-05	0.000403267	NO
Myotubularin-related protein 2	MTMR2	Q13614	-0.3455	2.17182e-05	0.000403807	NO
Ras-related protein Rab-4A	RAB4A	P20338	0.249774	2.1838e-05	0.000404943	NO
NADH dehydrogenase [ubiquinone] flavoprotein 3. mitochondrial	NDUFV3	P56181	0.559793	2.20449e-05	0.000407298	NO
Cotranscriptional regulator ARB2A	ARB2A	Q8WUF8	0.302729	2.20831e-05	0.000407298	NO
Nucleosome assembly protein 1-like 1	NAP1L1	P55209	0.435109	2.21849e-05	0.000407852	NO
RING-box protein 2	RNF7	Q9UBF6	0.599367	2.22314e-05	0.000407852	NO
Stromal interaction molecule 1	STIM1	Q13586	-0.17501	2.23464e-05	0.000408873	NO
Protein NATD1	NATD1	Q8N6N6	0.36571	2.29735e-05	0.000417029	NO
Plasma alpha-L-fucosidase	FUCA2	Q9BTY2	0.273853	2.29381e-05	0.000417029	NO
MICAL-like protein 1	MICALL1	Q8N3F8	-0.262136	2.31199e-05	0.000418585	NO
17S U2 SnRNP complex component HTATSF1	HTATSF1	O43719	0.261366	2.34696e-05	0.000422699	NO
Neurolysin. mitochondrial	NLN	Q9BYT8	-0.331439	2.36711e-05	0.000424112	NO
Thymocyte nuclear protein 1	THYN1	Q9P016	0.24837	2.43877e-05	0.00043582	NO
Pyridoxal phosphate homeostasis protein	PLPBP	O94903	0.309725	2.48028e-05	0.0004395	NO
Calaxin	CLXN	Q9HAE3	0.64611	2.48485e-05	0.0004395	NO
Cadherin EGF LAG seven-pass G-type receptor 1	CELSR1	Q9NYQ6	0.462106	2.48443e-05	0.0004395	NO
Oligoribonuclease. mitochondrial	REXO2	Q9Y3B8	0.534554	2.47145e-05	0.0004395	NO
Peptidyl-prolyl cis-trans isomerase FKBP1A	FKBP1A	P62942	0.536446	2.51032e-05	0.000441948	NO
COMM domain-containing protein 10	COMMD10	Q9Y6G5	0.448509	2.51151e-05	0.000441948	NO
Protein S100-A13	S100A13	Q99584	0.50505	2.54442e-05	0.000446601	NO
Acylphosphatase-1	ACYP1	P07311	0.641632	2.57155e-05	0.000449224	NO
Haloacid dehalogenase-like hydrolase domain-containing 5	HDHD5	Q9BXW7	-0.261186	2.57401e-05	0.000449224	NO
Normal mucosa of esophagus-specific gene 1 protein	NMES1	Q9C002	-0.785387	2.5789e-05	0.000449224	NO
Testis-expressed protein 264	TEX264	Q9Y6I9	-0.338182	2.59085e-05	0.000450168	NO
Soluble lamin-associated protein of 75 kDa	FAM169A	Q9Y6X4	0.339488	2.62321e-05	0.000454647	NO
Mitochondrial import receptor subunit TOM34	TOMM34	Q15785	0.391539	2.65935e-05	0.000458115	NO
Actin-related protein 10	ACTR10	Q9NZ32	-0.27134	2.65086e-05	0.000458115	NO
Peptidyl-prolyl cis-trans isomerase-like 1	PPIL1	Q9Y3C6	0.248301	2.66315e-05	0.000458115	NO
ATP synthase subunit ATP5MJ. mitochondrial	ATP5MJ	P56378	-0.55933	2.67671e-05	0.000459302	NO
Soluble calcium-activated nucleotidase 1	CANT1	Q8WVQ1	0.298648	2.69732e-05	0.00046169	NO
Splicing factor. suppressor of white-apricot homolog	SFSWAP	Q12872	0.419956	2.76981e-05	0.000472924	NO
Aldo-keto reductase family 1 member B10	AKR1B10	O60218	-0.290143	2.81735e-05	0.000478775	NO
Fibulin-1	FBLN1	P23142	0.49922	2.82769e-05	0.000478775	NO
DNA-directed RNA polymerases I. II. and III subunit RPABC3	POLR2H	P52434	-0.338537	2.83058e-05	0.000478775	NO
Tudor and KH domain-containing protein	TDRKH	Q9Y2W6	-0.264844	2.83299e-05	0.000478775	NO
Protein phosphatase inhibitor 2;Protein phosphatase inhibitor 2 family member B	PPP1R2;PPP1R2B	P41236;Q6NXS1	0.586548	2.85649e-05	0.000480588	NO
Clustered mitochondria protein homolog	CLUH	O75153	-0.636637	2.90698e-05	0.000487892	NO
LIM domain-containing protein 1	LIMD1	Q9UGP4	0.30995	2.95134e-05	0.000494134	NO
Matrin-3	MATR3	P43243	0.233436	2.96456e-05	0.000494916	NO
Ankyrin repeat domain-containing protein 22	ANKRD22	Q5VYY1	-0.800727	2.97036e-05	0.000494916	NO
AN1-type zinc finger protein 1	ZFAND1	Q8TCF1	0.29191	3.01899e-05	0.000501807	NO
U1 small nuclear ribonucleoprotein A	SNRPA	P09012	0.200406	3.03243e-05	0.00050283	NO
Protein misato homolog 1	MSTO1	Q9BUK6	-0.456126	3.04725e-05	0.000504076	NO
Apoptotic chromatin condensation inducer in the nucleus	ACIN1	Q9UKV3	0.298671	3.08974e-05	0.00050988	NO
Crk-like protein	CRKL	P46109	0.575621	3.12127e-05	0.000513855	NO
Ras-related protein Rab-4B	RAB4B	P61018	0.187505	3.14396e-05	0.000516358	NO
Dual adapter for phosphotyrosine and 3-phosphotyrosine and 3-phosphoinositide	DAPP1	Q9UN19	-0.391419	3.15775e-05	0.000517391	NO
Mitogen-activated protein kinase 3	MAPK3	P27361	-0.3099	3.17581e-05	0.000519117	NO
Tyrosine-protein kinase Yes	YES1	P07947	-0.199498	3.18451e-05	0.000519308	NO
Lys-63-specific deubiquitinase BRCC36	BRCC3	P46736	0.135712	3.21793e-05	0.000521061	NO
Serine/arginine-rich splicing factor 11	SRSF11	Q05519	0.345915	3.22547e-05	0.000521061	NO
Myosin-14	MYH14	Q7Z406	-0.442082	3.2069e-05	0.000521061	NO
NAD-dependent protein deacetylase sirtuin-2	SIRT2	Q8IXJ6	-0.210909	3.21928e-05	0.000521061	NO
Pigment epithelium-derived factor	SERPINF1	P36955	0.808531	3.24534e-05	0.00052175	NO
Glia maturation factor beta	GMFB	P60983	0.384984	3.25998e-05	0.00052175	NO
Mitochondrial potassium channel	CCDC51	Q96ER9	0.251646	3.2567e-05	0.00052175	NO
Mitochondrial disaggregase	CLPB	Q9H078	-0.26878	3.25999e-05	0.00052175	NO
Rho guanine nucleotide exchange factor 11	ARHGEF11	O15085	-0.41972	3.29131e-05	0.000522437	NO
Serine palmitoyltransferase 1	SPTLC1	O15269	-0.574379	3.29552e-05	0.000522437	NO
Peroxisomal membrane protein PEX14	PEX14	O75381	0.506561	3.28104e-05	0.000522437	NO
Dynein axonemal assembly factor 1	DNAAF1	Q8NEP3	0.911633	3.30215e-05	0.000522437	NO
YLP motif-containing protein 1	YLPM1	P49750	0.315646	3.32676e-05	0.000525126	NO
Intersectin-2	ITSN2	Q9NZM3	-0.305059	3.35411e-05	0.000528234	NO
RNA-binding protein 10	RBM10	P98175	0.308857	3.37546e-05	0.000530385	NO
Cytoplasmic dynein 1 intermediate chain 1	DYNC1I1	O14576	-0.499321	3.39415e-05	0.00053211	NO
Nuclear pore complex protein Nup133	NUP133	Q8WUM0	-0.910212	3.41185e-05	0.000533672	NO
Protein phosphatase 1G	PPM1G	O15355	0.302986	3.44805e-05	0.000537478	NO
Copine-3	CPNE3	O75131	-0.33967	3.45177e-05	0.000537478	NO
Scaffold attachment factor B2	SAFB2	Q14151	0.283859	3.46504e-05	0.000538329	NO
Beta-galactoside alpha-2.6-sialyltransferase 1	ST6GAL1	P15907	0.360664	3.47333e-05	0.000538406	NO
Glucose-6-phosphate 1-dehydrogenase	G6PD	P11413	-0.320592	3.51162e-05	0.000542618	NO
GATOR2 complex protein MIOS	MIOS	Q9NXC5	-0.136807	3.51624e-05	0.000542618	NO
Mitogen-activated protein kinase 13	MAPK13	O15264	-0.333987	3.53509e-05	0.000544309	NO
Splicing factor 3A subunit 1	SF3A1	Q15459	0.279528	3.56104e-05	0.000547084	NO
Histone PARylation factor 1	HPF1	Q9NWY4	0.361703	3.61112e-05	0.000552318	NO
Acyl-protein thioesterase 1	LYPLA1	O75608	-0.353945	3.62367e-05	0.00055301	NO
Large ribosomal subunit protein mL62	MRPL58	Q14197	0.233965	3.67518e-05	0.000559633	NO
TATA-binding protein-associated factor 2N	TAF15	Q92804	0.379168	3.71013e-05	0.000563711	NO
Tripartite motif-containing protein 14	TRIM14	Q14142	-0.429116	3.72204e-05	0.000564278	NO
Serine/arginine-rich splicing factor 2	SRSF2	Q01130	0.394505	3.79573e-05	0.00057168	NO
BAG family molecular chaperone regulator 2	BAG2	O95816	0.664674	3.81426e-05	0.000571973	NO
Proline-rich protein 15	PRR15	Q8IV56	0.478777	3.80885e-05	0.000571973	NO
ADP-ribosylhydrolase ARH3	ADPRS	Q9NX46	0.280613	3.85011e-05	0.000576097	NO
Beta-catenin-like protein 1	CTNNBL1	Q8WYA6	0.156853	3.9675e-05	0.000592378	NO
GRIP and coiled-coil domain-containing protein 2	GCC2	Q8IWJ2	0.433675	3.98478e-05	0.00059268	NO
Sialidase-1	NEU1	Q99519	0.273605	3.98672e-05	0.00059268	NO
Serine/arginine-rich splicing factor 10	SRSF10	O75494	0.240365	4.00434e-05	0.000594021	NO
Protein PRRC1	PRRC1	Q96M27	0.234666	4.0267e-05	0.000596056	NO
Glycosylated lysosomal membrane protein	GLMP	Q8WWB7	0.675726	4.12011e-05	0.000608576	NO
Chloride intracellular channel protein 4	CLIC4	Q9Y696	0.436696	4.13793e-05	0.000609903	NO
Arf-GAP with coiled-coil. ANK repeat and PH domain-containing protein 2	ACAP2	Q15057	-0.410777	4.18095e-05	0.000613621	NO
Transcription factor Dp-1	TFDP1	Q14186	0.22686	4.19512e-05	0.000614394	NO
ATPase GET3	GET3	O43681	-0.169769	4.22797e-05	0.000615286	NO
Complement factor H	CFH	P08603	0.296861	4.2121e-05	0.000615286	NO
Ectonucleotide pyrophosphatase/phosphodiesterase family member 5	ENPP5	Q9UJA9	0.735881	4.22047e-05	0.000615286	NO
Mapk-regulated corepressor-interacting protein 1	MCRIP1	C9JLW8	0.690119	4.27442e-05	0.000620735	NO
Density-regulated protein	DENR	O43583	0.356007	4.3144e-05	0.00062261	NO
Farnesyl pyrophosphate synthase	FDPS	P14324	-0.3357	4.30147e-05	0.00062261	NO
Vacuolar protein sorting-associated protein 37B	VPS37B	Q9H9H4	0.368828	4.30754e-05	0.00062261	NO
Endothelin-converting enzyme 1	ECE1	P42892	0.629255	4.35088e-05	0.000626564	NO
Mannose-6-phosphate isomerase	MPI	P34949	-0.330457	4.37976e-05	0.00062902	NO
D-aminoacyl-tRNA deacylase 1	DTD1	Q8TEA8	-0.390012	4.40052e-05	0.00062902	NO
RAB11-binding protein RELCH	RELCH	Q9P260	-0.478368	4.39253e-05	0.00062902	NO
5'-AMP-activated protein kinase subunit beta-1	PRKAB1	Q9Y478	0.337782	4.40442e-05	0.00062902	NO
Cullin-3	CUL3	Q13618	-0.601499	4.44371e-05	0.000632368	NO
E3 ubiquitin-protein ligase HECTD1	HECTD1	Q9ULT8	-0.59455	4.44619e-05	0.000632368	NO
N(G).N(G)-dimethylarginine dimethylaminohydrolase 1	DDAH1	O94760	0.495424	4.46639e-05	0.000632762	NO
Signal transducing adapter molecule 1	STAM	Q92783	0.739083	4.46731e-05	0.000632762	NO
Huntingtin-interacting protein 1-related protein	HIP1R	O75146	-0.460059	4.54142e-05	0.000641707	NO
Ankyrin repeat domain-containing protein 17	ANKRD17	O75179	-0.71428	4.54907e-05	0.000641707	NO
FLYWCH family member 2	FLYWCH2	Q96CP2	0.332481	4.57056e-05	0.000642112	NO
Guanylate-binding protein 3	GBP3	Q9H0R5	-0.275415	4.56981e-05	0.000642112	NO
Prostaglandin E synthase 2	PTGES2	Q9H7Z7	0.201907	4.67415e-05	0.000655331	NO
Tuftelin	TUFT1	Q9NNX1	0.839339	4.73451e-05	0.000662447	NO
Protein FAM193A	FAM193A	P78312	-0.467509	4.76157e-05	0.000664885	NO
Band 4.1-like protein 5	EPB41L5	Q9HCM4	-0.544551	4.79929e-05	0.000668799	NO
Histone deacetylase complex subunit SAP18	SAP18	O00422	0.333217	4.84301e-05	0.000670899	NO
Mitochondrial fission regulator 1-like	MTFR1L	Q9H019	0.629969	4.84355e-05	0.000670899	NO
PTB domain-containing engulfment adapter protein 1	GULP1	Q9UBP9	0.386594	4.8328e-05	0.000670899	NO
Methanethiol oxidase	SELENBP1	Q13228	0.360239	4.89667e-05	0.000676898	NO
Membrane-associated progesterone receptor component 2	PGRMC2	O15173	0.434224	4.90861e-05	0.000677192	NO
Histone-lysine N-methyltransferase MECOM	MECOM	Q03112	0.435923	4.97269e-05	0.000684663	NO
Ubiquitin-conjugating enzyme E2 K	UBE2K	P61086	0.381838	4.98312e-05	0.000684732	NO
Chronophin	PDXP	Q96GD0	0.48013	4.99789e-05	0.000685396	NO
RNA-binding protein with serine-rich domain 1	RNPS1	Q15287	0.418095	5.0177e-05	0.000686594	NO
Beta-1.4-galactosyltransferase 4	B4GALT4	O60513	0.330674	5.11348e-05	0.000694346	NO
Small ubiquitin-related modifier 2	SUMO2	P61956	0.329288	5.10981e-05	0.000694346	NO
F-box only protein 50	NCCRP1	Q6ZVX7	-0.535113	5.1601e-05	0.000699301	NO
Lipid droplet-regulating VLDL assembly factor AUP1	AUP1	Q9Y679	-0.515342	5.19326e-05	0.000702414	NO
NADH dehydrogenase [ubiquinone] 1 beta subcomplex subunit 9	NDUFB9	Q9Y6M9	0.269361	5.2067e-05	0.000702853	NO
Beta-hexosaminidase subunit beta	HEXB	P07686	0.34085	5.23294e-05	0.000705016	NO
DNA fragmentation factor subunit alpha	DFFA	O00273	0.371674	5.31406e-05	0.000714549	NO
Protein-L-isoaspartate(D-aspartate) O-methyltransferase	PCMT1	P22061	0.304778	5.33727e-05	0.000715268	NO
H/ACA ribonucleoprotein complex subunit 2	NHP2	Q9NX24	0.462241	5.34015e-05	0.000715268	NO
Delta(24)-sterol reductase	DHCR24	Q15392	-0.752047	5.36929e-05	0.00071639	NO
2-oxoadipate dehydrogenase complex component E1	DHTKD1	Q96HY7	-0.911496	5.3628e-05	0.00071639	NO
Carbonic anhydrase 12	CA12	O43570	0.883953	5.46476e-05	0.000727721	NO
SLIT-ROBO Rho GTPase-activating protein 2	SRGAP2	O75044	0.311712	5.47634e-05	0.000727857	NO
Regulator of microtubule dynamics protein 1	RMDN1	Q96DB5	0.352389	5.48711e-05	0.000727887	NO
1-phosphatidylinositol 4.5-bisphosphate phosphodiesterase gamma-1	PLCG1	P19174	-0.530457	5.55856e-05	0.000730341	NO
Succinyl-CoA:3-ketoacid coenzyme A transferase 1. mitochondrial	OXCT1	P55809	-0.538427	5.55855e-05	0.000730341	NO
Putative heat shock protein HSP 90-beta 4	HSP90AB4P	Q58FF6	0.482167	5.54785e-05	0.000730341	NO
Leucine-rich repeat-containing protein 46	LRRC46	Q96FV0	0.608442	5.55177e-05	0.000730341	NO
mRNA cap guanine-N7 methyltransferase	RNMT	O43148	0.230105	5.61378e-05	0.000736196	NO
Choline transporter-like protein 1	SLC44A1	Q8WWI5	0.418641	5.6685e-05	0.000739542	NO
RNA-binding protein 33	RBM33	Q96EV2	0.321943	5.67147e-05	0.000739542	NO
E3 ubiquitin-protein ligase Praja-2	PJA2	O43164	0.488356	5.72715e-05	0.000744052	NO
Geranylgeranyl transferase type-2 subunit alpha	RABGGTA	Q92696	-0.339818	5.74044e-05	0.000744052	NO
Chromobox protein homolog 8	CBX8	Q9HC52	0.321865	5.73135e-05	0.000744052	NO
Ragulator complex protein LAMTOR2	LAMTOR2	Q9Y2Q5	-0.348774	5.7492e-05	0.000744052	NO
6-phosphogluconolactonase	PGLS	O95336	-0.24758	5.79456e-05	0.000748405	NO
C-1-tetrahydrofolate synthase. cytoplasmic	MTHFD1	P11586	-0.279391	5.80454e-05	0.000748405	NO
Rab11 family-interacting protein 1	RAB11FIP1	Q6WKZ4	-0.487027	5.86393e-05	0.000754653	NO
Pre-mRNA-splicing factor ISY1 homolog	ISY1	Q9ULR0	0.425799	6.01424e-05	0.000772555	NO
Parkinson disease protein 7	PARK7	Q99497	0.412148	6.07272e-05	0.000778618	NO
DENN domain-containing protein 10	DENND10	Q8TCE6	-0.570912	6.09043e-05	0.000779439	NO
Complement component 1 Q subcomponent-binding protein. mitochondrial	C1QBP	Q07021	0.391222	6.11463e-05	0.000779644	NO
Uracil phosphoribosyltransferase homolog	UPRT	Q96BW1	0.255873	6.10855e-05	0.000779644	NO
Protein diaphanous homolog 1	DIAPH1	O60610	-0.252164	6.16615e-05	0.000783316	NO
Synergin gamma	SYNRG	Q9UMZ2	0.156402	6.16378e-05	0.000783316	NO
Spermidine synthase	SRM	P19623	-0.130136	6.20217e-05	0.000785002	NO
Signal recognition particle subunit SRP68	VIII.68	Q9UHB9	-0.46638	6.20108e-05	0.000785002	NO
Monocyte differentiation antigen CD14	CD14	P08571	0.486937	6.25145e-05	0.00078979	NO
ATP synthase-coupling factor 6. mitochondrial	ATP5PF	P18859	0.3491	6.2748e-05	0.000791291	NO
MICOS complex subunit MIC19	CHCHD3	Q9NX63	0.379883	6.34457e-05	0.000798629	NO
Long-chain fatty acid transport protein 4	SLC27A4	Q6P1M0	-0.893413	6.36032e-05	0.000799153	NO
Adenylate kinase isoenzyme 1	AK1	P00568	0.275743	6.40591e-05	0.000799761	NO
Peroxisomal multifunctional enzyme type 2	HSD17B4	P51659	-0.681995	6.40311e-05	0.000799761	NO
Radial spoke head protein 3 homolog	RSPH3	Q86UC2	0.899212	6.41154e-05	0.000799761	NO
Cell cycle and apoptosis regulator protein 2	CCAR2	Q8N163	0.156117	6.3924e-05	0.000799761	NO
NIF3-like protein 1	NIF3L1	Q9GZT8	0.189122	6.44671e-05	0.000802697	NO
Phosphoribosyl pyrophosphate synthase-associated protein 1	PRPSAP1	Q14558	0.21543	6.48933e-05	0.000805347	NO
Histone-arginine methyltransferase CARM1	CARM1	Q86X55	-0.335151	6.49135e-05	0.000805347	NO
Attractin	ATRN	O75882	0.359695	6.5186e-05	0.000807277	NO
Myelin protein zero-like protein 2	MPZL2	O60487	0.333258	6.56836e-05	0.000810537	NO
Zinc finger protein 148	ZNF148	Q9UQR1	0.234209	6.56843e-05	0.000810537	NO
EF-hand calcium-binding domain-containing protein 4A	CRACR2B	Q8N4Y2	0.482859	6.5879e-05	0.000810959	NO
Peroxisomal acyl-coenzyme A oxidase 3	ACOX3	O15254	-0.465463	6.64395e-05	0.00081548	NO
HBS1-like protein	HBS1L	Q9Y450	-0.618489	6.69383e-05	0.000820143	NO
Translocon-associated protein subunit alpha	SSR1	P43307	0.367062	6.80768e-05	0.000832613	NO
Mothers against decapentaplegic homolog 3	SMAD3	P84022	-0.408411	6.85309e-05	0.000836683	NO
Succinate dehydrogenase [ubiquinone] iron-sulfur subunit. mitochondrial	SDHB	P21912	0.208792	6.90741e-05	0.000841826	NO
NADH dehydrogenase [ubiquinone] iron-sulfur protein 4. mitochondrial	NDUFS4	O43181	0.233628	6.95227e-05	0.000845798	NO
E3 ubiquitin-protein ligase Itchy homolog	ITCH	Q96J02	-0.52873	6.98727e-05	0.000847069	NO
Peptidyl-prolyl cis-trans isomerase E	PPIE	Q9UNP9	0.333282	7.00846e-05	0.000848146	NO
Tyrosine-protein kinase JAK1	JAK1	P23458	-0.658011	7.06093e-05	0.000853	NO
Protein FAM110C	FAM110C	Q1W6H9	-0.577999	7.10119e-05	0.000856363	NO
ATP-binding cassette sub-family F member 3	ABCF3	Q9NUQ8	-0.405235	7.14939e-05	0.000860671	NO
Ubiquinol-cytochrome c reductase complex assembly factor 2	UQCC2	Q9BRT2	0.403596	7.19276e-05	0.000863228	NO
Maspardin	SPG21	Q9NZD8	-0.513884	7.19566e-05	0.000863228	NO
Myeloid differentiation primary response protein MyD88	MYD88	Q99836	-0.427049	7.20925e-05	0.000863358	NO
Protein phosphatase PTC7 homolog	PPTC7	Q8NI37	0.281806	7.23406e-05	0.000864828	NO
Lanosterol synthase	LSS	P48449	-0.39116	7.32852e-05	0.000874604	NO
Peroxiredoxin-like 2A	PRXL2A	Q9BRX8	-0.353279	7.38209e-05	0.000879477	NO
Semaphorin-7A	SEMA7A	O75326	-0.884259	7.39787e-05	0.000879836	NO
Carboxypeptidase D	CPD	O75976	0.419813	7.41228e-05	0.000880032	NO
Splicing factor U2AF 35 kDa subunit	U2AF1	Q01081	0.288958	7.43894e-05	0.000880327	NO
Transducin beta-like protein 3	TBL3	Q12788	-0.587024	7.44028e-05	0.000880327	NO
			-0.215017	7.45797e-05	0.000880909	NO
Uncharacterized protein FLJ45252		Q6ZSR9	-0.215017	7.45797e-05	0.000880909	NO
Ras-related C3 botulinum toxin substrate 3	RAC3	P60763	-0.226538	7.49624e-05	0.000881882	NO
Transmembrane and coiled-coil domain-containing protein 4	TMCO4	Q5TGY1	-0.47434	7.497e-05	0.000881882	NO
Protein GPR107	GPR107	Q5VW38	0.447296	7.50456e-05	0.000881882	NO
Protein phosphatase 1 regulatory subunit 14B	PPP1R14B	Q96C90	0.589352	7.5222e-05	0.000882451	NO
Probable cation-transporting ATPase 13A4	ATP13A4	Q4VNC1	-0.610621	7.54899e-05	0.000884091	NO
Transmembrane protease serine 2	TMPRSS2	O15393	-0.590829	7.64189e-05	0.000893454	NO
Syntaxin-binding protein 5	STXBP5	Q5T5C0	-0.314144	7.6807e-05	0.000896472	NO
Zinc finger matrin-type protein 2	ZMAT2	Q96NC0	0.750391	7.77475e-05	0.000905916	NO
Adenosine 5'-monophosphoramidase HINT3	HINT3	Q9NQE9	-0.235582	7.8786e-05	0.000916468	NO
Carcinoembryonic antigen-related cell adhesion molecule 6	CEACAM6	P40199	0.657087	7.91016e-05	0.000917233	NO
Sequestosome-1	SQSTM1	Q13501	0.231823	7.91177e-05	0.000917233	NO
NEDD8 ultimate buster 1	NUB1	Q9Y5A7	-0.472751	7.96903e-05	0.000922322	NO
Dual specificity protein phosphatase 3	DUSP3	P51452	0.196714	8.04247e-05	0.000926975	NO
Ubiquitin-conjugating enzyme E2 N	UBE2N	P61088	0.561037	8.04955e-05	0.000926975	NO
(E3-independent) E2 ubiquitin-conjugating enzyme	UBE2O	Q9C0C9	-0.296636	8.03548e-05	0.000926975	NO
Beta-hexosaminidase subunit alpha	HEXA	P06865	-0.30513	8.06475e-05	0.000927178	NO
Gamma-adducin	ADD3	Q9UEY8	0.202919	8.19512e-05	0.000940598	NO
Transportin-2	TNPO2	O14787	-0.546668	8.26425e-05	0.000942573	NO
Tumor necrosis factor alpha-induced protein 8	TNFAIP8	O95379	-0.257767	8.24151e-05	0.000942573	NO
Small ribosomal subunit protein bS6m	MRPS6	P82932	0.322149	8.26698e-05	0.000942573	NO
Negative elongation factor C/D	NELFCD	Q8IXH7	-0.439419	8.2551e-05	0.000942573	NO
Mitochondrial chaperone BCS1	BCS1L	Q9Y276	-0.969687	8.28512e-05	0.000943082	NO
Ras-related protein Rab-2A	RAB2A	P61019	-0.201222	8.32626e-05	0.000944647	NO
RNA-binding protein EWS	EWSR1	Q01844	0.453672	8.32114e-05	0.000944647	NO
Tumor protein D54	TPD52L2	O43399	0.414887	8.37708e-05	0.000948852	NO
CDK5 regulatory subunit-associated protein 3	CDK5RAP3	Q96JB5	-0.225935	8.40308e-05	0.000950237	NO
Afadin	AFDN	P55196	-0.244823	8.42167e-05	0.00095078	NO
Protein FAM98B	FAM98B	Q52LJ0	0.291536	8.46555e-05	0.000954172	NO
THO complex subunit 4	ALYREF	Q86V81	0.341775	8.49621e-05	0.000956066	NO
Polymeric immunoglobulin receptor	PIGR	P01833	0.481481	8.54329e-05	0.000957628	NO
Tubulin beta-4B chain	TUBB4B	P68371	0.308874	8.55885e-05	0.000957628	NO
Serine/threonine-protein phosphatase 2A 56 kDa regulatory subunit gamma isoform	PPP2R5C	Q13362	-0.568444	8.54221e-05	0.000957628	NO
E3 ubiquitin-protein ligase MIB1	MIB1	Q86YT6	-0.498675	8.5795e-05	0.000957628	NO
Serine/threonine-protein kinase 26	STK26	Q9P289	0.358335	8.56671e-05	0.000957628	NO
ATP-dependent RNA helicase DDX42	DDX42	Q86XP3	0.159213	8.69864e-05	0.000969358	NO
3-hydroxyisobutyrate dehydrogenase. mitochondrial	HIBADH	P31937	0.485234	8.71924e-05	0.000969667	NO
Serine/threonine-protein phosphatase 2A 56 kDa regulatory subunit alpha isoform	PPP2R5A	Q15172	-0.539675	8.74162e-05	0.000969667	NO
Omega-amidase NIT2	NIT2	Q9NQR4	0.20332	8.74359e-05	0.000969667	NO
5-hydroxymethyl-dUMP N-hydrolase	DNPH1	O43598	0.473327	8.80495e-05	0.000974904	NO
Signal peptide peptidase-like 2A	SPPL2A	Q8TCT8	0.436187	8.88379e-05	0.000982058	NO
Phospholipase D1	PLD1	Q13393	-0.545197	8.92548e-05	0.000983557	NO
Splicing factor 3A subunit 2	SF3A2	Q15428	0.270296	8.92587e-05	0.000983557	NO
F-box only protein 22	FBXO22	Q8NEZ5	-0.335101	8.95891e-05	0.000985623	NO
Zinc finger protein 787	ZNF787	Q6DD87	0.275177	8.99917e-05	0.000988475	NO
Myotubularin-related protein 12	MTMR12	Q9C0I1	-0.22483	9.05852e-05	0.000993413	NO
General transcription factor IIE subunit 1	GTF2E1	P29083	0.386346	9.12145e-05	0.000998726	NO
Importin subunit alpha-7	KPNA6	O60684	-0.246938	9.17354e-05	0.00100159	NO
Protein phosphatase 1 regulatory subunit 3D	PPP1R3D	O95685	-0.389446	9.17664e-05	0.00100159	NO
Nuclear pore complex protein Nup98-Nup96	NUP98	P52948	-0.252371	9.23557e-05	0.00100214	NO
Receptor-type tyrosine-protein phosphatase eta	PTPRJ	Q12913	0.477882	9.23983e-05	0.00100214	NO
SLIT-ROBO Rho GTPase-activating protein 1	SRGAP1	Q7Z6B7	-0.650192	9.20527e-05	0.00100214	NO
E3 ubiquitin-protein ligase RNF31	RNF31	Q96EP0	-0.351324	9.22426e-05	0.00100214	NO
Oxysterol-binding protein-related protein 3	OSBPL3	Q9H4L5	-0.534657	9.27009e-05	0.00100385	NO
Protein Njmu-R1	C17orf75	Q9HAS0	-0.303734	9.31186e-05	0.00100679	NO
Serine beta-lactamase-like protein LACTB. mitochondrial	LACTB	P83111	-0.317372	9.35118e-05	0.00100946	NO
Elongation factor 1-gamma	EEF1G	P26641	-0.199724	9.47723e-05	0.00102147	NO
Echinoderm microtubule-associated protein-like 3	EML3	Q32P44	-0.441994	9.53893e-05	0.00102651	NO
Serine/threonine-protein kinase 24	STK24	Q9Y6E0	0.414329	9.59689e-05	0.00103114	NO
Translocator protein	TSPO	P30536	-0.682231	9.64223e-05	0.0010344	NO
Transportin-1	TNPO1	Q92973	-0.612458	9.66814e-05	0.00103557	NO
Transcription elongation factor SPT5	SUPT5H	O00267	-0.289007	9.68777e-05	0.00103607	NO
Nucleophosmin	NPM1	P06748	0.380651	9.7242e-05	0.00103835	NO
Ubiquitin-like modifier-activating enzyme ATG7	ATG7	O95352	-0.575684	9.77322e-05	0.00104037	NO
Damage-control phosphatase ARMT1	ARMT1	Q9H993	-0.501412	9.77216e-05	0.00104037	NO
SPRY domain-containing protein 4	SPRYD4	Q8WW59	-0.522519	9.85004e-05	0.00104532	NO
Superkiller complex protein 8	SKIC8	Q9GZS3	0.219041	9.87067e-05	0.0010459	NO
Small ribosomal subunit protein mS35	MRPS35	P82673	0.178998	9.93828e-05	0.00105145	NO
Tudor domain-containing protein 3	TDRD3	Q9H7E2	-0.343827	9.9973e-05	0.00105607	NO
Calcium/calmodulin-dependent protein kinase type II subunit gamma	CAMK2G	Q13555	-0.242131	0.000100133	0.00105614	NO
Transmembrane protein 258	TMEM258	P61165	-0.333096	0.000100779	0.00106133	NO
Galectin-8	LGALS8	O00214	-0.447173	0.000101662	0.00106901	NO
Cytochrome c1. heme protein. mitochondrial	CYC1	P08574	0.365491	0.000102024	0.00107118	NO
Small nuclear ribonucleoprotein F	SNRPF	P62306	0.223382	0.000102543	0.00107447	NO
LanC-like protein 2	LANCL2	Q9NS86	-0.188366	0.00010265	0.00107447	NO
Protein chibby homolog 1	CBY1	Q9Y3M2	0.706576	0.000103205	0.00107865	NO
Tyrosine-protein phosphatase non-receptor type 1	PTPN1	P18031	-0.460819	0.00010366	0.001079	NO
Short/branched chain specific acyl-CoA dehydrogenase. mitochondrial	ACADSB	P45954	-0.382477	0.000103521	0.001079	NO
Conserved oligomeric Golgi complex subunit 4	COG4	Q9H9E3	-0.793653	0.000103708	0.001079	NO
Vacuolar protein sorting-associated protein 26A	VPS26A	O75436	-0.305418	0.00010414	0.00108187	NO
TBC1 domain family member 22A	TBC1D22A	Q8WUA7	-0.111651	0.000104743	0.00108649	NO
WW domain-binding protein 11	WBP11	Q9Y2W2	0.318776	0.000106524	0.00110331	NO
Alpha-aminoadipic semialdehyde dehydrogenase	ALDH7A1	P49419	0.0984411	0.000106837	0.00110489	NO
Molybdopterin synthase catalytic subunit	MOCS2	O96007	0.375145	0.000108126	0.00111654	NO
[truncated: 6,173 more rows]

## Sheet: TableS15
Table S15. Compararison of log2 fold changes for proteins significantly modulated in either infection condition versus uninfected controls at 48 hours post-infection.
[truncated: 528 more rows]

[truncated: 3 more sheets: TableS16 , TableS17, TableS18]
